# Supplementary material for: Transcriptional responses underlying the hormetic and detrimental effects of the plant secondary metabolite gossypol on the generalist herbivore Helicoverpa armigera
Source: BMC Genomics. 2011 Nov 23;12:575. doi: 10.1186/1471-2164-12-575 (PMC3235194; doi:10.1186/1471-2164-12-575)
Supplement: Additional file 1 — Table S1. Best RefSeq homolog hits from Drosphila melanogaster, Tribolium castaneum and Bombyx mori to H. armigera sequences. [file 1471-2164-12-575-S1.ZIP › Table S1.xls]

## Sheet:  HAR-ARRAY V3_
ProbeID	Best blastn hit with Drosophila_melanogaster_refseq__mRNA	Evalue of best hit	Status of best hit	Best blastn hit with Drosophila _refseq_mRNA	Evalue of best hit	Status of best hit	Best blastn hit with db Tribolium castaneum_refseq_mRNA	Evalue of best hit	Status of best hit	Best blastn hit with db Bombyx mori_refseq_mRNA	Evalue of best hit	Status of best hit
Har_00000005	NM_142943.2	1.2961	REVIEWED	XM_002063895.1	0.115005749805	PROVISIONAL	XM_970474.1	0.000440987984424	MODEL	NM_001043957.1	0.0695900597787	PROVISIONAL
Har_00000007	NM_142943.2	1.2961	REVIEWED	XM_002063895.1	0.115005749805	PROVISIONAL	XM_970474.1	0.000440987984424	MODEL	NM_001043957.1	0.0695900597787	PROVISIONAL
Har_00000013	NM_080089.2	2.63708e-05	REVIEWED	XM_001958810.1	9.25976419866e-06	PROVISIONAL	XM_967531.1	8.66227396031e-06	MODEL	NM_001112752.1	0.000344677971816	PROVISIONAL
Har_00000015	NM_169701.2	1.15032	REVIEWED	XM_001960169.1	0.102207027262	PROVISIONAL	XM_961344.1	2.51281972301e-05	MODEL	NM_001083611.1	0.000253412317729	PROVISIONAL
Har_00000016	NM_169701.2	1.15032	REVIEWED	XM_001960169.1	0.102207027262	PROVISIONAL	XM_961344.1	2.51281972301e-05	MODEL	NM_001083611.1	0.000253412317729	PROVISIONAL
Har_00000022	NM_078778.3	1.05358	REVIEWED	XM_002038958.1	0.093189924933	PROVISIONAL	XM_966099.1	0.345786899647	MODEL	NM_001111357.1	2.3827376111e-07	PROVISIONAL
Har_00000025	NM_078778.3	1.05358	REVIEWED	XM_002038958.1	0.093189924933	PROVISIONAL	XM_966099.1	0.345786899647	MODEL	NM_001111357.1	2.3827376111e-07	PROVISIONAL
Har_00000034	NM_134600.1	1.28381	REVIEWED	XM_002054625.1	7.03774146229	PROVISIONAL	XM_964069.2	0.421747521514	MODEL	NM_001043411.1	1.076260852	PROVISIONAL
Har_00000036	NM_133000.2	0.647761	REVIEWED	XM_001954770.1	3.55012152604	PROVISIONAL	XM_001806989.1	0.0537906617164	MODEL	NM_001046850.1	0.137685222294	PROVISIONAL
Har_00000041	NM_133000.2	0.647761	REVIEWED	XM_001954770.1	3.55012152604	PROVISIONAL	XM_001806989.1	0.0537906617164	MODEL	NM_001046850.1	0.137685222294	PROVISIONAL
Har_00000044	NM_140638.2	0.346449	REVIEWED	XM_002092831.1	0.0307850752429	PROVISIONAL	NM_001039440.1	0.113808549792	PROVISIONAL	NM_001102464.2	1.93096798552e-05	PROVISIONAL
Har_00000049	NM_140638.2	0.346449	REVIEWED	XM_002092831.1	0.0307850752429	PROVISIONAL	NM_001039440.1	0.113808549792	PROVISIONAL	NM_001102464.2	1.93096798552e-05	PROVISIONAL
Har_00000051	NM_135074.2	4.48348e-09	REVIEWED	XM_001959844.1	9.76415793833e-11	PROVISIONAL	XM_967484.2	1.47285927361e-09	MODEL	NM_001110363.1	2.38829017315e-19	PROVISIONAL
Har_00000057	NM_132775.2	6.0317e-08	REVIEWED	XM_002075221.1	3.30258385532e-07	PROVISIONAL	XM_965894.2	3.17749071634e-13	MODEL	NM_001110363.1	8.20700594075e-13	PROVISIONAL
Har_00000060	NM_132775.2	6.0317e-08	REVIEWED	XM_002075221.1	3.30258385532e-07	PROVISIONAL	XM_965894.2	3.17749071634e-13	MODEL	NM_001110363.1	8.20700594075e-13	PROVISIONAL
Har_00000066	NM_080314.2	2.21729	REVIEWED	XM_001955998.1	3.06850937869	PROVISIONAL	XM_964688.1	0.0117422448444	MODEL	NM_001173424.1	0.0300768881882	PROVISIONAL
Har_00000067	NM_080314.2	2.21729	REVIEWED	XM_001955998.1	3.06850937869	PROVISIONAL	XM_964688.1	0.0117422448444	MODEL	NM_001173424.1	0.0300768881882	PROVISIONAL
Har_00000073	NM_080305.2	3.95692e-06	REVIEWED	XM_002006207.1	2.22145617585e-08	PROVISIONAL	XM_001809128.1	5.40889040138e-12	MODEL	NM_001110363.1	5.36020865565e-08	PROVISIONAL
Har_00000079	NM_135221.2	1.66726	REVIEWED	XM_001962521.1	0.585450681321	PROVISIONAL	XM_965205.1	0.547645641669	MODEL	NM_001043416.1	1.39564147267	PROVISIONAL
Har_00000083	NM_135221.2	1.66726	REVIEWED	XM_001962521.1	0.585450681321	PROVISIONAL	XM_965205.1	0.547645641669	MODEL	NM_001043416.1	1.39564147267	PROVISIONAL
Har_00000091	NM_078921.3	0.000356008	REVIEWED	NM_078921.3	0.0019516757186	REVIEWED	XM_968502.1	0.447501414853	MODEL	NM_001110534.1	1.91130162383e-05	PROVISIONAL
Har_00000092	NM_143306.2	0.425235	REVIEWED	XM_002041473.1	0.0377483971685	PROVISIONAL	XM_970476.2	0.00893948549163	MODEL	NM_001079667.1	5.97674251869e-06	PROVISIONAL
Har_00000094	NM_143306.2	0.425235	REVIEWED	XM_002041473.1	0.0377483971685	PROVISIONAL	XM_970476.2	0.00893948549163	MODEL	NM_001079667.1	5.97674251869e-06	PROVISIONAL
Har_00000100	NM_142071.2	0.292013	REVIEWED	XM_002015542.1	0.000419229260203	PROVISIONAL	XM_968553.2	0.095934852727	MODEL	NM_001102464.2	6.64666829356e-08	PROVISIONAL
Har_00000107	NM_136629.2	1.34671e-05	REVIEWED	XM_001995907.1	1.86276723981e-05	PROVISIONAL	NM_001130521.1	1.80498165783e-08	PROVISIONAL	NM_001114871.1	2.86037719325e-06	PROVISIONAL
Har_00000108	NM_136629.2	1.34671e-05	REVIEWED	XM_001995907.1	1.86276723981e-05	PROVISIONAL	NM_001130521.1	1.80498165783e-08	PROVISIONAL	NM_001114871.1	2.86037719325e-06	PROVISIONAL
Har_00000115	NM_164393.1	1.77728	REVIEWED	XM_001974262.1	2.41867580632	PROVISIONAL	XM_969506.1	2.35283777375	MODEL	NM_001110537.1	5.24965718932e-09	PROVISIONAL
Har_00000116	NM_164393.1	1.77728	REVIEWED	XM_001974262.1	2.41867580632	PROVISIONAL	XM_969506.1	2.35283777375	MODEL	NM_001110537.1	5.24965718932e-09	PROVISIONAL
Har_00000126	NM_080292.3	2.48455e-14	REVIEWED	XM_002099638.1	2.36530422109e-21	PROVISIONAL	NM_001114319.1	1.85795694913e-06	VALIDATED	NM_001112750.1	8.24089765704e-14	PROVISIONAL
Har_00000128	NM_080292.3	5.55193e-13	REVIEWED	XM_002099638.1	2.94896631532e-15	PROVISIONAL	XM_965311.2	0.000200554089623	MODEL	NM_001112750.1	1.19388878631e-13	PROVISIONAL
Har_00000133	NM_080292.3	5.55193e-13	REVIEWED	XM_002099638.1	2.94896631532e-15	PROVISIONAL	XM_965311.2	0.000200554089623	MODEL	NM_001112750.1	1.19388878631e-13	PROVISIONAL
Har_00000136	NM_169874.1	0.330419	REVIEWED	XM_001987119.1	0.116012241844	PROVISIONAL	XM_967484.2	0.108545399553	MODEL	NM_001102462.1	0.0044897758	PROVISIONAL
Har_00000138	NM_169874.1	0.330419	REVIEWED	XM_001987119.1	0.116012241844	PROVISIONAL	XM_967484.2	0.108545399553	MODEL	NM_001102462.1	0.0044897758	PROVISIONAL
Har_00000145	NM_134960.2	0.327489	REVIEWED	XM_001985918.1	0.114982905669	PROVISIONAL	XM_969593.1	0.107583318327	MODEL	NM_001043550.1	0.274540430247	PROVISIONAL
Har_00000146	NM_134960.2	0.327489	REVIEWED	XM_001985918.1	0.114982905669	PROVISIONAL	XM_969593.1	0.107583318327	MODEL	NM_001043550.1	0.274540430247	PROVISIONAL
Har_00000149	NM_057424.3	1.57189e-09	REVIEWED	XM_001979105.1	1.41392439484e-13	PROVISIONAL	XM_961314.2	8.11284548635e-09	MODEL	NM_001043419.1	2.08306551877e-08	PROVISIONAL
Har_00000150	NM_057424.3	1.57189e-09	REVIEWED	XM_001979105.1	1.41392439484e-13	PROVISIONAL	XM_961314.2	8.11284548635e-09	MODEL	NM_001043419.1	2.08306551877e-08	PROVISIONAL
Har_00000160	NM_164348.1	0.00538395	REVIEWED	XM_001971067.1	0.0074408520648	PROVISIONAL	XM_965127.1	0.110389136385	MODEL	NM_001112755.1	7.28647981704e-05	PROVISIONAL
Har_00000165	NM_132779.1	1.51698	REVIEWED	XM_002133329.1	0.531396995948	PROVISIONAL	XM_964955.1	0.0318389936871	MODEL	NM_001043764.1	5.36322054951e-06	PROVISIONAL
Har_00000166	NM_132779.1	1.51698	REVIEWED	XM_002133329.1	0.531396995948	PROVISIONAL	XM_964955.1	0.0318389936871	MODEL	NM_001043764.1	5.36322054951e-06	PROVISIONAL
Har_00000170	NM_176104.1	0.087517	REVIEWED	XM_002043724.1	0.117888001614	PROVISIONAL	XM_965311.2	0.00173852148966	MODEL	NM_001114871.1	0.0191218410686	PROVISIONAL
Har_00000172	NM_176104.1	0.087517	REVIEWED	XM_002043724.1	0.117888001614	PROVISIONAL	XM_965311.2	0.00173852148966	MODEL	NM_001114871.1	0.0191218410686	PROVISIONAL
Har_00000177	NM_139466.3	1.41282e-05	REVIEWED	XM_001982574.1	4.84657292878e-06	PROVISIONAL	XM_001809128.1	7.2706068763e-08	MODEL	NM_001114871.1	0.00077166954627	PROVISIONAL
Har_00000186	NM_132493.2	9.50533e-05	REVIEWED	XM_001354590.2	9.10326649155e-12	PROVISIONAL	XM_965311.2	8.20362369959e-09	MODEL	NM_001112750.1	2.62049234133e-26	PROVISIONAL
Har_00000188	NM_132493.2	9.50533e-05	REVIEWED	XM_001354590.2	9.10326649155e-12	PROVISIONAL	XM_965311.2	8.20362369959e-09	MODEL	NM_001112750.1	2.62049234133e-26	PROVISIONAL
Har_00000194	NM_170005.2	1.04658	REVIEWED	XM_002049695.1	0.0228808937859	PROVISIONAL	NM_001170778.1	8.69500482855e-08	PROVISIONAL	NM_001110344.1	0.00354757782138	PROVISIONAL
Har_00000196	NM_170005.2	1.04658	REVIEWED	XM_002049695.1	0.0228808937859	PROVISIONAL	NM_001170778.1	8.69500482855e-08	PROVISIONAL	NM_001110344.1	0.00354757782138	PROVISIONAL
Har_00000202	NM_132057.2	1.08485	REVIEWED	XM_001955031.1	1.49303743926	PROVISIONAL	XM_966857.1	0.356048471602	MODEL	NM_001043591.1	0.921500253203	PROVISIONAL
Har_00000204	NM_168512.2	0.588004	REVIEWED	XM_002072939.1	0.815454619664	PROVISIONAL	XM_965926.1	0.763871993118	MODEL	NM_001102464.2	5.51710415554e-10	PROVISIONAL
Har_00000209	NM_168512.2	0.588004	REVIEWED	XM_002072939.1	0.815454619664	PROVISIONAL	XM_965926.1	0.763871993118	MODEL	NM_001102464.2	5.51710415554e-10	PROVISIONAL
Har_00000215	NM_168512.2	0.642512	REVIEWED	XM_002065660.1	0.00365553803414	PROVISIONAL	NM_001170612.1	0.211217942182	VALIDATED	NM_001109924.1	1.64398758449e-16	PROVISIONAL
Har_00000217	NM_168512.2	0.642512	REVIEWED	XM_002065660.1	0.00365553803414	PROVISIONAL	NM_001170612.1	0.211217942182	VALIDATED	NM_001109924.1	1.64398758449e-16	PROVISIONAL
Har_00000222	NM_132493.2	5.06855e-10	REVIEWED	XM_002044044.1	2.87222581499e-15	PROVISIONAL	NM_001114319.1	1.86833471327e-31	VALIDATED	NM_001112752.1	2.17354833751e-54	PROVISIONAL
Har_00000224	NM_132493.2	5.06855e-10	REVIEWED	XM_002044044.1	2.87222581499e-15	PROVISIONAL	NM_001114319.1	1.86833471327e-31	VALIDATED	NM_001112752.1	2.17354833751e-54	PROVISIONAL
Har_00000228	NM_136155.2	0.815359	REVIEWED	XM_001966042.1	1.12629881175	PROVISIONAL	XM_966099.1	0.26796813625	MODEL	NM_001111357.1	1.81634205007e-07	PROVISIONAL
Har_00000229	NM_136155.2	0.815359	REVIEWED	XM_001966042.1	1.12629881175	PROVISIONAL	XM_966099.1	0.26796813625	MODEL	NM_001111357.1	1.81634205007e-07	PROVISIONAL
Har_00000232	NM_079143.2	0.284398	REVIEWED	XM_001966961.1	0.394527247037	PROVISIONAL	XM_968429.1	0.369196796405	MODEL	NM_001043955.1	0.238473636993	PROVISIONAL
Har_00000234	NM_079143.2	0.284398	REVIEWED	XM_001966961.1	0.394527247037	PROVISIONAL	XM_968429.1	0.369196796405	MODEL	NM_001043955.1	0.238473636993	PROVISIONAL
Har_00000239	NM_001169862.1	0.206575	REVIEWED	XM_002059631.1	1.13066918957	PROVISIONAL	XM_964917.1	0.268273636309	MODEL	NM_001044111.1	0.173120607617	PROVISIONAL
Har_00000240	NM_001169862.1	0.206575	REVIEWED	XM_002059631.1	1.13066918957	PROVISIONAL	XM_964917.1	0.268273636309	MODEL	NM_001044111.1	0.173120607617	PROVISIONAL
Har_00000247	NM_001169862.1	0.102159	REVIEWED	NM_001169862.1	0.559648480243	REVIEWED	XM_964069.2	0.133794306387	MODEL	NM_001111357.1	0.346741471604	PROVISIONAL
Har_00000250	NM_166971.2	0.026476	REVIEWED	XM_002046837.1	0.145155790781	PROVISIONAL	XM_970470.1	3.56214197537e-05	MODEL	NM_001043981.1	0.0876724864708	PROVISIONAL
Har_00000251	NM_166971.2	0.026476	REVIEWED	XM_002046837.1	0.145155790781	PROVISIONAL	XM_970470.1	3.56214197537e-05	MODEL	NM_001043981.1	0.0876724864708	PROVISIONAL
Har_00000258	NM_166992.2	0.236061	REVIEWED	XM_001958826.1	1.29232841316	PROVISIONAL	XM_964720.1	0.00496215359703	MODEL	NM_001083610.1	2.21301571729e-10	PROVISIONAL
Har_00000263	NM_166992.2	0.236061	REVIEWED	XM_001958826.1	1.29232841316	PROVISIONAL	XM_964720.1	0.00496215359703	MODEL	NM_001083610.1	2.21301571729e-10	PROVISIONAL
Har_00000266	NM_079859.2	8.19129e-06	REVIEWED	XM_002006207.1	1.17058586652e-08	PROVISIONAL	XM_966330.1	2.69358202673e-06	MODEL	NM_001110363.1	1.11251857358e-07	PROVISIONAL
Har_00000267	NM_079859.2	8.19129e-06	REVIEWED	XM_002006207.1	1.17058586652e-08	PROVISIONAL	XM_966330.1	2.69358202673e-06	MODEL	NM_001110363.1	1.11251857358e-07	PROVISIONAL
Har_00000275	NM_136628.2	0.0189468	REVIEWED	XM_001970300.1	0.103863252653	PROVISIONAL	XM_962808.1	0.00622431624971	MODEL	NM_001112755.1	0.000256586863716	PROVISIONAL
Har_00000284	NM_164689.1	1.11082	REVIEWED	XM_001953062.1	1.54096218979	PROVISIONAL	XM_001814802.1	0.00149705886588	MODEL	NM_001043591.1	0.235732560706	PROVISIONAL
Har_00000287	NM_167513.1	1.1333	REVIEWED	XM_002090635.1	0.397876780972	PROVISIONAL	XM_001816198.1	1.47120475659	MODEL	NM_001044081.2	0.240493377415	PROVISIONAL
Har_00000291	NM_167513.1	1.1333	REVIEWED	XM_002090635.1	0.397876780972	PROVISIONAL	XM_001816198.1	1.47120475659	MODEL	NM_001044081.2	0.240493377415	PROVISIONAL
Har_00000295	NM_080073.2	0.310164	REVIEWED	XM_001957047.1	1.69915496279	PROVISIONAL	NM_001042570.1	0.102001895282	PROVISIONAL	NM_001099826.1	1.10574001178	PROVISIONAL
Har_00000301	NM_001014452.1	0.0215931	REVIEWED	XM_002041603.1	0.118373660128	PROVISIONAL	XM_001815491.1	2.90981550173e-05	MODEL	NM_001102464.2	2.10254479124e-14	PROVISIONAL
Har_00000302	NM_001014452.1	0.0215931	REVIEWED	XM_002041603.1	0.118373660128	PROVISIONAL	XM_001815491.1	2.90981550173e-05	MODEL	NM_001102464.2	2.10254479124e-14	PROVISIONAL
Har_00000312	NM_078583.2	0.666359	REVIEWED	XM_001987392.1	0.059195818723	PROVISIONAL	XM_970224.1	0.219049115885	MODEL	NM_001046656.1	0.558652349023	PROVISIONAL
Har_00000316	NM_132775.2	3.11051e-06	REVIEWED	XM_002100595.1	1.13360440372e-09	PROVISIONAL	XM_967484.2	1.78608380926e-14	MODEL	NM_001114871.1	0.00063559383422	PROVISIONAL
Har_00000318	NM_132775.2	3.11051e-06	REVIEWED	XM_002100595.1	1.13360440372e-09	PROVISIONAL	XM_967484.2	1.78608380926e-14	MODEL	NM_001114871.1	0.00063559383422	PROVISIONAL
Har_00000321	NM_137055.2	0.152604	REVIEWED	XM_002012471.1	1.40721527819e-05	PROVISIONAL	XM_961344.1	1.36840972597e-08	MODEL	NM_001110537.1	3.62345299269e-11	PROVISIONAL
Har_00000325	NM_137055.2	0.152604	REVIEWED	XM_002012471.1	1.40721527819e-05	PROVISIONAL	XM_961344.1	1.36840972597e-08	MODEL	NM_001110537.1	3.62345299269e-11	PROVISIONAL
Har_00000327	NM_080182.2	2.24535	REVIEWED	XM_001958789.1	0.00323255114908	PROVISIONAL	XM_961344.1	7.95633391463e-07	MODEL	NM_001110537.1	2.10692649632e-09	PROVISIONAL
Har_00000332	NM_080182.2	2.24535	REVIEWED	XM_001958789.1	0.00323255114908	PROVISIONAL	XM_961344.1	7.95633391463e-07	MODEL	NM_001110537.1	2.10692649632e-09	PROVISIONAL
Har_00000339	NM_133091.2	0.926036	REVIEWED	XM_002047262.1	0.0203974589737	PROVISIONAL	XM_001812061.1	0.303926803145	MODEL	NM_001112751.1	3.45437349591e-24	PROVISIONAL
Har_00000341	NM_058090.2	0.281513	REVIEWED	XM_001959653.1	0.00159493219961	PROVISIONAL	XM_967255.2	0.0924078497044	MODEL	NM_001044189.1	0.935447105836	PROVISIONAL
Har_00000342	NM_058090.2	0.281513	REVIEWED	XM_001959653.1	0.00159493219961	PROVISIONAL	XM_967255.2	0.0924078497044	MODEL	NM_001044189.1	0.935447105836	PROVISIONAL
Har_00000348	NM_079126.2	0.377301	REVIEWED	XM_002004626.1	0.0335279963323	PROVISIONAL	XM_967453.2	0.00793799589299	MODEL	NM_001102464.2	9.65070949748e-17	PROVISIONAL
Har_00000350	NM_079126.2	0.377301	REVIEWED	XM_002004626.1	0.0335279963323	PROVISIONAL	XM_967453.2	0.00793799589299	MODEL	NM_001102464.2	9.65070949748e-17	PROVISIONAL
Har_00000355	NM_001103890.2	0.267823	REVIEWED	XM_002070465.1	0.0237293486617	PROVISIONAL	XM_961708.2	0.00562334517168	MODEL	NM_001112749.1	5.88115317263e-05	PROVISIONAL
Har_00000359	NM_001103890.2	0.267823	REVIEWED	XM_002070465.1	0.0237293486617	PROVISIONAL	XM_961708.2	0.00562334517168	MODEL	NM_001112749.1	5.88115317263e-05	PROVISIONAL
Har_00000366	NM_136151.1	0.917776	REVIEWED	XM_002067819.1	0.0771550504522	PROVISIONAL	XM_967183.1	0.301215866769	MODEL	NM_001114868.1	0.00304084775001	PROVISIONAL
Har_00000371	NM_136151.1	0.486483	REVIEWED	XM_001994077.1	0.674500166845	PROVISIONAL	XM_970212.1	0.159979691377	MODEL	NM_001044131.1	0.408158246837	PROVISIONAL
Har_00000373	NM_136151.1	0.486483	REVIEWED	XM_001994077.1	0.674500166845	PROVISIONAL	XM_970212.1	0.159979691377	MODEL	NM_001044131.1	0.408158246837	PROVISIONAL
Har_00000377	NM_057537.3	0.745396	REVIEWED	XM_002015764.1	1.03398132169	PROVISIONAL	XM_967183.1	0.245003863018	MODEL	NM_001114868.1	0.158116821624	PROVISIONAL
Har_00000388	NM_057810.3	5.90545e-07	REVIEWED	XM_002088166.1	5.44871004591e-11	PROVISIONAL	XM_966081.2	0.000186831361822	MODEL	NM_001111364.1	6.6933548476e-68	PROVISIONAL
Har_00000393	NM_136046.2	4.39466	REVIEWED	XM_002063182.1	0.0250080850157	PROVISIONAL	XM_970479.1	0.0924729837697	MODEL	NM_001110534.1	0.0151166221335	PROVISIONAL
Har_00000394	NM_136046.2	4.39466	REVIEWED	XM_002063182.1	0.0250080850157	PROVISIONAL	XM_970479.1	0.0924729837697	MODEL	NM_001110534.1	0.0151166221335	PROVISIONAL
Har_00000397	NM_136976.1	1.57191	REVIEWED	XM_002092831.1	0.00225893003008	PROVISIONAL	XM_968402.2	0.00835959039428	MODEL	NM_001110534.1	0.00136449710656	PROVISIONAL
Har_00000405	NM_078974.2	0.370837	REVIEWED	XM_001985917.1	0.032365139794	PROVISIONAL	XM_962123.2	0.0077082998043	MODEL	NM_001112755.1	7.97082506465e-05	PROVISIONAL
Har_00000409	NM_078974.2	0.370837	REVIEWED	XM_001985917.1	0.032365139794	PROVISIONAL	XM_962123.2	0.0077082998043	MODEL	NM_001112755.1	7.97082506465e-05	PROVISIONAL
Har_00000413	NM_135135.3	2.22919	REVIEWED	XM_002070567.1	0.782344513297	PROVISIONAL	XM_001809670.1	0.0118800229506	MODEL	NM_001102464.2	3.65423762906e-17	PROVISIONAL
Har_00000415	NM_135135.3	2.22919	REVIEWED	XM_002070567.1	0.782344513297	PROVISIONAL	XM_001809670.1	0.0118800229506	MODEL	NM_001102464.2	3.65423762906e-17	PROVISIONAL
Har_00000420	NM_137156.2	0.000584972	REVIEWED	NM_137156.2	0.00320538685371	REVIEWED	NM_001170777.1	5.05313381317e-08	PROVISIONAL	NM_001109934.1	8.25554349314e-09	PROVISIONAL
Har_00000428	NM_168319.1	0.330419	REVIEWED	XM_001980531.1	0.458407644222	PROVISIONAL	XM_967662.1	0.108545399553	MODEL	NM_001046913.1	0.0701004358973	PROVISIONAL
Har_00000429	NM_168319.1	0.330419	REVIEWED	XM_001980531.1	0.458407644222	PROVISIONAL	XM_967662.1	0.108545399553	MODEL	NM_001046913.1	0.0701004358973	PROVISIONAL
Har_00000431	NM_130526.2	1.97648	REVIEWED	XM_002013567.1	2.73726164384	PROVISIONAL	XM_969753.1	0.649921794723	MODEL	NM_001046914.1	0.420114165879	PROVISIONAL
Har_00000436	NM_130526.2	1.97648	REVIEWED	XM_002013567.1	2.73726164384	PROVISIONAL	XM_969753.1	0.649921794723	MODEL	NM_001046914.1	0.420114165879	PROVISIONAL
Har_00000443	NM_001038712.1	0.770606	REVIEWED	XM_001963104.1	4.21741513319	PROVISIONAL	XM_963913.1	1.00081376876	MODEL	NM_001046678.1	0.645870521881	PROVISIONAL
Har_00000444	NM_001038712.1	0.770606	REVIEWED	XM_001963104.1	4.21741513319	PROVISIONAL	XM_963913.1	1.00081376876	MODEL	NM_001046678.1	0.645870521881	PROVISIONAL
Har_00000446	NM_078778.3	0.303187	REVIEWED	XM_002038958.1	0.0263481359709	PROVISIONAL	XM_969306.2	0.0997610692015	MODEL	NM_001135892.1	0.0650782339829	PROVISIONAL
Har_00000449	NM_080292.3	9.02319e-06	REVIEWED	XM_002058208.1	1.29894470317e-08	PROVISIONAL	XM_965311.2	3.08007020769e-09	MODEL	NM_001112750.1	3.22311658538e-11	PROVISIONAL
Har_00000452	NM_080292.3	9.02319e-06	REVIEWED	XM_002058208.1	1.29894470317e-08	PROVISIONAL	XM_965311.2	3.08007020769e-09	MODEL	NM_001112750.1	3.22311658538e-11	PROVISIONAL
Har_00000458	NM_080064.2	0.390918	REVIEWED	XM_002041473.1	0.0347385592711	PROVISIONAL	XM_964782.1	0.0001333082893	MODEL	NM_001079667.1	5.50682597658e-06	PROVISIONAL
Har_00000460	NM_080064.2	0.390918	REVIEWED	XM_002041473.1	0.0347385592711	PROVISIONAL	XM_964782.1	0.0001333082893	MODEL	NM_001079667.1	5.50682597658e-06	PROVISIONAL
Har_00000461	NM_139466.3	0.00523485	REVIEWED	XM_002075220.1	1.90555454876e-06	PROVISIONAL	XM_966330.1	0.00680700953143	MODEL	NM_001112750.1	0.000282488860495	PROVISIONAL
Har_00000464	NM_139466.3	0.00523485	REVIEWED	XM_002075220.1	1.90555454876e-06	PROVISIONAL	XM_966330.1	0.00680700953143	MODEL	NM_001112750.1	0.000282488860495	PROVISIONAL
Har_00000470	NM_001015266.2	0.490571	REVIEWED	XM_001970908.1	0.680176185079	PROVISIONAL	XM_962549.1	0.637444105368	MODEL	NM_001110536.1	0.411578567342	PROVISIONAL
Har_00000480	NM_135223.2	2.10804	REVIEWED	XM_002063712.1	2.92312452388	PROVISIONAL	XM_963932.2	0.693143104866	MODEL	NM_001044039.1	0.0286608553018	PROVISIONAL
Har_00000485	NM_140250.1	2.06766	REVIEWED	XM_002010297.1	2.86705436038	PROVISIONAL	XM_968921.1	0.679881438319	MODEL	NM_001130877.1	0.0281131956463	PROVISIONAL
Har_00000487	NM_140250.1	2.06766	REVIEWED	XM_002010297.1	2.86705436038	PROVISIONAL	XM_968921.1	0.679881438319	MODEL	NM_001130877.1	0.0281131956463	PROVISIONAL
Har_00000489	NM_170005.2	0.531452	REVIEWED	XM_002033876.1	0.00302299801337	PROVISIONAL	XM_968076.1	0.690490771557	MODEL	NM_001110344.1	0.000462788061787	PROVISIONAL
Har_00000493	NM_170005.2	0.531452	REVIEWED	XM_002033876.1	0.00302299801337	PROVISIONAL	XM_968076.1	0.690490771557	MODEL	NM_001110344.1	0.000462788061787	PROVISIONAL
Har_00000496	NM_078643.2	0.532134	REVIEWED	XM_002097936.1	0.186740751586	PROVISIONAL	XM_964400.1	0.0442810116251	MODEL	NM_001135888.1	0.11296119647	PROVISIONAL
Har_00000497	NM_078643.2	0.532134	REVIEWED	XM_002097936.1	0.186740751586	PROVISIONAL	XM_964400.1	0.0442810116251	MODEL	NM_001135888.1	0.11296119647	PROVISIONAL
Har_00000502	NM_057573.3	2.21817	REVIEWED	XM_002020380.1	4.94891386716e-05	PROVISIONAL	XM_967531.1	0.0116442390046	MODEL	NM_001110363.1	0.00190219782857	PROVISIONAL
Har_00000503	NM_057573.3	2.21817	REVIEWED	XM_002020380.1	4.94891386716e-05	PROVISIONAL	XM_967531.1	0.0116442390046	MODEL	NM_001110363.1	0.00190219782857	PROVISIONAL
Har_00000514	NM_130635.2	1.23844	REVIEWED	XM_002025845.1	0.434215394925	PROVISIONAL	XM_962529.1	1.61048172855	MODEL	NM_001114992.1	0.0668430204517	PROVISIONAL
Har_00000519	NM_143789.2	1.68495	REVIEWED	XM_001970848.1	2.32113857659	PROVISIONAL	XM_965507.1	0.554115144658	MODEL	NM_001043688.1	0.0227692083928	PROVISIONAL
Har_00000524	NM_078921.3	0.000397779	REVIEWED	NM_078921.3	0.00218076201299	REVIEWED	XM_964027.1	0.12586286163	MODEL	NM_001102464.2	0.0205682156902	PROVISIONAL
Har_00000531	NM_079126.2	0.280722	REVIEWED	XM_001969182.1	0.389024441287	PROVISIONAL	NM_001170777.1	0.00149338960395	PROVISIONAL	NM_001109934.1	4.26472029001e-12	PROVISIONAL
Har_00000533	NM_079126.2	0.280722	REVIEWED	XM_001969182.1	0.389024441287	PROVISIONAL	NM_001170777.1	0.00149338960395	PROVISIONAL	NM_001109934.1	4.26472029001e-12	PROVISIONAL
Har_00000541	NM_137926.2	0.0699968	REVIEWED	XM_002050899.1	0.383282383113	PROVISIONAL	XM_961910.1	0.09077519337	MODEL	NM_001046917.1	0.231693079861	PROVISIONAL
Har_00000546	NM_001170122.1	0.261754	REVIEWED	XM_002016192.1	0.362706674656	PROVISIONAL	XM_001808992.1	0.339455322194	MODEL	NM_001046936.1	0.866481194403	PROVISIONAL
Har_00000548	NM_001170122.1	0.261754	REVIEWED	XM_002016192.1	0.362706674656	PROVISIONAL	XM_001808992.1	0.339455322194	MODEL	NM_001046936.1	0.866481194403	PROVISIONAL
Har_00000555	NM_078803.2	1.64283e-07	REVIEWED	XM_002088928.1	1.45924703931e-08	PROVISIONAL	XM_968303.1	0.782438326284	MODEL	NM_001043607.1	0.0323484303151	PROVISIONAL
Har_00000556	NM_078803.2	1.64283e-07	REVIEWED	XM_002088928.1	1.45924703931e-08	PROVISIONAL	XM_968303.1	0.782438326284	MODEL	NM_001043607.1	0.0323484303151	PROVISIONAL
Har_00000561	NM_167881.2	1.09629	REVIEWED	XM_001970908.1	1.51921855153	PROVISIONAL	XM_962549.1	1.4217227948	MODEL	NM_001043951.1	0.232414415726	PROVISIONAL
Har_00000566	NM_137620.2	0.896655	REVIEWED	XM_002071377.1	0.079561631411	PROVISIONAL	XM_968087.2	0.000305917575334	MODEL	NM_001046857.1	0.0121783056063	PROVISIONAL
Har_00000569	NM_079949.2	0.0109556	REVIEWED	NM_079949.2	0.0600440699637	REVIEWED	XM_970726.1	3.46899860402	MODEL	NM_001098286.1	0.143401569976	PROVISIONAL
Har_00000573	NM_079949.2	0.0109556	REVIEWED	NM_079949.2	0.0600440699637	REVIEWED	XM_970726.1	3.46899860402	MODEL	NM_001098286.1	0.143401569976	PROVISIONAL
Har_00000578	NM_135671.1	0.581191	REVIEWED	XM_001993982.1	0.203978359424	PROVISIONAL	XM_966324.1	0.191080638372	MODEL	NM_001043697.1	0.00790019066267	PROVISIONAL
Har_00000584	NM_130578.3	1.45651	REVIEWED	XM_002012032.1	0.510841641089	PROVISIONAL	XM_966256.2	0.479188217905	MODEL	NM_001171922.1	0.310328746209	PROVISIONAL
Har_00000594	NM_166093.1	0.0196833	REVIEWED	NM_166093.1	0.107898650818	REVIEWED	XM_964587.1	1.57635392538	MODEL	NM_001046794.2	0.00417642686396	PROVISIONAL
Har_00000595	NM_166093.1	0.0196833	REVIEWED	NM_166093.1	0.107898650818	REVIEWED	XM_964587.1	1.57635392538	MODEL	NM_001046794.2	0.00417642686396	PROVISIONAL
Har_00000602	NM_136338.2	0.222784	REVIEWED	XM_001964172.1	1.21953449376	PROVISIONAL	XM_961802.1	0.0732165575847	MODEL	NM_001102464.2	1.38881723321e-14	PROVISIONAL
Har_00000603	NM_136338.2	0.222784	REVIEWED	XM_001964172.1	1.21953449376	PROVISIONAL	XM_961802.1	0.0732165575847	MODEL	NM_001102464.2	1.38881723321e-14	PROVISIONAL
Har_00000609	NM_136142.2	0.560069	REVIEWED	XM_002105368.1	0.776668495063	PROVISIONAL	XM_961792.1	2.87511163254	MODEL	NM_001046709.1	0.118876150564	PROVISIONAL
Har_00000613	NM_164821.2	1.13194	REVIEWED	XM_002061279.1	1.57026883267	PROVISIONAL	XM_968921.1	1.46943754367	MODEL	NM_001044128.1	0.0607902217547	PROVISIONAL
Har_00000614	NM_164821.2	1.13194	REVIEWED	XM_002061279.1	1.57026883267	PROVISIONAL	XM_968921.1	1.46943754367	MODEL	NM_001044128.1	0.0607902217547	PROVISIONAL
Har_00000615	NM_133142.1	0.000211582	REVIEWED	NM_133142.1	0.00115718988927	REVIEWED	XM_970911.1	0.265384723764	MODEL	NM_001046864.1	0.0434551817623	PROVISIONAL
Har_00000621	NM_169849.1	2.37188	REVIEWED	XM_001964172.1	0.832482674367	PROVISIONAL	XM_961802.1	0.049943545081	MODEL	NM_001102464.2	9.47701404116e-15	PROVISIONAL
Har_00000622	NM_169849.1	2.37188	REVIEWED	XM_001964172.1	0.832482674367	PROVISIONAL	XM_961802.1	0.049943545081	MODEL	NM_001102464.2	9.47701404116e-15	PROVISIONAL
Har_00000626	NM_001038712.1	0.52532	REVIEWED	XM_001960658.1	2.87826839308	PROVISIONAL	XM_962602.2	0.0437147582795	MODEL	NM_001171922.1	0.440651291627	PROVISIONAL
Har_00000632	NM_137371.2	0.284053	REVIEWED	XM_001960255.1	1.55703357459	PROVISIONAL	XM_967469.1	0.00151265322906	MODEL	NM_001046695.1	0.0602790727429	PROVISIONAL
Har_00000635	NM_137371.2	0.284053	REVIEWED	XM_001960255.1	1.55703357459	PROVISIONAL	XM_967469.1	0.00151265322906	MODEL	NM_001046695.1	0.0602790727429	PROVISIONAL
Har_00000643	NM_001104422.1	0.15019	REVIEWED	XM_001982046.1	0.823022643976	PROVISIONAL	XM_965243.2	0.0124962364451	MODEL	NM_001046994.1	0.125945242042	PROVISIONAL
Har_00000644	NM_001104422.1	0.15019	REVIEWED	XM_001982046.1	0.823022643976	PROVISIONAL	XM_965243.2	0.0124962364451	MODEL	NM_001046994.1	0.125945242042	PROVISIONAL
Har_00000646	NM_133073.2	1.39998	REVIEWED	XM_002022713.1	0.490975577269	PROVISIONAL	XM_967418.2	0.460621884739	MODEL	NM_001110535.1	1.1788887623	PROVISIONAL
Har_00000650	NM_133073.2	1.39998	REVIEWED	XM_002022713.1	0.490975577269	PROVISIONAL	XM_967418.2	0.460621884739	MODEL	NM_001110535.1	1.1788887623	PROVISIONAL
Har_00000653	NM_167489.1	0.612533	REVIEWED	XM_001993775.1	0.0137697093291	PROVISIONAL	XM_001810869.1	0.201373038097	MODEL	NM_001098316.1	0.129984722886	PROVISIONAL
Har_00000655	NM_167489.1	0.612533	REVIEWED	XM_001993775.1	0.0137697093291	PROVISIONAL	XM_001810869.1	0.201373038097	MODEL	NM_001098316.1	0.129984722886	PROVISIONAL
Har_00000660	NM_057737.2	2.06227	REVIEWED	XM_002065660.1	0.00296866942263	PROVISIONAL	XM_968526.2	0.010991529075	MODEL	NM_001109924.1	1.2396762005e-10	PROVISIONAL
Har_00000669	NM_140769.1	0.48989	REVIEWED	XM_001978457.1	0.171897255947	PROVISIONAL	XM_967595.1	0.636559994265	MODEL	NM_001166147.1	0.411008513924	PROVISIONAL
Har_00000671	NM_140769.1	0.48989	REVIEWED	XM_001978457.1	0.171897255947	PROVISIONAL	XM_967595.1	0.636559994265	MODEL	NM_001166147.1	0.411008513924	PROVISIONAL
Har_00000676	NM_165483.1	1.86843	REVIEWED	XM_002032594.1	2.59044155377	PROVISIONAL	XM_962242.1	2.42794967754	MODEL	NM_001043488.1	2.7387249022e-08	PROVISIONAL
Har_00000683	NM_135942.3	0.583916	REVIEWED	XM_002046752.1	0.204936004304	PROVISIONAL	XM_001808016.1	0.191975629652	MODEL	NM_001046913.1	0.489675885521	PROVISIONAL
Har_00000687	NM_135942.3	0.583916	REVIEWED	XM_002046752.1	0.204936004304	PROVISIONAL	XM_001808016.1	0.191975629652	MODEL	NM_001046913.1	0.489675885521	PROVISIONAL
Har_00000693	NM_057285.3	0.102598	REVIEWED	XM_001989525.1	0.561925805198	PROVISIONAL	XM_967417.2	0.0337486993971	MODEL	NM_001046832.1	0.0863328860261	PROVISIONAL
Har_00000694	NM_057285.3	0.102598	REVIEWED	XM_001989525.1	0.561925805198	PROVISIONAL	XM_967417.2	0.0337486993971	MODEL	NM_001046832.1	0.0863328860261	PROVISIONAL
Har_00000700	NM_130517.2	0.382237	REVIEWED	XM_001990884.1	2.09328610406	PROVISIONAL	XM_965628.2	0.496870439968	MODEL	NM_001111357.1	2.1392719067e-05	PROVISIONAL
Har_00000701	NM_130517.2	0.382237	REVIEWED	XM_001990884.1	2.09328610406	PROVISIONAL	XM_965628.2	0.496870439968	MODEL	NM_001111357.1	2.1392719067e-05	PROVISIONAL
Har_00000707	NM_140046.2	0.113979	REVIEWED	XM_002074866.1	0.00256120499207	PROVISIONAL	XM_962479.1	0.148121056911	MODEL	NM_001114159.2	0.377945415717	PROVISIONAL
Har_00000714	NM_132989.2	0.56552	REVIEWED	XM_001971965.1	0.198471901365	PROVISIONAL	XM_964494.1	0.0119086840434	MODEL	NM_001043426.1	0.120030287948	PROVISIONAL
Har_00000715	NM_132989.2	0.56552	REVIEWED	XM_001971965.1	0.198471901365	PROVISIONAL	XM_964494.1	0.0119086840434	MODEL	NM_001043426.1	0.120030287948	PROVISIONAL
Har_00000722	NM_176009.2	0.639105	REVIEWED	XM_001962521.1	0.224328313123	PROVISIONAL	XM_963791.1	0.0531711891509	MODEL	NM_001173375.1	0.0343200050747	PROVISIONAL
Har_00000728	NM_136628.2	0.00702397	REVIEWED	XM_001970300.1	0.0384742527013	PROVISIONAL	XM_962808.1	0.00231022431015	MODEL	NM_001044079.1	0.0920424563832	PROVISIONAL
Har_00000729	NM_136628.2	0.00702397	REVIEWED	XM_001970300.1	0.0384742527013	PROVISIONAL	XM_962808.1	0.00231022431015	MODEL	NM_001044079.1	0.0920424563832	PROVISIONAL
Har_00000734	NM_168569.1	2.09997	REVIEWED	XM_001992909.1	2.91191049118	PROVISIONAL	XM_969718.2	0.690490771557	MODEL	NM_001043870.1	0.445781772384	PROVISIONAL
Har_00000735	NM_168569.1	2.09997	REVIEWED	XM_001992909.1	2.91191049118	PROVISIONAL	XM_969718.2	0.690490771557	MODEL	NM_001043870.1	0.445781772384	PROVISIONAL
Har_00000738	NM_164730.1	1.45921	REVIEWED	XM_002088047.1	0.032778851514	PROVISIONAL	XM_964688.1	1.89694485598	MODEL	NM_001044175.1	1.32399798004e-06	PROVISIONAL
Har_00000740	NM_164730.1	1.45921	REVIEWED	XM_002088047.1	0.032778851514	PROVISIONAL	XM_964688.1	1.89694485598	MODEL	NM_001044175.1	1.32399798004e-06	PROVISIONAL
Har_00000745	NM_141933.1	2.77303	REVIEWED	XM_002069616.1	3.84641321621	PROVISIONAL	XM_964069.2	0.230684002531	MODEL	NM_001047029.1	0.588295126726	PROVISIONAL
Har_00000749	NM_141933.1	2.77303	REVIEWED	XM_002069616.1	3.84641321621	PROVISIONAL	XM_964069.2	0.230684002531	MODEL	NM_001047029.1	0.588295126726	PROVISIONAL
Har_00000751	NM_141321.3	2.88341	REVIEWED	XM_001958826.1	1.01222325179	PROVISIONAL	XM_964720.1	0.00388785001646	MODEL	NM_001083610.1	1.73199552491e-10	PROVISIONAL
Har_00000753	NM_141321.3	2.88341	REVIEWED	XM_001958826.1	1.01222325179	PROVISIONAL	XM_964720.1	0.00388785001646	MODEL	NM_001083610.1	1.73199552491e-10	PROVISIONAL
Har_00000755	NM_164348.1	0.00417569	REVIEWED	XM_001971067.1	0.00578603523359	PROVISIONAL	XM_965127.1	0.0845499619045	MODEL	NM_001112755.1	5.67036380853e-05	PROVISIONAL
Har_00000757	NM_164348.1	0.00417569	REVIEWED	XM_001971067.1	0.00578603523359	PROVISIONAL	XM_965127.1	0.0845499619045	MODEL	NM_001112755.1	5.67036380853e-05	PROVISIONAL
Har_00000761	NM_134725.1	1.07926	REVIEWED	XM_002015542.1	0.000392936765787	PROVISIONAL	XM_968553.2	0.0896433331035	MODEL	NM_001102464.2	6.24083002139e-08	PROVISIONAL
Har_00000763	NM_078921.3	0.000280332	REVIEWED	NM_078921.3	0.00153497380212	REVIEWED	XM_970469.2	0.350189087323	MODEL	NM_001102464.2	0.0144883028761	PROVISIONAL
Har_00000769	NM_168319.1	0.255029	REVIEWED	XM_001980531.1	0.353375830123	PROVISIONAL	XM_967662.1	0.0837010667046	MODEL	NM_001099819.1	0.844249111126	PROVISIONAL
Har_00000770	NM_168319.1	0.255029	REVIEWED	XM_001980531.1	0.353375830123	PROVISIONAL	XM_967662.1	0.0837010667046	MODEL	NM_001099819.1	0.844249111126	PROVISIONAL
Har_00000771	NM_136155.2	0.60095	REVIEWED	XM_001966042.1	0.833428677406	PROVISIONAL	XM_963874.1	0.780670104078	MODEL	NM_001111357.1	1.3744833014e-07	PROVISIONAL
Har_00000777	NM_135074.2	4.53049e-09	REVIEWED	NM_135074.2	2.48056091593e-08	REVIEWED	XM_967484.2	9.52335945654e-11	MODEL	NM_001110363.1	6.63046008358e-17	PROVISIONAL
Har_00000780	NM_135074.2	4.53049e-09	REVIEWED	NM_135074.2	2.48056091593e-08	REVIEWED	XM_967484.2	9.52335945654e-11	MODEL	NM_001110363.1	6.63046008358e-17	PROVISIONAL
Har_00000784	NM_170005.2	1.04451	REVIEWED	XM_002049695.1	0.0234604032837	PROVISIONAL	NM_001170778.1	9.35028083169e-08	PROVISIONAL	NM_001110344.1	0.0035894822151	PROVISIONAL
Har_00000785	NM_170005.2	1.04451	REVIEWED	XM_002049695.1	0.0234604032837	PROVISIONAL	NM_001170778.1	9.35028083169e-08	PROVISIONAL	NM_001110344.1	0.0035894822151	PROVISIONAL
Har_00000790	NM_080305.2	2.8987e-06	REVIEWED	XM_002006207.1	1.64929620071e-08	PROVISIONAL	XM_966519.1	2.41145129162e-07	MODEL	NM_001079666.1	1.55640020894e-07	PROVISIONAL
Har_00000791	NM_080305.2	2.8987e-06	REVIEWED	XM_002006207.1	1.64929620071e-08	PROVISIONAL	XM_966519.1	2.41145129162e-07	MODEL	NM_001079666.1	1.55640020894e-07	PROVISIONAL
Har_00000792	NM_136629.2	0.00612941	REVIEWED	XM_002049538.1	5.64835491185e-07	PROVISIONAL	XM_966330.1	2.09338616414e-06	MODEL	NM_001110363.1	8.68218339856e-08	PROVISIONAL
Har_00000798	NM_139466.3	1.14538e-05	REVIEWED	XM_001982574.1	4.02059923819e-06	PROVISIONAL	NM_001130522.1	0.000917839376073	PROVISIONAL	NM_001110363.1	0.00234076332073	PROVISIONAL
Har_00000801	NM_139466.3	1.14538e-05	REVIEWED	XM_001982574.1	4.02059923819e-06	PROVISIONAL	NM_001130522.1	0.000917839376073	PROVISIONAL	NM_001110363.1	0.00234076332073	PROVISIONAL
Har_00000802	NM_137926.2	0.0651965	REVIEWED	XM_002050899.1	0.356964616482	PROVISIONAL	XM_961910.1	0.0845499619045	MODEL	NM_001046917.1	0.21582369083	PROVISIONAL
Har_00000804	NM_078803.2	1.05929e-07	REVIEWED	XM_002088928.1	9.40330198604e-09	PROVISIONAL	XM_968303.1	0.504827439896	MODEL	NM_001043607.1	0.0209354193885	PROVISIONAL
Har_00000806	NM_078803.2	1.05929e-07	REVIEWED	XM_002088928.1	9.40330198604e-09	PROVISIONAL	XM_968303.1	0.504827439896	MODEL	NM_001043607.1	0.0209354193885	PROVISIONAL
Har_00000809	NM_079127.2	2.78649	REVIEWED	XM_002005970.1	0.978167142381	PROVISIONAL	XM_968102.2	0.231802741631	MODEL	NM_001171920.1	0.149605058416	PROVISIONAL
Har_00000810	NM_079127.2	2.78649	REVIEWED	XM_002005970.1	0.978167142381	PROVISIONAL	XM_968102.2	0.231802741631	MODEL	NM_001171920.1	0.149605058416	PROVISIONAL
Har_00000820	NM_079949.2	0.0105691	REVIEWED	NM_079949.2	0.057923441862	REVIEWED	XM_970726.1	3.34672775695	MODEL	NM_001098286.1	0.138352218921	PROVISIONAL
Har_00000826	NM_168512.2	0.505561	REVIEWED	XM_002072939.1	0.700988251939	PROVISIONAL	XM_965926.1	0.656894549637	MODEL	NM_001102464.2	4.74534738927e-10	PROVISIONAL
Har_00000828	NM_168512.2	0.505561	REVIEWED	XM_002072939.1	0.700988251939	PROVISIONAL	XM_965926.1	0.656894549637	MODEL	NM_001102464.2	4.74534738927e-10	PROVISIONAL
Har_00000832	NM_132493.2	3.1859e-10	REVIEWED	XM_002044044.1	1.88213449676e-15	PROVISIONAL	NM_001114319.1	1.36029806032e-31	VALIDATED	NM_001112752.1	1.85093293513e-54	PROVISIONAL
Har_00000841	NM_057592.3	0.800585	REVIEWED	XM_002046837.1	0.0710241960769	PROVISIONAL	XM_966519.1	0.000273165579797	MODEL	NM_001114876.1	0.670952872245	PROVISIONAL
Har_00000847	NM_080089.2	1.63724e-05	REVIEWED	XM_001985872.1	2.26850451937e-05	PROVISIONAL	XM_967531.1	5.37346968519e-06	MODEL	NM_001112752.1	0.000214172348908	PROVISIONAL
Har_00000851	NM_136155.2	0.453778	REVIEWED	XM_001987344.1	0.62909202097	PROVISIONAL	XM_966099.1	0.149239796012	MODEL	NM_001111357.1	0.380795682804	PROVISIONAL
Har_00000857	NM_137620.2	0.818981	REVIEWED	XM_002071377.1	0.0726590241196	PROVISIONAL	XM_968087.2	0.000279437238517	MODEL	NM_001146233.1	0.0439588150106	PROVISIONAL
Har_00000860	NM_139738.1	0.0010695	REVIEWED	XM_002006138.1	2.40213311659e-05	PROVISIONAL	XM_971209.1	0.338113601553	MODEL	NM_001046868.1	0.0552771145565	PROVISIONAL
Har_00000861	NM_139738.1	0.0010695	REVIEWED	XM_002006138.1	2.40213311659e-05	PROVISIONAL	XM_971209.1	0.338113601553	MODEL	NM_001046868.1	0.0552771145565	PROVISIONAL
Har_00000866	NM_132775.2	2.92481e-06	REVIEWED	XM_002100595.1	1.06586333757e-09	PROVISIONAL	XM_967484.2	1.67955131738e-14	MODEL	NM_001114871.1	0.000597718596426	PROVISIONAL
Har_00000870	NM_136976.1	1.05473	REVIEWED	XM_002092831.1	0.00151730786322	PROVISIONAL	NM_001130403.1	0.00561096695997	VALIDATED	NM_001110534.1	0.000917290915308	PROVISIONAL
Har_00000874	NM_136976.1	1.05473	REVIEWED	XM_002092831.1	0.00151730786322	PROVISIONAL	NM_001130403.1	0.00561096695997	VALIDATED	NM_001110534.1	0.000917290915308	PROVISIONAL
Har_00000876	NM_130578.3	2.1242	REVIEWED	XM_002029789.1	2.94555258928	PROVISIONAL	XM_966256.2	0.698447771485	MODEL	NM_001046678.1	0.45091225314	PROVISIONAL
Har_00000877	NM_080292.3	1.92423e-05	REVIEWED	XM_001354590.2	7.28087758476e-12	PROVISIONAL	XM_965311.2	6.56289895967e-09	MODEL	NM_001112750.1	2.09689253954e-26	PROVISIONAL
Har_00000880	NM_134600.1	0.41903	REVIEWED	XM_002054625.1	2.29513869266	PROVISIONAL	XM_964069.2	0.137828657186	MODEL	NM_001043411.1	0.351722958518	PROVISIONAL
Har_00000881	NM_134600.1	0.41903	REVIEWED	XM_002054625.1	2.29513869266	PROVISIONAL	XM_964069.2	0.137828657186	MODEL	NM_001043411.1	0.351722958518	PROVISIONAL
Har_00000883	NM_132775.2	6.98425e-08	REVIEWED	XM_002005182.1	9.67763296188e-08	PROVISIONAL	XM_965894.2	3.85724004514e-13	MODEL	NM_001110363.1	9.84613723454e-13	PROVISIONAL
Har_00000886	NM_137156.2	0.000522018	REVIEWED	NM_137156.2	0.00286001224115	REVIEWED	NM_001170777.1	4.50998295644e-08	PROVISIONAL	NM_001109934.1	7.36924268386e-09	PROVISIONAL
Har_00000887	NM_137156.2	0.000522018	REVIEWED	NM_137156.2	0.00286001224115	REVIEWED	NM_001170777.1	4.50998295644e-08	PROVISIONAL	NM_001109934.1	7.36924268386e-09	PROVISIONAL
Har_00000888	NM_080036.1	0.243648	REVIEWED	XM_002047262.1	0.0216215735031	PROVISIONAL	XM_001812061.1	0.315975210975	MODEL	NM_001112751.1	4.3002999632e-24	PROVISIONAL
Har_00000889	NM_080036.1	0.243648	REVIEWED	XM_002047262.1	0.0216215735031	PROVISIONAL	XM_001812061.1	0.315975210975	MODEL	NM_001112751.1	4.3002999632e-24	PROVISIONAL
Har_00000890	NM_079695.3	1.28152	REVIEWED	XM_001955998.1	1.77555517755	PROVISIONAL	XM_961844.2	0.4217209962	MODEL	NM_001102463.1	1.07970882818	PROVISIONAL
Har_00000892	NM_136629.2	1.39647e-05	REVIEWED	XM_001995907.1	1.93443302634e-05	PROVISIONAL	NM_001130521.1	1.88272173358e-08	PROVISIONAL	NM_001114871.1	2.96171385756e-06	PROVISIONAL
Har_00000893	NM_136629.2	1.39647e-05	REVIEWED	XM_001995907.1	1.93443302634e-05	PROVISIONAL	NM_001130521.1	1.88272173358e-08	PROVISIONAL	NM_001114871.1	2.96171385756e-06	PROVISIONAL
Har_00000897	NM_168512.2	0.495341	REVIEWED	XM_002078666.1	0.686798206353	PROVISIONAL	XM_965926.1	0.64363288309	MODEL	NM_001102464.2	4.64967506288e-10	PROVISIONAL
Har_00000901	NM_134992.2	6.12757	REVIEWED	XM_001974262.1	2.14935626756	PROVISIONAL	XM_961890.1	0.00209262076446	MODEL	NM_001110537.1	1.46025675735e-09	PROVISIONAL
Har_00000905	NM_135221.2	0.689525	REVIEWED	XM_001989525.1	0.956409072483	PROVISIONAL	XM_969069.2	0.226656541769	MODEL	NM_001043416.1	0.578034165214	PROVISIONAL
Har_00000908	NM_135221.2	0.689525	REVIEWED	XM_001989525.1	0.956409072483	PROVISIONAL	XM_969069.2	0.226656541769	MODEL	NM_001043416.1	0.578034165214	PROVISIONAL
Har_00000913	NM_168512.2	0.490571	REVIEWED	XM_002070567.1	0.680176185079	PROVISIONAL	XM_965926.1	0.637444105368	MODEL	NM_001102464.2	4.60502797722e-10	PROVISIONAL
Har_00000915	NM_169202.1	1.38113	REVIEWED	XM_002046752.1	0.122578544631	PROVISIONAL	XM_001808016.1	0.115006379535	MODEL	NM_001098302.1	0.294355943095	PREDICTED
Har_00000919	NM_057285.3	0.0664142	REVIEWED	XM_001989525.1	0.362319163957	PROVISIONAL	XM_968170.1	0.0861429107414	MODEL	NM_001046752.1	0.87233260231	PROVISIONAL
Har_00000924	NM_080292.3	3.20904e-10	REVIEWED	XM_001964217.1	1.16960691243e-13	PROVISIONAL	XM_965311.2	6.26528503211e-06	MODEL	NM_001112750.1	1.1459095968e-15	PROVISIONAL
Har_00000927	NM_080292.3	3.20904e-10	REVIEWED	XM_001964217.1	1.16960691243e-13	PROVISIONAL	XM_965311.2	6.26528503211e-06	MODEL	NM_001112750.1	1.1459095968e-15	PROVISIONAL
Har_00000928	NM_140608.2	0.445602	REVIEWED	XM_001993742.1	0.617739984502	PROVISIONAL	XM_968502.1	0.14655482217	MODEL	NM_001110534.1	6.29267262049e-06	PROVISIONAL
Har_00000931	NM_140608.2	0.445602	REVIEWED	XM_001993742.1	0.617739984502	PROVISIONAL	XM_968502.1	0.14655482217	MODEL	NM_001110534.1	6.29267262049e-06	PROVISIONAL
Har_00000933	NM_164821.2	1.01794	REVIEWED	XM_002010297.1	5.57341309009	PROVISIONAL	XM_968921.1	1.32010805186	MODEL	NM_001044128.1	0.05461992297	PROVISIONAL
Har_00000935	NM_164821.2	1.01794	REVIEWED	XM_002010297.1	5.57341309009	PROVISIONAL	XM_968921.1	1.32010805186	MODEL	NM_001044128.1	0.05461992297	PROVISIONAL
Har_00000936	NM_079149.3	0.112771	REVIEWED	XM_002068019.1	0.617739984502	PROVISIONAL	XM_967662.1	0.0370895941361	MODEL	NM_001126248.1	1.47763586867	PROVISIONAL
Har_00000938	NM_167647.2	2.0192	REVIEWED	XM_002049027.1	0.708556276251	PROVISIONAL	XM_968075.1	0.663967438462	MODEL	NM_001112755.1	0.428680169863	PROVISIONAL
Har_00000940	NM_167647.2	2.0192	REVIEWED	XM_002049027.1	0.708556276251	PROVISIONAL	XM_968075.1	0.663967438462	MODEL	NM_001112755.1	0.428680169863	PROVISIONAL
Har_00000945	NM_132989.2	0.268562	REVIEWED	XM_001971965.1	0.0938491982328	PROVISIONAL	XM_964494.1	0.00564623527449	MODEL	NM_001173293.1	0.225901072608	PROVISIONAL
Har_00000946	NM_058002.2	1.25998	REVIEWED	XM_002014514.1	1.74565109035	PROVISIONAL	XM_969649.1	0.414648107375	MODEL	NM_001099826.1	1.06167611289	PROVISIONAL
Har_00000947	NM_058002.2	1.25998	REVIEWED	XM_002014514.1	1.74565109035	PROVISIONAL	XM_969649.1	0.414648107375	MODEL	NM_001099826.1	1.06167611289	PROVISIONAL
Har_00000948	NM_135284.2	0.983187	REVIEWED	XM_002090635.1	0.344762742862	PROVISIONAL	XM_001816198.1	1.27504412237	MODEL	NM_001044081.2	0.208466065006	PROVISIONAL
Har_00000953	NM_167464.3	0.148638	REVIEWED	NM_167464.3	0.814508616625	REVIEWED	XM_962349.1	0.762987882015	MODEL	NM_001046848.1	1.94615455874	PROVISIONAL
Har_00000955	NM_167464.3	0.148638	REVIEWED	NM_167464.3	0.814508616625	REVIEWED	XM_962349.1	0.762987882015	MODEL	NM_001046848.1	1.94615455874	PROVISIONAL
Har_00000957	NM_057537.3	0.576421	REVIEWED	XM_002015764.1	0.799372568	PROVISIONAL	XM_967183.1	0.189514403631	MODEL	NM_001114868.1	0.122338562716	PROVISIONAL
Har_00000959	NM_057537.3	0.576421	REVIEWED	XM_002015764.1	0.799372568	PROVISIONAL	XM_967183.1	0.189514403631	MODEL	NM_001114868.1	0.122338562716	PROVISIONAL
Har_00000960	NM_134960.2	0.251925	REVIEWED	XM_001985918.1	0.0883412634921	PROVISIONAL	XM_969593.1	0.0826823924648	MODEL	NM_001043550.1	0.21106287412	PROVISIONAL
Har_00000962	NM_134960.2	0.251925	REVIEWED	XM_001985918.1	0.0883412634921	PROVISIONAL	XM_969593.1	0.0826823924648	MODEL	NM_001043550.1	0.21106287412	PROVISIONAL
Har_00000966	NM_079419.2	9.42521e-19	REVIEWED	XM_002009270.1	1.63417280314e-36	PROVISIONAL	XM_965276.2	2.1384376947e-26	MODEL	NM_001044063.2	9.21050843979e-68	PROVISIONAL
Har_00000973	NM_165461.2	4.84102e-07	REVIEWED	XM_002063561.1	3.08298314054e-18	PROVISIONAL	NM_001141918.1	4.17768162544e-11	VALIDATED	NM_001043866.2	5.11081440678e-99	PROVISIONAL
Har_00000974	NM_165461.2	4.84102e-07	REVIEWED	XM_002063561.1	3.08298314054e-18	PROVISIONAL	NM_001141918.1	4.17768162544e-11	VALIDATED	NM_001043866.2	5.11081440678e-99	PROVISIONAL
Har_00000981	NM_057539.3	2.094e-15	REVIEWED	XM_002019141.1	1.19078541466e-17	PROVISIONAL	XM_963520.2	6.39026523843e-10	MODEL	NM_001173363.1	1.71187993119e-123	PROVISIONAL
Har_00000982	NM_057539.3	2.094e-15	REVIEWED	XM_002019141.1	1.19078541466e-17	PROVISIONAL	XM_963520.2	6.39026523843e-10	MODEL	NM_001173363.1	1.71187993119e-123	PROVISIONAL
Har_00000988	NM_079386.1	0.00874683	REVIEWED	XM_001973011.1	0.00306956537686	PROVISIONAL	XM_961254.2	0.00287599352897	MODEL	NM_001043359.1	2.93160912071e-113	PROVISIONAL
Har_00000990	NM_079386.1	0.00874683	REVIEWED	XM_001973011.1	0.00306956537686	PROVISIONAL	XM_961254.2	0.00287599352897	MODEL	NM_001043359.1	2.93160912071e-113	PROVISIONAL
Har_00000993	NM_078875.2	4.69335	REVIEWED	XM_001956828.1	0.415295334144	PROVISIONAL	XM_964458.1	0.389892996487	MODEL	NM_001043874.1	0.252712563549	PROVISIONAL
Har_00000994	NM_078875.2	4.69335	REVIEWED	XM_001956828.1	0.415295334144	PROVISIONAL	XM_964458.1	0.389892996487	MODEL	NM_001043874.1	0.252712563549	PROVISIONAL
Har_00000999	NM_080241.2	0.00667056	REVIEWED	XM_002042529.1	0.0365353927226	PROVISIONAL	NM_001167841.1	9.0007347724e-06	VALIDATED	NM_001046753.1	0.0221254500801	PROVISIONAL
Har_00001006	NM_170564.1	6.69706e-07	REVIEWED	XM_001999295.1	6.17581626218e-11	PROVISIONAL	NM_001164138.1	5.36712115719e-05	PROVISIONAL	NM_001043959.1	2.05877924385	PROVISIONAL
Har_00001011	NM_001104314.1	0.295946	REVIEWED	XM_002069512.1	1.62226448938	PROVISIONAL	XM_968874.2	0.024605825877	MODEL	NM_001046755.1	0.980491877877	PROVISIONAL
Har_00001016	NM_001104314.1	0.295946	REVIEWED	XM_002069512.1	1.62226448938	PROVISIONAL	XM_968874.2	0.024605825877	MODEL	NM_001046755.1	0.980491877877	PROVISIONAL
Har_00001022	NM_166542.1	4.40811	REVIEWED	XM_001955984.1	6.11506516654	PROVISIONAL	XM_971321.2	0.366513355123	MODEL	NM_001134248.1	0.059913966306	PROVISIONAL
Har_00001031	NM_143117.2	1.79305	REVIEWED	XM_002003706.1	0.62909202097	PROVISIONAL	XM_969362.1	2.33013299988	MODEL	NM_001046653.1	0.380795682804	PROVISIONAL
Har_00001034	NM_176272.1	0.371118	REVIEWED	XM_002072537.1	0.514689209348	PROVISIONAL	XM_969492.2	0.0308392476944	MODEL	NM_001134248.1	0.0787534171781	PROVISIONAL
Har_00001036	NM_176272.1	0.371118	REVIEWED	XM_002072537.1	0.514689209348	PROVISIONAL	XM_969492.2	0.0308392476944	MODEL	NM_001134248.1	0.0787534171781	PROVISIONAL
Har_00001044	NM_001014646.1	0.027667	REVIEWED	NM_001014646.1	0.151547302248	REVIEWED	XM_969665.1	0.561410550498	MODEL	NM_001043516.1	1.43258599463	PROVISIONAL
Har_00001045	NM_001014646.1	0.027667	REVIEWED	NM_001014646.1	0.151547302248	REVIEWED	XM_969665.1	0.561410550498	MODEL	NM_001043516.1	1.43258599463	PROVISIONAL
Har_00001047	NM_079257.2	2.91841	REVIEWED	XM_001955984.1	4.04826580481	PROVISIONAL	XM_970045.2	0.959260546913	MODEL	NM_001134248.1	0.0396505590544	PROVISIONAL
Har_00001048	NM_079257.2	2.91841	REVIEWED	XM_001955984.1	4.04826580481	PROVISIONAL	XM_970045.2	0.959260546913	MODEL	NM_001134248.1	0.0396505590544	PROVISIONAL
Har_00001051	NM_137649.2	0.0388822	REVIEWED	XM_001959082.1	0.0136470393128	PROVISIONAL	XM_962687.1	0.788627104006	MODEL	NM_001111352.2	2.0114768761	PROVISIONAL
Har_00001055	NM_137649.2	0.0388822	REVIEWED	XM_001959082.1	0.0136470393128	PROVISIONAL	XM_962687.1	0.788627104006	MODEL	NM_001111352.2	2.0114768761	PROVISIONAL
Har_00001056	NM_130571.1	0.901425	REVIEWED	XM_001954665.1	4.93463719304	PROVISIONAL	XM_001809917.1	1.17056310056	MODEL	NM_001046823.1	0.191154004244	PROVISIONAL
Har_00001061	NM_130571.1	0.901425	REVIEWED	XM_001954665.1	4.93463719304	PROVISIONAL	XM_001809917.1	1.17056310056	MODEL	NM_001046823.1	0.191154004244	PROVISIONAL
Har_00001065	NM_001144281.1	0.857818	REVIEWED	XM_001966204.1	1.18833709974	PROVISIONAL	XM_001809853.1	0.281922253336	MODEL	NM_001047062.1	0.181920905171	PROVISIONAL
Har_00001069	NM_001144281.1	0.857818	REVIEWED	XM_001966204.1	1.18833709974	PROVISIONAL	XM_001809853.1	0.281922253336	MODEL	NM_001047062.1	0.181920905171	PROVISIONAL
Har_00001070	NM_169609.1	2.24535	REVIEWED	XM_001984098.1	0.0504709488191	PROVISIONAL	XM_001809609.1	0.0472821543567	MODEL	NM_001111363.1	5.33213765784e-10	PROVISIONAL
Har_00001072	NM_169609.1	2.24535	REVIEWED	XM_001984098.1	0.0504709488191	PROVISIONAL	XM_001809609.1	0.0472821543567	MODEL	NM_001111363.1	5.33213765784e-10	PROVISIONAL
Har_00001078	NM_176255.2	0.285603	REVIEWED	XM_001960657.1	1.55875054534	PROVISIONAL	XM_965196.1	1.46375671207	MODEL	NM_001043550.1	0.24016250396	PROVISIONAL
Har_00001079	NM_176255.2	0.285603	REVIEWED	XM_001960657.1	1.55875054534	PROVISIONAL	XM_965196.1	1.46375671207	MODEL	NM_001043550.1	0.24016250396	PROVISIONAL
Har_00001087	NM_169392.1	2.71111	REVIEWED	XM_001984098.1	0.0609529105787	PROVISIONAL	XM_962232.1	0.014445190753	MODEL	NM_001043393.1	0.00235947071989	PROVISIONAL
Har_00001088	NM_169392.1	2.71111	REVIEWED	XM_001984098.1	0.0609529105787	PROVISIONAL	XM_962232.1	0.014445190753	MODEL	NM_001043393.1	0.00235947071989	PROVISIONAL
Har_00001092	NM_132768.2	0.530771	REVIEWED	XM_001990210.1	0.186261929146	PROVISIONAL	XM_964790.2	0.174523299684	MODEL	NM_001044175.1	0.445211718966	PROVISIONAL
Har_00001094	NM_132768.2	0.530771	REVIEWED	XM_001990210.1	0.186261929146	PROVISIONAL	XM_964790.2	0.174523299684	MODEL	NM_001044175.1	0.445211718966	PROVISIONAL
Har_00001096	NM_168487.1	0.161743	REVIEWED	XM_001984098.1	0.886404847593	PROVISIONAL	XM_969939.1	0.0531711891509	MODEL	NM_001044011.1	0.135611142634	PROVISIONAL
Har_00001102	NM_168487.1	0.161743	REVIEWED	XM_001984098.1	0.886404847593	PROVISIONAL	XM_969939.1	0.0531711891509	MODEL	NM_001044011.1	0.135611142634	PROVISIONAL
Har_00001105	NM_078494.2	2.5388	REVIEWED	XM_001977074.1	0.0570751906214	PROVISIONAL	XM_962232.1	0.211217942182	MODEL	NM_001046856.1	0.0345025582932	PROVISIONAL
Har_00001116	NM_079885.1	0.152604	REVIEWED	NM_079885.1	0.836266686523	REVIEWED	XM_962626.1	0.783322437387	MODEL	NM_001171923.1	0.127964982464	PROVISIONAL
Har_00001117	NM_132310.2	0.623434	REVIEWED	XM_001954375.1	3.41654196269	PROVISIONAL	XM_965507.1	0.204953003219	MODEL	NM_001046706.1	0.522738983729	PROVISIONAL
Har_00001126	NM_057941.4	0.0905134	REVIEWED	XM_002067220.1	0.125579013353	PROVISIONAL	XM_963833.2	3.08675369525e-05	MODEL	NM_001043981.1	0.299787185524	PROVISIONAL
Har_00001132	NM_001144354.2	0.0760749	REVIEWED	XM_001958977.1	0.0267090025627	PROVISIONAL	XM_966970.1	0.00632502412478	MODEL	NM_001135200.1	4.40287151804e-09	PROVISIONAL
Har_00001141	NM_132678.2	1.19936	REVIEWED	XM_002007392.1	0.0269695034483	PROVISIONAL	XM_962805.1	1.55691458325	MODEL	NM_001110340.2	1.00557422824	PROVISIONAL
Har_00001143	NM_132678.2	1.19936	REVIEWED	XM_002007392.1	0.0269695034483	PROVISIONAL	XM_962805.1	1.55691458325	MODEL	NM_001110340.2	1.00557422824	PROVISIONAL
Har_00001150	NM_206460.1	0.296463	REVIEWED	XM_002030141.1	0.411274916711	PROVISIONAL	XM_963383.1	0.384850203884	MODEL	NM_001043375.1	0.0629078390891	PROVISIONAL
Har_00001155	NM_078592.2	0.278997	REVIEWED	XM_002025602.1	0.0247629077116	PROVISIONAL	XM_964240.2	0.0915674955565	MODEL	NM_001135200.1	5.30611925341e-30	PROVISIONAL
Har_00001158	NM_078592.2	0.278997	REVIEWED	XM_002025602.1	0.0247629077116	PROVISIONAL	XM_964240.2	0.0915674955565	MODEL	NM_001135200.1	5.30611925341e-30	PROVISIONAL
Har_00001162	NM_134684.2	0.364374	REVIEWED	XM_002050127.1	0.0323787277194	PROVISIONAL	XM_965250.2	1.86882766377	MODEL	NM_001043539.1	2.03072986853e-05	PROVISIONAL
Har_00001166	NM_141009.2	0.161743	REVIEWED	XM_002091833.1	0.886404847593	PROVISIONAL	NM_001083325.1	5.51996359978e-05	PROVISIONAL	NM_001046974.1	0.535850212328	PROVISIONAL
Har_00001167	NM_141009.2	0.161743	REVIEWED	XM_002091833.1	0.886404847593	PROVISIONAL	NM_001083325.1	5.51996359978e-05	PROVISIONAL	NM_001046974.1	0.535850212328	PROVISIONAL
Har_00001177	NM_169852.1	2.42514e-15	REVIEWED	XM_001979519.1	2.15368672138e-16	PROVISIONAL	XM_970196.1	0.16736336944	MODEL	NM_001146252.1	1.68711778298	PROVISIONAL
Har_00001178	NM_169852.1	2.42514e-15	REVIEWED	XM_001979519.1	2.15368672138e-16	PROVISIONAL	XM_970196.1	0.16736336944	MODEL	NM_001146252.1	1.68711778298	PROVISIONAL
Har_00001182	NM_001015121.2	3.81525e-18	REVIEWED	XM_001965750.1	1.33734009551e-18	PROVISIONAL	XM_961740.2	4.77291818165e-15	MODEL	NM_001043456.1	5.22198519479e-94	PROVISIONAL
Har_00001186	NM_001015121.2	3.81525e-18	REVIEWED	XM_001965750.1	1.33734009551e-18	PROVISIONAL	XM_961740.2	4.77291818165e-15	MODEL	NM_001043456.1	5.22198519479e-94	PROVISIONAL
Har_00001189	NM_136293.2	0.144844	REVIEWED	XM_001960678.1	0.200866013565	PROVISIONAL	XM_966574.2	0.188171916711	MODEL	NM_001099810.1	0.121472959678	PROVISIONAL
Har_00001190	NM_136293.2	0.144844	REVIEWED	XM_001960678.1	0.200866013565	PROVISIONAL	XM_966574.2	0.188171916711	MODEL	NM_001099810.1	0.121472959678	PROVISIONAL
Har_00001194	NM_141450.1	0.243342	REVIEWED	XM_002010950.1	0.0849909830935	PROVISIONAL	XM_967519.1	0.316692437025	MODEL	NM_001043510.1	1.64202791423e-20	PROVISIONAL
Har_00001197	NM_141450.1	0.243342	REVIEWED	XM_002010950.1	0.0849909830935	PROVISIONAL	XM_967519.1	0.316692437025	MODEL	NM_001043510.1	1.64202791423e-20	PROVISIONAL
Har_00001203	NM_078585.4	2.72917e-21	REVIEWED	XM_001978314.1	1.8032010049e-35	PROVISIONAL	XM_968220.2	5.96678707074e-26	MODEL	NM_001043822.1	2.30639278583e-95	PROVISIONAL
Har_00001210	NM_164429.1	1.21366	REVIEWED	XM_001958943.1	0.426108566994	PROVISIONAL	NM_001083325.1	0.00646276103981	PROVISIONAL	NM_001047082.1	0.257516903831	PROVISIONAL
Har_00001212	NM_164429.1	1.21366	REVIEWED	XM_001958943.1	0.426108566994	PROVISIONAL	NM_001083325.1	0.00646276103981	PROVISIONAL	NM_001047082.1	0.257516903831	PROVISIONAL
Har_00001217	NM_169712.3	0.0125349	REVIEWED	XM_002071953.1	3.03295368337e-10	PROVISIONAL	XM_967548.2	6.93280194657e-08	MODEL	NM_001043820.1	1.93399543606e-161	PROVISIONAL
Har_00001224	NM_078744.3	0.142602	REVIEWED	XM_002014956.1	0.000205297843604	PROVISIONAL	XM_967219.1	0.0118656924043	MODEL	NM_001044157.1	5.48920495456e-13	PROVISIONAL
Har_00001226	NM_078744.3	0.142602	REVIEWED	XM_002014956.1	0.000205297843604	PROVISIONAL	XM_967219.1	0.0118656924043	MODEL	NM_001044157.1	5.48920495456e-13	PROVISIONAL
Har_00001229	NM_080317.2	0.00413797	REVIEWED	XM_002010950.1	5.64421182537e-09	PROVISIONAL	XM_963541.2	0.34185056138	MODEL	NM_001043510.1	5.5669853424e-11	PROVISIONAL
Har_00001234	NM_134775.2	2.21573	REVIEWED	XM_001958544.1	0.777614498102	PROVISIONAL	NM_001083325.1	2.0628400112e-10	PROVISIONAL	NM_001047044.1	1.85830730435	PROVISIONAL
Har_00001241	NM_164540.2	3.3075e-09	REVIEWED	NM_164540.2	1.81290373966e-08	REVIEWED	XM_969979.1	0.971638102357	MODEL	NM_001046745.1	0.158693890316	PROVISIONAL
Har_00001242	NM_164540.2	3.3075e-09	REVIEWED	NM_164540.2	1.81290373966e-08	REVIEWED	XM_969979.1	0.971638102357	MODEL	NM_001046745.1	0.158693890316	PROVISIONAL
Har_00001250	NM_078585.4	2.72917e-21	REVIEWED	XM_001978314.1	1.8032010049e-35	PROVISIONAL	XM_968220.2	5.96678707074e-26	MODEL	NM_001043822.1	2.30639278583e-95	PROVISIONAL
Har_00001251	NM_078585.4	2.72917e-21	REVIEWED	XM_001978314.1	1.8032010049e-35	PROVISIONAL	XM_968220.2	5.96678707074e-26	MODEL	NM_001043822.1	2.30639278583e-95	PROVISIONAL
Har_00001255	NM_137163.3	0.000602655	REVIEWED	XM_002002297.1	3.55917748522e-09	PROVISIONAL	XM_966790.1	0.754146770983	MODEL	NM_001043882.1	1.79152881926e-31	PROVISIONAL
Har_00001257	NM_137163.3	0.000602655	REVIEWED	XM_002002297.1	3.55917748522e-09	PROVISIONAL	XM_966790.1	0.754146770983	MODEL	NM_001043882.1	1.79152881926e-31	PROVISIONAL
Har_00001266	NM_079519.2	0.000615388	REVIEWED	XM_002073607.1	2.32778999963e-10	PROVISIONAL	NM_001170624.1	8.61597681528e-10	VALIDATED	NM_001173358.1	3.19564110451e-39	PROVISIONAL
Har_00001269	NM_143783.2	0.156914	REVIEWED	XM_001982190.1	0.000892722036811	PROVISIONAL	XM_965580.1	0.203834264118	MODEL	NM_001046756.1	2.05427425645	PROVISIONAL
Har_00001271	NM_143783.2	0.156914	REVIEWED	XM_001982190.1	0.000892722036811	PROVISIONAL	XM_965580.1	0.203834264118	MODEL	NM_001046756.1	2.05427425645	PROVISIONAL
Har_00001276	NM_143783.2	0.117082	REVIEWED	XM_001982190.1	0.000665858680922	PROVISIONAL	XM_963263.1	0.601195550139	MODEL	NM_001043561.1	0.0982459448229	PROVISIONAL
Har_00001278	NM_143783.2	0.117082	REVIEWED	XM_001982190.1	0.000665858680922	PROVISIONAL	XM_963263.1	0.601195550139	MODEL	NM_001043561.1	0.0982459448229	PROVISIONAL
Har_00001281	NM_136002.1	1.05609	REVIEWED	XM_001974961.1	1.46344139251	PROVISIONAL	XM_966715.1	1.36959001364	MODEL	NM_001043530.2	2.42214949269e-44	PROVISIONAL
Har_00001284	NM_136002.1	1.05609	REVIEWED	XM_001974961.1	1.46344139251	PROVISIONAL	XM_966715.1	1.36959001364	MODEL	NM_001043530.2	2.42214949269e-44	PROVISIONAL
Har_00001293	NM_001043313.1	0.511012	REVIEWED	XM_001954162.1	0.0453814413752	PROVISIONAL	XM_001807555.1	0.0107622403328	MODEL	NM_001043470.1	0.108488914107	PROVISIONAL
Har_00001294	NM_001043313.1	0.511012	REVIEWED	XM_001954162.1	0.0453814413752	PROVISIONAL	XM_001807555.1	0.0107622403328	MODEL	NM_001043470.1	0.108488914107	PROVISIONAL
Har_00001296	NM_140321.2	0.145189	REVIEWED	XM_002014554.1	0.201344836004	PROVISIONAL	XM_963900.2	0.745305659952	MODEL	NM_001048213.1	0.481125084261	PROVISIONAL
Har_00001307	NM_136002.1	0.91437	REVIEWED	XM_001961103.1	0.320598248047	PROVISIONAL	XM_966715.1	1.18736121152	MODEL	NM_001043530.2	2.09753151944e-44	PROVISIONAL
Har_00001309	NM_143540.1	0.00287882	REVIEWED	XM_002020499.1	4.14548759128e-06	PROVISIONAL	XM_001810665.1	0.230684002531	MODEL	NM_001046867.1	2.32457350072	PROVISIONAL
Har_00001312	NM_143540.1	0.00287882	REVIEWED	XM_002020499.1	4.14548759128e-06	PROVISIONAL	XM_001810665.1	0.230684002531	MODEL	NM_001046867.1	2.32457350072	PROVISIONAL
Har_00001316	NM_141450.1	0.45446	REVIEWED	XM_001991441.1	0.63003802401	PROVISIONAL	XM_967519.1	0.590586216901	MODEL	NM_001043510.1	1.30218402921e-25	PROVISIONAL
Har_00001324	NM_167831.1	0.0711893	REVIEWED	XM_002059506.1	6.56638061218e-06	PROVISIONAL	XM_966253.2	9.59420169354e-05	MODEL	NM_001043468.1	1.89124702898e-20	PROVISIONAL
Har_00001329	NM_167831.1	0.0711893	REVIEWED	XM_002059506.1	6.56638061218e-06	PROVISIONAL	XM_966253.2	9.59420169354e-05	MODEL	NM_001043468.1	1.89124702898e-20	PROVISIONAL
Har_00001334	NM_136558.2	2.55921e-08	REVIEWED	XM_002089635.1	3.55073633106e-08	PROVISIONAL	XM_963414.2	0.00197406291628	MODEL	NM_001043588.1	2.68531898345e-26	PROVISIONAL
Har_00001335	NM_136558.2	2.55921e-08	REVIEWED	XM_002089635.1	3.55073633106e-08	PROVISIONAL	XM_963414.2	0.00197406291628	MODEL	NM_001043588.1	2.68531898345e-26	PROVISIONAL
Har_00001340	NM_140430.2	0.724955	REVIEWED	XM_002074482.1	1.00560123051	PROVISIONAL	XM_970984.2	0.238291428415	MODEL	NM_001109925.1	0.153788806433	PROVISIONAL
Har_00001350	NM_135796.2	0.00883518	REVIEWED	XM_002002093.1	0.0122516678774	PROVISIONAL	XM_963565.2	0.0114787676519	MODEL	NM_001046997.2	0.00741047124148	PROVISIONAL
Har_00001353	NM_139932.2	0.932767	REVIEWED	XM_002062421.1	0.0827707383096	PROVISIONAL	XM_963254.2	0.306135926274	MODEL	NM_001135200.1	6.75360520835e-26	PROVISIONAL
Har_00001355	NM_001103601.2	0.0831588	REVIEWED	XM_001983387.1	0.0289879719418	PROVISIONAL	XM_001808906.1	0.108807736743	MODEL	NM_001046720.1	7.40798845156e-05	PROVISIONAL
Har_00001356	NM_001103601.2	0.0831588	REVIEWED	XM_001983387.1	0.0289879719418	PROVISIONAL	XM_001808906.1	0.108807736743	MODEL	NM_001046720.1	7.40798845156e-05	PROVISIONAL
Har_00001362	NM_058083.2	0.0705543	REVIEWED	XM_001969774.1	0.385023236895	PROVISIONAL	XM_001815290.1	0.361601441187	MODEL	NM_001046720.1	0.000243402351496	PROVISIONAL
Har_00001363	NM_142668.2	0.0838404	REVIEWED	XM_001983387.1	0.0292275419578	PROVISIONAL	XM_001808906.1	0.109692352489	MODEL	NM_001046720.1	7.46725235917e-05	PROVISIONAL
Har_00001364	NM_142668.2	0.0838404	REVIEWED	XM_001983387.1	0.0292275419578	PROVISIONAL	XM_001808906.1	0.109692352489	MODEL	NM_001046720.1	7.46725235917e-05	PROVISIONAL
Har_00001366	NM_139816.1	4.11865	REVIEWED	XM_002004544.1	0.0921733196929	PROVISIONAL	XM_970065.1	0.0865904063816	MODEL	NM_001046720.1	0.0142127018187	PROVISIONAL
Har_00001367	NM_139816.1	4.11865	REVIEWED	XM_002004544.1	0.0921733196929	PROVISIONAL	XM_970065.1	0.0865904063816	MODEL	NM_001046720.1	0.0142127018187	PROVISIONAL
Har_00001371	NM_143191.5	0.141097	REVIEWED	XM_002019397.1	0.195005883319	PROVISIONAL	XM_961530.1	0.184000075143	MODEL	NM_001099839.1	1.86151035729	PROVISIONAL
Har_00001377	NM_134982.2	0.170471	REVIEWED	XM_001969182.1	0.934759220238	PROVISIONAL	XM_969103.2	0.0141687789706	MODEL	NM_001083610.1	6.54750547318e-13	PROVISIONAL
Har_00001384	NM_142722.1	0.132433	REVIEWED	XM_001964606.1	0.0465070698667	PROVISIONAL	XM_965693.1	0.679134264495	MODEL	NM_001112752.1	0.000454681579843	PROVISIONAL
Har_00001390	NM_057568.4	0.550009	REVIEWED	XM_001959462.1	0.763215232291	PROVISIONAL	XM_001815667.1	0.180644898527	MODEL	NM_001099847.1	0.116495898905	PROVISIONAL
Har_00001392	NM_057568.4	0.550009	REVIEWED	XM_001959462.1	0.763215232291	PROVISIONAL	XM_001815667.1	0.180644898527	MODEL	NM_001099847.1	0.116495898905	PROVISIONAL
Har_00001399	NM_140905.2	0.00344687	REVIEWED	NM_140905.2	0.0188851447325	REVIEWED	XM_963186.2	0.004472830288	MODEL	NM_001083610.1	2.06682562054e-13	PROVISIONAL
Har_00001400	NM_140905.2	0.00344687	REVIEWED	NM_140905.2	0.0188851447325	REVIEWED	XM_963186.2	0.004472830288	MODEL	NM_001083610.1	2.06682562054e-13	PROVISIONAL
Har_00001404	NM_057554.2	2.14573	REVIEWED	XM_001994353.1	0.190571331105	PROVISIONAL	XM_961653.2	0.178550760446	MODEL	NM_001099622.1	1.61455508506e-28	PROVISIONAL
Har_00001405	NM_057554.2	2.14573	REVIEWED	XM_001994353.1	0.190571331105	PROVISIONAL	XM_961653.2	0.178550760446	MODEL	NM_001099622.1	1.61455508506e-28	PROVISIONAL
Har_00001408	NM_143372.1	0.0431588	REVIEWED	XM_002009218.1	2.74751964834e-13	PROVISIONAL	XM_001812068.1	0.875269992114	MODEL	NM_001047071.1	1.49535760845e-78	PROVISIONAL
Har_00001409	NM_143372.1	0.0431588	REVIEWED	XM_002009218.1	2.74751964834e-13	PROVISIONAL	XM_001812068.1	0.875269992114	MODEL	NM_001047071.1	1.49535760845e-78	PROVISIONAL
Har_00001420	NM_057270.3	0.856456	REVIEWED	XM_001960321.1	1.18644634858	PROVISIONAL	XM_961831.1	0.281474757695	MODEL	NM_001044175.1	0.717697252469	PROVISIONAL
Har_00001423	NM_165801.1	2.90518e-12	REVIEWED	XM_001961227.1	1.32525287449e-33	PROVISIONAL	XM_965101.1	5.67562131189e-08	MODEL	NM_001044217.1	0.000550966349775	PROVISIONAL
Har_00001427	NM_165801.1	2.90518e-12	REVIEWED	XM_001961227.1	1.32525287449e-33	PROVISIONAL	XM_965101.1	5.67562131189e-08	MODEL	NM_001044217.1	0.000550966349775	PROVISIONAL
Har_00001429	NM_165367.1	0.081561	REVIEWED	XM_002042506.1	0.446513434433	PROVISIONAL	XM_969183.1	1.65589661461	MODEL	NM_001111353.1	0.271537652933	PROVISIONAL
Har_00001434	NM_164653.1	0.126566	REVIEWED	XM_002001271.1	0.175488424246	PROVISIONAL	XM_962891.2	0.0105329515907	MODEL	NM_001046957.1	1.65783536485	PROVISIONAL
Har_00001437	NM_135333.2	2.51163	REVIEWED	XM_002052847.1	0.879015206043	PROVISIONAL	XM_970872.1	0.828420892815	MODEL	NM_001044051.1	0.135768826467	PROVISIONAL
Har_00001438	NM_078768.2	2.05151	REVIEWED	XM_002052542.1	2.84462629498	PROVISIONAL	XM_969797.1	0.170719586742	MODEL	NM_001046729.1	0.435520810871	PROVISIONAL
Har_00001445	NM_130606.2	1.54536	REVIEWED	XM_001988932.1	0.542059741378	PROVISIONAL	XM_969846.2	0.508363884309	MODEL	NM_001046720.1	9.32031113256e-11	PROVISIONAL
Har_00001446	NM_130606.2	1.54536	REVIEWED	XM_001988932.1	0.542059741378	PROVISIONAL	XM_969846.2	0.508363884309	MODEL	NM_001046720.1	9.32031113256e-11	PROVISIONAL
Har_00001453	NM_168039.1	0.0736594	REVIEWED	XM_001972371.1	0.101749768492	PROVISIONAL	XM_969627.1	5.89428028346	MODEL	NM_001163898.1	0.244726161992	PROVISIONAL
Har_00001454	NM_168039.1	0.0736594	REVIEWED	XM_001972371.1	0.101749768492	PROVISIONAL	XM_969627.1	5.89428028346	MODEL	NM_001163898.1	0.244726161992	PROVISIONAL
Har_00001455	NM_137613.2	0.231754	REVIEWED	NM_137613.2	1.26344768423	REVIEWED	XM_967073.2	0.0193202606261	MODEL	NM_001044221.1	0.049374326122	PROVISIONAL
Har_00001458	NM_170492.1	0.284921	REVIEWED	XM_002135799.1	0.393537264246	PROVISIONAL	XM_969035.1	0.369558441115	MODEL	NM_001099849.1	0.239592046706	PROVISIONAL
Har_00001459	NM_170492.1	0.284921	REVIEWED	XM_002135799.1	0.393537264246	PROVISIONAL	XM_969035.1	0.369558441115	MODEL	NM_001099849.1	0.239592046706	PROVISIONAL
Har_00001462	NM_135678.1	4.13994	REVIEWED	XM_001990822.1	0.366103176114	PROVISIONAL	XM_967537.1	1.35895312887	MODEL	NM_001046720.1	2.49562533833e-10	PROVISIONAL
Har_00001465	NM_135678.1	4.13994	REVIEWED	XM_001990822.1	0.366103176114	PROVISIONAL	XM_967537.1	1.35895312887	MODEL	NM_001046720.1	2.49562533833e-10	PROVISIONAL
Har_00001469	NM_166518.2	0.975001	REVIEWED	XM_001983139.1	1.34568392404	PROVISIONAL	XM_961848.1	0.321115515754	MODEL	NM_001098370.1	0.207646440478	PROVISIONAL
Har_00001470	NM_166518.2	0.975001	REVIEWED	XM_001983139.1	1.34568392404	PROVISIONAL	XM_961848.1	0.321115515754	MODEL	NM_001098370.1	0.207646440478	PROVISIONAL
Har_00001472	NM_078768.2	1.14199	REVIEWED	XM_001960288.1	1.57744059984	PROVISIONAL	XM_969183.1	1.48122397594	MODEL	NM_001043520.1	0.960242089365	PROVISIONAL
Har_00001475	NM_058027.4	0	REVIEWED	XM_001959873.1	0.0	PROVISIONAL	NM_001114363.1	0.0	PROVISIONAL	NM_001044045.1	0.0	PROVISIONAL
Har_00001476	NM_058027.4	0	REVIEWED	XM_001959873.1	0.0	PROVISIONAL	NM_001114363.1	0.0	PROVISIONAL	NM_001044045.1	0.0	PROVISIONAL
Har_00001485	NM_165279.1	8.58205e-15	REVIEWED	XM_001961873.1	7.9109390396e-19	PROVISIONAL	XM_968016.2	6.62767447329e-10	MODEL	NM_001043709.1	6.46064447447e-43	PROVISIONAL
Har_00001488	NM_165279.1	2.59189e-11	REVIEWED	XM_001961873.1	3.61456460753e-20	PROVISIONAL	XM_968016.2	5.36492889264e-10	MODEL	NM_001043709.1	2.26018667035e-29	PROVISIONAL
Har_00001492	NM_165279.1	2.59189e-11	REVIEWED	XM_001961873.1	3.61456460753e-20	PROVISIONAL	XM_968016.2	5.36492889264e-10	MODEL	NM_001043709.1	2.26018667035e-29	PROVISIONAL
Har_00001498	NM_144191.3	0.470131	REVIEWED	XM_002041802.1	0.651796093908	PROVISIONAL	XM_962317.1	0.610920772274	MODEL	NM_001113273.1	1.07595299159e-07	PROVISIONAL
Har_00001502	NM_142097.2	0.470131	REVIEWED	XM_001992435.1	0.0417460789152	PROVISIONAL	XM_969385.2	0.154609743694	MODEL	NM_001113273.1	1.67992294216e-06	PROVISIONAL
Har_00001505	NM_142097.2	0.470131	REVIEWED	XM_001992435.1	0.0417460789152	PROVISIONAL	XM_969385.2	0.154609743694	MODEL	NM_001113273.1	1.67992294216e-06	PROVISIONAL
Har_00001509	NM_170539.1	0.118979	REVIEWED	XM_001992435.1	0.0417460789152	PROVISIONAL	XM_969385.2	0.154609743694	MODEL	NM_001113273.1	1.67992294216e-06	PROVISIONAL
Har_00001514	NM_136477.3	0.216749	REVIEWED	XM_001985585.1	0.0192310947884	PROVISIONAL	XM_967772.2	0.281474757695	MODEL	NM_001166142.1	6.93910512562e-35	PROVISIONAL
Har_00001521	NM_141929.2	0.115491	REVIEWED	XM_001355878.2	0.000645939568403	PROVISIONAL	NM_001039399.1	2.5608497121e-12	PROVISIONAL	NM_001043493.1	0.386003934084	PROVISIONAL
Har_00001522	NM_141929.2	0.115491	REVIEWED	XM_001355878.2	0.000645939568403	PROVISIONAL	NM_001039399.1	2.5608497121e-12	PROVISIONAL	NM_001043493.1	0.386003934084	PROVISIONAL
Har_00001526	NM_080025.1	0.302151	REVIEWED	XM_001355878.2	0.000435161323425	PROVISIONAL	XM_969176.1	0.39222966741	MODEL	NM_001043493.1	0.253333155813	PROVISIONAL
Har_00001536	NM_078592.2	0.136446	REVIEWED	XM_001959080.1	0.0030689661632	PROVISIONAL	XM_968674.2	0.177079538687	MODEL	NM_001043697.1	4.86321834917e-07	PROVISIONAL
Har_00001537	NM_078592.2	0.136446	REVIEWED	XM_001959080.1	0.0030689661632	PROVISIONAL	XM_968674.2	0.177079538687	MODEL	NM_001043697.1	4.86321834917e-07	PROVISIONAL
Har_00001539	NM_164858.1	0.0671042	REVIEWED	XM_001958841.1	0.366103176114	PROVISIONAL	XM_969720.1	0.343919219124	MODEL	NM_001043558.1	1.14542532464e-21	PROVISIONAL
Har_00001545	NM_057526.4	4.65614e-54	REVIEWED	XM_001969322.1	2.54363443376e-53	PROVISIONAL	XM_970322.2	9.44169395107e-16	MODEL	NM_001044099.1	2.1679207102e-43	PROVISIONAL
Har_00001546	NM_167295.1	0.401312	REVIEWED	XM_002065908.1	0.140101314229	PROVISIONAL	NM_001109776.2	0.524317020769	VALIDATED	NM_001043571.1	0.342864138402	PROVISIONAL
Har_00001547	NM_167295.1	0.401312	REVIEWED	XM_002065908.1	0.140101314229	PROVISIONAL	NM_001109776.2	0.524317020769	VALIDATED	NM_001043571.1	0.342864138402	PROVISIONAL
Har_00001548	NM_142934.3	1.14987	REVIEWED	XM_001995852.1	0.100342833164	PROVISIONAL	XM_962819.2	0.095538500555	MODEL	NM_001044065.1	0.248125363317	PROVISIONAL
Har_00001549	NM_143765.2	5.04838	REVIEWED	XM_001969447.1	1.74404852765	PROVISIONAL	XM_001813381.1	1.65741771038	MODEL	NM_001112751.1	0.27519358477	PROVISIONAL
Har_00001550	NM_143765.2	5.04838	REVIEWED	XM_001969447.1	1.74404852765	PROVISIONAL	XM_001813381.1	1.65741771038	MODEL	NM_001112751.1	0.27519358477	PROVISIONAL
Har_00001551	NM_080259.1	2.61806	REVIEWED	XM_002100403.1	0.916420108428	PROVISIONAL	XM_962727.1	0.0552972567419	MODEL	NM_001168283.1	0.55901417409	PROVISIONAL
Har_00001552	NM_080259.1	2.61806	REVIEWED	XM_002100403.1	0.916420108428	PROVISIONAL	XM_962727.1	0.0552972567419	MODEL	NM_001168283.1	0.55901417409	PROVISIONAL
Har_00001555	NM_142886.2	0.245387	REVIEWED	XM_002060024.1	1.33820790224	PROVISIONAL	XM_968208.2	0.319346284262	MODEL	NM_001111347.1	0.20650552597	PROVISIONAL
Har_00001557	NM_142886.2	0.245387	REVIEWED	XM_002060024.1	1.33820790224	PROVISIONAL	XM_968208.2	0.319346284262	MODEL	NM_001111347.1	0.20650552597	PROVISIONAL
Har_00001559	NM_141995.3	0.000162756	REVIEWED	XM_001980292.1	3.6478058981e-06	PROVISIONAL	XM_965734.1	0.00331224573604	MODEL	NM_001099827.1	2.06636556408	PROVISIONAL
Har_00001561	NM_001042971.1	0.149277	REVIEWED	XM_001964666.1	0.815426871989	PROVISIONAL	XM_961951.1	0.194615464093	MODEL	NM_001115002.1	0.0319056317923	PROVISIONAL
Har_00001562	NM_132508.2	2.91605	REVIEWED	XM_002010263.1	1.02115383511	PROVISIONAL	XM_970295.1	0.243269330117	MODEL	NM_001046719.1	2.4582624814	PROVISIONAL
Har_00001563	NM_132508.2	2.91605	REVIEWED	XM_002010263.1	1.02115383511	PROVISIONAL	XM_970295.1	0.243269330117	MODEL	NM_001046719.1	2.4582624814	PROVISIONAL
Har_00001565	NM_168379.1	2.89477	REVIEWED	XM_001984888.1	4.00539958469	PROVISIONAL	XM_963813.1	3.7706252911	MODEL	NM_001044163.1	0.617620498793	PROVISIONAL
Har_00001566	NM_168379.1	2.89477	REVIEWED	XM_001984888.1	4.00539958469	PROVISIONAL	XM_963813.1	3.7706252911	MODEL	NM_001044163.1	0.617620498793	PROVISIONAL
Har_00001568	NM_132000.2	0.11315	REVIEWED	XM_001976937.1	0.617180889349	PROVISIONAL	XM_001814241.1	0.583739616456	MODEL	NM_001046687.1	6.37229929655e-06	PROVISIONAL
Har_00001569	NM_132000.2	0.11315	REVIEWED	XM_001976937.1	0.617180889349	PROVISIONAL	XM_001814241.1	0.583739616456	MODEL	NM_001046687.1	6.37229929655e-06	PROVISIONAL
Har_00001571	NM_078797.2	3.23533	REVIEWED	XM_001956450.1	1.12887929183	PROVISIONAL	XM_968456.1	0.0172805850175	MODEL	NM_001098363.1	0.689751359966	PROVISIONAL
Har_00001572	NM_078797.2	3.23533	REVIEWED	XM_001956450.1	1.12887929183	PROVISIONAL	XM_968456.1	0.0172805850175	MODEL	NM_001098363.1	0.689751359966	PROVISIONAL
Har_00001575	NM_140348.1	0.141779	REVIEWED	XM_002073714.1	0.19595251382	PROVISIONAL	XM_967034.1	0.184884690889	MODEL	NM_001163903.1	3.14741645189e-05	PROVISIONAL
Har_00001576	NM_140348.1	0.141779	REVIEWED	XM_002073714.1	0.19595251382	PROVISIONAL	XM_967034.1	0.184884690889	MODEL	NM_001163903.1	3.14741645189e-05	PROVISIONAL
Har_00001577	NM_144343.2	1.55381	REVIEWED	XM_002069156.1	2.14311047889	PROVISIONAL	XM_966350.1	0.130038514644	MODEL	NM_001046984.2	1.32804495126	PROVISIONAL
Har_00001580	NM_137085.2	2.91605	REVIEWED	XM_002023663.1	1.02115383511	PROVISIONAL	XM_967177.1	0.96124787141	MODEL	NM_001043532.1	0.622128677617	PROVISIONAL
Har_00001586	NM_136135.2	0.869959	REVIEWED	XM_002086077.1	1.19990149893	PROVISIONAL	XM_969374.2	0.286615501665	MODEL	NM_001085364.1	2.89469313933	PROVISIONAL
Har_00001587	NM_078772.2	2.26686	REVIEWED	XM_002011558.1	0.0128534671226	PROVISIONAL	XM_962128.2	5.56493081557e-14	MODEL	NM_001044059.1	7.88474272776e-40	PROVISIONAL
Har_00001589	NM_078772.2	2.26686	REVIEWED	XM_002011558.1	0.0128534671226	PROVISIONAL	XM_962128.2	5.56493081557e-14	MODEL	NM_001044059.1	7.88474272776e-40	PROVISIONAL
Har_00001590	NM_132585.2	0.762224	REVIEWED	XM_002062345.1	4.49205791819e-06	PROVISIONAL	XM_967652.2	0.000260815168852	MODEL	NM_001043772.1	2.04290906228e-56	PROVISIONAL
Har_00001595	NM_141689.2	1.9477e-13	REVIEWED	XM_001953554.1	3.01415417399e-22	PROVISIONAL	XM_966256.2	6.18704263453e-11	MODEL	NM_001043814.1	8.12870244383e-31	PROVISIONAL
Har_00001596	NM_170307.1	0.616782	REVIEWED	XM_002015135.1	3.36985647716	PROVISIONAL	XM_966556.2	0.203461621552	MODEL	NM_001046992.1	0.131775625688	PROVISIONAL
Har_00001599	NM_132139.1	0.15473	REVIEWED	XM_002076050.1	0.21393849335	PROVISIONAL	XM_965608.1	0.20169239006	MODEL	NM_001046885.1	0.516186475269	PROVISIONAL
Har_00001600	NM_132139.1	0.15473	REVIEWED	XM_002076050.1	0.21393849335	PROVISIONAL	XM_965608.1	0.20169239006	MODEL	NM_001046885.1	0.516186475269	PROVISIONAL
Har_00001602	NM_166992.2	0.00183405	REVIEWED	XM_002037033.1	0.0100038777133	PROVISIONAL	XM_964936.1	0.147730829562	MODEL	NM_001111347.1	0.0958368186822	PROVISIONAL
Har_00001603	NM_166992.2	0.00183405	REVIEWED	XM_002037033.1	0.0100038777133	PROVISIONAL	XM_964936.1	0.147730829562	MODEL	NM_001111347.1	0.0958368186822	PROVISIONAL
Har_00001604	NM_135955.1	0.0729644	REVIEWED	NM_135955.1	0.392751475041	REVIEWED	XM_001811036.1	0.374012808149	MODEL	NM_001047036.1	0.245869678196	PROVISIONAL
Har_00001605	NM_135955.1	0.0729644	REVIEWED	NM_135955.1	0.392751475041	REVIEWED	XM_001811036.1	0.374012808149	MODEL	NM_001047036.1	0.245869678196	PROVISIONAL
Har_00001607	NM_132463.2	1.88373	REVIEWED	XM_002066255.1	2.60129271921	PROVISIONAL	XM_968807.2	0.622189531313	MODEL	NM_001043494.1	0.102111848477	PROVISIONAL
Har_00001608	NM_132463.2	1.88373	REVIEWED	XM_002066255.1	2.60129271921	PROVISIONAL	XM_968807.2	0.622189531313	MODEL	NM_001043494.1	0.102111848477	PROVISIONAL
Har_00001611	NM_166897.2	1.07735	REVIEWED	XM_001968194.1	0.0952856655527	PROVISIONAL	XM_967292.1	0.353644441258	MODEL	NM_001173402.1	0.0580364885995	PROVISIONAL
Har_00001614	NM_166897.2	1.07735	REVIEWED	XM_001968194.1	0.0952856655527	PROVISIONAL	XM_967292.1	0.353644441258	MODEL	NM_001173402.1	0.0580364885995	PROVISIONAL
Har_00001615	NM_001038941.1	0.247431	REVIEWED	XM_002069082.1	1.34942193494	PROVISIONAL	NM_001114374.1	1.27234263707	VALIDATED	NM_001046883.1	0.0526948217384	PROVISIONAL
Har_00001618	NM_001038941.1	0.247431	REVIEWED	XM_002069082.1	1.34942193494	PROVISIONAL	NM_001114374.1	1.27234263707	VALIDATED	NM_001046883.1	0.0526948217384	PROVISIONAL
Har_00001620	NM_140296.2	0.0303608	REVIEWED	XM_001957647.1	0.165660337771	PROVISIONAL	XM_969083.2	2.4446911228	MODEL	NM_001043613.2	6.75160282611e-06	PROVISIONAL
Har_00001621	NM_140296.2	0.0303608	REVIEWED	XM_001957647.1	0.165660337771	PROVISIONAL	XM_969083.2	2.4446911228	MODEL	NM_001043613.2	6.75160282611e-06	PROVISIONAL
Har_00001623	NM_141309.2	1.93694	REVIEWED	XM_001954625.1	2.67519308055	PROVISIONAL	XM_968547.1	0.639666765338	MODEL	NM_001111358.1	0.414752451744	PROVISIONAL
Har_00001624	NM_141309.2	1.93694	REVIEWED	XM_001954625.1	2.67519308055	PROVISIONAL	XM_968547.1	0.639666765338	MODEL	NM_001111358.1	0.414752451744	PROVISIONAL
Har_00001625	NM_134578.2	0.00825114	REVIEWED	NM_134578.2	0.0450391630169	REVIEWED	XM_968457.1	0.0425363513399	MODEL	NM_001043411.1	1.70118889112	PROVISIONAL
Har_00001627	NM_134578.2	0.00825114	REVIEWED	NM_134578.2	0.0450391630169	REVIEWED	XM_968457.1	0.0425363513399	MODEL	NM_001043411.1	1.70118889112	PROVISIONAL
Har_00001630	NM_136053.2	0.0548564	REVIEWED	NM_136053.2	0.298936960341	REVIEWED	XM_963660.2	1.11504753084	MODEL	NM_001047082.1	0.721308611729	PROVISIONAL
Har_00001631	NM_176224.2	0.152685	REVIEWED	XM_002039691.1	0.834129323181	PROVISIONAL	XM_968657.2	3.10765820695	MODEL	NM_001043706.1	2.01292507535	PROVISIONAL
Har_00001633	NM_176224.2	0.152685	REVIEWED	XM_002039691.1	0.834129323181	PROVISIONAL	XM_968657.2	3.10765820695	MODEL	NM_001043706.1	2.01292507535	PROVISIONAL
Har_00001634	NM_135980.2	0.832252	REVIEWED	XM_002052167.1	1.14756934633	PROVISIONAL	NM_001170642.1	0.274230881223	VALIDATED	NM_001110342.1	0.177412206013	PROVISIONAL
Har_00001640	NM_142400.2	0.245387	REVIEWED	XM_001976332.1	0.0857092167534	PROVISIONAL	XM_967529.1	1.26185629665	MODEL	NM_001046952.1	0.815980367019	PROVISIONAL
Har_00001641	NM_142400.2	0.245387	REVIEWED	XM_001976332.1	0.0857092167534	PROVISIONAL	XM_967529.1	1.26185629665	MODEL	NM_001046952.1	0.815980367019	PROVISIONAL
Har_00001644	NM_135529.2	0.975001	REVIEWED	XM_002061463.1	0.0861880391934	PROVISIONAL	XM_961973.1	0.0812668186126	MODEL	NM_001046681.1	0.0525504523637	PROVISIONAL
Har_00001648	NM_078741.2	0.449793	REVIEWED	XM_001971199.1	0.620921379588	PROVISIONAL	XM_968543.1	0.0376110896058	MODEL	NM_001098327.1	1.16254297171e-16	PROVISIONAL
Har_00001649	NM_078741.2	0.449793	REVIEWED	XM_001971199.1	0.620921379588	PROVISIONAL	XM_968543.1	0.0376110896058	MODEL	NM_001098327.1	1.16254297171e-16	PROVISIONAL
Har_00001651	NM_164870.2	0.171089	REVIEWED	XM_002036330.1	0.93512255962	PROVISIONAL	XM_963978.1	0.880852594892	MODEL	NM_001044197.1	2.25340727462	PROVISIONAL
Har_00001652	NM_164870.2	0.171089	REVIEWED	XM_002036330.1	0.93512255962	PROVISIONAL	XM_963978.1	0.880852594892	MODEL	NM_001044197.1	2.25340727462	PROVISIONAL
Har_00001654	NM_143297.1	0.0938038	REVIEWED	XM_001975410.1	0.513679650206	PROVISIONAL	XM_963990.1	0.481840551214	MODEL	NM_001044125.1	0.312040117971	PROVISIONAL
Har_00001660	NM_140051.2	0.990162	REVIEWED	XM_002088551.1	1.34498657641	PROVISIONAL	XM_001814920.1	1.29905118112	MODEL	NM_001047071.1	0.846740069595	PROVISIONAL
Har_00001662	NM_078931.2	0.465953	REVIEWED	XM_002049957.1	2.54217243014	PROVISIONAL	XM_964903.1	2.40325568004	MODEL	NM_001098285.1	0.394465647039	PROVISIONAL
Har_00001663	NM_078931.2	0.465953	REVIEWED	XM_002049957.1	2.54217243014	PROVISIONAL	XM_964903.1	2.40325568004	MODEL	NM_001098285.1	0.394465647039	PROVISIONAL
Har_00001665	NM_001042968.1	7.17641e-08	REVIEWED	XM_002044846.1	3.91510520966e-07	PROVISIONAL	XM_970498.1	0.000354285999164	MODEL	NM_001046882.1	1.09486836733e-18	PROVISIONAL
Har_00001668	NM_001042968.1	7.17641e-08	REVIEWED	XM_002044846.1	3.91510520966e-07	PROVISIONAL	XM_970498.1	0.000354285999164	MODEL	NM_001046882.1	1.09486836733e-18	PROVISIONAL
Har_00001669	NM_079653.2	1.68152	REVIEWED	XM_002022731.1	0.00240899584332	PROVISIONAL	XM_969860.1	0.555776042015	MODEL	NM_001142971.1	1.43500159163	PROVISIONAL
Har_00001672	NM_057706.4	5.13067e-28	REVIEWED	XM_002091748.1	2.79478814169e-27	PROVISIONAL	XM_966666.2	8.36563380765e-09	MODEL	NM_001043750.2	2.42156658166e-17	PROVISIONAL
Har_00001674	NM_137656.2	0.45518	REVIEWED	XM_001988047.1	4.3377191023e-08	PROVISIONAL	XM_969687.1	1.88261983765e-19	MODEL	NM_001043679.1	1.5870738864e-40	PROVISIONAL
Har_00001675	NM_137656.2	0.45518	REVIEWED	XM_001988047.1	4.3377191023e-08	PROVISIONAL	XM_969687.1	1.88261983765e-19	MODEL	NM_001043679.1	1.5870738864e-40	PROVISIONAL
Har_00001676	NM_165028.1	0.562915	REVIEWED	XM_002019452.1	0.778021969604	PROVISIONAL	XM_968258.2	0.0470138620073	MODEL	NM_001145321.1	0.120366480607	PROVISIONAL
Har_00001680	NM_079532.2	2.30943	REVIEWED	XM_001953995.1	0.807945891512	PROVISIONAL	XM_001814833.1	0.0123513689633	MODEL	NM_001115000.1	0.493645581152	PROVISIONAL
Har_00001681	NM_079532.2	2.30943	REVIEWED	XM_001953995.1	0.807945891512	PROVISIONAL	XM_001814833.1	0.0123513689633	MODEL	NM_001115000.1	0.493645581152	PROVISIONAL
Har_00001683	NM_142417.1	3.59717	REVIEWED	XM_002037797.1	1.25597166243	PROVISIONAL	XM_964732.2	0.0758938058118	MODEL	NM_001173137.1	0.0490855873727	PROVISIONAL
Har_00001684	NM_142417.1	3.59717	REVIEWED	XM_002037797.1	1.25597166243	PROVISIONAL	XM_964732.2	0.0758938058118	MODEL	NM_001173137.1	0.0490855873727	PROVISIONAL
Har_00001690	NM_139356.1	5.0212	REVIEWED	XM_002083283.1	0.445567431394	PROVISIONAL	XM_965372.1	0.418184551788	MODEL	NM_001098373.1	1.80169176539e-05	PROVISIONAL
Har_00001696	NM_135262.1	1.28421	REVIEWED	XM_001953913.1	0.113959740711	PROVISIONAL	NM_001039416.1	1.6698704257	PROVISIONAL	NM_001046871.1	1.08196291759	PROVISIONAL
Har_00001698	NM_135262.1	1.28421	REVIEWED	XM_001953913.1	0.113959740711	PROVISIONAL	NM_001039416.1	1.6698704257	PROVISIONAL	NM_001046871.1	1.08196291759	PROVISIONAL
Har_00001700	NM_057820.3	2.34602e-05	REVIEWED	XM_002035951.1	0.000127756700438	PROVISIONAL	XM_967826.1	0.00012122395172	MODEL	NM_001046976.1	1.1943491508	PROVISIONAL
Har_00001702	NM_137387.1	0.608702	REVIEWED	XM_001984299.1	0.841610303658	PROVISIONAL	XM_962739.2	0.0508197460745	MODEL	NM_001043550.1	0.0329162174146	PROVISIONAL
Har_00001708	NM_135370.2	1.72574	REVIEWED	XM_001953913.1	0.605441944994	PROVISIONAL	NM_001039416.1	2.24279668055	PROVISIONAL	NM_001043392.1	0.366544347369	PROVISIONAL
Har_00001710	NM_168640.1	0.333978	REVIEWED	XM_001973116.1	1.81794888899	PROVISIONAL	XM_001812983.1	0.436930850641	MODEL	NM_001043555.1	4.47278743845	PROVISIONAL
Har_00001712	NM_141479.2	1.08543	REVIEWED	XM_002002120.1	1.49894237094	PROVISIONAL	XM_967529.1	1.4078614677	MODEL	NM_001123345.1	0.91290621172	PROVISIONAL
Har_00001718	NM_058086.2	1.19537	REVIEWED	XM_002009721.1	1.65593882875	PROVISIONAL	XM_962476.1	0.3934294409	MODEL	NM_001173228.1	0.254994392565	PROVISIONAL
Har_00001719	NM_058086.2	1.19537	REVIEWED	XM_002009721.1	1.65593882875	PROVISIONAL	XM_962476.1	0.3934294409	MODEL	NM_001173228.1	0.254994392565	PROVISIONAL
Har_00001724	NM_001043128.2	0.226983	REVIEWED	XM_002018480.1	0.313127005927	PROVISIONAL	XM_963143.1	0.0747744281449	MODEL	NM_001099799.1	0.012239730358	PROVISIONAL
Har_00001725	NM_001043128.2	0.226983	REVIEWED	XM_002018480.1	0.313127005927	PROVISIONAL	XM_963143.1	0.0747744281449	MODEL	NM_001099799.1	0.012239730358	PROVISIONAL
Har_00001727	NM_001042802.1	0.320234	REVIEWED	XM_002099928.1	0.000460601358927	PROVISIONAL	XM_963425.2	0.105385223271	MODEL	NM_001043468.1	7.35962857978e-08	PROVISIONAL
Har_00001729	NM_001042802.1	0.320234	REVIEWED	XM_002099928.1	0.000460601358927	PROVISIONAL	XM_963425.2	0.105385223271	MODEL	NM_001043468.1	7.35962857978e-08	PROVISIONAL
Har_00001730	NM_001169326.1	0.813398	REVIEWED	XM_001996074.1	4.43108264323	PROVISIONAL	XM_969693.1	0.0678342866105	MODEL	NM_001114876.1	0.0111070985935	PROVISIONAL
Har_00001731	NM_001169326.1	0.813398	REVIEWED	XM_001996074.1	4.43108264323	PROVISIONAL	XM_969693.1	0.0678342866105	MODEL	NM_001114876.1	0.0111070985935	PROVISIONAL
Har_00001734	NM_166235.1	0.058134	REVIEWED	NM_166235.1	0.316911018083	REVIEWED	NM_001170843.1	0.00122653300215	VALIDATED	NM_001135201.1	0.000793287621901	PROVISIONAL
Har_00001738	NM_132034.1	0.0395035	REVIEWED	XM_002025447.1	0.000885366760921	PROVISIONAL	XM_965701.2	0.803952765179	MODEL	NM_001043468.1	3.73135506347e-11	PROVISIONAL
Har_00001740	NM_132034.1	0.0395035	REVIEWED	XM_002025447.1	0.000885366760921	PROVISIONAL	XM_965701.2	0.803952765179	MODEL	NM_001043468.1	3.73135506347e-11	PROVISIONAL
Har_00001741	NM_132842.2	0.175179	REVIEWED	XM_002089553.1	0.242337408396	PROVISIONAL	XM_963584.1	0.228230862437	MODEL	NM_001043688.1	4.50893570472e-17	PROVISIONAL
Har_00001744	NM_132842.2	0.175179	REVIEWED	XM_002089553.1	0.242337408396	PROVISIONAL	XM_963584.1	0.228230862437	MODEL	NM_001043688.1	4.50893570472e-17	PROVISIONAL
Har_00001746	NM_057786.4	3.41807e-06	REVIEWED	XM_002071544.1	7.96101483511e-11	PROVISIONAL	XM_968408.1	0.264500108018	MODEL	NM_001043760.1	2.49784101335e-68	PROVISIONAL
Har_00001747	NM_057786.4	3.41807e-06	REVIEWED	XM_002071544.1	7.96101483511e-11	PROVISIONAL	XM_968408.1	0.264500108018	MODEL	NM_001043760.1	2.49784101335e-68	PROVISIONAL
Har_00001748	NM_137849.2	7.35292e-15	REVIEWED	XM_001959671.1	1.09296427341e-20	PROVISIONAL	XM_962484.2	3.5227284807e-08	MODEL	NM_001044069.1	1.27541172584e-34	PROVISIONAL
Har_00001749	NM_137849.2	7.35292e-15	REVIEWED	XM_001959671.1	1.09296427341e-20	PROVISIONAL	XM_962484.2	3.5227284807e-08	MODEL	NM_001044069.1	1.27541172584e-34	PROVISIONAL
Har_00001750	NM_001014725.1	0.46326	REVIEWED	XM_002049973.1	0.0409664727441	PROVISIONAL	XM_965835.2	0.0024805996205	MODEL	NM_001044089.1	1.33921739135e-25	PROVISIONAL
Har_00001752	NM_079089.2	1.83729e-17	REVIEWED	XM_002025908.1	1.75004317572e-24	PROVISIONAL	XM_969720.1	0.309615511058	MODEL	NM_001043762.1	1.43487372089e-11	PROVISIONAL
Har_00001753	NM_079089.2	1.83729e-17	REVIEWED	XM_002025908.1	1.75004317572e-24	PROVISIONAL	XM_969720.1	0.309615511058	MODEL	NM_001043762.1	1.43487372089e-11	PROVISIONAL
Har_00001755	NM_170476.1	8.61082e-37	REVIEWED	XM_002037301.1	4.70208724748e-36	PROVISIONAL	XM_963054.2	0.000188264470474	MODEL	NM_001043796.1	2.0605726784e-46	PROVISIONAL
Har_00001759	NM_143160.1	4.11774e-06	REVIEWED	XM_001954341.1	1.43823038881e-06	PROVISIONAL	XM_963979.2	3.69910389021e-13	MODEL	NM_001043770.1	6.07636234388e-51	PROVISIONAL
Har_00001760	NM_143160.1	4.11774e-06	REVIEWED	XM_001954341.1	1.43823038881e-06	PROVISIONAL	XM_963979.2	3.69910389021e-13	MODEL	NM_001043770.1	6.07636234388e-51	PROVISIONAL
Har_00001766	NM_206524.1	0.445602	REVIEWED	XM_002083551.1	0.156335526648	PROVISIONAL	XM_964887.1	0.57909277256	MODEL	NM_001098274.1	1.47763586867	PROVISIONAL
Har_00001767	NM_206524.1	0.445602	REVIEWED	XM_002083551.1	0.156335526648	PROVISIONAL	XM_964887.1	0.57909277256	MODEL	NM_001098274.1	1.47763586867	PROVISIONAL
Har_00001772	NM_168811.1	0	REVIEWED	XM_002085493.1	0.0	PROVISIONAL	NM_001102476.1	3.66116539702e-134	PROVISIONAL	NM_001047000.1	0.0710862232771	PROVISIONAL
Har_00001774	NM_168811.1	0	REVIEWED	XM_002085493.1	0.0	PROVISIONAL	NM_001102476.1	3.66116539702e-134	PROVISIONAL	NM_001047000.1	0.0710862232771	PROVISIONAL
Har_00001776	NM_134726.2	6.43455	REVIEWED	XM_001995752.1	0.571813293158	PROVISIONAL	XM_961971.2	0.135370487868	MODEL	NM_001043606.1	0.0873080758159	PROVISIONAL
Har_00001780	NM_134726.2	6.43455	REVIEWED	XM_001995752.1	0.571813293158	PROVISIONAL	XM_961971.2	0.135370487868	MODEL	NM_001043606.1	0.0873080758159	PROVISIONAL
Har_00001787	NM_079206.3	2.80803	REVIEWED	XM_001953364.1	0.249466491221	PROVISIONAL	XM_970135.1	0.923011991684	MODEL	NM_001044175.1	0.595705821152	PROVISIONAL
Har_00001788	NM_079206.3	2.80803	REVIEWED	XM_001953364.1	0.249466491221	PROVISIONAL	XM_970135.1	0.923011991684	MODEL	NM_001044175.1	0.595705821152	PROVISIONAL
Har_00001795	NM_078582.3	0.25934	REVIEWED	XM_001986328.1	1.41995411599	PROVISIONAL	XM_967277.1	0.336324640698	MODEL	NM_001043569.1	0.00352166789312	PROVISIONAL
Har_00001799	NM_137811.2	0.00572078	REVIEWED	XM_002017655.1	8.22998075594e-06	PROVISIONAL	XM_964292.1	0.458853662533	MODEL	NM_001044071.2	5.59572157604e-15	PROVISIONAL
Har_00001800	NM_137811.2	0.00572078	REVIEWED	XM_002017655.1	8.22998075594e-06	PROVISIONAL	XM_964292.1	0.458853662533	MODEL	NM_001044071.2	5.59572157604e-15	PROVISIONAL
Har_00001803	NM_136477.3	0.210714	REVIEWED	XM_001985585.1	0.291887957177	PROVISIONAL	XM_967772.2	0.273643583992	MODEL	NM_001166142.1	7.00356228508e-38	PROVISIONAL
Har_00001808	NM_136477.3	0.210714	REVIEWED	XM_001985585.1	0.291887957177	PROVISIONAL	XM_967772.2	0.273643583992	MODEL	NM_001166142.1	7.00356228508e-38	PROVISIONAL
Har_00001809	NM_058082.2	7.93891	REVIEWED	XM_001995752.1	0.705555398127	PROVISIONAL	XM_961971.2	0.167005982316	MODEL	NM_001043606.1	0.0272571246069	PROVISIONAL
Har_00001820	NM_001032005.1	8.46139e-06	REVIEWED	XM_001954614.1	1.90165473385e-07	PROVISIONAL	XM_963874.1	0.0418461222391	MODEL	NM_001043899.1	8.59180171213e-58	PROVISIONAL
Har_00001825	NM_132669.1	0.327729	REVIEWED	XM_001981493.1	0.454081458746	PROVISIONAL	XM_968452.1	0.107846449292	MODEL	NM_001044109.2	0.00447532287382	PROVISIONAL
Har_00001827	NM_141172.2	1.32998	REVIEWED	XM_002003674.1	1.84283937375	PROVISIONAL	XM_961540.1	0.110755170953	MODEL	NM_001044109.2	7.44888560281e-05	PROVISIONAL
Har_00001829	NM_141172.2	1.32998	REVIEWED	XM_002003674.1	1.84283937375	PROVISIONAL	XM_961540.1	0.110755170953	MODEL	NM_001044109.2	7.44888560281e-05	PROVISIONAL
Har_00001837	NM_001043123.2	0.126806	REVIEWED	NM_001043123.2	0.695267543899	REVIEWED	XM_970491.1	0.650287270712	MODEL	NM_001043374.1	1.6571106302	PROVISIONAL
Har_00001844	NM_078593.3	0.166053	REVIEWED	XM_001980453.1	0.230313593622	PROVISIONAL	XM_967037.2	0.0545868225148	MODEL	NM_001098340.1	0.00225658002448	PROVISIONAL
Har_00001845	NM_078593.3	0.166053	REVIEWED	XM_001980453.1	0.230313593622	PROVISIONAL	XM_967037.2	0.0545868225148	MODEL	NM_001098340.1	0.00225658002448	PROVISIONAL
Har_00001848	NM_135530.2	0.373379	REVIEWED	XM_002098386.1	0.517463662362	PROVISIONAL	XM_968023.1	0.485376995627	MODEL	NM_001043983.1	0.00509484070966	PROVISIONAL
Har_00001850	NM_135530.2	0.373379	REVIEWED	XM_002098386.1	0.517463662362	PROVISIONAL	XM_968023.1	0.485376995627	MODEL	NM_001043983.1	0.00509484070966	PROVISIONAL
Har_00001853	NM_167489.1	1.01794	REVIEWED	XM_001972411.1	0.356964616482	PROVISIONAL	XM_001812007.1	0.0845499619045	MODEL	NM_001044179.1	0.852799912386	PROVISIONAL
Har_00001857	NM_167489.1	1.01794	REVIEWED	XM_001972411.1	0.356964616482	PROVISIONAL	XM_001812007.1	0.0845499619045	MODEL	NM_001044179.1	0.852799912386	PROVISIONAL
Har_00001865	NM_143269.2	0.626841	REVIEWED	XM_001989700.1	0.0140917181218	PROVISIONAL	XM_963757.2	0.0521519331288	MODEL	NM_001043501.1	2.59988147972e-18	PROVISIONAL
Har_00001869	NM_080421.3	8.35009e-14	REVIEWED	XM_002092436.1	1.8775745101e-15	PROVISIONAL	XM_964141.2	0.0933218789695	MODEL	NM_001173153.1	1.38397136736e-141	PROVISIONAL
Har_00001871	NM_080421.3	8.35009e-14	REVIEWED	XM_002092436.1	1.8775745101e-15	PROVISIONAL	XM_964141.2	0.0933218789695	MODEL	NM_001173153.1	1.38397136736e-141	PROVISIONAL
Har_00001876	NM_143432.2	0.00892905	REVIEWED	XM_001990247.1	1.28630202673e-05	PROVISIONAL	XM_971397.1	0.71491348159	MODEL	NM_001043369.1	2.85498827609e-36	PROVISIONAL
Har_00001883	NM_139755.2	0.0107679	REVIEWED	XM_001972020.1	6.1265398873e-05	PROVISIONAL	XM_964322.1	3.40960990687	MODEL	NM_001043438.1	0.000146326143275	PROVISIONAL
Har_00001887	NM_139755.2	0.0107679	REVIEWED	XM_001972020.1	6.1265398873e-05	PROVISIONAL	XM_964322.1	3.40960990687	MODEL	NM_001043438.1	0.000146326143275	PROVISIONAL
Har_00001894	NM_079528.2	0.0351729	REVIEWED	XM_001969232.1	0.000790584422038	PROVISIONAL	XM_962074.2	0.000740696376491	MODEL	NM_001047080.1	1.82001491141	PROVISIONAL
Har_00001898	NM_140875.2	0.0454717	REVIEWED	XM_001980809.1	0.00102235824018	PROVISIONAL	XM_001814150.1	0.000242271853511	MODEL	NM_001135203.1	0.0381171120192	PROVISIONAL
Har_00001899	NM_140875.2	0.0454717	REVIEWED	XM_001980809.1	0.00102235824018	PROVISIONAL	XM_001814150.1	0.000242271853511	MODEL	NM_001135203.1	0.0381171120192	PROVISIONAL
Har_00001902	NM_057685.3	2.70303	REVIEWED	XM_001998578.1	0.240129453642	PROVISIONAL	XM_971168.1	0.224866559208	MODEL	NM_001098293.1	0.145132776053	PROVISIONAL
Har_00001904	NM_057685.3	2.70303	REVIEWED	XM_001998578.1	0.240129453642	PROVISIONAL	XM_971168.1	0.224866559208	MODEL	NM_001098293.1	0.145132776053	PROVISIONAL
Har_00001911	NM_130684.1	2.41227	REVIEWED	XM_002005609.1	0.0542274900278	PROVISIONAL	XM_969649.1	0.793047659522	MODEL	NM_001110325.1	0.00829751019307	PROVISIONAL
Har_00001913	NM_130684.1	2.41227	REVIEWED	XM_002005609.1	0.0542274900278	PROVISIONAL	XM_969649.1	0.793047659522	MODEL	NM_001110325.1	0.00829751019307	PROVISIONAL
Har_00001920	NM_164808.2	0.897337	REVIEWED	XM_002034204.1	0.0796221805977	PROVISIONAL	XM_001807818.1	0.294899626902	MODEL	NM_001043860.1	0.0481575390357	PROVISIONAL
Har_00001922	NM_164808.2	0.897337	REVIEWED	XM_002034204.1	0.0796221805977	PROVISIONAL	XM_001807818.1	0.294899626902	MODEL	NM_001043860.1	0.0481575390357	PROVISIONAL
Har_00001928	NM_169845.1	0.380749	REVIEWED	XM_002096195.1	0.0338344679624	PROVISIONAL	XM_964090.2	0.494200436132	MODEL	NM_001044085.1	0.00517259586958	PROVISIONAL
Har_00001929	NM_169845.1	0.380749	REVIEWED	XM_002096195.1	0.0338344679624	PROVISIONAL	XM_964090.2	0.494200436132	MODEL	NM_001044085.1	0.00517259586958	PROVISIONAL
Har_00001932	NM_080025.1	0.704273	REVIEWED	XM_002016976.1	1.05238201258e-06	PROVISIONAL	XM_962326.2	0.913935376684	MODEL	NM_001043493.1	0.589346403097	PROVISIONAL
Har_00001936	NM_080025.1	0.704273	REVIEWED	XM_002016976.1	1.05238201258e-06	PROVISIONAL	XM_962326.2	0.913935376684	MODEL	NM_001043493.1	0.589346403097	PROVISIONAL
Har_00001937	NM_169177.1	0.0104807	REVIEWED	NM_169177.1	0.0574387268674	REVIEWED	XM_964126.2	0.0136140190629	MODEL	NM_001046653.1	0.542120799919	PROVISIONAL
Har_00001943	NM_169177.1	0.0104807	REVIEWED	NM_169177.1	0.0574387268674	REVIEWED	XM_964126.2	0.0136140190629	MODEL	NM_001046653.1	0.542120799919	PROVISIONAL
Har_00001946	NM_134983.2	3.23263e-08	REVIEWED	XM_002020604.1	5.21013638759e-20	PROVISIONAL	XM_970683.2	0.000630986610572	MODEL	NM_001043661.1	0.391984557246	PROVISIONAL
Har_00001948	NM_134983.2	3.23263e-08	REVIEWED	XM_002020604.1	5.21013638759e-20	PROVISIONAL	XM_970683.2	0.000630986610572	MODEL	NM_001043661.1	0.391984557246	PROVISIONAL
Har_00001952	NM_001103786.1	3.56461e-19	REVIEWED	XM_002004926.1	5.74383328633e-31	PROVISIONAL	XM_969468.2	1.6342227726e-09	MODEL	NM_001043547.1	2.50663692187e-115	PROVISIONAL
Har_00001954	NM_001103786.1	3.56461e-19	REVIEWED	XM_002004926.1	5.74383328633e-31	PROVISIONAL	XM_969468.2	1.6342227726e-09	MODEL	NM_001043547.1	2.50663692187e-115	PROVISIONAL
Har_00001960	NM_079331.2	0.907557	REVIEWED	XM_002098501.1	0.00515779280206	PROVISIONAL	XM_962408.1	0.000309634113835	MODEL	NM_001043585.1	4.53604821416e-33	PROVISIONAL
Har_00001964	NM_079331.2	0.907557	REVIEWED	XM_002098501.1	0.00515779280206	PROVISIONAL	XM_962408.1	0.000309634113835	MODEL	NM_001043585.1	4.53604821416e-33	PROVISIONAL
Har_00001965	NM_078518.2	0.00283947	REVIEWED	XM_001992145.1	1.0320201391e-06	PROVISIONAL	NM_001145906.1	0.901825275723	VALIDATED	NM_001044101.1	0.147748428802	PROVISIONAL
Har_00001967	NM_078518.2	0.00283947	REVIEWED	XM_001992145.1	1.0320201391e-06	PROVISIONAL	NM_001145906.1	0.901825275723	VALIDATED	NM_001044101.1	0.147748428802	PROVISIONAL
Har_00001968	NM_166807.2	0.131554	REVIEWED	NM_166807.2	0.718174125788	REVIEWED	XM_966802.1	2.67949196511	MODEL	NM_001046906.1	0.439547435273	PROVISIONAL
Har_00001971	NM_134552.4	2.07529	REVIEWED	XM_001978449.1	2.86733402004	PROVISIONAL	XM_964440.1	2.70711559361	MODEL	NM_001043402.1	0.11238007905	PROVISIONAL
Har_00001975	NM_143180.1	1.39417	REVIEWED	XM_001991207.1	1.92140939487	PROVISIONAL	XM_971087.2	0.116769278456	MODEL	NM_001043685.1	0.000313792900742	PROVISIONAL
Har_00001976	NM_057855.4	0.000184692	REVIEWED	XM_002050825.1	1.04814545378e-06	PROVISIONAL	XM_966102.2	0.23176932542	MODEL	NM_001044053.1	1.67864313039e-10	PROVISIONAL
Har_00001979	NM_057855.4	0.000184692	REVIEWED	XM_002050825.1	1.04814545378e-06	PROVISIONAL	XM_966102.2	0.23176932542	MODEL	NM_001044053.1	1.67864313039e-10	PROVISIONAL
Har_00001980	NM_079133.1	2.94798	REVIEWED	XM_001956879.1	4.07929994603	PROVISIONAL	XM_969975.1	0.0622373982763	MODEL	NM_001043750.2	0.000652882733069	PROVISIONAL
Har_00001982	NM_079133.1	2.94798	REVIEWED	XM_001956879.1	4.07929994603	PROVISIONAL	XM_969975.1	0.0622373982763	MODEL	NM_001043750.2	0.000652882733069	PROVISIONAL
Har_00001984	NM_079592.2	0.0872486	REVIEWED	XM_002053569.1	0.00769995436118	PROVISIONAL	XM_966782.2	0.0288799438045	MODEL	NM_001043661.1	4.97239379179e-06	PROVISIONAL
Har_00001988	NM_057597.2	2.66534	REVIEWED	XM_002053877.1	0.00097128943279	PROVISIONAL	XM_967891.2	0.221734089727	MODEL	NM_001046920.1	2.23447375263	PROVISIONAL
Har_00001994	NM_133148.3	0.614577	REVIEWED	XM_001984306.1	0.215709509203	PROVISIONAL	XM_961610.2	0.0511326771067	MODEL	NM_001046842.1	2.03625430683	PROVISIONAL
Har_00001997	NM_133148.3	0.614577	REVIEWED	XM_001984306.1	0.215709509203	PROVISIONAL	XM_961610.2	0.0511326771067	MODEL	NM_001046842.1	2.03625430683	PROVISIONAL
Har_00002001	NM_139861.2	0.0594798	REVIEWED	XM_001971412.1	0.0208553944279	PROVISIONAL	XM_968348.1	0.0771362771592	MODEL	NM_001171922.1	0.196924691165	PROVISIONAL
Har_00002004	NM_139861.2	0.0594798	REVIEWED	XM_001971412.1	0.0208553944279	PROVISIONAL	XM_968348.1	0.0771362771592	MODEL	NM_001171922.1	0.196924691165	PROVISIONAL
Har_00002010	NM_136265.3	1.78407e-07	REVIEWED	XM_001958714.1	6.26231279486e-08	PROVISIONAL	NM_001170736.1	2.31740469124e-07	VALIDATED	NM_001043772.1	0.000144079580175	PROVISIONAL
Har_00002015	NM_169057.1	0.049792	REVIEWED	XM_002094957.1	0.00111786135589	PROVISIONAL	XM_962727.1	0.255520010563	MODEL	NM_001043572.1	0.000171188108253	PROVISIONAL
Har_00002018	NM_169057.1	0.049792	REVIEWED	XM_002094957.1	0.00111786135589	PROVISIONAL	XM_962727.1	0.255520010563	MODEL	NM_001043572.1	0.000171188108253	PROVISIONAL
Har_00002021	NM_168312.1	0	REVIEWED	XM_001971530.1	0.0	PROVISIONAL	XM_966707.2	1.45926622718e-148	MODEL	NM_001043937.2	0.0	PROVISIONAL
Har_00002027	NM_168312.1	0	REVIEWED	XM_001971530.1	0.0	PROVISIONAL	XM_966707.2	1.45926622718e-148	MODEL	NM_001043937.2	0.0	PROVISIONAL
Har_00002029	NM_001169843.1	0.146741	REVIEWED	XM_002074492.1	0.804102583195	PROVISIONAL	XM_964272.1	0.0482447850442	MODEL	NM_001043413.1	3.35651198502e-08	PROVISIONAL
Har_00002031	NM_001169843.1	0.146741	REVIEWED	XM_002074492.1	0.804102583195	PROVISIONAL	XM_964272.1	0.0482447850442	MODEL	NM_001043413.1	3.35651198502e-08	PROVISIONAL
Har_00002038	NM_079614.3	0.000662072	REVIEWED	XM_002052508.1	1.48840077501e-05	PROVISIONAL	XM_001814150.1	0.00339824203864	MODEL	NM_001046950.1	0.00219344255229	PROVISIONAL
Har_00002039	NM_079614.3	0.000662072	REVIEWED	XM_002052508.1	1.48840077501e-05	PROVISIONAL	XM_001814150.1	0.00339824203864	MODEL	NM_001046950.1	0.00219344255229	PROVISIONAL
Har_00002042	NM_164374.1	2.50111	REVIEWED	XM_002063890.1	0.222173612143	PROVISIONAL	XM_962453.2	0.0526615611398	MODEL	NM_001043414.1	0.134312738076	PROVISIONAL
Har_00002053	NM_143130.2	0.605038	REVIEWED	XM_002088796.1	0.83910469564	PROVISIONAL	XM_001815585.1	0.198911812076	MODEL	NM_001046681.1	0.0324944728899	PROVISIONAL
Har_00002054	NM_143130.2	0.605038	REVIEWED	XM_002088796.1	0.83910469564	PROVISIONAL	XM_001815585.1	0.198911812076	MODEL	NM_001046681.1	0.0324944728899	PROVISIONAL
Har_00002060	NM_001144462.1	0.215542	REVIEWED	XM_002005609.1	0.0755653850844	PROVISIONAL	XM_966532.2	0.279908522955	MODEL	NM_001099847.1	1.24679619462e-08	PROVISIONAL
Har_00002066	NM_168512.2	1.11695	REVIEWED	XM_001987632.1	1.54947056998	PROVISIONAL	XM_967792.1	0.092869134863	MODEL	NM_001126249.1	0.015181302057	PROVISIONAL
Har_00002071	NM_080421.3	8.43116e-14	REVIEWED	XM_001975216.1	1.89581445676e-15	PROVISIONAL	XM_964141.2	0.000386531532966	MODEL	NM_001173153.1	8.3042398958e-137	PROVISIONAL
Har_00002073	NM_080421.3	8.43116e-14	REVIEWED	XM_001975216.1	1.89581445676e-15	PROVISIONAL	XM_964141.2	0.000386531532966	MODEL	NM_001173153.1	8.3042398958e-137	PROVISIONAL
Har_00002078	NM_057914.3	6.73498e-08	REVIEWED	XM_002092436.1	3.82799979454e-10	PROVISIONAL	XM_969870.2	0.320223993005	MODEL	NM_001173153.1	0.000214771432402	PROVISIONAL
Har_00002084	NM_058082.2	7.93622	REVIEWED	XM_001995752.1	0.705316145703	PROVISIONAL	XM_961971.2	0.166949389303	MODEL	NM_001043606.1	0.0272478911636	PROVISIONAL
Har_00002087	NM_080169.2	1.12314	REVIEWED	XM_001986511.1	1.55127452354	PROVISIONAL	XM_964521.2	0.368674330012	MODEL	NM_001099837.1	0.239021589452	PROVISIONAL
Har_00002095	NM_137811.2	0.0250043	REVIEWED	XM_002017655.1	3.60160885825e-05	PROVISIONAL	XM_970939.2	0.12823976819	MODEL	NM_001044071.2	1.61665870847e-18	PROVISIONAL
Har_00002096	NM_137811.2	0.0250043	REVIEWED	XM_002017655.1	3.60160885825e-05	PROVISIONAL	XM_970939.2	0.12823976819	MODEL	NM_001044071.2	1.61665870847e-18	PROVISIONAL
Har_00002099	NM_137811.2	0.0233374	REVIEWED	XM_002017655.1	3.36139554659e-05	PROVISIONAL	XM_964871.1	0.472956525982	MODEL	NM_001044071.2	1.51075992283e-18	PROVISIONAL
Har_00002100	NM_137811.2	0.0233374	REVIEWED	XM_002017655.1	3.36139554659e-05	PROVISIONAL	XM_964871.1	0.472956525982	MODEL	NM_001044071.2	1.51075992283e-18	PROVISIONAL
Har_00002111	NM_176542.2	0.870764	REVIEWED	XM_002021522.1	1.20629923569	PROVISIONAL	XM_966513.2	0.0724238029009	MODEL	NM_001043462.1	0.000757504755867	PROVISIONAL
Har_00002113	NM_135262.1	13.3296	REVIEWED	XM_001957671.1	18.4653588369	PROVISIONAL	XM_970463.1	0.280579766415	MODEL	NM_001044157.1	0.7154170388	PROVISIONAL
Har_00002119	NM_169481.1	0.208989	REVIEWED	XM_002031368.1	1.14390444764	PROVISIONAL	XM_966349.2	1.07242676812	MODEL	NM_001161828.1	4.60148506922e-05	PROVISIONAL
Har_00002128	NM_130646.2	3.45417	REVIEWED	XM_002057369.1	0.0775635082477	PROVISIONAL	XM_964010.1	1.13519865644	MODEL	NM_001130873.1	7.89474964671e-07	PROVISIONAL
Har_00002131	NM_130646.2	3.45417	REVIEWED	XM_002057369.1	0.0775635082477	PROVISIONAL	XM_964010.1	1.13519865644	MODEL	NM_001130873.1	7.89474964671e-07	PROVISIONAL
Har_00002134	NM_176599.2	0.0477409	REVIEWED	XM_001982688.1	0.0662241861456	PROVISIONAL	XM_962147.1	0.245003863018	MODEL	NM_001173424.1	0.0101270280307	PROVISIONAL
Har_00002141	NM_078778.3	1.17421	REVIEWED	XM_002038958.1	0.104169162599	PROVISIONAL	XM_966099.1	0.385757935394	MODEL	NM_001111357.1	2.67280900313e-07	PROVISIONAL
Har_00002142	NM_078778.3	1.17421	REVIEWED	XM_002038958.1	0.104169162599	PROVISIONAL	XM_966099.1	0.385757935394	MODEL	NM_001111357.1	2.67280900313e-07	PROVISIONAL
Har_00002143	NM_136629.2	2.80192e-05	REVIEWED	XM_001995907.1	3.88628162573e-05	PROVISIONAL	NM_001130521.1	3.76984870032e-08	PROVISIONAL	NM_001043454.1	9.61422919846e-08	PROVISIONAL
Har_00002149	NM_136629.2	2.80192e-05	REVIEWED	XM_001995907.1	3.88628162573e-05	PROVISIONAL	NM_001130521.1	3.76984870032e-08	PROVISIONAL	NM_001043454.1	9.61422919846e-08	PROVISIONAL
Har_00002152	NM_001103574.1	0.133119	REVIEWED	XM_002012871.1	0.72936834311	PROVISIONAL	XM_001814818.1	0.683417882732	MODEL	NM_001043529.1	0.000458053657063	PROVISIONAL
Har_00002155	NM_001103574.1	0.133119	REVIEWED	XM_002012871.1	0.72936834311	PROVISIONAL	XM_001814818.1	0.683417882732	MODEL	NM_001043529.1	0.000458053657063	PROVISIONAL
Har_00002163	NM_164429.1	0.328868	REVIEWED	XM_002036112.1	0.456254372407	PROVISIONAL	XM_968821.1	0.426890783971	MODEL	NM_001046672.1	1.0893720806	PROVISIONAL
Har_00002167	NM_140450.1	0.0010023	REVIEWED	XM_001965169.1	0.00138873908568	PROVISIONAL	NM_001039409.1	0.316869691402	PROVISIONAL	NM_001105226.1	0.00331822492719	PROVISIONAL
Har_00002169	NM_140450.1	0.0010023	REVIEWED	XM_001965169.1	0.00138873908568	PROVISIONAL	NM_001039409.1	0.316869691402	PROVISIONAL	NM_001105226.1	0.00331822492719	PROVISIONAL
Har_00002177	NM_136599.2	4.61107e-10	REVIEWED	XM_002032985.1	2.52802754213e-09	PROVISIONAL	NM_001039404.1	0.00014053478537	PROVISIONAL	NM_001044069.1	1.8392010483e-24	PROVISIONAL
Har_00002181	NM_132459.2	0.299917	REVIEWED	XM_002006419.1	0.0265381459577	PROVISIONAL	XM_962613.1	0.0249151472059	MODEL	NM_001173139.1	0.996307519951	PROVISIONAL
Har_00002187	NM_168093.1	0.0884196	REVIEWED	XM_001971882.1	0.484725410853	PROVISIONAL	XM_963032.2	0.114770631019	MODEL	NM_001146251.1	0.292862361219	PROVISIONAL
Har_00002191	NM_168093.1	0.0884196	REVIEWED	XM_001971882.1	0.484725410853	PROVISIONAL	XM_963032.2	0.114770631019	MODEL	NM_001146251.1	0.292862361219	PROVISIONAL
Har_00002196	NM_058162.2	1.90208e-69	REVIEWED	XM_001978248.1	2.63466864846e-69	PROVISIONAL	XM_965788.1	6.94257402699e-05	MODEL	NM_001043618.1	1.73090444881e-149	PROVISIONAL
Har_00002198	NM_058162.2	1.90208e-69	REVIEWED	XM_001978248.1	2.63466864846e-69	PROVISIONAL	XM_965788.1	6.94257402699e-05	MODEL	NM_001043618.1	1.73090444881e-149	PROVISIONAL
Har_00002200	NM_142016.2	3.58258e-05	REVIEWED	XM_001953940.1	8.3653841664e-10	PROVISIONAL	XM_001812387.1	0.176966352661	MODEL	NM_001043548.1	2.49581903251e-27	PROVISIONAL
Har_00002205	NM_142016.2	3.58258e-05	REVIEWED	XM_001953940.1	8.3653841664e-10	PROVISIONAL	XM_001812387.1	0.176966352661	MODEL	NM_001043548.1	2.49581903251e-27	PROVISIONAL
Har_00002206	NM_142016.2	3.65822e-05	REVIEWED	XM_001953940.1	8.54206107999e-10	PROVISIONAL	XM_001812387.1	0.18070149154	MODEL	NM_001043548.1	2.54848017578e-27	PROVISIONAL
Har_00002214	NM_078887.1	3.09341	REVIEWED	XM_001965591.1	1.08434578631	PROVISIONAL	XM_968493.1	4.01747068945	MODEL	NM_001098322.1	0.0106352274301	PROVISIONAL
Har_00002215	NM_078887.1	3.09341	REVIEWED	XM_001965591.1	1.08434578631	PROVISIONAL	XM_968493.1	4.01747068945	MODEL	NM_001098322.1	0.0106352274301	PROVISIONAL
Har_00002218	NM_134538.1	0.0130208	REVIEWED	NM_134538.1	0.071266392824	REVIEWED	XM_970374.2	0.264022427727	MODEL	NM_001043963.1	0.17037953133	PROVISIONAL
Har_00002219	NM_134538.1	0.0130208	REVIEWED	NM_134538.1	0.071266392824	REVIEWED	XM_970374.2	0.264022427727	MODEL	NM_001043963.1	0.17037953133	PROVISIONAL
Har_00002225	NM_169283.1	0.662271	REVIEWED	XM_002088417.1	0.232468294602	PROVISIONAL	XM_961881.1	0.860240103361	MODEL	NM_001098317.1	2.36451581743e-06	PROVISIONAL
Har_00002229	NM_169283.1	0.662271	REVIEWED	XM_002088417.1	0.232468294602	PROVISIONAL	XM_961881.1	0.860240103361	MODEL	NM_001098317.1	2.36451581743e-06	PROVISIONAL
Har_00002234	NM_132797.2	0.183124	REVIEWED	XM_002046568.1	1.00370922444	PROVISIONAL	XM_966778.1	0.939810102644	MODEL	NM_001111358.1	0.0388473248931	PROVISIONAL
Har_00002241	NM_137186.2	0.105529	REVIEWED	XM_001975707.1	0.578007856862	PROVISIONAL	XM_963154.1	0.541960106228	MODEL	NM_001046957.1	0.350012798265	PROVISIONAL
Har_00002242	NM_137186.2	0.105529	REVIEWED	XM_001975707.1	0.578007856862	PROVISIONAL	XM_963154.1	0.541960106228	MODEL	NM_001046957.1	0.350012798265	PROVISIONAL
Har_00002251	NM_137186.2	0.105529	REVIEWED	XM_001975707.1	0.578007856862	PROVISIONAL	XM_968858.1	0.541960106228	MODEL	NM_001043532.1	1.38303113318	PROVISIONAL
Har_00002257	NM_001104394.1	0.0900336	REVIEWED	XM_001953246.1	0.0316125486442	PROVISIONAL	XM_962346.1	0.000479391961306	MODEL	NM_001171919.1	7.83465373812e-05	PROVISIONAL
Har_00002258	NM_001104394.1	0.0900336	REVIEWED	XM_001953246.1	0.0316125486442	PROVISIONAL	XM_962346.1	0.000479391961306	MODEL	NM_001171919.1	7.83465373812e-05	PROVISIONAL
Har_00002263	NM_001104406.1	0.0525918	REVIEWED	XM_002004626.1	0.0729224630514	PROVISIONAL	XM_963186.2	0.00437100826955	MODEL	NM_001083610.1	2.01978488979e-13	PROVISIONAL
Har_00002265	NM_001104406.1	0.0525918	REVIEWED	XM_002004626.1	0.0729224630514	PROVISIONAL	XM_963186.2	0.00437100826955	MODEL	NM_001083610.1	2.01978488979e-13	PROVISIONAL
Har_00002268	NM_137581.3	0.108572	REVIEWED	NM_137581.3	0.595260030702	REVIEWED	XM_967708.2	0.0356626929183	MODEL	NM_001099844.1	0.0908835841443	PROVISIONAL
Har_00002277	NM_058086.2	3.38148	REVIEWED	XM_001985007.1	1.18550097301	PROVISIONAL	XM_970141.1	0.281251009875	MODEL	NM_001046747.1	0.717127199052	PROVISIONAL
Har_00002283	NM_169451.1	0.23564	REVIEWED	XM_001959653.1	0.00529626411089	PROVISIONAL	XM_967255.2	0.0195692071745	MODEL	NM_001109924.1	5.58288328572e-11	PROVISIONAL
Har_00002291	NM_079126.2	0.722199	REVIEWED	XM_001969182.1	1.00132411343	PROVISIONAL	XM_969103.2	0.0151909318664	MODEL	NM_001102464.2	4.49597950648e-14	PROVISIONAL
Har_00002293	NM_079126.2	0.722199	REVIEWED	XM_001969182.1	1.00132411343	PROVISIONAL	XM_969103.2	0.0151909318664	MODEL	NM_001102464.2	4.49597950648e-14	PROVISIONAL
Har_00002295	NM_057860.3	6.77649	REVIEWED	XM_001953769.1	2.37737493247	PROVISIONAL	XM_968674.2	0.564062883807	MODEL	NM_001111347.1	0.0921867235563	PROVISIONAL
Har_00002300	NM_057860.3	6.77649	REVIEWED	XM_001953769.1	2.37737493247	PROVISIONAL	XM_968674.2	0.564062883807	MODEL	NM_001111347.1	0.0921867235563	PROVISIONAL
Har_00002303	NM_136212.1	0.0358712	REVIEWED	XM_002074718.1	0.000806297901234	PROVISIONAL	XM_966043.1	3.21687535651e-09	MODEL	NM_001043509.1	0.000123411199651	PROVISIONAL
Har_00002307	NM_136212.1	0.0358712	REVIEWED	XM_002074718.1	0.000806297901234	PROVISIONAL	XM_966043.1	3.21687535651e-09	MODEL	NM_001043509.1	0.000123411199651	PROVISIONAL
Har_00002309	NM_165067.1	5.07283	REVIEWED	XM_002063182.1	0.0288696275548	PROVISIONAL	XM_970479.1	0.106734423127	MODEL	NM_001110534.1	0.0174450993814	PROVISIONAL
Har_00002311	NM_165067.1	5.07283	REVIEWED	XM_002063182.1	0.0288696275548	PROVISIONAL	XM_970479.1	0.106734423127	MODEL	NM_001110534.1	0.0174450993814	PROVISIONAL
Har_00002318	NM_079220.1	0.000589923	REVIEWED	XM_001984706.1	0.000207037655838	PROVISIONAL	XM_964273.2	0.18682942979	MODEL	NM_001043572.1	1.29985072395e-07	PROVISIONAL
Har_00002322	NM_142346.3	0.0327728	REVIEWED	XM_001958715.1	0.0454420307495	PROVISIONAL	XM_965470.1	0.0107765708792	MODEL	NM_001043438.1	0.0274925147035	PROVISIONAL
Har_00002324	NM_142346.3	0.0327728	REVIEWED	XM_001958715.1	0.0454420307495	PROVISIONAL	XM_965470.1	0.0107765708792	MODEL	NM_001043438.1	0.0274925147035	PROVISIONAL
Har_00002331	NM_079614.3	0.000526262	REVIEWED	XM_001974133.1	0.000729694690155	PROVISIONAL	XM_965470.1	0.0106762570546	MODEL	NM_001043438.1	0.107623311069	PROVISIONAL
Har_00002338	NM_079831.3	0.511012	REVIEWED	XM_002046482.1	0.000735587244853	PROVISIONAL	XM_963467.1	0.168034612901	MODEL	NM_001046899.1	0.428680169863	PROVISIONAL
Har_00002344	NM_079614.3	0.000613266	REVIEWED	XM_001956367.1	0.000850492061472	PROVISIONAL	XM_966700.1	0.194213107853	MODEL	NM_001046713.1	0.0317277493723	PROVISIONAL
Har_00002346	NM_079614.3	0.000613266	REVIEWED	XM_001956367.1	0.000850492061472	PROVISIONAL	XM_966700.1	0.194213107853	MODEL	NM_001046713.1	0.0317277493723	PROVISIONAL
Har_00002348	NM_168448.2	0.511012	REVIEWED	XM_002030874.1	0.0453814413752	PROVISIONAL	XM_967279.2	0.0107622403328	MODEL	NM_001043872.1	1.69387526409	PROVISIONAL
Har_00002356	NM_001014452.1	0.021549	REVIEWED	XM_002041603.1	0.118131463381	PROVISIONAL	XM_001815491.1	2.90386799943e-05	MODEL	NM_001102464.2	2.09825169315e-14	PROVISIONAL
Har_00002357	NM_001014452.1	0.021549	REVIEWED	XM_002041603.1	0.118131463381	PROVISIONAL	XM_001815491.1	2.90386799943e-05	MODEL	NM_001102464.2	2.09825169315e-14	PROVISIONAL
Har_00002366	NM_080253.2	1.31106	REVIEWED	XM_001954486.1	0.116496635338	PROVISIONAL	XM_963277.2	1.17473195576e-07	MODEL	NM_001141942.1	0.0178146989446	PROVISIONAL
Har_00002368	NM_080253.2	1.31106	REVIEWED	XM_001954486.1	0.116496635338	PROVISIONAL	XM_963277.2	1.17473195576e-07	MODEL	NM_001141942.1	0.0178146989446	PROVISIONAL
Har_00002369	NM_142477.2	0.289569	REVIEWED	NM_142477.2	1.58728559304	REVIEWED	XM_962776.1	0.37590539961	MODEL	NM_001044220.1	0.242801652183	PROVISIONAL
Har_00002374	NM_142477.2	0.289569	REVIEWED	NM_142477.2	1.58728559304	REVIEWED	XM_962776.1	0.37590539961	MODEL	NM_001044220.1	0.242801652183	PROVISIONAL
Har_00002380	NM_135539.3	0.514418	REVIEWED	XM_002062299.1	0.713286291446	PROVISIONAL	XM_962776.1	0.169153352001	MODEL	NM_001043459.1	0.000447993047024	PROVISIONAL
Har_00002381	NM_135539.3	0.514418	REVIEWED	XM_002062299.1	0.713286291446	PROVISIONAL	XM_962776.1	0.169153352001	MODEL	NM_001043459.1	0.000447993047024	PROVISIONAL
Har_00002383	NM_142017.2	0.00956046	REVIEWED	XM_002027443.1	0.00335750983188	PROVISIONAL	XM_001812387.1	0.00313997089332	MODEL	NM_001111365.1	8.95218260939e-12	PROVISIONAL
Har_00002389	NM_142017.2	0.00956046	REVIEWED	XM_002027443.1	0.00335750983188	PROVISIONAL	XM_001812387.1	0.00313997089332	MODEL	NM_001111365.1	8.95218260939e-12	PROVISIONAL
Har_00002395	NM_169503.2	0.000138074	REVIEWED	NM_169503.2	0.000757061480479	REVIEWED	XM_967858.2	0.0110551997596	MODEL	NM_001043548.1	0.00712948011726	PROVISIONAL
Har_00002400	NM_137890.2	0.546044	REVIEWED	XM_001979270.1	0.0485297826254	PROVISIONAL	XM_962926.1	0.708652118599	MODEL	NM_001046907.1	0.457002959349	PROVISIONAL
Har_00002402	NM_137890.2	0.546044	REVIEWED	XM_001979270.1	0.0485297826254	PROVISIONAL	XM_962926.1	0.708652118599	MODEL	NM_001046907.1	0.457002959349	PROVISIONAL
Har_00002405	NM_142016.2	3.66051e-05	REVIEWED	XM_001953940.1	8.54741492586e-10	PROVISIONAL	XM_001812387.1	0.180814677567	MODEL	NM_001043548.1	2.550075968e-27	PROVISIONAL
Har_00002408	NM_142016.2	3.66051e-05	REVIEWED	XM_001953940.1	8.54741492586e-10	PROVISIONAL	XM_001812387.1	0.180814677567	MODEL	NM_001043548.1	2.550075968e-27	PROVISIONAL
Har_00002411	NM_137238.2	0.431975	REVIEWED	XM_001973463.1	2.36616089977	PROVISIONAL	XM_966312.1	0.0359570874449	MODEL	NM_001099816.1	0.00587663305434	PROVISIONAL
Har_00002416	NM_137238.2	0.431975	REVIEWED	XM_001973463.1	2.36616089977	PROVISIONAL	XM_966312.1	0.0359570874449	MODEL	NM_001099816.1	0.00587663305434	PROVISIONAL
Har_00002421	NM_136130.3	0.835334	REVIEWED	XM_001991322.1	0.074112204602	PROVISIONAL	XM_966092.2	0.274538575272	MODEL	NM_001044217.1	4.65454997117e-05	PROVISIONAL
Har_00002423	NM_136130.3	0.835334	REVIEWED	XM_001991322.1	0.074112204602	PROVISIONAL	XM_966092.2	0.274538575272	MODEL	NM_001044217.1	4.65454997117e-05	PROVISIONAL
Har_00002426	NM_079937.2	2.21194e-31	REVIEWED	XM_002067733.1	3.18643783067e-34	PROVISIONAL	XM_966756.2	4.65113845788e-33	MODEL	NM_001114876.1	0.0	PROVISIONAL
Har_00002435	NM_141600.1	0.382645	REVIEWED	XM_002007005.1	0.00860537009607	PROVISIONAL	XM_970400.2	0.000130488193272	MODEL	NM_001126258.1	1.52810859849e-15	PROVISIONAL
Har_00002439	NM_137581.3	0.042417	REVIEWED	NM_137581.3	0.232468294602	REVIEWED	XM_967708.2	0.0550964505259	MODEL	NM_001099844.1	0.0355613669604	PROVISIONAL
Har_00002448	NM_132999.2	0.112193	REVIEWED	XM_002001276.1	1.67776091335e-07	PROVISIONAL	XM_962408.1	0.000597324705298	MODEL	NM_001043585.1	8.74626443233e-33	PROVISIONAL
Har_00002457	NM_001104118.1	0.021514	REVIEWED	NM_001104118.1	0.117790320231	REVIEWED	XM_969979.1	0.110531423133	MODEL	NM_001098321.1	0.0716072098143	PROVISIONAL
Har_00002459	NM_001104118.1	0.021514	REVIEWED	NM_001104118.1	0.117790320231	REVIEWED	XM_969979.1	0.110531423133	MODEL	NM_001098321.1	0.0716072098143	PROVISIONAL
Har_00002463	NM_167246.1	3.43899e-117	REVIEWED	XM_002041865.1	7.72111337402e-119	PROVISIONAL	XM_963468.2	4.27006762827e-40	MODEL	NM_001043607.1	0.0	PROVISIONAL
Har_00002465	NM_167246.1	3.43899e-117	REVIEWED	XM_002041865.1	7.72111337402e-119	PROVISIONAL	XM_963468.2	4.27006762827e-40	MODEL	NM_001043607.1	0.0	PROVISIONAL
Har_00002469	NM_080016.3	0.782189	REVIEWED	XM_001978714.1	4.28091916974	PROVISIONAL	XM_963465.2	0.000266893921077	MODEL	NM_001046855.1	0.010625987441	PROVISIONAL
Har_00002473	NM_080016.3	0.782189	REVIEWED	XM_001978714.1	4.28091916974	PROVISIONAL	XM_963465.2	0.000266893921077	MODEL	NM_001046855.1	0.010625987441	PROVISIONAL
Har_00002476	NM_057433.2	0.572333	REVIEWED	XM_002025515.1	0.0128650179589	PROVISIONAL	XM_964777.2	0.188171916711	MODEL	NM_001044005.1	1.18327542383e-109	PROVISIONAL
Har_00002483	NM_057433.2	0.0369185	REVIEWED	XM_001982547.1	0.0129570204711	PROVISIONAL	XM_964777.2	0.189514403631	MODEL	NM_001044005.1	3.37443522015e-119	PROVISIONAL
Har_00002487	NM_057433.2	0.0369185	REVIEWED	XM_001982547.1	0.0129570204711	PROVISIONAL	XM_964777.2	0.189514403631	MODEL	NM_001044005.1	3.37443522015e-119	PROVISIONAL
Har_00002492	NM_165461.2	0.000178296	REVIEWED	XM_002028133.1	1.6443383965e-08	PROVISIONAL	NM_001141918.1	6.08451015909e-08	VALIDATED	NM_001173375.1	2.8458974238e-129	PROVISIONAL
Har_00002505	NM_166791.1	0.0231286	REVIEWED	NM_166791.1	0.12664853537	REVIEWED	XM_969979.1	0.118810092477	MODEL	NM_001113273.1	0.00492840308212	PROVISIONAL
Har_00002506	NM_166791.1	0.0231286	REVIEWED	NM_166791.1	0.12664853537	REVIEWED	XM_969979.1	0.118810092477	MODEL	NM_001113273.1	0.00492840308212	PROVISIONAL
Har_00002509	NM_166791.1	0.0231286	REVIEWED	NM_166791.1	0.12664853537	REVIEWED	XM_969979.1	0.118810092477	MODEL	NM_001113273.1	2.02168781254e-05	PROVISIONAL
Har_00002510	NM_079036.3	0.094701	REVIEWED	XM_001953939.1	0.00212972707839	PROVISIONAL	XM_001808906.1	0.122920024937	MODEL	NM_001043548.1	6.13030622225e-18	PROVISIONAL
Har_00002514	NM_079036.3	0.094701	REVIEWED	XM_001953939.1	0.00212972707839	PROVISIONAL	XM_001808906.1	0.122920024937	MODEL	NM_001043548.1	6.13030622225e-18	PROVISIONAL
Har_00002521	NM_143432.2	3.4439e-05	REVIEWED	XM_002000721.1	3.06072272382e-06	PROVISIONAL	XM_969772.2	0.672202041183	MODEL	NM_001043369.1	1.1012024536e-38	PROVISIONAL
Har_00002523	NM_143432.2	3.4439e-05	REVIEWED	XM_002000721.1	3.06072272382e-06	PROVISIONAL	XM_969772.2	0.672202041183	MODEL	NM_001043369.1	1.1012024536e-38	PROVISIONAL
Har_00002529	NM_167053.1	0	REVIEWED	XM_002101287.1	0.0	PROVISIONAL	XM_961402.1	2.14715962842e-160	MODEL	NM_001126255.1	0.0	PROVISIONAL
Har_00002530	NM_167053.1	0	REVIEWED	XM_002101287.1	0.0	PROVISIONAL	XM_961402.1	2.14715962842e-160	MODEL	NM_001126255.1	0.0	PROVISIONAL
Har_00002532	NM_167053.1	0	REVIEWED	XM_002101287.1	0.0	PROVISIONAL	XM_961402.1	5.58068707912e-178	MODEL	NM_001126254.1	0.0	PROVISIONAL
Har_00002540	NM_135824.2	0.365236	REVIEWED	XM_001959653.1	0.00821368808629	PROVISIONAL	NM_001170762.1	0.00194470882087	VALIDATED	NM_001083610.1	1.51432808514e-18	PROVISIONAL
Har_00002549	NM_079126.2	0.37644	REVIEWED	XM_001969182.1	0.522288041408	PROVISIONAL	NM_001170777.1	0.00200433432717	PROVISIONAL	NM_001102464.2	9.62869601778e-17	PROVISIONAL
Har_00002552	NM_206586.1	0.00132761	REVIEWED	XM_002055204.1	0.00183941085794	PROVISIONAL	XM_969620.1	0.00172632146253	MODEL	NM_001135887.1	0.069008561071	PROVISIONAL
Har_00002558	NM_206586.1	0.00132761	REVIEWED	XM_002055204.1	0.00183941085794	PROVISIONAL	XM_969620.1	0.00172632146253	MODEL	NM_001135887.1	0.069008561071	PROVISIONAL
Har_00002561	NM_080152.2	2.00847	REVIEWED	XM_001958465.1	0.178499002587	PROVISIONAL	XM_966092.2	0.659679315199	MODEL	NM_001044217.1	2.82873807782e-05	PROVISIONAL
Har_00002565	NM_080152.2	2.00847	REVIEWED	XM_001958465.1	0.178499002587	PROVISIONAL	XM_966092.2	0.659679315199	MODEL	NM_001044217.1	2.82873807782e-05	PROVISIONAL
Har_00002567	NM_168826.1	0.098786	REVIEWED	XM_002055366.1	0.137058923989	PROVISIONAL	XM_964492.2	0.50649916549	MODEL	NM_001044217.1	0.000338844339242	PROVISIONAL
Har_00002575	NM_168826.1	0.180818	REVIEWED	XM_001961050.1	0.250728291377	PROVISIONAL	XM_963603.1	0.926860061229	MODEL	NM_001044217.1	0.000156978976287	PROVISIONAL
Har_00002576	NM_164348.1	0.00111006	REVIEWED	XM_002087329.1	0.00605683205454	PROVISIONAL	XM_967531.1	0.350992107949	MODEL	NM_001112755.1	0.000933692510733	PROVISIONAL
Har_00002577	NM_164348.1	0.00111006	REVIEWED	XM_002087329.1	0.00605683205454	PROVISIONAL	XM_967531.1	0.350992107949	MODEL	NM_001112755.1	0.000933692510733	PROVISIONAL
Har_00002583	NM_176063.2	0.0594584	REVIEWED	XM_001955465.1	2.16615135153e-05	PROVISIONAL	XM_965417.2	0.0770962105669	MODEL	NM_001043856.1	9.02249603312e-13	PROVISIONAL
Har_00002586	NM_176063.2	0.0594584	REVIEWED	XM_001955465.1	2.16615135153e-05	PROVISIONAL	XM_965417.2	0.0770962105669	MODEL	NM_001043856.1	9.02249603312e-13	PROVISIONAL
Har_00002593	NM_176359.1	0.438107	REVIEWED	XM_001953260.1	0.607333951072	PROVISIONAL	XM_967116.1	0.144093596149	MODEL	NM_001043983.1	0.0235493651842	PROVISIONAL
Har_00002596	NM_143642.3	0.0325546	REVIEWED	XM_002102194.1	0.00289105715014	PROVISIONAL	XM_964304.2	0.16713962162	MODEL	NM_001044085.1	0.426399956193	PROVISIONAL
Har_00002597	NM_143642.3	0.0325546	REVIEWED	XM_002102194.1	0.00289105715014	PROVISIONAL	XM_964304.2	0.16713962162	MODEL	NM_001044085.1	0.426399956193	PROVISIONAL
Har_00002604	NM_143642.3	0.0331219	REVIEWED	XM_002102194.1	0.00294150512726	PROVISIONAL	XM_001815078.1	0.170048343282	MODEL	NM_001043426.1	0.109787318664	PROVISIONAL
Har_00002606	NM_143642.3	0.0331219	REVIEWED	XM_002102194.1	0.00294150512726	PROVISIONAL	XM_001815078.1	0.170048343282	MODEL	NM_001043426.1	0.109787318664	PROVISIONAL
Har_00002614	NM_078974.2	0.265375	REVIEWED	XM_001985917.1	0.0235523447727	PROVISIONAL	XM_970475.2	0.087096647504	MODEL	NM_001112755.1	2.39601670526e-07	PROVISIONAL
Har_00002619	NM_134983.2	0.00032352	REVIEWED	XM_002003497.1	2.98427002336e-08	PROVISIONAL	XM_970683.2	0.000419961287168	MODEL	NM_001043362.1	1.03236673886	PROVISIONAL
Har_00002621	NM_134983.2	0.00032352	REVIEWED	XM_002003497.1	2.98427002336e-08	PROVISIONAL	XM_970683.2	0.000419961287168	MODEL	NM_001043362.1	1.03236673886	PROVISIONAL
Har_00002625	NM_136599.2	1.12172e-07	REVIEWED	XM_002032985.1	6.14984841351e-07	PROVISIONAL	NM_001039404.1	5.752848683e-07	PROVISIONAL	NM_001044069.1	7.816071846e-30	PROVISIONAL
Har_00002628	NM_136599.2	1.12172e-07	REVIEWED	XM_002032985.1	6.14984841351e-07	PROVISIONAL	NM_001039404.1	5.752848683e-07	PROVISIONAL	NM_001044069.1	7.816071846e-30	PROVISIONAL
Har_00002634	NM_001042977.1	0.244338	REVIEWED	XM_001968993.1	2.2510055364e-05	PROVISIONAL	XM_970495.2	0.316869691402	MODEL	NM_001123344.1	2.77236665238e-62	PROVISIONAL
Har_00002641	NM_167296.2	0.149155	REVIEWED	XM_002015734.1	0.817346625742	PROVISIONAL	XM_963453.2	0.193765612213	MODEL	NM_001043943.2	0.125079639004	PROVISIONAL
Har_00002643	NM_167296.2	0.149155	REVIEWED	XM_002015734.1	0.817346625742	PROVISIONAL	XM_963453.2	0.193765612213	MODEL	NM_001043943.2	0.125079639004	PROVISIONAL
Har_00002644	NM_166791.1	0.0231286	REVIEWED	NM_166791.1	0.12664853537	REVIEWED	XM_969979.1	0.118810092477	MODEL	NM_001113273.1	0.00492840308212	PROVISIONAL
Har_00002646	NM_132842.2	1.31382	REVIEWED	XM_002004157.1	1.82041130835	PROVISIONAL	XM_962231.1	0.432330329438	MODEL	NM_001114933.1	0.280094511744	PROVISIONAL
Har_00002647	NM_132842.2	1.31382	REVIEWED	XM_002004157.1	1.82041130835	PROVISIONAL	XM_962231.1	0.432330329438	MODEL	NM_001114933.1	0.280094511744	PROVISIONAL
Har_00002652	NM_166791.1	0.0231286	REVIEWED	NM_166791.1	0.12664853537	REVIEWED	XM_969979.1	0.118810092477	MODEL	NM_001113273.1	0.00492840308212	PROVISIONAL
Har_00002658	NM_001032235.1	1.59711	REVIEWED	XM_001966820.1	0.14192729378	PROVISIONAL	XM_968369.2	1.48549210672e-10	MODEL	NM_001043915.1	1.35203191578e-111	PROVISIONAL
Har_00002660	NM_139511.3	2.04656e-29	REVIEWED	XM_002094111.1	2.03181950089e-39	PROVISIONAL	NM_001042570.1	4.30769756154e-31	PROVISIONAL	NM_001173362.1	0.0122429855299	PROVISIONAL
Har_00002665	NM_139511.3	2.04656e-29	REVIEWED	XM_002094111.1	2.03181950089e-39	PROVISIONAL	NM_001042570.1	4.30769756154e-31	PROVISIONAL	NM_001173362.1	0.0122429855299	PROVISIONAL
Har_00002668	NM_001104118.1	0.0548977	REVIEWED	NM_001104118.1	0.300501044438	REVIEWED	XM_969979.1	0.281698505515	MODEL	NM_001098321.1	0.181776637998	PROVISIONAL
Har_00002669	NM_001104118.1	0.0548977	REVIEWED	NM_001104118.1	0.300501044438	REVIEWED	XM_969979.1	0.281698505515	MODEL	NM_001098321.1	0.181776637998	PROVISIONAL
Har_00002673	NM_057270.3	1.65023	REVIEWED	XM_001980498.1	0.579469370723	PROVISIONAL	XM_964930.1	0.0347174167205	MODEL	NM_001043538.1	0.349600055653	PROVISIONAL
Har_00002677	NM_078979.3	1.03429	REVIEWED	XM_002006141.1	0.0917925671378	PROVISIONAL	XM_967531.1	0.339455322194	MODEL	NM_001112755.1	2.36336495263e-07	PROVISIONAL
Har_00002682	NM_078979.3	1.03429	REVIEWED	XM_002006141.1	0.0917925671378	PROVISIONAL	XM_967531.1	0.339455322194	MODEL	NM_001112755.1	2.36336495263e-07	PROVISIONAL
Har_00002687	NM_136628.2	0.0167648	REVIEWED	XM_001970300.1	0.0917925671378	PROVISIONAL	XM_001814019.1	0.339455322194	MODEL	NM_001112755.1	2.36336495263e-07	PROVISIONAL
Har_00002690	NM_079126.2	0.2721	REVIEWED	XM_002004626.1	0.0241499644514	PROVISIONAL	NM_001170777.1	0.00144752382987	PROVISIONAL	NM_001102464.2	6.95625958303e-17	PROVISIONAL
Har_00002701	NM_079614.3	0.000674097	REVIEWED	XM_001956367.1	0.00093495201215	PROVISIONAL	XM_966700.1	0.213455420383	MODEL	NM_001046965.1	0.0348676647302	PROVISIONAL
Har_00002705	NM_079614.3	9.64873e-05	REVIEWED	XM_001956367.1	0.000528365737959	PROVISIONAL	XM_001814122.1	0.477419995699	MODEL	NM_001046965.1	0.00501162189589	PROVISIONAL
Har_00002706	NM_079614.3	9.64873e-05	REVIEWED	XM_001956367.1	0.000528365737959	PROVISIONAL	XM_001814122.1	0.477419995699	MODEL	NM_001046965.1	0.00501162189589	PROVISIONAL
Har_00002709	NM_080373.2	0.00116598	REVIEWED	XM_001976044.1	2.61038403822e-05	PROVISIONAL	XM_001814122.1	0.0015123446426	MODEL	NM_001046965.1	0.00387429810771	PROVISIONAL
Har_00002710	NM_080373.2	0.00116598	REVIEWED	XM_001976044.1	2.61038403822e-05	PROVISIONAL	XM_001814122.1	0.0015123446426	MODEL	NM_001046965.1	0.00387429810771	PROVISIONAL
Har_00002713	NM_142346.3	0.0367439	REVIEWED	XM_001958715.1	0.0509556638138	PROVISIONAL	XM_965470.1	0.0120806506	MODEL	NM_001043438.1	0.0308149832799	PROVISIONAL
Har_00002717	NM_142346.3	0.0367439	REVIEWED	XM_001958715.1	0.0509556638138	PROVISIONAL	XM_965470.1	0.0120806506	MODEL	NM_001043438.1	0.0308149832799	PROVISIONAL
Har_00002720	NM_080373.2	0.00274187	REVIEWED	XM_001976044.1	6.16428037942e-05	PROVISIONAL	XM_001814122.1	0.00356144469791	MODEL	NM_001046965.1	0.0090829092648	PROVISIONAL
Har_00002721	NM_080373.2	0.00274187	REVIEWED	XM_001976044.1	6.16428037942e-05	PROVISIONAL	XM_001814122.1	0.00356144469791	MODEL	NM_001046965.1	0.0090829092648	PROVISIONAL
Har_00002722	NM_079614.3	0.000175073	REVIEWED	XM_001956367.1	0.000959504323393	PROVISIONAL	XM_966700.1	0.219049115885	MODEL	NM_001046965.1	0.000146775455895	PROVISIONAL
Har_00002723	NM_079614.3	0.000175073	REVIEWED	XM_001956367.1	0.000959504323393	PROVISIONAL	XM_966700.1	0.219049115885	MODEL	NM_001046965.1	0.000146775455895	PROVISIONAL
Har_00002727	NM_080373.2	0.00247076	REVIEWED	XM_001976044.1	5.5541424235e-05	PROVISIONAL	XM_001814122.1	0.00320965229903	MODEL	NM_001046965.1	0.00818663032413	PROVISIONAL
Har_00002728	NM_080373.2	0.00247076	REVIEWED	XM_001976044.1	5.5541424235e-05	PROVISIONAL	XM_001814122.1	0.00320965229903	MODEL	NM_001046965.1	0.00818663032413	PROVISIONAL
Har_00002735	NM_079614.3	9.57713e-05	REVIEWED	XM_001980286.1	0.00052443736816	PROVISIONAL	XM_969669.1	0.473883551286	MODEL	NM_001114933.1	1.21270010347	PROVISIONAL
Har_00002737	NM_142346.3	0.0362639	REVIEWED	XM_002093828.1	0.00322090930821	PROVISIONAL	XM_963442.1	0.18615818633	MODEL	NM_001043438.1	0.0304133661992	PROVISIONAL
Har_00002741	NM_142346.3	0.0362639	REVIEWED	XM_002093828.1	0.00322090930821	PROVISIONAL	XM_963442.1	0.18615818633	MODEL	NM_001043438.1	0.0304133661992	PROVISIONAL
Har_00002746	NM_142346.3	0.0350857	REVIEWED	XM_001958715.1	0.0486532675891	PROVISIONAL	XM_965470.1	0.0115360898375	MODEL	NM_001043438.1	0.0294275788194	PROVISIONAL
Har_00002747	NM_142346.3	0.0350857	REVIEWED	XM_001958715.1	0.0486532675891	PROVISIONAL	XM_965470.1	0.0115360898375	MODEL	NM_001043438.1	0.0294275788194	PROVISIONAL
Har_00002755	NM_139605.1	0.0343002	REVIEWED	XM_001975288.1	0.00304628169511	PROVISIONAL	XM_965470.1	0.0112781400026	MODEL	NM_001044055.1	0.0287703872328	PROVISIONAL
Har_00002757	NM_080165.1	0.14812	REVIEWED	XM_001957652.1	0.0519856831774	PROVISIONAL	XM_967279.2	0.0123242698885	MODEL	NM_001043476.1	1.93939707763	PROVISIONAL
Har_00002759	NM_080165.1	0.14812	REVIEWED	XM_001957652.1	0.0519856831774	PROVISIONAL	XM_967279.2	0.0123242698885	MODEL	NM_001043476.1	1.93939707763	PROVISIONAL
Har_00002764	NM_140737.1	0.00262448	REVIEWED	XM_002068912.1	5.90009693459e-05	PROVISIONAL	XM_970203.1	0.831064436957	MODEL	NM_001043361.1	0.00869482972348	PROVISIONAL
Har_00002770	NM_140737.1	0.00262448	REVIEWED	XM_002068912.1	5.90009693459e-05	PROVISIONAL	XM_970203.1	0.831064436957	MODEL	NM_001043361.1	0.00869482972348	PROVISIONAL
Har_00002773	NM_079220.1	0.000725733	REVIEWED	XM_002035473.1	6.44733407031e-05	PROVISIONAL	XM_964273.2	0.229789011251	MODEL	NM_001043572.1	4.04512816015e-08	PROVISIONAL
Har_00002774	NM_079220.1	0.000725733	REVIEWED	XM_002035473.1	6.44733407031e-05	PROVISIONAL	XM_964273.2	0.229789011251	MODEL	NM_001043572.1	4.04512816015e-08	PROVISIONAL
Har_00002778	NM_079614.3	0.000151981	REVIEWED	XM_001980286.1	0.000832814397377	PROVISIONAL	XM_969669.1	0.751494437674	MODEL	NM_001043438.1	0.122771364235	PROVISIONAL
Har_00002781	NM_142346.3	0.0380531	REVIEWED	XM_001958715.1	0.0527733450438	PROVISIONAL	XM_966481.1	0.771828993046	MODEL	NM_001043438.1	0.0319103025907	PROVISIONAL
Har_00002784	NM_142346.3	0.0380531	REVIEWED	XM_001958715.1	0.0527733450438	PROVISIONAL	XM_966481.1	0.771828993046	MODEL	NM_001043438.1	0.0319103025907	PROVISIONAL
Har_00002787	NM_079614.3	0.000602655	REVIEWED	XM_001974133.1	0.000835760674726	PROVISIONAL	XM_965470.1	0.0122239560638	MODEL	NM_001043438.1	0.123204165754	PROVISIONAL
Har_00002789	NM_079614.3	0.000602655	REVIEWED	XM_001974133.1	0.000835760674726	PROVISIONAL	XM_965470.1	0.0122239560638	MODEL	NM_001043438.1	0.123204165754	PROVISIONAL
Har_00002792	NM_168226.1	1.78497	REVIEWED	XM_001954124.1	0.626254011853	PROVISIONAL	XM_970932.2	0.148568552551	MODEL	NM_001043419.1	0.379085522551	PROVISIONAL
Har_00002797	NM_168226.1	1.78497	REVIEWED	XM_001954124.1	0.626254011853	PROVISIONAL	XM_970932.2	0.148568552551	MODEL	NM_001043419.1	0.379085522551	PROVISIONAL
Har_00002802	NM_079141.2	0.551211	REVIEWED	XM_001985246.1	0.0489562144608	PROVISIONAL	XM_968142.1	0.181235734287	MODEL	NM_001044029.1	0.117000677315	PROVISIONAL
Har_00002804	NM_079141.2	0.551211	REVIEWED	XM_001985246.1	0.0489562144608	PROVISIONAL	XM_968142.1	0.181235734287	MODEL	NM_001044029.1	0.117000677315	PROVISIONAL
Har_00002809	NM_135567.2	1.66382	REVIEWED	XM_001966798.1	0.583683875096	PROVISIONAL	XM_962526.2	0.035051082092	MODEL	NM_001044033.1	4.76854590947e-25	PROVISIONAL
Har_00002810	NM_135567.2	1.66382	REVIEWED	XM_001966798.1	0.583683875096	PROVISIONAL	XM_962526.2	0.035051082092	MODEL	NM_001044033.1	4.76854590947e-25	PROVISIONAL
Har_00002814	NM_169595.1	0.23451	REVIEWED	XM_001996332.1	0.324904791677	PROVISIONAL	XM_969198.2	0.0194784186221	MODEL	NM_001046683.1	0.776412754459	PROVISIONAL
Har_00002816	NM_169595.1	0.23451	REVIEWED	XM_001996332.1	0.324904791677	PROVISIONAL	XM_969198.2	0.0194784186221	MODEL	NM_001046683.1	0.776412754459	PROVISIONAL
Har_00002820	NM_169595.1	0.219163	REVIEWED	XM_001996332.1	0.303611325949	PROVISIONAL	XM_961566.1	0.072027425559	MODEL	NM_001046683.1	0.725678000313	PROVISIONAL
Har_00002826	NM_078994.2	3.6501e-18	REVIEWED	XM_002074553.1	2.41253766958e-32	PROVISIONAL	XM_961218.2	6.39619842042e-42	MODEL	NM_001043433.1	0.0	PROVISIONAL
Har_00002830	NM_078994.2	3.6501e-18	REVIEWED	XM_002074553.1	2.41253766958e-32	PROVISIONAL	XM_961218.2	6.39619842042e-42	MODEL	NM_001043433.1	0.0	PROVISIONAL
Har_00002837	NM_137292.2	5.80211e-71	REVIEWED	XM_002092156.1	3.17748636622e-70	PROVISIONAL	XM_968046.2	7.51403972323e-34	MODEL	NM_001043744.1	7.94565591977e-110	PROVISIONAL
Har_00002838	NM_137292.2	5.80211e-71	REVIEWED	XM_002092156.1	3.17748636622e-70	PROVISIONAL	XM_968046.2	7.51403972323e-34	MODEL	NM_001043744.1	7.94565591977e-110	PROVISIONAL
Har_00002840	NM_144448.3	0.46326	REVIEWED	XM_001987963.1	0.0409664727441	PROVISIONAL	XM_961382.1	0.153038524037	MODEL	NM_001043997.1	7.38440749125e-15	PROVISIONAL
Har_00002841	NM_144448.3	0.46326	REVIEWED	XM_001987963.1	0.0409664727441	PROVISIONAL	XM_961382.1	0.153038524037	MODEL	NM_001043997.1	7.38440749125e-15	PROVISIONAL
Har_00002846	NM_134603.1	0.0264452	REVIEWED	XM_001978643.1	0.144843788089	PROVISIONAL	XM_967644.2	0.536655439609	MODEL	NM_001043544.1	0.0877144411928	PROVISIONAL
Har_00002851	NM_143432.2	0.0084094	REVIEWED	XM_002073886.1	1.21141871625e-05	PROVISIONAL	XM_971397.1	0.673320141717	MODEL	NM_001043369.1	1.06249982982e-35	PROVISIONAL
Har_00002855	NM_143432.2	0.0084094	REVIEWED	XM_002073886.1	1.21141871625e-05	PROVISIONAL	XM_971397.1	0.673320141717	MODEL	NM_001043369.1	1.06249982982e-35	PROVISIONAL
Har_00002857	NM_001144258.1	0.0663747	REVIEWED	XM_001958465.1	0.0919742146981	PROVISIONAL	XM_962728.1	1.34396542629	MODEL	NM_001044217.1	5.77270326229e-05	PROVISIONAL
Har_00002862	NM_001144258.1	0.0663747	REVIEWED	XM_001958465.1	0.0919742146981	PROVISIONAL	XM_962728.1	1.34396542629	MODEL	NM_001044217.1	5.77270326229e-05	PROVISIONAL
Har_00002865	NM_140429.3	0.2407	REVIEWED	XM_001975722.1	0.0844687749248	PROVISIONAL	XM_966075.1	1.23323102781	MODEL	NM_001044217.1	3.51824745103e-09	PROVISIONAL
Har_00002869	NM_140429.3	0.2407	REVIEWED	XM_001975722.1	0.0844687749248	PROVISIONAL	XM_966075.1	1.23323102781	MODEL	NM_001044217.1	3.51824745103e-09	PROVISIONAL
Har_00002870	NM_001014462.2	0.0187724	REVIEWED	NM_001014462.2	0.102468002152	REVIEWED	XM_966126.2	0.0962115626463	MODEL	NM_001046909.1	0.0623675698383	PROVISIONAL
Har_00002871	NM_176499.1	7.36467e-12	REVIEWED	XM_001964126.1	9.16695683226e-40	PROVISIONAL	XM_001811534.1	3.92115249059e-14	MODEL	NM_001099843.1	1.34323371124	PROVISIONAL
Har_00002882	NM_079818.3	1.36745e-43	REVIEWED	XM_001358860.2	3.32650060799e-88	PROVISIONAL	NM_001039414.2	2.23045548134e-98	VALIDATED	NM_001043864.1	0.0	PROVISIONAL
Har_00002883	NM_079818.3	1.36745e-43	REVIEWED	XM_001358860.2	3.32650060799e-88	PROVISIONAL	NM_001039414.2	2.23045548134e-98	VALIDATED	NM_001043864.1	0.0	PROVISIONAL
Har_00002891	NM_169505.1	0.011298	REVIEWED	XM_001957980.1	1.62689368135e-05	PROVISIONAL	XM_963636.2	2.46932612262e-07	MODEL	NM_001043512.1	1.78983342511e-53	PROVISIONAL
Har_00002896	NM_166347.2	0.0360457	REVIEWED	XM_001958851.1	0.197514256485	PROVISIONAL	NM_001170831.1	0.000759053164013	VALIDATED	NM_001043544.1	3.25813824572e-08	PROVISIONAL
Har_00002897	NM_166347.2	0.0360457	REVIEWED	XM_001958851.1	0.197514256485	PROVISIONAL	NM_001170831.1	0.000759053164013	VALIDATED	NM_001043544.1	3.25813824572e-08	PROVISIONAL
Har_00002903	NM_140204.1	0.000597653	REVIEWED	NM_140204.1	0.00327703166579	REVIEWED	XM_963713.2	0.747114776976	MODEL	NM_001043943.2	0.48179933443	PROVISIONAL
Har_00002904	NM_140204.1	0.000597653	REVIEWED	NM_140204.1	0.00327703166579	REVIEWED	XM_963713.2	0.747114776976	MODEL	NM_001043943.2	0.48179933443	PROVISIONAL
Har_00002906	NM_079126.2	0.273307	REVIEWED	XM_002004626.1	0.0242572295219	PROVISIONAL	NM_001170777.1	0.00145394503824	PROVISIONAL	NM_001102464.2	6.98707845461e-17	PROVISIONAL
Har_00002907	NM_169595.1	0.235027	REVIEWED	XM_001996332.1	0.325622548949	PROVISIONAL	XM_969198.2	0.019521385722	MODEL	NM_001046683.1	0.778122914711	PROVISIONAL
Har_00002910	NM_169595.1	0.235027	REVIEWED	XM_001996332.1	0.325622548949	PROVISIONAL	XM_969198.2	0.019521385722	MODEL	NM_001046683.1	0.778122914711	PROVISIONAL
Har_00002916	NM_139704.1	0.0459081	REVIEWED	XM_002046482.1	0.00103217916467	PROVISIONAL	NM_001170831.1	1.56657416782e-05	VALIDATED	NM_001173358.1	1.6388070132e-07	PROVISIONAL
Har_00002923	NM_139704.1	0.0466063	REVIEWED	XM_002046482.1	0.0163611134233	PROVISIONAL	NM_001170831.1	1.59037776392e-05	VALIDATED	NM_001173358.1	1.66368453902e-07	PROVISIONAL
Har_00002924	NM_139704.1	0.0466063	REVIEWED	XM_002046482.1	0.0163611134233	PROVISIONAL	NM_001170831.1	1.59037776392e-05	VALIDATED	NM_001173358.1	1.66368453902e-07	PROVISIONAL
Har_00002931	NM_057605.4	0.12898	REVIEWED	XM_002103562.1	0.0114543127715	PROVISIONAL	XM_962395.2	0.662199216256	MODEL	NM_001043901.1	5.00334243411e-87	PROVISIONAL
Har_00002933	NM_057605.4	0.12898	REVIEWED	XM_002103562.1	0.0114543127715	PROVISIONAL	XM_962395.2	0.662199216256	MODEL	NM_001043901.1	5.00334243411e-87	PROVISIONAL
Har_00002938	NM_057605.4	0.129153	REVIEWED	XM_002103562.1	0.0114696465235	PROVISIONAL	XM_962395.2	0.663083327359	MODEL	NM_001043901.1	8.75214464938e-95	PROVISIONAL
Har_00002941	NM_057605.4	0.129153	REVIEWED	XM_002103562.1	0.0114696465235	PROVISIONAL	XM_962395.2	0.663083327359	MODEL	NM_001043901.1	8.75214464938e-95	PROVISIONAL
Har_00002942	NM_134931.2	2.74611	REVIEWED	XM_001974579.1	0.243960033161	PROVISIONAL	XM_964312.2	0.22844652433	MODEL	NM_001043838.1	2.22575144781e-34	PROVISIONAL
Har_00002944	NM_134931.2	2.74611	REVIEWED	XM_001974579.1	0.243960033161	PROVISIONAL	XM_964312.2	0.22844652433	MODEL	NM_001043838.1	2.22575144781e-34	PROVISIONAL
Har_00002951	NM_134931.2	2.47958	REVIEWED	XM_001974579.1	0.220258322383	PROVISIONAL	XM_968254.2	0.8151504371	MODEL	NM_001043838.1	2.0101453878e-34	PROVISIONAL
Har_00002956	NM_134931.2	2.14843	REVIEWED	XM_001974579.1	0.190810742325	PROVISIONAL	XM_968254.2	0.706404771413	MODEL	NM_001043838.1	1.74227119203e-34	PROVISIONAL
Har_00002957	NM_134931.2	2.14843	REVIEWED	XM_001974579.1	0.190810742325	PROVISIONAL	XM_968254.2	0.706404771413	MODEL	NM_001043838.1	1.74227119203e-34	PROVISIONAL
Har_00002959	NM_001144591.1	0.196991	REVIEWED	XM_002062843.1	0.272629584445	PROVISIONAL	XM_961401.2	1.01367957349	MODEL	NM_001130870.1	0.166003060932	PROVISIONAL
Har_00002967	NM_057519.3	0.905513	REVIEWED	XM_002051177.1	0.0803487708389	PROVISIONAL	XM_001814055.1	0.297584600743	MODEL	NM_001160201.1	0.0122984254643	PROVISIONAL
Har_00002968	NM_057519.3	0.905513	REVIEWED	XM_002051177.1	0.0803487708389	PROVISIONAL	XM_001814055.1	0.297584600743	MODEL	NM_001160201.1	0.0122984254643	PROVISIONAL
Har_00002971	NM_168602.1	1.17893	REVIEWED	XM_001955602.1	1.63549974745	PROVISIONAL	XM_967167.2	0.387310025059	MODEL	NM_001044175.1	1.06533041925e-06	PROVISIONAL
Har_00002975	NM_168602.1	1.17893	REVIEWED	XM_001955602.1	1.63549974745	PROVISIONAL	XM_967167.2	0.387310025059	MODEL	NM_001044175.1	1.06533041925e-06	PROVISIONAL
Har_00002978	NM_078974.2	0.312838	REVIEWED	XM_001985917.1	0.0277969768495	PROVISIONAL	XM_970475.2	0.102772912194	MODEL	NM_001112755.1	6.89085655341e-05	PROVISIONAL
Har_00002980	NM_078974.2	0.312838	REVIEWED	XM_001985917.1	0.0277969768495	PROVISIONAL	XM_970475.2	0.102772912194	MODEL	NM_001112755.1	6.89085655341e-05	PROVISIONAL
Har_00002983	NM_166932.1	0.0185105	REVIEWED	XM_002011194.1	0.000104885823246	PROVISIONAL	NM_001114364.1	6.30795296446e-06	PROVISIONAL	NM_001079666.1	0.000252285648996	PROVISIONAL
Har_00002986	NM_079237.1	5.12026e-09	REVIEWED	NM_079237.1	2.79485909927e-08	REVIEWED	XM_965311.2	0.00616213494424	MODEL	NM_001110363.1	0.000255838967995	PROVISIONAL
Har_00002991	NM_135336.2	2.34135	REVIEWED	XM_002092831.1	0.0132778740559	PROVISIONAL	XM_001809622.1	0.195500079839	MODEL	NM_001109924.1	0.126641510402	PROVISIONAL
Har_00002992	NM_168636.1	2.30943	REVIEWED	XM_002047543.1	0.807945891512	PROVISIONAL	XM_965311.2	0.0123513689633	MODEL	NM_001043882.1	0.493645581152	PROVISIONAL
Har_00002993	NM_079237.1	0.000304282	REVIEWED	XM_002025242.1	6.81321424283e-06	PROVISIONAL	NM_001114364.1	0.000394670931712	PROVISIONAL	NM_001110363.1	2.65599060938e-07	PROVISIONAL
Har_00002995	NM_079237.1	0.000304282	REVIEWED	XM_002025242.1	6.81321424283e-06	PROVISIONAL	NM_001114364.1	0.000394670931712	PROVISIONAL	NM_001110363.1	2.65599060938e-07	PROVISIONAL
Har_00002998	NM_079237.1	5.12026e-09	REVIEWED	XM_002099415.1	1.79004461066e-09	PROVISIONAL	XM_964014.2	0.0962115626463	MODEL	NM_001114871.1	0.00399450306093	PROVISIONAL
Har_00003000	NM_079237.1	5.12026e-09	REVIEWED	XM_002099415.1	1.79004461066e-09	PROVISIONAL	XM_964014.2	0.0962115626463	MODEL	NM_001114871.1	0.00399450306093	PROVISIONAL
Har_00003003	NM_079237.1	5.12026e-09	REVIEWED	NM_079237.1	2.79485909927e-08	REVIEWED	XM_967484.2	0.00616213494424	MODEL	NM_001110363.1	6.47468527246e-05	PROVISIONAL
Har_00003008	NM_079237.1	3.1589e-07	REVIEWED	XM_002010676.1	2.79485909927e-08	PROVISIONAL	NM_001130521.1	9.98819722047e-05	PROVISIONAL	NM_001110363.1	1.04948096767e-06	PROVISIONAL
Har_00003010	NM_079237.1	5.04882e-09	REVIEWED	NM_079237.1	2.75567883152e-08	REVIEWED	XM_966330.1	0.000389163895455	MODEL	NM_001043792.1	0.0155645526344	PROVISIONAL
Har_00003011	NM_079237.1	5.04882e-09	REVIEWED	NM_079237.1	2.75567883152e-08	REVIEWED	XM_966330.1	0.000389163895455	MODEL	NM_001043792.1	0.0155645526344	PROVISIONAL
Har_00003014	NM_079237.1	1.2482e-06	REVIEWED	XM_002025242.1	2.79485909927e-08	PROVISIONAL	XM_967484.2	0.00616213494424	MODEL	NM_001110363.1	0.000255838967995	PROVISIONAL
Har_00003015	NM_079237.1	1.2482e-06	REVIEWED	XM_002025242.1	2.79485909927e-08	PROVISIONAL	XM_967484.2	0.00616213494424	MODEL	NM_001110363.1	0.000255838967995	PROVISIONAL
Har_00003018	NM_079237.1	5.12026e-09	REVIEWED	NM_079237.1	2.79485909927e-08	REVIEWED	XM_001815096.1	0.380167774353	MODEL	NM_001079666.1	0.0157837716856	PROVISIONAL
Har_00003019	NM_079237.1	5.12026e-09	REVIEWED	NM_079237.1	2.79485909927e-08	REVIEWED	XM_001815096.1	0.380167774353	MODEL	NM_001079666.1	0.0157837716856	PROVISIONAL
Har_00003020	NM_079237.1	3.1589e-07	REVIEWED	XM_002010676.1	2.79485909927e-08	PROVISIONAL	NM_001039440.1	6.39721644981e-06	PROVISIONAL	NM_001114871.1	0.00399450306093	PROVISIONAL
Har_00003021	NM_079237.1	3.1589e-07	REVIEWED	XM_002010676.1	2.79485909927e-08	PROVISIONAL	NM_001039440.1	6.39721644981e-06	PROVISIONAL	NM_001114871.1	0.00399450306093	PROVISIONAL
Har_00003027	NM_079237.1	6.82024e-09	REVIEWED	NM_079237.1	3.73518552519e-08	REVIEWED	XM_001809128.1	5.67803753384e-10	MODEL	NM_001110363.1	2.26813660721e-08	PROVISIONAL
Har_00003032	NM_132775.2	1.12864e-10	REVIEWED	XM_002100595.1	6.18137228544e-10	PROVISIONAL	XM_966519.1	5.79674215127e-10	MODEL	NM_001110363.1	3.89618702503e-13	PROVISIONAL
Har_00003033	NM_132775.2	1.12864e-10	REVIEWED	XM_002100595.1	6.18137228544e-10	PROVISIONAL	XM_966519.1	5.79674215127e-10	MODEL	NM_001110363.1	3.89618702503e-13	PROVISIONAL
Har_00003036	NM_142350.1	0.00969182	REVIEWED	NM_142350.1	0.0529449735465	REVIEWED	XM_001807844.1	0.003197535927	MODEL	NM_001173201.1	0.12778242491	PROVISIONAL
Har_00003037	NM_142350.1	0.00969182	REVIEWED	NM_142350.1	0.0529449735465	REVIEWED	XM_001807844.1	0.003197535927	MODEL	NM_001173201.1	0.12778242491	PROVISIONAL
Har_00003039	NM_142668.2	0.00420949	REVIEWED	NM_142668.2	0.0229633728721	REVIEWED	XM_969628.1	0.336846330299	MODEL	NM_001046720.1	6.18661900133e-11	PROVISIONAL
Har_00003048	NM_139523.1	4.20379	REVIEWED	XM_002066455.1	1.46903828374	PROVISIONAL	XM_964631.1	1.37991384551	MODEL	NM_001043612.1	3.53597900405	PROVISIONAL
Har_00003049	NM_079311.2	0.649103	REVIEWED	XM_001954910.1	0.227191320371	PROVISIONAL	XM_966199.1	0.845898126841	MODEL	NM_001046882.1	0.138621112737	PROVISIONAL
Har_00003053	NM_078974.2	0.315768	REVIEWED	XM_001985924.1	0.438071188189	PROVISIONAL	XM_970475.2	0.103734993421	MODEL	NM_001112755.1	6.95529250578e-05	PROVISIONAL
Har_00003056	NM_078787.2	0.0365709	REVIEWED	XM_001970257.1	0.199739035826	PROVISIONAL	XM_965825.1	0.744530169492	MODEL	NM_001043838.1	5.60304712143e-13	PROVISIONAL
Har_00003061	NM_079237.1	2.69493e-08	REVIEWED	NM_079237.1	1.47591113672e-07	REVIEWED	XM_001809128.1	3.50301788497e-08	MODEL	NM_001114871.1	8.63291369661e-05	PROVISIONAL
Har_00003062	NM_079237.1	2.69493e-08	REVIEWED	NM_079237.1	1.47591113672e-07	REVIEWED	XM_001809128.1	3.50301788497e-08	MODEL	NM_001114871.1	8.63291369661e-05	PROVISIONAL
Har_00003067	NM_001144258.1	0.235248	REVIEWED	XM_001976979.1	0.0825545985532	PROVISIONAL	XM_962272.1	0.305031812425	MODEL	NM_001044217.1	5.17148150791e-05	PROVISIONAL
Har_00003070	NM_142016.2	3.14707e-05	REVIEWED	XM_001953940.1	7.34815345177e-10	PROVISIONAL	XM_001812387.1	0.155461007598	MODEL	NM_001043548.1	1.40432301194e-28	PROVISIONAL
Har_00003074	NM_142016.2	3.14707e-05	REVIEWED	XM_001953940.1	7.34815345177e-10	PROVISIONAL	XM_001812387.1	0.155461007598	MODEL	NM_001043548.1	1.40432301194e-28	PROVISIONAL
Har_00003078	NM_142016.2	3.14707e-05	REVIEWED	XM_002053901.1	1.14729283366e-08	PROVISIONAL	XM_967894.2	0.0025198656278	MODEL	NM_001043548.1	3.42341177379e-26	PROVISIONAL
Har_00003087	NM_080112.1	0.423118	REVIEWED	XM_001955465.1	0.148434956389	PROVISIONAL	XM_968588.1	0.549917106157	MODEL	NM_001043856.1	2.54499573218e-11	PROVISIONAL
Har_00003088	NM_079224.4	2.04211e-89	REVIEWED	XM_001971497.1	7.72837929583e-96	PROVISIONAL	NM_001145913.1	6.20059672384e-47	VALIDATED	NM_001043991.2	0.0	PROVISIONAL
Har_00003099	NM_138041.2	0.00390433	REVIEWED	NM_138041.2	0.0213925710904	REVIEWED	XM_962272.1	0.312328141704	MODEL	NM_001044217.1	3.39141653474e-06	PROVISIONAL
Har_00003101	NM_079228.3	0.000286591	REVIEWED	XM_001956014.1	1.03984648269e-07	PROVISIONAL	XM_967018.1	1.41484837324	MODEL	NM_001043557.1	9.88747115373e-07	PROVISIONAL
Har_00003103	NM_079228.3	0.000286591	REVIEWED	XM_001956014.1	1.03984648269e-07	PROVISIONAL	XM_967018.1	1.41484837324	MODEL	NM_001043557.1	9.88747115373e-07	PROVISIONAL
Har_00003105	NM_134931.2	1.84959	REVIEWED	XM_001974579.1	0.164236096907	PROVISIONAL	XM_968254.2	0.608268438964	MODEL	NM_001043838.1	3.94236471766e-38	PROVISIONAL
Har_00003107	NM_134931.2	1.84959	REVIEWED	XM_001974579.1	0.164236096907	PROVISIONAL	XM_968254.2	0.608268438964	MODEL	NM_001043838.1	3.94236471766e-38	PROVISIONAL
Har_00003112	NM_001103786.1	2.11834e-14	REVIEWED	XM_002004926.1	5.74383328633e-31	PROVISIONAL	XM_969468.2	1.00822010534e-07	MODEL	NM_001043547.1	1.10820214438e-123	PROVISIONAL
Har_00003116	NM_138060.2	4.0548	REVIEWED	XM_002054530.1	5.59793440594	PROVISIONAL	XM_963805.2	0.085247919461	MODEL	NM_001043981.1	0.0552934704816	PROVISIONAL
Har_00003119	NM_136265.3	5.69825e-06	REVIEWED	XM_001958714.1	7.89568753375e-06	PROVISIONAL	NM_001170736.1	2.9275206312e-05	VALIDATED	NM_001043852.1	1.89651764778e-05	PROVISIONAL
Har_00003120	NM_136265.3	5.69825e-06	REVIEWED	XM_001958714.1	7.89568753375e-06	PROVISIONAL	NM_001170736.1	2.9275206312e-05	VALIDATED	NM_001043852.1	1.89651764778e-05	PROVISIONAL
Har_00003123	NM_143221.2	0.316146	REVIEWED	NM_143221.2	1.73069904675	REVIEWED	XM_962231.1	0.411111662963	MODEL	NM_001114933.1	0.266403537646	PROVISIONAL
Har_00003129	NM_001104118.1	0.0250051	REVIEWED	NM_001104118.1	0.136943217829	REVIEWED	XM_969979.1	0.128431248742	MODEL	NM_001043447.1	0.0210450289141	PROVISIONAL
Har_00003130	NM_001104118.1	0.0250051	REVIEWED	NM_001104118.1	0.136943217829	REVIEWED	XM_969979.1	0.128431248742	MODEL	NM_001043447.1	0.0210450289141	PROVISIONAL
Har_00003131	NM_142016.2	3.14822e-05	REVIEWED	XM_001953940.1	7.3508303747e-10	PROVISIONAL	XM_001812387.1	0.155517600611	MODEL	NM_001043548.1	1.40483404652e-28	PROVISIONAL
Har_00003133	NM_169965.1	0.000491901	REVIEWED	XM_002053901.1	1.14854670561e-08	PROVISIONAL	XM_967894.2	0.00252261757424	MODEL	NM_001043548.1	7.75185156585e-18	PROVISIONAL
Har_00003134	NM_169965.1	0.000491901	REVIEWED	XM_002053901.1	1.14854670561e-08	PROVISIONAL	XM_967894.2	0.00252261757424	MODEL	NM_001043548.1	7.75185156585e-18	PROVISIONAL
Har_00003136	NM_001014462.2	0.0173754	REVIEWED	NM_001014462.2	0.0948068431127	REVIEWED	XM_968139.2	0.351876219052	MODEL	NM_001046909.1	0.0577477498502	PROVISIONAL
Har_00003137	NM_057428.3	2.33996e-40	REVIEWED	NM_057428.3	1.27798497756e-39	REVIEWED	XM_963426.2	2.53028389632e-25	MODEL	NM_001098356.1	9.74239403151e-21	PROVISIONAL
Har_00003138	NM_057428.3	2.33996e-40	REVIEWED	NM_057428.3	1.27798497756e-39	REVIEWED	XM_963426.2	2.53028389632e-25	MODEL	NM_001098356.1	9.74239403151e-21	PROVISIONAL
Har_00003141	NM_057391.3	1.2196	REVIEWED	XM_002054468.1	1.68958092685	PROVISIONAL	XM_001814493.1	0.401386440828	MODEL	NM_001048213.1	0.0658324348293	PROVISIONAL
Har_00003148	NM_166866.1	0.00643864	REVIEWED	NM_166866.1	0.0352630158616	REVIEWED	XM_966312.1	0.0330691953824	MODEL	NM_001099611.1	0.33428795088	PROVISIONAL
Har_00003150	NM_166866.1	0.00643864	REVIEWED	NM_166866.1	0.0352630158616	REVIEWED	XM_966312.1	0.0330691953824	MODEL	NM_001099611.1	0.33428795088	PROVISIONAL
Har_00003156	NM_080223.2	1.27865e-06	REVIEWED	XM_001995995.1	4.66126116282e-10	PROVISIONAL	NM_001039435.1	6.80487862906e-09	PROVISIONAL	NM_001173360.1	4.24527347394e-43	PROVISIONAL
Har_00003159	NM_080223.2	1.27865e-06	REVIEWED	XM_001995995.1	4.66126116282e-10	PROVISIONAL	NM_001039435.1	6.80487862906e-09	PROVISIONAL	NM_001173360.1	4.24527347394e-43	PROVISIONAL
Har_00003160	NM_079011.2	3.41079e-22	REVIEWED	XM_001961107.1	8.89844428986e-36	PROVISIONAL	XM_965551.2	2.53202973724e-14	MODEL	NM_001043999.2	1.48389906615e-153	PROVISIONAL
Har_00003165	NM_079011.2	3.41079e-22	REVIEWED	XM_001961107.1	8.89844428986e-36	PROVISIONAL	XM_965551.2	2.53202973724e-14	MODEL	NM_001043999.2	1.48389906615e-153	PROVISIONAL
Har_00003170	NM_142016.2	3.67312e-05	REVIEWED	XM_001953940.1	8.57686107813e-10	PROVISIONAL	XM_001812387.1	0.181437200713	MODEL	NM_001043548.1	2.55885282521e-27	PROVISIONAL
Har_00003171	NM_142016.2	3.67312e-05	REVIEWED	XM_001953940.1	8.57686107813e-10	PROVISIONAL	XM_001812387.1	0.181437200713	MODEL	NM_001043548.1	2.55885282521e-27	PROVISIONAL
Har_00003173	NM_142016.2	3.66853e-05	REVIEWED	XM_001953940.1	2.08822828577e-07	PROVISIONAL	XM_001812387.1	0.18121082866	MODEL	NM_001043548.1	6.23010568584e-25	PROVISIONAL
Har_00003176	NM_057605.4	1.24992e-10	REVIEWED	XM_001980267.1	1.80047726749e-13	PROVISIONAL	XM_965681.2	6.65471312838e-13	MODEL	NM_001043901.1	0.0	PROVISIONAL
Har_00003184	NM_001043282.1	0.139151	REVIEWED	XM_001981329.1	0.193091356598	PROVISIONAL	XM_962926.1	0.713571760949	MODEL	NM_001111365.1	0.46017458872	PROVISIONAL
Har_00003185	NM_001043282.1	0.139151	REVIEWED	XM_001981329.1	0.193091356598	PROVISIONAL	XM_962926.1	0.713571760949	MODEL	NM_001111365.1	0.46017458872	PROVISIONAL
Har_00003192	NM_137065.1	0.493978	REVIEWED	XM_001957683.1	0.684906200275	PROVISIONAL	XM_969207.1	0.0411099928898	MODEL	NM_001111351.1	0.0265432379674	PROVISIONAL
Har_00003197	NM_142017.2	0.00847645	REVIEWED	XM_002027443.1	0.0029767107045	PROVISIONAL	XM_001812387.1	0.00278405248648	MODEL	NM_001111365.1	1.23934724999e-10	PROVISIONAL
Har_00003199	NM_142017.2	0.00847645	REVIEWED	XM_002027443.1	0.0029767107045	PROVISIONAL	XM_001812387.1	0.00278405248648	MODEL	NM_001111365.1	1.23934724999e-10	PROVISIONAL
Har_00003200	NM_142017.2	0.00847645	REVIEWED	XM_002027443.1	0.0029767107045	PROVISIONAL	XM_001812387.1	4.51266737239e-05	MODEL	NM_001111365.1	1.23934724999e-10	PROVISIONAL
Har_00003202	NM_142017.2	0.00847645	REVIEWED	XM_002027443.1	0.0029767107045	PROVISIONAL	XM_001812387.1	4.51266737239e-05	MODEL	NM_001111365.1	1.23934724999e-10	PROVISIONAL
Har_00003206	NM_142017.2	0.0313851	REVIEWED	XM_002097470.1	1.1441847762e-05	PROVISIONAL	XM_967858.2	0.000167090689629	MODEL	NM_001043578.1	0.410149343643	PROVISIONAL
Har_00003211	NM_142016.2	0.0313961	REVIEWED	XM_002031316.1	0.00279023690501	PROVISIONAL	XM_963793.2	0.161007122904	MODEL	NM_001043578.1	0.410293508614	PROVISIONAL
Har_00003212	NM_142016.2	0.0313961	REVIEWED	XM_002031316.1	0.00279023690501	PROVISIONAL	XM_963793.2	0.161007122904	MODEL	NM_001043578.1	0.410293508614	PROVISIONAL
Har_00003217	NM_132311.2	1.7392	REVIEWED	XM_001977588.1	0.610171960189	PROVISIONAL	XM_961969.2	0.0366365914596	MODEL	NM_001113273.1	1.57310703254e-06	PROVISIONAL
Har_00003218	NM_132311.2	1.7392	REVIEWED	XM_001977588.1	0.610171960189	PROVISIONAL	XM_961969.2	0.0366365914596	MODEL	NM_001113273.1	1.57310703254e-06	PROVISIONAL
Har_00003225	NM_001103890.2	0.239338	REVIEWED	XM_002059431.1	0.331603859547	PROVISIONAL	XM_968142.1	0.310384708304	MODEL	NM_001044029.1	0.20053137049	PROVISIONAL
Har_00003227	NM_001103890.2	0.239338	REVIEWED	XM_002059431.1	0.331603859547	PROVISIONAL	XM_968142.1	0.310384708304	MODEL	NM_001044029.1	0.20053137049	PROVISIONAL
Har_00003230	NM_079937.2	9.17174e-07	REVIEWED	XM_001971203.1	5.02040258945e-06	PROVISIONAL	XM_966756.2	4.70635378629e-06	MODEL	NM_001114876.1	0.0	PROVISIONAL
Har_00003235	NM_001104380.1	0.19222	REVIEWED	NM_001104380.1	1.05107775701	REVIEWED	XM_968652.2	0.0633567759432	MODEL	NM_001099830.1	0.162009860153	PROVISIONAL
Har_00003239	NM_057918.4	0.0586443	REVIEWED	NM_057918.4	0.314201180032	REVIEWED	XM_968548.1	0.304277352803	MODEL	NM_001046835.1	0.0502357759861	PROVISIONAL
Har_00003243	NM_142017.2	0.00968618	REVIEWED	XM_002027443.1	0.00340167467913	PROVISIONAL	XM_001812387.1	0.00318125008999	MODEL	NM_001111365.1	9.0698368785e-12	PROVISIONAL
Har_00003249	NM_169503.2	0.0313189	REVIEWED	XM_002097471.1	0.0434576771473	PROVISIONAL	XM_967894.2	0.0406468765069	MODEL	NM_001043578.1	0.409284353814	PROVISIONAL
Har_00003254	NM_079044.1	0.172261	REVIEWED	XM_001965517.1	1.01751953105e-06	PROVISIONAL	XM_969127.1	5.87855548433e-05	MODEL	NM_001043385.1	7.41597941303e-22	PROVISIONAL
Har_00003256	NM_079044.1	0.172261	REVIEWED	XM_001965517.1	1.01751953105e-06	PROVISIONAL	XM_969127.1	5.87855548433e-05	MODEL	NM_001043385.1	7.41597941303e-22	PROVISIONAL
Har_00003258	NM_140665.1	0.0934589	REVIEWED	XM_002056125.1	0.12952147001	PROVISIONAL	XM_001810591.1	0.0307475566655	MODEL	NM_001083626.1	2.14606675509e-08	PROVISIONAL
Har_00003259	NM_140665.1	0.0934589	REVIEWED	XM_002056125.1	0.12952147001	PROVISIONAL	XM_001810591.1	0.0307475566655	MODEL	NM_001083626.1	2.14606675509e-08	PROVISIONAL
Har_00003270	NM_001032067.1	1.48473	REVIEWED	XM_002017499.1	0.521331031712	PROVISIONAL	XM_001809540.1	0.487715453034	MODEL	NM_001043721.1	5.50169921229e-09	PROVISIONAL
Har_00003274	NM_206350.1	0.95868	REVIEWED	XM_001976979.1	0.0851425650075	PROVISIONAL	XM_962272.1	0.314590569388	MODEL	NM_001044217.1	2.18785492509e-07	PROVISIONAL
Har_00003278	NM_142017.2	0.00865246	REVIEWED	XM_002027443.1	0.00303854149065	PROVISIONAL	XM_001812387.1	0.00284184336182	MODEL	NM_001111365.1	1.26506493008e-10	PROVISIONAL
Har_00003282	NM_142017.2	0.00865246	REVIEWED	XM_002027443.1	0.00303854149065	PROVISIONAL	XM_001812387.1	0.00284184336182	MODEL	NM_001111365.1	1.26506493008e-10	PROVISIONAL
Har_00003287	NM_142016.2	3.64446e-05	REVIEWED	XM_001953940.1	8.50993800479e-10	PROVISIONAL	XM_001812387.1	0.18002237538	MODEL	NM_001043548.1	1.62611201747e-28	PROVISIONAL
Har_00003288	NM_057605.4	4.3376e-07	REVIEWED	XM_001980267.1	4.00166433202e-11	PROVISIONAL	XM_965681.2	1.4791600858e-10	MODEL	NM_001043901.1	0.0	PROVISIONAL
Har_00003301	NM_057614.2	0.773046	REVIEWED	XM_001955465.1	1.07185673365	PROVISIONAL	XM_965417.2	0.0642501367196	MODEL	NM_001043856.1	7.51372303278e-13	PROVISIONAL
Har_00003305	NM_206435.1	0.0469212	REVIEWED	XM_001979044.1	0.256536865919	PROVISIONAL	XM_963934.1	0.0611180206095	MODEL	NM_001043812.1	0.617620498793	PROVISIONAL
Har_00003307	NM_079963.3	0.000152849	REVIEWED	NM_079963.3	0.000834885322799	REVIEWED	XM_965214.2	0.00311150357022	MODEL	NM_001043406.1	3.26731803101e-05	PROVISIONAL
Har_00003310	NM_132103.2	0.0451962	REVIEWED	XM_001993279.1	0.247070560904	PROVISIONAL	XM_001811567.1	0.0149009634741	MODEL	NM_001046759.1	0.0381135149012	PROVISIONAL
Har_00003311	NM_132103.2	0.0451962	REVIEWED	XM_001993279.1	0.247070560904	PROVISIONAL	XM_001811567.1	0.0149009634741	MODEL	NM_001046759.1	0.0381135149012	PROVISIONAL
Har_00003312	NM_001038732.1	0.165636	REVIEWED	XM_001995022.1	0.905198637712	PROVISIONAL	XM_964092.2	0.215846241995	MODEL	NM_001099843.1	0.00895144459019	PROVISIONAL
Har_00003315	NM_206435.1	0.0331209	REVIEWED	XM_001979044.1	0.180806425795	PROVISIONAL	XM_963934.1	0.04320797794	MODEL	NM_001044213.1	0.437293345861	PROVISIONAL
Har_00003316	NM_142913.1	1.54317	REVIEWED	XM_001963094.1	8.40982737957	PROVISIONAL	XM_968437.2	0.510335233549	MODEL	NM_001099837.1	0.333841397917	PROVISIONAL
Har_00003320	NM_079648.2	0.432657	REVIEWED	XM_001994929.1	0.151786713468	PROVISIONAL	XM_966110.1	0.000583745843183	MODEL	NM_001043718.1	6.58552514296e-12	PROVISIONAL
Har_00003324	NM_142016.2	3.66051e-05	REVIEWED	XM_001953940.1	8.54741492586e-10	PROVISIONAL	XM_001812387.1	0.180814677567	MODEL	NM_001043548.1	2.550075968e-27	PROVISIONAL
Har_00003327	NM_142016.2	3.66051e-05	REVIEWED	XM_001953940.1	8.54741492586e-10	PROVISIONAL	XM_001812387.1	0.180814677567	MODEL	NM_001043548.1	2.550075968e-27	PROVISIONAL
Har_00003332	NM_169944.2	0.12329	REVIEWED	XM_001969865.1	0.675446169884	PROVISIONAL	XM_965031.2	0.0405437395442	MODEL	NM_001043587.1	4.40508598964e-07	PROVISIONAL
Har_00003334	NM_169944.2	0.12329	REVIEWED	XM_001969865.1	0.675446169884	PROVISIONAL	XM_965031.2	0.0405437395442	MODEL	NM_001043587.1	4.40508598964e-07	PROVISIONAL
Har_00003337	NM_136121.1	0.147948	REVIEWED	XM_001987628.1	0.205175415524	PROVISIONAL	XM_001815999.1	0.759451437602	MODEL	NM_001044031.1	1.87294153143e-34	PROVISIONAL
Har_00003339	NM_136121.1	0.147948	REVIEWED	XM_001987628.1	0.205175415524	PROVISIONAL	XM_001815999.1	0.759451437602	MODEL	NM_001044031.1	1.87294153143e-34	PROVISIONAL
Har_00003343	NM_166866.1	0.00546677	REVIEWED	NM_166866.1	0.0299311509203	REVIEWED	XM_001811684.1	1.73275257562	MODEL	NM_001099611.1	0.284087712522	PROVISIONAL
Har_00003350	NM_140839.2	1.03695	REVIEWED	XM_001964919.1	0.362319163957	PROVISIONAL	XM_967662.1	0.340382774711	MODEL	NM_001109934.1	0.00357840899209	PROVISIONAL
Har_00003351	NM_132493.2	1.23949e-06	REVIEWED	XM_002025242.1	2.77526896539e-08	PROVISIONAL	NM_001114364.1	0.000391917413583	PROVISIONAL	NM_001110363.1	0.000254062308495	PROVISIONAL
Har_00003355	NM_132493.2	8.35733e-11	REVIEWED	XM_002007270.1	1.15451955103e-10	PROVISIONAL	NM_001114364.1	6.44184819248e-06	PROVISIONAL	NM_001112752.1	0.00101793544403	PROVISIONAL
Har_00003358	NM_132493.2	8.35733e-11	REVIEWED	XM_002007270.1	1.15451955103e-10	PROVISIONAL	NM_001114364.1	6.44184819248e-06	PROVISIONAL	NM_001112752.1	0.00101793544403	PROVISIONAL
Har_00003359	NM_079237.1	2.05144e-08	REVIEWED	XM_002025242.1	4.59369104774e-10	PROVISIONAL	NM_001114364.1	0.00158125243207	PROVISIONAL	NM_001110363.1	0.00404998227011	PROVISIONAL
Har_00003361	NM_079237.1	2.05144e-08	REVIEWED	XM_002025242.1	4.59369104774e-10	PROVISIONAL	NM_001114364.1	0.00158125243207	PROVISIONAL	NM_001110363.1	0.00404998227011	PROVISIONAL
Har_00003363	NM_132493.2	5.00093e-06	REVIEWED	XM_001963753.1	2.83403936701e-08	PROVISIONAL	NM_001114319.1	1.26783923249e-22	VALIDATED	NM_001112752.1	1.28311072172e-21	PROVISIONAL
Har_00003364	NM_132493.2	5.00093e-06	REVIEWED	XM_001963753.1	2.83403936701e-08	PROVISIONAL	NM_001114319.1	1.26783923249e-22	VALIDATED	NM_001112752.1	1.28311072172e-21	PROVISIONAL
Har_00003367	NM_079237.1	5.04882e-09	REVIEWED	NM_079237.1	2.75567883152e-08	REVIEWED	XM_966330.1	0.000389163895455	MODEL	NM_001130902.1	0.960242089365	PROVISIONAL
Har_00003371	NM_079237.1	7.5395e-05	REVIEWED	XM_002010676.1	6.66994571903e-06	PROVISIONAL	NM_001114364.1	0.000386410377327	PROVISIONAL	NM_001079666.1	0.0154549431088	PROVISIONAL
Har_00003378	NM_057918.4	6.11698e-46	REVIEWED	XM_002081725.1	3.60976354379e-51	PROVISIONAL	XM_001814135.1	1.33326212063e-13	MODEL	NM_001046673.1	7.80563459609e-116	PROVISIONAL
Har_00003385	NM_142016.2	0.167605	REVIEWED	XM_002053897.1	0.00376807582924	PROVISIONAL	XM_963006.2	0.0139436216296	MODEL	NM_001043548.1	9.34308404322e-06	PROVISIONAL
Har_00003393	NM_001015095.3	0.0907	REVIEWED	XM_001355064.2	0.000515598536112	PROVISIONAL	XM_962732.1	0.0298415513126	MODEL	NM_001112760.1	7.11267704801e-33	PROVISIONAL
Har_00003399	NM_078974.2	0.412291	REVIEWED	XM_001985924.1	0.00234662555043	PROVISIONAL	XM_966254.1	0.535122915685	MODEL	NM_001112755.1	9.06766996981e-05	PROVISIONAL
Har_00003404	NM_138060.2	5.30843	REVIEWED	XM_001984826.1	1.86152942825	PROVISIONAL	XM_963805.2	0.111873910054	MODEL	NM_001043981.1	0.0724734260621	PROVISIONAL
Har_00003407	NM_057931.3	0.417667	REVIEWED	XM_001960352.1	0.00938425624653	PROVISIONAL	XM_965138.2	0.137381161546	MODEL	NM_001043536.1	0.00568259328368	PROVISIONAL
Har_00003409	NM_057931.3	0.417667	REVIEWED	XM_001960352.1	0.00938425624653	PROVISIONAL	XM_965138.2	0.137381161546	MODEL	NM_001043536.1	0.00568259328368	PROVISIONAL
Har_00003416	NM_079614.3	2.81336e-05	REVIEWED	XM_001980286.1	0.000154097655006	PROVISIONAL	XM_966852.2	0.549917106157	MODEL	NM_001043438.1	0.355143279022	PROVISIONAL
Har_00003421	NM_136265.3	1.37708e-07	REVIEWED	XM_001958714.1	4.8322330221e-08	PROVISIONAL	NM_001170736.1	1.78929685838e-07	VALIDATED	NM_001047072.2	0.00686531188581	PROVISIONAL
Har_00003425	NM_136265.3	1.37708e-07	REVIEWED	XM_001958714.1	4.8322330221e-08	PROVISIONAL	NM_001170736.1	1.78929685838e-07	VALIDATED	NM_001047072.2	0.00686531188581	PROVISIONAL
Har_00003426	NM_136628.2	0.000300036	REVIEWED	XM_001959844.1	0.00163761894948	PROVISIONAL	XM_967484.2	1.72052146721e-12	MODEL	NM_001110363.1	4.40725452675e-12	PROVISIONAL
Har_00003427	NM_136628.2	0.000300036	REVIEWED	XM_001959844.1	0.00163761894948	PROVISIONAL	XM_967484.2	1.72052146721e-12	MODEL	NM_001110363.1	4.40725452675e-12	PROVISIONAL
Har_00003431	NM_132775.2	0.0173318	REVIEWED	XM_001995907.1	2.57936762666e-08	PROVISIONAL	NM_001130521.1	9.22166115472e-05	PROVISIONAL	NM_001112752.1	0.000933692510733	PROVISIONAL
Har_00003432	NM_132775.2	0.0173318	REVIEWED	XM_001995907.1	2.57936762666e-08	PROVISIONAL	NM_001130521.1	9.22166115472e-05	PROVISIONAL	NM_001112752.1	0.000933692510733	PROVISIONAL
Har_00003434	NM_135004.1	0.00047109	REVIEWED	XM_002002503.1	4.18290454318e-05	PROVISIONAL	NM_001170736.1	9.92312412098e-06	VALIDATED	NM_001043703.1	4.10404106148e-07	PROVISIONAL
Har_00003437	NM_135004.1	0.00047109	REVIEWED	XM_002002503.1	4.18290454318e-05	PROVISIONAL	NM_001170736.1	9.92312412098e-06	VALIDATED	NM_001043703.1	4.10404106148e-07	PROVISIONAL
Har_00003443	NM_079765.2	4.00375e-11	REVIEWED	XM_002032516.1	2.19385501691e-10	PROVISIONAL	XM_001814916.1	0.183696960308	MODEL	NM_001043571.1	8.49811878731e-12	PROVISIONAL
Har_00003448	NM_137024.2	0.388369	REVIEWED	XM_001961035.1	2.12692820216	PROVISIONAL	XM_964439.1	1.99476153363	MODEL	NM_001048213.1	0.0827236516605	PROVISIONAL
Har_00003458	NM_079765.2	0.0516684	REVIEWED	XM_002020181.1	0.00116006332104	PROVISIONAL	XM_001814916.1	0.265141166828	MODEL	NM_001043571.1	1.8440466012e-07	PROVISIONAL
Har_00003459	NM_079765.2	0.0516684	REVIEWED	XM_002020181.1	0.00116006332104	PROVISIONAL	XM_001814916.1	0.265141166828	MODEL	NM_001043571.1	1.8440466012e-07	PROVISIONAL
Har_00003460	NM_164348.1	0.00552059	REVIEWED	XM_002087329.1	0.0302640734718	PROVISIONAL	XM_965127.1	0.111884387339	MODEL	NM_001112755.1	1.89835352377e-05	PROVISIONAL
Har_00003471	NM_165279.1	3.28112e-11	REVIEWED	XM_001961873.1	5.08953413962e-20	PROVISIONAL	XM_968016.2	6.65735062765e-10	MODEL	NM_001043709.1	1.41392321333e-31	PROVISIONAL
Har_00003472	NM_165279.1	3.28112e-11	REVIEWED	XM_001961873.1	5.08953413962e-20	PROVISIONAL	XM_968016.2	6.65735062765e-10	MODEL	NM_001043709.1	1.41392321333e-31	PROVISIONAL
Har_00003476	NM_136628.2	0.0211626	REVIEWED	XM_001970300.1	0.116012241844	PROVISIONAL	XM_962808.1	0.00695208955377	MODEL	NM_001112755.1	2.98530309806e-07	PROVISIONAL
Har_00003478	NM_136628.2	0.0211626	REVIEWED	XM_001970300.1	0.116012241844	PROVISIONAL	XM_962808.1	0.00695208955377	MODEL	NM_001112755.1	2.98530309806e-07	PROVISIONAL
Har_00003479	NM_058027.4	0	REVIEWED	XM_001959873.1	0.0	PROVISIONAL	NM_001114363.1	0.0	PROVISIONAL	NM_001044045.1	0.0	PROVISIONAL
Har_00003480	NM_058027.4	0	REVIEWED	XM_001959873.1	0.0	PROVISIONAL	NM_001114363.1	0.0	PROVISIONAL	NM_001044045.1	0.0	PROVISIONAL
Har_00003483	NM_058027.4	0	REVIEWED	XM_001959873.1	0.0	PROVISIONAL	NM_001114363.1	0.0	PROVISIONAL	NM_001044045.1	0.0	PROVISIONAL
Har_00003484	NM_058027.4	0	REVIEWED	XM_001959873.1	0.0	PROVISIONAL	NM_001114363.1	0.0	PROVISIONAL	NM_001044045.1	0.0	PROVISIONAL
Har_00003486	NM_166479.1	0.00287882	REVIEWED	NM_166479.1	0.0157784308459	REVIEWED	XM_966556.2	0.0583807199303	MODEL	NM_001043983.1	1.60460041521e-07	PROVISIONAL
Har_00003491	NM_166479.1	0.00287882	REVIEWED	NM_166479.1	0.0157784308459	REVIEWED	XM_966556.2	0.0583807199303	MODEL	NM_001043983.1	1.60460041521e-07	PROVISIONAL
Har_00003493	NM_134992.2	0.314217	REVIEWED	XM_001355478.2	0.110320618288	PROVISIONAL	XM_969420.1	0.407883074889	MODEL	NM_001173217.1	1.04091754012	PROVISIONAL
Har_00003495	NM_134992.2	0.314217	REVIEWED	XM_001355478.2	0.110320618288	PROVISIONAL	XM_969420.1	0.407883074889	MODEL	NM_001173217.1	1.04091754012	PROVISIONAL
Har_00003503	NM_135651.2	1.32059	REVIEWED	XM_002058732.1	0.00751564094015	PROVISIONAL	XM_963032.2	0.109790445847	MODEL	NM_001146251.1	0.280166849994	PROVISIONAL
Har_00003509	NM_079921.3	0.025616	REVIEWED	NM_079921.3	0.140294974909	REVIEWED	XM_966633.2	0.51985732865	MODEL	NM_001043571.1	0.0851779310291	PROVISIONAL
Har_00003510	NM_079921.3	0.025616	REVIEWED	NM_079921.3	0.140294974909	REVIEWED	XM_966633.2	0.51985732865	MODEL	NM_001043571.1	0.0851779310291	PROVISIONAL
Har_00003514	NM_137014.2	0.470131	REVIEWED	XM_002041802.1	0.651796093908	PROVISIONAL	XM_966179.1	0.610920772274	MODEL	NM_001113273.1	6.89123775302e-09	PROVISIONAL
Har_00003518	NM_080169.2	1.12314	REVIEWED	XM_001986511.1	1.55127452354	PROVISIONAL	XM_964521.2	0.368674330012	MODEL	NM_001099837.1	0.239021589452	PROVISIONAL
Har_00003519	NM_080169.2	1.12314	REVIEWED	XM_001986511.1	1.55127452354	PROVISIONAL	XM_964521.2	0.368674330012	MODEL	NM_001099837.1	0.239021589452	PROVISIONAL
Har_00003525	NM_143677.3	0.220715	REVIEWED	XM_002046459.1	0.305764597764	PROVISIONAL	XM_966756.2	0.286620957558	MODEL	NM_001043623.1	0.184950515805	PROVISIONAL
Har_00003527	NM_143677.3	0.220715	REVIEWED	XM_002046459.1	0.305764597764	PROVISIONAL	XM_966756.2	0.286620957558	MODEL	NM_001043623.1	0.184950515805	PROVISIONAL
Har_00003528	NM_139642.2	0.352654	REVIEWED	XM_001971556.1	1.93329305406	PROVISIONAL	XM_966443.1	0.457750358716	MODEL	NM_001172723.1	1.16803945219	PROVISIONAL
Har_00003535	NM_057512.3	0.131517	REVIEWED	XM_002012907.1	0.721106805681	PROVISIONAL	XM_963487.1	0.170684528182	MODEL	NM_001046638.1	0.434945718724	PROVISIONAL
Har_00003546	NM_001144227.1	0.311287	REVIEWED	XM_002011419.1	0.109291282113	PROVISIONAL	XM_968362.1	0.404081533073	MODEL	NM_001112757.1	1.03122663202	PROVISIONAL
Har_00003549	NM_001104256.1	0.203807	REVIEWED	XM_002022104.1	0.282095889461	PROVISIONAL	XM_962739.2	1.04863404154	MODEL	NM_001046843.1	0.171707633472	PROVISIONAL
Har_00003552	NM_001104256.1	0.203807	REVIEWED	XM_002022104.1	0.282095889461	PROVISIONAL	XM_962739.2	1.04863404154	MODEL	NM_001046843.1	0.171707633472	PROVISIONAL
Har_00003553	NM_137600.2	2.57549	REVIEWED	XM_002073844.1	0.228137950873	PROVISIONAL	XM_962839.2	0.849393573646	MODEL	NM_001172721.1	0.139191569991	PROVISIONAL
Har_00003556	NM_078989.2	2.11786	REVIEWED	XM_002023945.1	2.92645430911	PROVISIONAL	XM_963981.1	2.76236285063	MODEL	NM_001142971.1	0.453071971742	PROVISIONAL
Har_00003557	NM_078989.2	2.11786	REVIEWED	XM_002023945.1	2.92645430911	PROVISIONAL	XM_963981.1	2.76236285063	MODEL	NM_001142971.1	0.453071971742	PROVISIONAL
Har_00003558	NM_132348.2	0.117922	REVIEWED	NM_132348.2	0.643364321019	REVIEWED	XM_001810019.1	0.153923139783	MODEL	NM_001043464.1	0.00639388899299	PROVISIONAL
Har_00003560	NM_135892.2	0.202444	REVIEWED	XM_001971913.1	1.10718511059	PROVISIONAL	XM_968496.1	0.0168839814269	MODEL	NM_001046901.1	0.0109244160509	PROVISIONAL
Har_00003565	NM_078890.2	2.58613	REVIEWED	XM_001996257.1	0.229084581374	PROVISIONAL	XM_962562.2	0.852889020451	MODEL	NM_001043868.1	0.0353704967833	PROVISIONAL
Har_00003569	NM_164870.2	0.203807	REVIEWED	XM_001956623.1	1.11466609107	PROVISIONAL	XM_964591.1	1.04863404154	MODEL	NM_001046843.1	0.171707633472	PROVISIONAL
Har_00003573	NM_080529.2	0.00230914	REVIEWED	NM_080529.2	0.012610948875	REVIEWED	XM_965401.1	0.185769306635	MODEL	NM_001046964.1	0.120366480607	PROVISIONAL
Har_00003574	NM_080529.2	0.00230914	REVIEWED	NM_080529.2	0.012610948875	REVIEWED	XM_965401.1	0.185769306635	MODEL	NM_001046964.1	0.120366480607	PROVISIONAL
Har_00003576	NM_169417.1	0.570995	REVIEWED	XM_001985830.1	0.050549273386	PROVISIONAL	XM_963705.1	0.744530169492	MODEL	NM_001048213.1	0.122077852369	PROVISIONAL
Har_00003577	NM_169417.1	0.570995	REVIEWED	XM_001985830.1	0.050549273386	PROVISIONAL	XM_963705.1	0.744530169492	MODEL	NM_001048213.1	0.122077852369	PROVISIONAL
Har_00003579	NM_001104256.1	0.122012	REVIEWED	XM_002022104.1	0.168500229275	PROVISIONAL	XM_970162.1	0.0101983780431	MODEL	NM_001043515.1	0.103252762985	PROVISIONAL
Har_00003580	NM_001104256.1	0.122012	REVIEWED	XM_002022104.1	0.168500229275	PROVISIONAL	XM_970162.1	0.0101983780431	MODEL	NM_001043515.1	0.103252762985	PROVISIONAL
Har_00003582	NM_135892.2	0.203807	REVIEWED	XM_001966510.1	1.11466609107	PROVISIONAL	XM_962590.1	0.0169972967385	MODEL	NM_001046901.1	1.14170362397e-05	PROVISIONAL
Har_00003583	NM_135892.2	0.203807	REVIEWED	XM_001966510.1	1.11466609107	PROVISIONAL	XM_962590.1	0.0169972967385	MODEL	NM_001046901.1	1.14170362397e-05	PROVISIONAL
Har_00003587	NM_078778.3	0.778385	REVIEWED	XM_002022199.1	0.272629584445	PROVISIONAL	XM_962513.2	0.256538566305	MODEL	NM_001134273.1	0.166003060932	PROVISIONAL
Har_00003589	NM_136111.2	0.606009	REVIEWED	XM_001972063.1	3.31073618808	PROVISIONAL	XM_969164.1	0.199923158569	MODEL	NM_001167713.1	0.03277184804	PROVISIONAL
Har_00003590	NM_136111.2	0.606009	REVIEWED	XM_001972063.1	3.31073618808	PROVISIONAL	XM_969164.1	0.199923158569	MODEL	NM_001167713.1	0.03277184804	PROVISIONAL
Har_00003595	NM_170254.1	0.0138182	REVIEWED	NM_170254.1	0.0757095038484	REVIEWED	XM_965563.1	1.10624866857	MODEL	NM_001043572.1	1.24613480672e-08	PROVISIONAL
Har_00003598	NM_170254.1	0.0138182	REVIEWED	NM_170254.1	0.0757095038484	REVIEWED	XM_965563.1	1.10624866857	MODEL	NM_001043572.1	1.24613480672e-08	PROVISIONAL
Har_00003601	NM_079921.3	0.021514	REVIEWED	NM_079921.3	0.117790320231	REVIEWED	XM_967484.2	0.00045341265178	MODEL	NM_001043518.1	0.282946798014	PROVISIONAL
Har_00003603	NM_079921.3	0.021514	REVIEWED	NM_079921.3	0.117790320231	REVIEWED	XM_967484.2	0.00045341265178	MODEL	NM_001043518.1	0.282946798014	PROVISIONAL
Har_00003604	NM_206597.1	0.238999	REVIEWED	NM_206597.1	1.30951579973	REVIEWED	XM_001810311.1	0.309896031944	MODEL	NM_001046720.1	0.00020760191773	PROVISIONAL
Har_00003615	NM_169451.1	0.364433	REVIEWED	XM_001989525.1	0.0323872675005	PROVISIONAL	XM_962909.2	0.00766346087583	MODEL	NM_001109924.1	1.34752726059e-09	PROVISIONAL
Har_00003617	NM_169451.1	0.364433	REVIEWED	XM_001989525.1	0.0323872675005	PROVISIONAL	XM_962909.2	0.00766346087583	MODEL	NM_001109924.1	1.34752726059e-09	PROVISIONAL
Har_00003620	NM_134717.3	0.015841	REVIEWED	XM_002054618.1	0.0867964133926	PROVISIONAL	XM_967453.2	8.42576966374e-05	MODEL	NM_001046720.1	3.75304150039e-12	PROVISIONAL
Har_00003622	NM_134717.3	0.015841	REVIEWED	XM_002054618.1	0.0867964133926	PROVISIONAL	XM_967453.2	8.42576966374e-05	MODEL	NM_001046720.1	3.75304150039e-12	PROVISIONAL
Har_00003628	NM_135216.2	2.25638	REVIEWED	XM_001987772.1	0.792404028008	PROVISIONAL	NM_001170665.1	0.0120121088536	VALIDATED	NM_001046901.1	0.000496138721915	PROVISIONAL
Har_00003637	NM_001103612.2	1.8852	REVIEWED	XM_001985078.1	0.662011456974	PROVISIONAL	XM_961723.1	0.156706053891	MODEL	NM_001112755.1	0.0255766379272	PROVISIONAL
Har_00003641	NM_139642.2	0.819584	REVIEWED	XM_002011419.1	0.287599273198	PROVISIONAL	XM_961362.2	0.269156371364	MODEL	NM_001043607.1	0.000711955324329	PROVISIONAL
Har_00003647	NM_169500.1	0.00279218	REVIEWED	XM_002097363.1	0.000980128264838	PROVISIONAL	XM_963735.1	6.10281861494e-08	MODEL	NM_001173369.1	0.000592392391112	PROVISIONAL
Har_00003656	NM_176499.1	1.87078e-09	REVIEWED	XM_001964126.1	3.77447771021e-39	PROVISIONAL	XM_001811534.1	2.61689590867e-15	MODEL	NM_001044087.1	5.5304563684	PROVISIONAL
Har_00003664	NM_001015176.1	0.000530506	REVIEWED	NM_001015176.1	0.00290657960464	REVIEWED	XM_964304.2	0.168034612901	MODEL	NM_001043421.1	0.428680169863	PROVISIONAL
Har_00003666	NM_001015176.1	0.000530506	REVIEWED	NM_001015176.1	0.00290657960464	REVIEWED	XM_964304.2	0.168034612901	MODEL	NM_001043421.1	0.428680169863	PROVISIONAL
Har_00003673	NM_001015176.1	0.000539702	REVIEWED	NM_001015176.1	0.00295702758175	REVIEWED	XM_964304.2	0.170943334562	MODEL	NM_001043421.1	0.436090864288	PROVISIONAL
Har_00003674	NM_139716.2	3.42689	REVIEWED	XM_001964574.1	1.19616348803	PROVISIONAL	XM_964442.2	1.12902931806	MODEL	NM_001046643.1	0.184828150316	PROVISIONAL
Har_00003680	NM_165279.1	8.62053e-15	REVIEWED	XM_001961873.1	1.33717990257e-23	PROVISIONAL	XM_968016.2	6.65735062765e-10	MODEL	NM_001043709.1	1.41392321333e-31	PROVISIONAL
Har_00003684	NM_165279.1	8.62053e-15	REVIEWED	XM_001961873.1	1.33717990257e-23	PROVISIONAL	XM_968016.2	6.65735062765e-10	MODEL	NM_001043709.1	1.41392321333e-31	PROVISIONAL
Har_00003688	NM_079511.4	4.08035e-43	REVIEWED	XM_001978888.1	3.75902839936e-47	PROVISIONAL	XM_966075.1	0.0792868116654	MODEL	NM_001043595.1	1.2580947101e-73	PROVISIONAL
Har_00003691	NM_079511.4	4.08035e-43	REVIEWED	XM_001978888.1	3.75902839936e-47	PROVISIONAL	XM_966075.1	0.0792868116654	MODEL	NM_001043595.1	1.2580947101e-73	PROVISIONAL
Har_00003693	NM_139861.2	0.000240413	REVIEWED	XM_002035664.1	0.00131611244798	PROVISIONAL	NM_001114306.1	1.32949171524e-09	VALIDATED	NM_001043482.1	1.39050727116e-11	PROVISIONAL
Har_00003698	NM_139861.2	0.000240413	REVIEWED	XM_002035664.1	0.00131611244798	PROVISIONAL	NM_001114306.1	1.32949171524e-09	VALIDATED	NM_001043482.1	1.39050727116e-11	PROVISIONAL
Har_00003700	NM_136348.2	4.89354	REVIEWED	XM_002050935.1	1.71574700315	PROVISIONAL	XM_001815566.1	0.10314774507	MODEL	NM_001043981.1	0.0668430204517	PROVISIONAL
Har_00003706	NM_165345.1	0.502836	REVIEWED	XM_001976979.1	0.0446543688832	PROVISIONAL	XM_963051.1	2.58166159957	MODEL	NM_001044217.1	0.00683759191857	PROVISIONAL
Har_00003709	NM_137442.1	0.426524	REVIEWED	XM_002020038.1	0.591251899408	PROVISIONAL	XM_963329.1	0.554337661672	MODEL	NM_001044217.1	9.76442888323e-08	PROVISIONAL
Har_00003713	NM_137442.1	0.426524	REVIEWED	XM_002020038.1	0.591251899408	PROVISIONAL	XM_963329.1	0.554337661672	MODEL	NM_001044217.1	9.76442888323e-08	PROVISIONAL
Har_00003721	NM_164818.1	4.42729	REVIEWED	XM_001959965.1	1.54753651264	PROVISIONAL	XM_965160.2	1.45327635375	MODEL	NM_001044217.1	0.000978154058863	PROVISIONAL
Har_00003724	NM_142263.3	0.583916	REVIEWED	NM_142263.3	3.19973733049	REVIEWED	XM_968982.2	0.758567326499	MODEL	NM_001043884.1	8.23994783689e-06	PROVISIONAL
Har_00003733	NM_130489.2	0.0080621	REVIEWED	XM_002040200.1	0.0441696538885	PROVISIONAL	XM_962806.2	4.46116040752e-08	MODEL	NM_001043688.1	1.1424055597e-44	PROVISIONAL
Har_00003735	NM_130489.2	0.0080621	REVIEWED	XM_002040200.1	0.0441696538885	PROVISIONAL	XM_962806.2	4.46116040752e-08	MODEL	NM_001043688.1	1.1424055597e-44	PROVISIONAL
Har_00003741	NM_136300.2	0.132774	REVIEWED	XM_002064639.1	3.8783377583e-24	PROVISIONAL	XM_969078.1	1.23622251517e-11	MODEL	NM_001043758.1	1.6812917003e-34	PROVISIONAL
Har_00003742	NM_136300.2	0.132774	REVIEWED	XM_002064639.1	3.8783377583e-24	PROVISIONAL	XM_969078.1	1.23622251517e-11	MODEL	NM_001043758.1	1.6812917003e-34	PROVISIONAL
Har_00003745	NM_136529.3	1.15101	REVIEWED	XM_002011914.1	1.59673934881	PROVISIONAL	XM_001809568.1	0.00155118047929	MODEL	NM_001046667.1	0.0618125197782	PROVISIONAL
Har_00003748	NM_136529.3	1.15101	REVIEWED	XM_002011914.1	1.59673934881	PROVISIONAL	XM_001809568.1	0.00155118047929	MODEL	NM_001046667.1	0.0618125197782	PROVISIONAL
Har_00003754	NM_136629.2	3.16854e-10	REVIEWED	XM_001970299.1	1.73682896409e-09	PROVISIONAL	XM_967484.2	2.83932955651e-17	MODEL	NM_001110363.1	1.01126520766e-06	PROVISIONAL
Har_00003756	NM_136629.2	3.16854e-10	REVIEWED	XM_001970299.1	1.73682896409e-09	PROVISIONAL	XM_967484.2	2.83932955651e-17	MODEL	NM_001110363.1	1.01126520766e-06	PROVISIONAL
Har_00003759	NM_132775.2	1.14188e-06	REVIEWED	XM_002075221.1	1.64268902633e-09	PROVISIONAL	XM_966519.1	6.30632967179e-12	MODEL	NM_001110363.1	1.03096406686e-12	PROVISIONAL
Har_00003761	NM_132775.2	1.14188e-06	REVIEWED	XM_002075221.1	1.64268902633e-09	PROVISIONAL	XM_966519.1	6.30632967179e-12	MODEL	NM_001110363.1	1.03096406686e-12	PROVISIONAL
Har_00003767	NM_135550.1	0.669085	REVIEWED	XM_001954954.1	0.928028981311	PROVISIONAL	XM_970045.2	0.219944107166	MODEL	NM_001113276.2	6.51553398708e-13	PROVISIONAL
Har_00003770	NM_135550.1	0.669085	REVIEWED	XM_001954954.1	0.928028981311	PROVISIONAL	XM_970045.2	0.219944107166	MODEL	NM_001113276.2	6.51553398708e-13	PROVISIONAL
Har_00003775	NM_166126.1	0.403673	REVIEWED	XM_001970930.1	0.00907849093957	PROVISIONAL	NM_001170864.1	0.000543929959003	VALIDATED	NM_001099813.1	0.337922692969	PROVISIONAL
Har_00003779	NM_169505.1	0.011298	REVIEWED	XM_001957980.1	1.62689368135e-05	PROVISIONAL	XM_963636.2	2.46932612262e-07	MODEL	NM_001043512.1	6.81241043472e-50	PROVISIONAL
Har_00003781	NM_169505.1	0.011298	REVIEWED	XM_001957980.1	1.62689368135e-05	PROVISIONAL	XM_963636.2	2.46932612262e-07	MODEL	NM_001043512.1	6.81241043472e-50	PROVISIONAL
Har_00003785	NM_170535.1	0.00412817	REVIEWED	XM_002100313.1	9.62542725474e-08	PROVISIONAL	XM_968220.2	4.98596921895e-34	MODEL	NM_001043822.1	2.48769470756e-50	PROVISIONAL
Har_00003786	NM_170535.1	0.00412817	REVIEWED	XM_002100313.1	9.62542725474e-08	PROVISIONAL	XM_968220.2	4.98596921895e-34	MODEL	NM_001043822.1	2.48769470756e-50	PROVISIONAL
Har_00003794	NM_078585.4	5.0505e-40	REVIEWED	XM_002042806.1	7.83946276711e-49	PROVISIONAL	XM_968220.2	3.36674700183e-60	MODEL	NM_001043822.1	2.19894806156e-171	PROVISIONAL
Har_00003801	NM_169944.2	0.125876	REVIEWED	XM_001981392.1	0.68963621547	PROVISIONAL	XM_965031.2	0.0413931195626	MODEL	NM_001043587.1	4.49724260031e-07	PROVISIONAL
Har_00003802	NM_169944.2	0.125876	REVIEWED	XM_001981392.1	0.68963621547	PROVISIONAL	XM_965031.2	0.0413931195626	MODEL	NM_001043587.1	4.49724260031e-07	PROVISIONAL
Har_00003806	NM_139596.2	0.0777325	REVIEWED	XM_002006141.1	0.107838101631	PROVISIONAL	NM_001130423.1	0.0255367797082	PROVISIONAL	NM_001112755.1	1.71225924201e-05	PROVISIONAL
Har_00003810	NM_139596.2	0.0777325	REVIEWED	XM_002006141.1	0.107838101631	PROVISIONAL	NM_001130423.1	0.0255367797082	PROVISIONAL	NM_001112755.1	1.71225924201e-05	PROVISIONAL
Har_00003814	NM_164378.1	0.43918	REVIEWED	XM_001985924.1	0.609375923713	PROVISIONAL	XM_970475.2	0.14425559096	MODEL	NM_001112755.1	9.65854570719e-05	PROVISIONAL
Har_00003818	NM_164378.1	0.43918	REVIEWED	XM_001985924.1	0.609375923713	PROVISIONAL	XM_970475.2	0.14425559096	MODEL	NM_001112755.1	9.65854570719e-05	PROVISIONAL
Har_00003819	NM_164378.1	0.43918	REVIEWED	XM_001985924.1	0.609375923713	PROVISIONAL	XM_970475.2	0.14425559096	MODEL	NM_001112755.1	9.65854570719e-05	PROVISIONAL
Har_00003823	NM_164378.1	0.43918	REVIEWED	XM_001985924.1	0.609375923713	PROVISIONAL	XM_970475.2	0.14425559096	MODEL	NM_001112755.1	9.65854570719e-05	PROVISIONAL
Har_00003826	NM_164378.1	0.473997	REVIEWED	XM_001985924.1	0.657704913344	PROVISIONAL	XM_970475.2	0.155687379651	MODEL	NM_001112755.1	0.000104236540338	PROVISIONAL
Har_00003828	NM_164378.1	0.473997	REVIEWED	XM_001985924.1	0.657704913344	PROVISIONAL	XM_970475.2	0.155687379651	MODEL	NM_001112755.1	0.000104236540338	PROVISIONAL
Har_00003832	NM_143524.2	8.89766e-09	REVIEWED	XM_002073967.1	2.23912247603e-19	PROVISIONAL	XM_961869.1	2.81502977965e-06	MODEL	NM_001043553.1	4.76969486623e-10	PROVISIONAL
Har_00003841	NM_132261.2	0.454175	REVIEWED	XM_001957420.1	0.630190884594	PROVISIONAL	NM_001143734.1	6.35295732232e-07	PROVISIONAL	NM_001043449.1	0.024348589969	PREDICTED
Har_00003844	NM_078691.2	0.00487039	REVIEWED	XM_001953791.1	2.76763608872e-05	PROVISIONAL	XM_961878.1	0.0988965364876	MODEL	NM_001043506.1	1.07863321677e-06	PREDICTED
Har_00003849	NM_143524.2	9.72436e-07	REVIEWED	XM_002037299.1	2.17450485994e-08	PROVISIONAL	NM_001143734.1	0.0752221792117	PROVISIONAL	NM_001046695.1	0.0123128033751	PROVISIONAL
Har_00003853	NM_143524.2	9.72436e-07	REVIEWED	XM_002037299.1	2.17450485994e-08	PROVISIONAL	NM_001143734.1	0.0752221792117	PROVISIONAL	NM_001046695.1	0.0123128033751	PROVISIONAL
Har_00003855	NM_142402.1	0.4749	REVIEWED	XM_002023849.1	0.0421702045356	PROVISIONAL	XM_965335.1	0.0395244835221	MODEL	NM_001173369.1	0.00645875236632	PROVISIONAL
Har_00003860	NM_142402.1	0.4749	REVIEWED	XM_002023849.1	0.0421702045356	PROVISIONAL	XM_965335.1	0.0395244835221	MODEL	NM_001173369.1	0.00645875236632	PROVISIONAL
Har_00003862	NM_142323.1	0.271289	REVIEWED	XM_002020524.1	0.0948068431127	PROVISIONAL	XM_964319.1	1.39039420383	MODEL	NM_001173369.1	0.000236887933329	PROVISIONAL
Har_00003865	NM_142323.1	0.271289	REVIEWED	XM_002020524.1	0.0948068431127	PROVISIONAL	XM_964319.1	1.39039420383	MODEL	NM_001173369.1	0.000236887933329	PROVISIONAL
Har_00003870	NM_136163.1	0.182779	REVIEWED	XM_001987273.1	0.0641641474183	PROVISIONAL	NM_001109953.2	0.060079479967	VALIDATED	NM_001173368.1	0.0387743036057	PROVISIONAL
Har_00003873	NM_143524.2	4.23227e-09	REVIEWED	XM_002073967.1	6.81128363748e-21	PROVISIONAL	NM_001143734.1	3.3861551737e-07	PROVISIONAL	NM_001043553.1	1.08215227333e-24	PROVISIONAL
Har_00003877	NM_143524.2	4.23227e-09	REVIEWED	XM_002073967.1	6.81128363748e-21	PROVISIONAL	NM_001143734.1	3.3861551737e-07	PROVISIONAL	NM_001043553.1	1.08215227333e-24	PROVISIONAL
Har_00003881	NM_136127.1	0.355664	REVIEWED	XM_001957420.1	0.12473324561	PROVISIONAL	NM_001143734.1	1.26118902552e-07	PROVISIONAL	NM_001043449.1	0.00485443080322	PREDICTED
Har_00003882	NM_136127.1	0.355664	REVIEWED	XM_001957420.1	0.12473324561	PROVISIONAL	NM_001143734.1	1.26118902552e-07	PROVISIONAL	NM_001043449.1	0.00485443080322	PREDICTED
Har_00003885	NM_143522.2	1.12125e-07	REVIEWED	XM_001993672.1	8.29394218934e-31	PROVISIONAL	XM_961869.1	2.44888665418e-12	MODEL	NM_001043506.1	6.03406214714e-46	PREDICTED
Har_00003889	NM_143522.2	1.12125e-07	REVIEWED	XM_001993672.1	8.29394218934e-31	PROVISIONAL	XM_961869.1	2.44888665418e-12	MODEL	NM_001043506.1	6.03406214714e-46	PREDICTED
Har_00003891	NM_169500.1	0.00368936	REVIEWED	XM_002097363.1	0.00129353930384	PROVISIONAL	XM_963735.1	8.06182339033e-08	MODEL	NM_001173369.1	0.000782360380669	PROVISIONAL
Har_00003897	NM_169629.1	0.240264	REVIEWED	XM_001961050.1	0.084315640815	PROVISIONAL	XM_965857.1	0.0199532012434	MODEL	NM_001044217.1	8.5611287872e-07	PROVISIONAL
Har_00003902	NM_001103870.1	0.308651	REVIEWED	XM_002006082.1	0.427593373652	PROVISIONAL	XM_963012.2	0.00164653349578	MODEL	NM_001123337.1	1.02786477171	PROVISIONAL
Har_00003906	NM_057423.3	0.00123258	REVIEWED	XM_001958714.1	2.76763608872e-05	PROVISIONAL	XM_001814122.1	0.00633410150082	MODEL	NM_001043450.1	0.0641000023338	PROVISIONAL
Har_00003907	NM_057423.3	0.00123258	REVIEWED	XM_001958714.1	2.76763608872e-05	PROVISIONAL	XM_001814122.1	0.00633410150082	MODEL	NM_001043450.1	0.0641000023338	PROVISIONAL
Har_00003911	NM_057423.3	5.12499e-06	REVIEWED	XM_001958714.1	1.15079784436e-07	PROVISIONAL	NM_001170736.1	0.0253681498824	VALIDATED	NM_001043450.1	0.00105303666624	PROVISIONAL
Har_00003912	NM_057423.3	5.12499e-06	REVIEWED	XM_001958714.1	1.15079784436e-07	PROVISIONAL	NM_001170736.1	0.0253681498824	VALIDATED	NM_001043450.1	0.00105303666624	PROVISIONAL
Har_00003913	NM_057423.3	5.0562e-06	REVIEWED	XM_001958714.1	1.13531625901e-07	PROVISIONAL	NM_001170736.1	0.0250283978751	VALIDATED	NM_001043450.1	0.00103899617736	PROVISIONAL
Har_00003921	NM_079614.3	0.000519896	REVIEWED	XM_002052508.1	1.1684344052e-05	PROVISIONAL	XM_001814150.1	0.00266927016055	MODEL	NM_001043361.1	0.000436157035214	PROVISIONAL
Har_00003922	NM_079614.3	0.000519896	REVIEWED	XM_002052508.1	1.1684344052e-05	PROVISIONAL	XM_001814150.1	0.00266927016055	MODEL	NM_001043361.1	0.000436157035214	PROVISIONAL
Har_00003925	NM_079614.3	0.000401063	REVIEWED	XM_001974133.1	3.56018642322e-05	PROVISIONAL	XM_001814122.1	0.0321631900295	MODEL	NM_001043361.1	0.0208258098629	PROVISIONAL
Har_00003929	NM_079614.3	0.000401063	REVIEWED	XM_001974133.1	3.56018642322e-05	PROVISIONAL	XM_001814122.1	0.0321631900295	MODEL	NM_001043361.1	0.0208258098629	PROVISIONAL
Har_00003932	NM_079614.3	0.000415917	REVIEWED	XM_001974133.1	0.000576488267996	PROVISIONAL	XM_962320.1	0.520741439753	MODEL	NM_001142751.1	0.0215930765421	PROVISIONAL
Har_00003934	NM_079614.3	0.000415917	REVIEWED	XM_001974133.1	0.000576488267996	PROVISIONAL	XM_962320.1	0.520741439753	MODEL	NM_001142751.1	0.0215930765421	PROVISIONAL
Har_00003939	NM_057423.3	0.00180835	REVIEWED	XM_001958714.1	1.02834962637e-05	PROVISIONAL	NM_001170736.1	3.80930395385e-05	VALIDATED	NM_001047072.2	6.22552519923e-06	PROVISIONAL
Har_00003940	NM_057423.3	0.00180835	REVIEWED	XM_001958714.1	1.02834962637e-05	PROVISIONAL	NM_001170736.1	3.80930395385e-05	VALIDATED	NM_001047072.2	6.22552519923e-06	PROVISIONAL
Har_00003946	NM_136265.3	3.60164e-05	REVIEWED	XM_001958714.1	1.26394675439e-05	PROVISIONAL	NM_001170736.1	1.91951522813e-07	VALIDATED	NM_001047072.2	0.00736427129608	PROVISIONAL
Har_00003947	NM_136265.3	3.60164e-05	REVIEWED	XM_001958714.1	1.26394675439e-05	PROVISIONAL	NM_001170736.1	1.91951522813e-07	VALIDATED	NM_001047072.2	0.00736427129608	PROVISIONAL
Har_00003954	NM_142346.3	0.0351293	REVIEWED	XM_002093828.1	0.0123283366376	PROVISIONAL	XM_963442.1	0.180340743007	MODEL	NM_001046885.1	0.00188710889094	PROVISIONAL
Har_00003956	NM_142346.3	0.0351293	REVIEWED	XM_002093828.1	0.0123283366376	PROVISIONAL	XM_963442.1	0.180340743007	MODEL	NM_001046885.1	0.00188710889094	PROVISIONAL
Har_00003959	NM_079614.3	0.0008863	REVIEWED	XM_001956367.1	0.00122778275349	PROVISIONAL	XM_966700.1	0.280579766415	MODEL	NM_001046965.1	0.0115961862943	PROVISIONAL
Har_00003963	NM_079614.3	0.0008863	REVIEWED	XM_001956367.1	0.00122778275349	PROVISIONAL	XM_966700.1	0.280579766415	MODEL	NM_001046965.1	0.0115961862943	PROVISIONAL
Har_00003966	NM_079614.3	0.000685414	REVIEWED	XM_001974133.1	0.000950665491346	PROVISIONAL	XM_001814122.1	0.857587770051	MODEL	NM_001173224.1	0.553521868267	PROVISIONAL
Har_00003970	NM_079614.3	0.000685414	REVIEWED	XM_001974133.1	0.000950665491346	PROVISIONAL	XM_001814122.1	0.857587770051	MODEL	NM_001173224.1	0.553521868267	PROVISIONAL
Har_00003976	NM_136265.3	2.77683e-06	REVIEWED	XM_002017709.1	9.74698067821e-07	PROVISIONAL	XM_962160.1	0.00347440327963	MODEL	NM_001043679.1	0.0022425494751	PROVISIONAL
Har_00003977	NM_136265.3	2.77683e-06	REVIEWED	XM_002017709.1	9.74698067821e-07	PROVISIONAL	XM_962160.1	0.00347440327963	MODEL	NM_001043679.1	0.0022425494751	PROVISIONAL
Har_00003979	NM_079614.3	0.000693902	REVIEWED	XM_001956367.1	0.000962450600742	PROVISIONAL	XM_966700.1	0.219720359346	MODEL	NM_001046965.1	0.0090829092648	PROVISIONAL
Har_00003982	NM_079614.3	0.000693902	REVIEWED	XM_001956367.1	0.000962450600742	PROVISIONAL	XM_966700.1	0.219720359346	MODEL	NM_001046965.1	0.0090829092648	PROVISIONAL
Har_00003989	NM_057847.3	0.419711	REVIEWED	XM_001973579.1	0.581791869018	PROVISIONAL	XM_001815722.1	0.545496550641	MODEL	NM_001044033.1	1.15871033669e-22	PROVISIONAL
Har_00003990	NM_057847.3	0.419711	REVIEWED	XM_001973579.1	0.581791869018	PROVISIONAL	XM_001815722.1	0.545496550641	MODEL	NM_001044033.1	1.15871033669e-22	PROVISIONAL
Har_00003992	NM_079509.2	4.61237e-39	REVIEWED	XM_002038363.1	1.03702717245e-40	PROVISIONAL	NM_001039402.1	4.96791564135e-24	PROVISIONAL	NM_001046728.1	0.0385187290998	PROVISIONAL
Har_00003994	NM_079509.2	4.61237e-39	REVIEWED	XM_002038363.1	1.03702717245e-40	PROVISIONAL	NM_001039402.1	4.96791564135e-24	PROVISIONAL	NM_001046728.1	0.0385187290998	PROVISIONAL
Har_00003999	NM_001103890.2	0.154156	REVIEWED	XM_002058017.1	0.213794219444	PROVISIONAL	XM_961899.2	0.0506796744303	MODEL	NM_001172721.1	0.129263387021	PROVISIONAL
Har_00004004	NM_001103890.2	0.154156	REVIEWED	XM_002058017.1	0.213794219444	PROVISIONAL	XM_961899.2	0.0506796744303	MODEL	NM_001172721.1	0.129263387021	PROVISIONAL
Har_00004007	NM_206682.3	0.0142467	REVIEWED	NM_206682.3	0.077987352555	REVIEWED	XM_001809861.1	0.00468210295825	MODEL	NM_001043856.1	0.186393187535	PROVISIONAL
Har_00004013	NM_164378.1	0.438318	REVIEWED	XM_001985924.1	0.608179661593	PROVISIONAL	NM_001170665.1	0.00922112399623	VALIDATED	NM_001112755.1	9.63960738227e-05	PROVISIONAL
Har_00004014	NM_164378.1	0.438318	REVIEWED	XM_001985924.1	0.608179661593	PROVISIONAL	NM_001170665.1	0.00922112399623	VALIDATED	NM_001112755.1	9.63960738227e-05	PROVISIONAL
Har_00004019	NM_164378.1	0.176917	REVIEWED	XM_001985924.1	0.245396500481	PROVISIONAL	XM_970475.2	0.058154218592	MODEL	NM_001112755.1	3.89647994329e-05	PROVISIONAL
Har_00004020	NM_164378.1	0.176917	REVIEWED	XM_001985924.1	0.245396500481	PROVISIONAL	XM_970475.2	0.058154218592	MODEL	NM_001112755.1	3.89647994329e-05	PROVISIONAL
Har_00004028	NM_139596.2	0.0743736	REVIEWED	XM_001971067.1	0.10317581425	PROVISIONAL	XM_963200.2	0.00618366255408	MODEL	NM_001112755.1	6.47391803808e-05	PROVISIONAL
Har_00004030	NM_141661.1	0.325003	REVIEWED	XM_001984891.1	0.450297446589	PROVISIONAL	XM_971353.1	0.422605107304	MODEL	NM_001146232.1	0.00443833673437	PROVISIONAL
Har_00004034	NM_141661.1	0.325003	REVIEWED	XM_001984891.1	0.450297446589	PROVISIONAL	XM_971353.1	0.422605107304	MODEL	NM_001146232.1	0.00443833673437	PROVISIONAL
Har_00004035	NM_058027.4	0	REVIEWED	XM_001959873.1	0.0	PROVISIONAL	NM_001114363.1	0.0	PROVISIONAL	NM_001044045.1	0.0	PROVISIONAL
Har_00004036	NM_137650.2	0.0326419	REVIEWED	XM_001955465.1	0.000185662819821	PROVISIONAL	XM_968588.1	0.0107335792401	MODEL	NM_001043856.1	2.03715489593e-15	PROVISIONAL
Har_00004047	NM_078994.2	3.65684e-18	REVIEWED	XM_002074553.1	9.91480089102e-35	PROVISIONAL	XM_961218.2	1.81448741736e-51	MODEL	NM_001043433.1	0.0	PROVISIONAL
Har_00004049	NM_058027.4	0	REVIEWED	XM_001959873.1	0.0	PROVISIONAL	NM_001114363.1	0.0	PROVISIONAL	NM_001044045.1	0.0	PROVISIONAL
Har_00004050	NM_058027.4	0	REVIEWED	XM_001959873.1	0.0	PROVISIONAL	NM_001114363.1	0.0	PROVISIONAL	NM_001044045.1	0.0	PROVISIONAL
Har_00004051	NM_165279.1	2.0921e-12	REVIEWED	XM_001961873.1	5.06677914347e-20	PROVISIONAL	XM_968016.2	2.61884142024e-09	MODEL	NM_001043709.1	9.35949087422e-36	PROVISIONAL
Har_00004054	NM_165279.1	2.0921e-12	REVIEWED	XM_001961873.1	5.06677914347e-20	PROVISIONAL	XM_968016.2	2.61884142024e-09	MODEL	NM_001043709.1	9.35949087422e-36	PROVISIONAL
Har_00004062	NM_078879.2	0.470131	REVIEWED	XM_001992897.1	0.651796093908	PROVISIONAL	XM_970796.2	0.00990240754993	MODEL	NM_001113273.1	6.63800221551e-06	PROVISIONAL
Har_00004066	NM_080358.2	0.0719344	REVIEWED	NM_080358.2	0.392591261207	REVIEWED	XM_962831.2	0.0933028409849	MODEL	NM_001046694.1	0.00387429810771	PROVISIONAL
Har_00004067	NM_080358.2	0.0719344	REVIEWED	NM_080358.2	0.392591261207	REVIEWED	XM_962831.2	0.0933028409849	MODEL	NM_001046694.1	0.00387429810771	PROVISIONAL
Har_00004068	NM_080358.2	0.0719344	REVIEWED	NM_080358.2	0.392591261207	REVIEWED	XM_962831.2	0.0933028409849	MODEL	NM_001046694.1	0.00387429810771	PROVISIONAL
Har_00004069	NM_080358.2	0.0719344	REVIEWED	NM_080358.2	0.392591261207	REVIEWED	XM_962831.2	0.0933028409849	MODEL	NM_001046694.1	0.00387429810771	PROVISIONAL
Har_00004074	NM_165684.2	0.0678148	REVIEWED	XM_002017499.1	0.371319761917	PROVISIONAL	XM_969090.2	0.00563271489393	MODEL	NM_001043721.1	2.60745292792e-13	PROVISIONAL
Har_00004075	NM_165684.2	0.0678148	REVIEWED	XM_002017499.1	0.371319761917	PROVISIONAL	XM_969090.2	0.00563271489393	MODEL	NM_001043721.1	2.60745292792e-13	PROVISIONAL
Har_00004080	NM_079511.4	5.78102e-11	REVIEWED	XM_002038370.1	3.1641229071e-10	PROVISIONAL	XM_965066.1	0.0671010214524	MODEL	NM_001043595.1	1.9143957992e-10	PROVISIONAL
Har_00004081	NM_079511.4	5.78102e-11	REVIEWED	XM_002038370.1	3.1641229071e-10	PROVISIONAL	XM_965066.1	0.0671010214524	MODEL	NM_001043595.1	1.9143957992e-10	PROVISIONAL
Har_00004090	NM_078796.3	0.431294	REVIEWED	XM_001955610.1	0.151307891028	PROVISIONAL	XM_968985.2	0.141856117948	MODEL	NM_001047006.1	0.36198392003	PROVISIONAL
Har_00004094	NM_079511.4	2.67306e-57	REVIEWED	NM_079511.4	1.46536449689e-56	REVIEWED	XM_968726.2	0.431139566001	MODEL	NM_001043595.1	1.54679746742e-64	PROVISIONAL
Har_00004096	NM_079511.4	2.67306e-57	REVIEWED	NM_079511.4	1.46536449689e-56	REVIEWED	XM_968726.2	0.431139566001	MODEL	NM_001043595.1	1.54679746742e-64	PROVISIONAL
Har_00004103	NM_137065.1	0.148638	REVIEWED	XM_001985604.1	0.206133060404	PROVISIONAL	XM_963921.2	0.193094368753	MODEL	NM_001134242.1	0.124646837485	PROVISIONAL
Har_00004105	NM_164804.1	0.264472	REVIEWED	XM_002068737.1	0.365157173075	PROVISIONAL	XM_961899.2	0.0219706298089	MODEL	NM_001044029.1	0.056304056104	PROVISIONAL
Har_00004112	NM_139640.2	0.324903	REVIEWED	XM_002035305.1	1.78108758624	PROVISIONAL	XM_966312.1	0.106734423127	MODEL	NM_001046653.1	0.272376422651	PROVISIONAL
Har_00004116	NM_206407.2	0.00034872	REVIEWED	NM_206407.2	0.00190926190318	REVIEWED	XM_969979.1	0.110531423133	MODEL	NM_001098321.1	0.0716072098143	PROVISIONAL
Har_00004118	NM_206407.2	0.00034872	REVIEWED	NM_206407.2	0.00190926190318	REVIEWED	XM_969979.1	0.110531423133	MODEL	NM_001098321.1	0.0716072098143	PROVISIONAL
Har_00004120	NM_206407.2	0.00034872	REVIEWED	NM_206407.2	0.00190926190318	REVIEWED	XM_969979.1	0.110531423133	MODEL	NM_001098321.1	0.0716072098143	PROVISIONAL
Har_00004123	NM_079044.1	0.172261	REVIEWED	XM_002092438.1	0.060468195584	PROVISIONAL	XM_965855.1	0.014330546382	MODEL	NM_001043385.1	3.04212032732e-24	PROVISIONAL
Har_00004126	NM_079044.1	0.172261	REVIEWED	XM_002092438.1	0.060468195584	PROVISIONAL	XM_965855.1	0.014330546382	MODEL	NM_001043385.1	3.04212032732e-24	PROVISIONAL
Har_00004128	NM_139511.3	1.21345e-24	REVIEWED	XM_001957001.1	5.52928997353e-46	PROVISIONAL	NM_001042570.1	3.8413202434e-22	PROVISIONAL	NM_001173362.1	0.0122152655626	PROVISIONAL
Har_00004132	NM_139511.3	1.21345e-24	REVIEWED	XM_001957001.1	5.52928997353e-46	PROVISIONAL	NM_001042570.1	3.8413202434e-22	PROVISIONAL	NM_001173362.1	0.0122152655626	PROVISIONAL
Har_00004138	NM_140546.1	0.0321027	REVIEWED	XM_002049831.1	0.00285304913221	PROVISIONAL	XM_968369.2	1.09463748699e-05	MODEL	NM_001043915.1	4.08657026341e-109	PROVISIONAL
Har_00004143	NM_057605.4	1.73817e-06	REVIEWED	XM_001980267.1	2.50369924361e-09	PROVISIONAL	XM_965681.2	1.50005575482e-10	MODEL	NM_001043901.1	0.0	PROVISIONAL
Har_00004147	NM_057605.4	1.73817e-06	REVIEWED	XM_001980267.1	2.50369924361e-09	PROVISIONAL	XM_965681.2	1.50005575482e-10	MODEL	NM_001043901.1	0.0	PROVISIONAL
Har_00004149	NM_141661.1	0.260382	REVIEWED	XM_001956341.1	1.42044414204	PROVISIONAL	XM_968136.2	0.0854716672811	MODEL	NM_001046905.1	0.865570334075	PROVISIONAL
Har_00004152	NM_141661.1	0.260382	REVIEWED	XM_001956341.1	1.42044414204	PROVISIONAL	XM_968136.2	0.0854716672811	MODEL	NM_001046905.1	0.865570334075	PROVISIONAL
Har_00004153	NM_142247.1	0.988468	REVIEWED	XM_002059160.1	0.0873850952933	PROVISIONAL	XM_969073.1	0.324468774854	MODEL	NM_001043587.1	2.26865864551e-07	PROVISIONAL
Har_00004161	NM_057428.3	3.44317e-62	REVIEWED	NM_057428.3	1.87808490555e-61	REVIEWED	XM_963930.2	7.21191012769e-27	MODEL	NM_001043907.1	7.33174061756e-63	PROVISIONAL
Har_00004164	NM_140665.1	0.0822508	REVIEWED	XM_002056125.1	0.113959740711	PROVISIONAL	XM_001815722.1	0.106951458011	MODEL	NM_001083626.1	7.75346506694e-11	PROVISIONAL
Har_00004166	NM_140665.1	0.0822508	REVIEWED	XM_002056125.1	0.113959740711	PROVISIONAL	XM_001815722.1	0.106951458011	MODEL	NM_001083626.1	7.75346506694e-11	PROVISIONAL
Har_00004171	NM_079895.2	1.27344	REVIEWED	XM_002006141.1	0.028598184685	PROVISIONAL	XM_001810404.1	1.65589661461	MODEL	NM_001112755.1	0.00111387878473	PROVISIONAL
Har_00004173	NM_079895.2	1.27344	REVIEWED	XM_002006141.1	0.028598184685	PROVISIONAL	XM_001810404.1	1.65589661461	MODEL	NM_001112755.1	0.00111387878473	PROVISIONAL
Har_00004179	NM_136121.1	0.289011	REVIEWED	XM_002057630.1	0.101031534832	PROVISIONAL	XM_965177.2	0.0948690757256	MODEL	NM_001044031.1	1.56227925676e-39	PROVISIONAL
Har_00004180	NM_136121.1	0.289011	REVIEWED	XM_002057630.1	0.101031534832	PROVISIONAL	XM_965177.2	0.0948690757256	MODEL	NM_001044031.1	1.56227925676e-39	PROVISIONAL
Har_00004187	NM_142263.3	0.524639	REVIEWED	XM_001963115.1	2.87453038218	PROVISIONAL	XM_001813292.1	0.172509569303	MODEL	NM_001043884.1	0.00180526401958	PROVISIONAL
Har_00004188	NM_142263.3	0.524639	REVIEWED	XM_001963115.1	2.87453038218	PROVISIONAL	XM_001813292.1	0.172509569303	MODEL	NM_001043884.1	0.00180526401958	PROVISIONAL
Har_00004192	NM_169060.1	1.38113	REVIEWED	XM_001973579.1	0.484353555995	PROVISIONAL	XM_001815722.1	0.454433107017	MODEL	NM_001044033.1	5.75344434431e-18	PROVISIONAL
Har_00004193	NM_169060.1	1.38113	REVIEWED	XM_001973579.1	0.484353555995	PROVISIONAL	XM_001815722.1	0.454433107017	MODEL	NM_001044033.1	5.75344434431e-18	PROVISIONAL
Har_00004199	NM_143524.2	4.28047e-09	REVIEWED	XM_002073967.1	6.88896042878e-21	PROVISIONAL	NM_001143734.1	3.4247163714e-07	PROVISIONAL	NM_001043553.1	7.84300762014e-35	PROVISIONAL
Har_00004202	NM_143524.2	4.28047e-09	REVIEWED	XM_002073967.1	6.88896042878e-21	PROVISIONAL	NM_001143734.1	3.4247163714e-07	PROVISIONAL	NM_001043553.1	7.84300762014e-35	PROVISIONAL
Har_00004203	NM_142402.1	0.981143	REVIEWED	XM_002073967.1	0.344044985591	PROVISIONAL	XM_963804.1	0.00521950414881	MODEL	NM_001173369.1	3.50064867426e-06	PROVISIONAL
Har_00004204	NM_142402.1	0.981143	REVIEWED	XM_002073967.1	0.344044985591	PROVISIONAL	XM_963804.1	0.00521950414881	MODEL	NM_001173369.1	3.50064867426e-06	PROVISIONAL
Har_00004215	NM_143522.2	4.65157e-10	REVIEWED	XM_001993672.1	5.17482966177e-29	PROVISIONAL	XM_961869.1	6.037368639e-10	MODEL	NM_001043506.1	1.72792988385e-55	PREDICTED
Har_00004216	NM_143522.2	4.65157e-10	REVIEWED	XM_001993672.1	5.17482966177e-29	PROVISIONAL	XM_961869.1	6.037368639e-10	MODEL	NM_001043506.1	1.72792988385e-55	PREDICTED
Har_00004217	NM_143522.2	1.09291e-13	REVIEWED	XM_001953791.1	1.57418682852e-16	PROVISIONAL	XM_962931.2	2.13348623308e-09	MODEL	NM_001043552.2	2.23308230907e-11	PROVISIONAL
Har_00004221	NM_143522.2	1.09291e-13	REVIEWED	XM_001953791.1	1.57418682852e-16	PROVISIONAL	XM_962931.2	2.13348623308e-09	MODEL	NM_001043552.2	2.23308230907e-11	PROVISIONAL
Har_00004225	NM_164525.1	0.100011	REVIEWED	XM_001963171.1	0.547735759612	PROVISIONAL	XM_961969.2	0.0328993193788	MODEL	NM_001113273.1	5.59638271911e-06	PROVISIONAL
Har_00004229	NM_164525.1	0.100011	REVIEWED	XM_001963171.1	0.547735759612	PROVISIONAL	XM_961969.2	0.0328993193788	MODEL	NM_001113273.1	5.59638271911e-06	PROVISIONAL
Har_00004236	NM_136127.1	0.357708	REVIEWED	XM_001999061.1	0.00203344153916	PROVISIONAL	XM_965427.1	0.00753786739691	MODEL	NM_001113263.1	0.0762270298023	PROVISIONAL
Har_00004238	NM_144474.1	0.00588644	REVIEWED	XM_001963327.1	0.032233547145	PROVISIONAL	XM_968940.1	0.00765251176796	MODEL	NM_001043449.1	5.14521635925e-06	PREDICTED
Har_00004248	NM_057388.2	1.45382	REVIEWED	XM_002020522.1	0.000133965542013	PROVISIONAL	XM_965402.2	0.478304106802	MODEL	NM_001173369.1	8.44879137172e-08	PROVISIONAL
Har_00004249	NM_057388.2	1.45382	REVIEWED	XM_002020522.1	0.000133965542013	PROVISIONAL	XM_965402.2	0.478304106802	MODEL	NM_001173369.1	8.44879137172e-08	PROVISIONAL
Har_00004254	NM_080112.1	0.414942	REVIEWED	XM_002049197.1	0.145562021749	PROVISIONAL	XM_966341.2	0.034541454081	MODEL	NM_001043856.1	4.04572283141e-13	PROVISIONAL
Har_00004255	NM_080112.1	0.414942	REVIEWED	XM_002049197.1	0.145562021749	PROVISIONAL	XM_966341.2	0.034541454081	MODEL	NM_001043856.1	4.04572283141e-13	PROVISIONAL
Har_00004261	NM_165220.1	0.127256	REVIEWED	XM_002049197.1	0.176446069126	PROVISIONAL	XM_971019.2	0.653358105225	MODEL	NM_001043856.1	1.19447967235e-10	PROVISIONAL
Har_00004263	NM_165220.1	0.127256	REVIEWED	XM_002049197.1	0.176446069126	PROVISIONAL	XM_971019.2	0.653358105225	MODEL	NM_001043856.1	1.19447967235e-10	PROVISIONAL
Har_00004266	NM_166479.1	0.000988157	REVIEWED	XM_002087499.1	8.76884438051e-05	PROVISIONAL	XM_965422.2	0.00506364395548	MODEL	NM_001099617.1	5.56702225589e-119	PROVISIONAL
Har_00004269	NM_166479.1	0.000988157	REVIEWED	XM_002087499.1	8.76884438051e-05	PROVISIONAL	XM_965422.2	0.00506364395548	MODEL	NM_001099617.1	5.56702225589e-119	PROVISIONAL
Har_00004274	NM_139659.1	0.85373	REVIEWED	XM_002059998.1	0.0757470326447	PROVISIONAL	XM_969703.2	0.280579766415	MODEL	NM_001044113.2	0.7154170388	PROVISIONAL
Har_00004276	NM_139659.1	0.85373	REVIEWED	XM_002059998.1	0.0757470326447	PROVISIONAL	XM_969703.2	0.280579766415	MODEL	NM_001044113.2	0.7154170388	PROVISIONAL
Har_00004280	NM_136033.2	2.46342	REVIEWED	XM_002062169.1	0.864646777695	PROVISIONAL	XM_969859.2	0.809845770481	MODEL	NM_001105226.1	0.132292997654	PROVISIONAL
Har_00004281	NM_136033.2	2.46342	REVIEWED	XM_002062169.1	0.864646777695	PROVISIONAL	XM_969859.2	0.809845770481	MODEL	NM_001105226.1	0.132292997654	PROVISIONAL
Har_00004288	NM_168227.3	0.623434	REVIEWED	XM_001954115.1	0.864646777695	PROVISIONAL	XM_965790.2	0.051868806456	MODEL	NM_001046732.1	0.522738983729	PROVISIONAL
Har_00004290	NM_168227.3	0.623434	REVIEWED	XM_001954115.1	0.864646777695	PROVISIONAL	XM_965790.2	0.051868806456	MODEL	NM_001046732.1	0.522738983729	PROVISIONAL
Har_00004294	NM_057283.4	0.157777	REVIEWED	XM_001956658.1	1.45497145279e-05	PROVISIONAL	XM_963459.2	0.00332208079764	MODEL	NM_001046679.1	0.132292997654	PROVISIONAL
Har_00004301	NM_080245.3	1.26504e-20	REVIEWED	XM_002057137.1	3.30330703701e-34	PROVISIONAL	XM_966471.2	9.40679502815e-13	MODEL	NM_001043622.1	3.39841898648e-150	PROVISIONAL
Har_00004303	NM_080245.3	1.26504e-20	REVIEWED	XM_002057137.1	3.30330703701e-34	PROVISIONAL	XM_966471.2	9.40679502815e-13	MODEL	NM_001043622.1	3.39841898648e-150	PROVISIONAL
Har_00004309	NM_001043280.3	2.46342	REVIEWED	XM_002061521.1	0.218821855063	PROVISIONAL	XM_964892.1	0.051868806456	MODEL	NM_001111350.1	0.132292997654	PROVISIONAL
Har_00004311	NM_001043280.3	2.46342	REVIEWED	XM_002061521.1	0.218821855063	PROVISIONAL	XM_964892.1	0.051868806456	MODEL	NM_001111350.1	0.132292997654	PROVISIONAL
Har_00004317	NM_132993.3	0.622072	REVIEWED	XM_001971535.1	0.218343032623	PROVISIONAL	XM_969800.1	0.0517555557869	MODEL	NM_001113264.1	0.521598876894	PROVISIONAL
Har_00004318	NM_132993.3	0.622072	REVIEWED	XM_001971535.1	0.218343032623	PROVISIONAL	XM_969800.1	0.0517555557869	MODEL	NM_001113264.1	0.521598876894	PROVISIONAL
Har_00004322	NM_142670.2	0.151923	REVIEWED	NM_142670.2	0.832569311834	REVIEWED	XM_969017.1	0.0499446489417	MODEL	NM_001046844.1	0.5063078798	PROVISIONAL
Har_00004327	NM_142670.2	0.151923	REVIEWED	NM_142670.2	0.832569311834	REVIEWED	XM_969017.1	0.0499446489417	MODEL	NM_001046844.1	0.5063078798	PROVISIONAL
Har_00004330	NM_176385.1	0.622753	REVIEWED	XM_002057387.1	0.218582443843	PROVISIONAL	XM_963701.1	0.808961659378	MODEL	NM_001173133.1	0.132148730481	PROVISIONAL
Har_00004338	NM_142057.2	0.0398859	REVIEWED	XM_002067377.1	0.0553180987657	PROVISIONAL	XM_967827.2	0.808961659378	MODEL	NM_001046970.1	2.06328423126	PROVISIONAL
Har_00004339	NM_142057.2	0.0398859	REVIEWED	XM_002067377.1	0.0553180987657	PROVISIONAL	XM_967827.2	0.808961659378	MODEL	NM_001046970.1	2.06328423126	PROVISIONAL
Har_00004347	NM_143692.2	0.400633	REVIEWED	XM_002063726.1	0.555303783924	PROVISIONAL	XM_965819.1	0.131787466043	MODEL	NM_001173395.1	1.33216684229	PROVISIONAL
Har_00004353	NM_078717.2	0.622753	REVIEWED	XM_002097683.1	0.00089665040661	PROVISIONAL	XM_965666.2	0.204729255398	MODEL	NM_001172723.1	0.522168930311	PROVISIONAL
Har_00004361	NM_142746.2	1.63378e-13	REVIEWED	XM_002073650.1	2.71068676831e-37	PROVISIONAL	XM_961483.2	1.29496231797e-08	MODEL	NM_001098373.1	0.00202122207838	PROVISIONAL
Har_00004363	NM_142746.2	1.63378e-13	REVIEWED	XM_002073650.1	2.71068676831e-37	PROVISIONAL	XM_961483.2	1.29496231797e-08	MODEL	NM_001098373.1	0.00202122207838	PROVISIONAL
Har_00004369	NM_135751.2	0.622753	REVIEWED	XM_001960881.1	3.41280395179	PROVISIONAL	XM_962242.1	0.204729255398	MODEL	NM_001079654.1	0.132148730481	PROVISIONAL
Har_00004370	NM_135751.2	0.622753	REVIEWED	XM_001960881.1	3.41280395179	PROVISIONAL	XM_962242.1	0.204729255398	MODEL	NM_001079654.1	0.132148730481	PROVISIONAL
Har_00004372	NM_135847.5	2.46073	REVIEWED	XM_001969865.1	0.218582443843	PROVISIONAL	NM_001141918.1	0.0518121811214	VALIDATED	NM_001043911.1	0.0084638299965	PROVISIONAL
Har_00004377	NM_135847.5	2.46073	REVIEWED	XM_001969865.1	0.218582443843	PROVISIONAL	NM_001141918.1	0.0518121811214	VALIDATED	NM_001043911.1	0.0084638299965	PROVISIONAL
Har_00004383	NM_143402.3	0.157604	REVIEWED	XM_002133698.1	0.0553180987657	PROVISIONAL	XM_969235.2	0.0518121811214	MODEL	NM_001046728.1	0.522168930311	PROVISIONAL
Har_00004391	NM_079397.2	0.0100942	REVIEWED	XM_001976491.1	0.000226921224226	PROVISIONAL	XM_968056.2	0.204729255398	MODEL	NM_001043597.1	0.0084638299965	PROVISIONAL
Har_00004392	NM_130492.2	0.622753	REVIEWED	XM_002016529.1	0.863700774656	PROVISIONAL	XM_967617.1	0.0518121811214	MODEL	NM_001098311.1	5.84239006529e-10	PROVISIONAL
Har_00004398	NM_130492.2	0.622753	REVIEWED	XM_002016529.1	0.863700774656	PROVISIONAL	XM_967617.1	0.0518121811214	MODEL	NM_001098311.1	5.84239006529e-10	PROVISIONAL
Har_00004401	NM_135393.2	0.0398859	REVIEWED	XM_002015821.1	0.0553180987657	PROVISIONAL	XM_965976.1	0.808961659378	MODEL	NM_001098343.1	0.033443749626	PROVISIONAL
Har_00004408	NM_135980.2	5.7509	REVIEWED	XM_002094188.1	0.0079841921817	PROVISIONAL	XM_961616.1	1.89171404844	MODEL	NM_001046818.1	4.97228222657e-06	PROVISIONAL
Har_00004410	NM_135980.2	5.7509	REVIEWED	XM_002094188.1	0.0079841921817	PROVISIONAL	XM_961616.1	1.89171404844	MODEL	NM_001046818.1	4.97228222657e-06	PROVISIONAL
Har_00004417	NM_143089.3	0.157604	REVIEWED	XM_001956934.1	0.218582443843	PROVISIONAL	XM_965776.1	0.808961659378	MODEL	NM_001044221.1	0.132148730481	PROVISIONAL
Har_00004423	NM_057864.3	0.0025546	REVIEWED	XM_002014192.1	3.81848301293e-09	PROVISIONAL	XM_966538.1	0.204729255398	MODEL	NM_001173362.1	0.132148730481	PROVISIONAL
Har_00004428	NM_078804.2	0.622072	REVIEWED	XM_001971690.1	0.862754771617	PROVISIONAL	NM_001168435.1	0.808077548275	PROVISIONAL	NM_001043502.1	0.0334072389823	PROVISIONAL
Har_00004432	NM_078804.2	0.622072	REVIEWED	XM_001971690.1	0.862754771617	PROVISIONAL	NM_001168435.1	0.808077548275	PROVISIONAL	NM_001043502.1	0.0334072389823	PROVISIONAL
Har_00004439	NM_080483.2	0.0100832	REVIEWED	XM_002042583.1	0.000226672679621	PROVISIONAL	XM_001815910.1	0.0130981193931	MODEL	NM_001043618.1	0.0334072389823	PROVISIONAL
Har_00004442	NM_143296.2	0.00244255	REVIEWED	NM_143296.2	0.0133855899413	REVIEWED	XM_961595.1	0.0498315407652	MODEL	NM_001044065.1	2.23388570549e-12	PROVISIONAL
Har_00004447	NM_079111.2	0.622072	REVIEWED	XM_002016211.1	0.0139843818576	PROVISIONAL	XM_961221.1	0.808077548275	MODEL	NM_001043544.1	0.521598876894	PROVISIONAL
Har_00004451	NM_079111.2	0.622072	REVIEWED	XM_002016211.1	0.0139843818576	PROVISIONAL	XM_961221.1	0.808077548275	MODEL	NM_001043544.1	0.521598876894	PROVISIONAL
Har_00004457	NM_080353.3	0.585472	REVIEWED	XM_002028071.1	5.71278357047e-11	PROVISIONAL	XM_964024.2	0.192482581273	MODEL	NM_001046739.1	1.78450766378e-77	PROVISIONAL
Har_00004460	NM_080353.3	0.585472	REVIEWED	XM_002028071.1	5.71278357047e-11	PROVISIONAL	XM_964024.2	0.192482581273	MODEL	NM_001046739.1	1.78450766378e-77	PROVISIONAL
Har_00004464	NM_176440.1	0.157432	REVIEWED	XM_002018590.1	0.0552575093914	PROVISIONAL	XM_966926.1	0.204505507578	MODEL	NM_001164476.1	0.521598876894	PROVISIONAL
Har_00004465	NM_176440.1	0.157432	REVIEWED	XM_002018590.1	0.0552575093914	PROVISIONAL	XM_966926.1	0.204505507578	MODEL	NM_001164476.1	0.521598876894	PROVISIONAL
Har_00004469	NM_175960.4	0.622072	REVIEWED	XM_001996239.1	0.862754771617	PROVISIONAL	XM_964613.2	0.204505507578	MODEL	NM_001046936.1	0.0334072389823	PROVISIONAL
Har_00004470	NM_175960.4	0.622072	REVIEWED	XM_001996239.1	0.862754771617	PROVISIONAL	XM_964613.2	0.204505507578	MODEL	NM_001046936.1	0.0334072389823	PROVISIONAL
Har_00004480	NM_080109.2	0.0398423	REVIEWED	XM_001977276.1	0.218343032623	PROVISIONAL	XM_963793.2	0.808077548275	MODEL	NM_001044220.1	2.06103173755	PROVISIONAL
Har_00004482	NM_132131.3	1.76146e-10	REVIEWED	XM_002099913.1	6.66331753005e-17	PROVISIONAL	XM_001815999.1	0.204505507578	MODEL	NM_001046746.1	0.521598876894	PROVISIONAL
Har_00004486	NM_132131.3	1.76146e-10	REVIEWED	XM_002099913.1	6.66331753005e-17	PROVISIONAL	XM_001815999.1	0.204505507578	MODEL	NM_001046746.1	0.521598876894	PROVISIONAL
Har_00004494	NM_167239.3	0.622072	REVIEWED	XM_002015444.1	3.40906594089	PROVISIONAL	XM_969052.1	0.00331482734612	MODEL	NM_001046948.1	0.521598876894	PROVISIONAL
Har_00004502	NM_078701.2	0.157432	REVIEWED	XM_002010935.1	0.862754771617	PROVISIONAL	XM_968363.2	0.0517555557869	MODEL	NM_001123336.1	0.00845459000742	PROVISIONAL
Har_00004503	NM_141935.2	0.157432	REVIEWED	XM_001966130.1	0.0552575093914	PROVISIONAL	XM_964933.2	0.0517555557869	MODEL	NM_001043501.1	9.45958478149e-12	PROVISIONAL
Har_00004509	NM_141935.2	0.157432	REVIEWED	XM_001966130.1	0.0552575093914	PROVISIONAL	XM_964933.2	0.0517555557869	MODEL	NM_001043501.1	9.45958478149e-12	PROVISIONAL
Har_00004510	NM_142553.2	0.157432	REVIEWED	XM_002073866.1	0.0552575093914	PROVISIONAL	XM_967966.2	0.204505507578	MODEL	NM_001172726.1	0.000541497540327	PROVISIONAL
Har_00004511	NM_142553.2	0.157432	REVIEWED	XM_002073866.1	0.0552575093914	PROVISIONAL	XM_967966.2	0.204505507578	MODEL	NM_001172726.1	0.000541497540327	PROVISIONAL
Har_00004520	NM_166639.1	0.196057	REVIEWED	XM_002067315.1	0.271551501144	PROVISIONAL	XM_968166.1	0.0163081617827	MODEL	NM_001047060.1	0.164320310064	PROVISIONAL
Har_00004522	NM_166639.1	0.196057	REVIEWED	XM_002067315.1	0.271551501144	PROVISIONAL	XM_968166.1	0.0163081617827	MODEL	NM_001047060.1	0.164320310064	PROVISIONAL
Har_00004524	NM_168126.1	0.157432	REVIEWED	XM_001960722.1	0.862754771617	PROVISIONAL	XM_967539.2	0.204505507578	MODEL	NM_001044085.1	0.521598876894	PROVISIONAL
Har_00004531	NM_080495.3	0.622072	REVIEWED	XM_001968561.1	0.862754771617	PROVISIONAL	XM_964272.1	0.808077548275	MODEL	NM_001044155.1	0.521598876894	PROVISIONAL
Har_00004539	NM_140629.1	0.157432	REVIEWED	XM_001957300.1	0.218343032623	PROVISIONAL	XM_968114.2	3.57256874344e-09	MODEL	NM_001114868.1	0.00213965877969	PROVISIONAL
Har_00004542	NM_140629.1	0.157432	REVIEWED	XM_001957300.1	0.218343032623	PROVISIONAL	XM_968114.2	3.57256874344e-09	MODEL	NM_001114868.1	0.00213965877969	PROVISIONAL
Har_00004550	NM_167448.1	0.157432	REVIEWED	XM_002040706.1	0.862754771617	PROVISIONAL	XM_964123.1	0.204505507578	MODEL	NM_001044165.1	0.521598876894	PROVISIONAL
Har_00004551	NM_167448.1	0.157432	REVIEWED	XM_002040706.1	0.862754771617	PROVISIONAL	XM_964123.1	0.204505507578	MODEL	NM_001044165.1	0.521598876894	PROVISIONAL
Har_00004554	NM_140052.1	0.579435	REVIEWED	XM_002071897.1	0.800467047093	PROVISIONAL	XM_970258.1	0.755657375559	MODEL	NM_001046746.1	0.489684581319	PROVISIONAL
Har_00004562	NM_136025.1	2.45534	REVIEWED	XM_001966549.1	0.861808768578	PROVISIONAL	XM_970017.1	0.807193437172	MODEL	NM_001111360.1	0.521028823477	PROVISIONAL
Har_00004565	NM_136025.1	2.45534	REVIEWED	XM_001966549.1	0.861808768578	PROVISIONAL	XM_970017.1	0.807193437172	MODEL	NM_001111360.1	0.521028823477	PROVISIONAL
Har_00004570	NM_134516.2	0.62139	REVIEWED	XM_002054065.1	0.218103621403	PROVISIONAL	NM_001099342.1	0.204281759758	PROVISIONAL	NM_001043462.1	0.521028823477	PROVISIONAL
Har_00004575	NM_164499.1	2.41535	REVIEWED	XM_001961442.1	0.0540855916182	PROVISIONAL	XM_962246.2	0.200757364797	MODEL	NM_001171923.1	0.0327949959435	PROVISIONAL
Har_00004581	NM_135845.2	0.157259	REVIEWED	XM_002064743.1	0.218103621403	PROVISIONAL	XM_971190.2	0.00331120062036	MODEL	NM_001173323.1	9.10201055818e-09	PROVISIONAL
Har_00004582	NM_135845.2	0.157259	REVIEWED	XM_002064743.1	0.218103621403	PROVISIONAL	XM_971190.2	0.00331120062036	MODEL	NM_001173323.1	9.10201055818e-09	PROVISIONAL
Har_00004587	NM_080016.3	0.157259	REVIEWED	XM_001986336.1	0.861808768578	PROVISIONAL	XM_970407.1	0.0516989304523	MODEL	NM_001127721.1	0.521028823477	PROVISIONAL
Har_00004590	NM_080016.3	0.157259	REVIEWED	XM_001986336.1	0.861808768578	PROVISIONAL	XM_970407.1	0.0516989304523	MODEL	NM_001127721.1	0.521028823477	PROVISIONAL
Har_00004598	NM_131946.3	0.62139	REVIEWED	XM_001955835.1	3.40532792999	PROVISIONAL	XM_001808424.1	0.0130837888467	MODEL	NM_001173330.1	0.00844535001834	PROVISIONAL
Har_00004600	NM_131946.3	0.62139	REVIEWED	XM_001955835.1	3.40532792999	PROVISIONAL	XM_001808424.1	0.0130837888467	MODEL	NM_001173330.1	0.00844535001834	PROVISIONAL
Har_00004606	NM_080217.2	0.157259	REVIEWED	XM_001975907.1	0.861808768578	PROVISIONAL	XM_965022.1	0.807193437172	MODEL	NM_001099841.1	0.131860196135	PROVISIONAL
Har_00004608	NM_080527.2	0.62139	REVIEWED	XM_001954521.1	3.40532792999	PROVISIONAL	XM_964782.1	0.204281759758	MODEL	NM_001098362.1	0.0333707283386	PROVISIONAL
Har_00004612	NM_080527.2	0.62139	REVIEWED	XM_001954521.1	3.40532792999	PROVISIONAL	XM_964782.1	0.204281759758	MODEL	NM_001098362.1	0.0333707283386	PROVISIONAL
Har_00004616	NM_080155.2	2.45534	REVIEWED	XM_001954082.1	0.861808768578	PROVISIONAL	XM_962596.2	0.204281759758	MODEL	NM_001079654.1	0.00213732035479	PROVISIONAL
Har_00004618	NM_080155.2	2.45534	REVIEWED	XM_001954082.1	0.861808768578	PROVISIONAL	XM_962596.2	0.204281759758	MODEL	NM_001079654.1	0.00213732035479	PROVISIONAL
Har_00004627	NM_136480.2	0.62139	REVIEWED	XM_001973728.1	0.0139690481055	PROVISIONAL	XM_961963.1	0.204281759758	MODEL	NM_001046685.1	0.521028823477	PROVISIONAL
Har_00004628	NM_136480.2	0.62139	REVIEWED	XM_001973728.1	0.0139690481055	PROVISIONAL	XM_961963.1	0.204281759758	MODEL	NM_001046685.1	0.521028823477	PROVISIONAL
Har_00004629	NM_135366.2	2.45534	REVIEWED	XM_001994065.1	3.40532792999	PROVISIONAL	XM_967487.1	0.807193437172	MODEL	NM_001044177.1	0.521028823477	PROVISIONAL
Har_00004635	NM_135366.2	2.45534	REVIEWED	XM_001994065.1	3.40532792999	PROVISIONAL	XM_967487.1	0.807193437172	MODEL	NM_001044177.1	0.521028823477	PROVISIONAL
Har_00004638	NM_001169780.1	0.62139	REVIEWED	XM_001965978.1	0.218103621403	PROVISIONAL	XM_970479.1	0.807193437172	MODEL	NM_001168580.1	0.00844535001834	PROVISIONAL
Har_00004644	NM_168829.2	0.0468692	REVIEWED	XM_002023600.1	4.16747654526e-06	PROVISIONAL	XM_967013.1	0.0611483904725	MODEL	NM_001046749.1	0.039641856166	PROVISIONAL
Har_00004645	NM_168829.2	0.0468692	REVIEWED	XM_002023600.1	4.16747654526e-06	PROVISIONAL	XM_967013.1	0.0611483904725	MODEL	NM_001046749.1	0.039641856166	PROVISIONAL
Har_00004651	NM_144393.2	0.62139	REVIEWED	XM_001960339.1	0.861808768578	PROVISIONAL	XM_969969.2	0.807193437172	MODEL	NM_001113263.1	0.131860196135	PROVISIONAL
Har_00004659	NM_170317.1	0.62139	REVIEWED	XM_001967168.1	0.218103621403	PROVISIONAL	XM_962743.2	0.00331120062036	MODEL	NM_001046781.1	2.05877924385	PROVISIONAL
Har_00004666	NM_135314.2	0.62139	REVIEWED	XM_002011866.1	0.218103621403	PROVISIONAL	XM_963188.2	0.0516989304523	MODEL	NM_001046646.1	0.521028823477	PROVISIONAL
Har_00004667	NM_135314.2	0.62139	REVIEWED	XM_002011866.1	0.218103621403	PROVISIONAL	XM_963188.2	0.0516989304523	MODEL	NM_001046646.1	0.521028823477	PROVISIONAL
Har_00004671	NM_079354.3	0.62139	REVIEWED	XM_001990645.1	0.0139690481055	PROVISIONAL	XM_969354.2	0.0130837888467	MODEL	NM_001145326.1	2.05877924385	PROVISIONAL
Har_00004673	NM_079354.3	0.62139	REVIEWED	XM_001990645.1	0.0139690481055	PROVISIONAL	XM_969354.2	0.0130837888467	MODEL	NM_001145326.1	2.05877924385	PROVISIONAL
Har_00004684	NM_142694.2	0.62139	REVIEWED	XM_002098124.1	0.861808768578	PROVISIONAL	XM_969217.1	0.204281759758	MODEL	NM_001046980.1	0.0333707283386	PROVISIONAL
Har_00004685	NM_136557.2	4.44807e-11	REVIEWED	XM_002016566.1	4.10186307482e-15	PROVISIONAL	XM_964645.1	1.40856621906e-08	MODEL	NM_001046741.1	0.0333342176949	PROVISIONAL
Har_00004687	NM_136557.2	4.44807e-11	REVIEWED	XM_002016566.1	4.10186307482e-15	PROVISIONAL	XM_964645.1	1.40856621906e-08	MODEL	NM_001046741.1	0.0333342176949	PROVISIONAL
Har_00004697	NM_079044.1	1.1257e-11	REVIEWED	XM_002092436.1	2.62715136254e-16	PROVISIONAL	XM_965595.2	0.806309326069	MODEL	NM_001173153.1	2.14297067251e-40	PROVISIONAL
Har_00004698	NM_079044.1	1.1257e-11	REVIEWED	XM_002092436.1	2.62715136254e-16	PROVISIONAL	XM_965595.2	0.806309326069	MODEL	NM_001173153.1	2.14297067251e-40	PROVISIONAL
Har_00004700	NM_141993.3	0.666489	REVIEWED	XM_002074958.1	0.920572297902	PROVISIONAL	XM_970465.1	0.86933660875	MODEL	NM_001047030.1	1.46661851815e-07	PROVISIONAL
Har_00004702	NM_141993.3	0.666489	REVIEWED	XM_002074958.1	0.920572297902	PROVISIONAL	XM_970465.1	0.86933660875	MODEL	NM_001047030.1	1.46661851815e-07	PROVISIONAL
Har_00004711	NM_206089.1	0.039755	REVIEWED	XM_001976107.1	0.217864210183	PROVISIONAL	XM_965289.1	0.806309326069	MODEL	NM_001114644.1	0.131715928962	PROVISIONAL
Har_00004713	NM_057849.3	0.620709	REVIEWED	XM_001989506.1	0.860862765539	PROVISIONAL	XM_970138.1	0.204058011938	MODEL	NM_001044011.1	0.131715928962	PROVISIONAL
Har_00004716	NM_057849.3	0.620709	REVIEWED	XM_001989506.1	0.860862765539	PROVISIONAL	XM_970138.1	0.204058011938	MODEL	NM_001044011.1	0.131715928962	PROVISIONAL
Har_00004721	NM_167419.2	0.039755	REVIEWED	XM_002018599.1	0.217864210183	PROVISIONAL	XM_962518.1	0.204058011938	MODEL	NM_001046845.1	0.0333342176949	PROVISIONAL
Har_00004726	NM_167419.2	0.039755	REVIEWED	XM_002018599.1	0.217864210183	PROVISIONAL	XM_962518.1	0.204058011938	MODEL	NM_001046845.1	0.0333342176949	PROVISIONAL
Har_00004729	NM_141945.2	0.157087	REVIEWED	XM_002013742.1	0.860862765539	PROVISIONAL	XM_966631.2	0.0130694583003	MODEL	NM_001043573.1	2.05652675015	PROVISIONAL
Har_00004731	NM_141945.2	0.157087	REVIEWED	XM_002013742.1	0.860862765539	PROVISIONAL	XM_966631.2	0.0130694583003	MODEL	NM_001043573.1	2.05652675015	PROVISIONAL
Har_00004740	NM_079323.2	0.589058	REVIEWED	XM_002000054.1	0.81456505057	PROVISIONAL	XM_962186.2	0.76744998706	MODEL	NM_001043554.1	3.79409400224e-26	PROVISIONAL
Har_00004744	NM_001144636.1	0.157087	REVIEWED	XM_002064799.1	0.0139537143535	PROVISIONAL	XM_962915.1	0.204058011938	MODEL	NM_001043469.1	5.82325560001e-10	PROVISIONAL
Har_00004751	NM_001144462.1	0.00254622	REVIEWED	NM_001144462.1	0.0139537143535	REVIEWED	XM_969169.2	0.0516423051178	MODEL	NM_001043586.1	0.0333342176949	PROVISIONAL
Har_00004752	NM_001144462.1	0.00254622	REVIEWED	NM_001144462.1	0.0139537143535	REVIEWED	XM_969169.2	0.0516423051178	MODEL	NM_001043586.1	0.0333342176949	PROVISIONAL
Har_00004759	NM_080254.2	0.620709	REVIEWED	XM_002003665.1	0.217864210183	PROVISIONAL	XM_971382.1	0.204058011938	MODEL	NM_001046953.1	0.0333342176949	PROVISIONAL
Har_00004766	NM_167258.1	1.69301e-07	REVIEWED	XM_001963551.1	9.63193284204e-10	PROVISIONAL	XM_971123.2	0.806309326069	MODEL	NM_001043921.1	0.00213498192989	PROVISIONAL
Har_00004773	NM_140705.2	0.0308277	REVIEWED	XM_002027016.1	0.168940912089	PROVISIONAL	XM_970047.1	0.649831612083	MODEL	NM_001043471.1	1.70059273846	PROVISIONAL
Har_00004774	NM_140705.2	0.0308277	REVIEWED	XM_002027016.1	0.168940912089	PROVISIONAL	XM_970047.1	0.649831612083	MODEL	NM_001043471.1	1.70059273846	PROVISIONAL
Har_00004780	NM_137399.3	1.08434e-08	REVIEWED	XM_002081922.1	2.43761668546e-10	PROVISIONAL	XM_962446.2	0.204058011938	MODEL	NM_001046793.1	1.47372964981e-10	PROVISIONAL
Har_00004781	NM_137399.3	1.08434e-08	REVIEWED	XM_002081922.1	2.43761668546e-10	PROVISIONAL	XM_962446.2	0.204058011938	MODEL	NM_001046793.1	1.47372964981e-10	PROVISIONAL
Har_00004785	NM_143106.2	2.45265	REVIEWED	XM_002067557.1	0.217864210183	PROVISIONAL	XM_001810613.1	0.0130694583003	MODEL	NM_001099797.1	2.38876664097e-12	PROVISIONAL
Har_00004789	NM_143106.2	2.45265	REVIEWED	XM_002067557.1	0.217864210183	PROVISIONAL	XM_001810613.1	0.0130694583003	MODEL	NM_001099797.1	2.38876664097e-12	PROVISIONAL
Har_00004793	NM_167095.1	0.620709	REVIEWED	XM_002064479.1	0.860862765539	PROVISIONAL	XM_965948.1	0.204058011938	MODEL	NM_001043562.1	0.131715928962	PROVISIONAL
Har_00004795	NM_167095.1	0.620709	REVIEWED	XM_002064479.1	0.860862765539	PROVISIONAL	XM_965948.1	0.204058011938	MODEL	NM_001043562.1	0.131715928962	PROVISIONAL
Har_00004798	NM_079769.2	2.45265	REVIEWED	XM_002097172.1	0.860862765539	PROVISIONAL	XM_964559.1	0.204058011938	MODEL	NM_001099801.1	0.520458770059	PROVISIONAL
Har_00004801	NM_079769.2	2.45265	REVIEWED	XM_002097172.1	0.860862765539	PROVISIONAL	XM_964559.1	0.204058011938	MODEL	NM_001099801.1	0.520458770059	PROVISIONAL
Har_00004807	NM_057924.2	0.039755	REVIEWED	XM_001973567.1	5.72397463803e-05	PROVISIONAL	XM_001812292.1	0.204058011938	MODEL	NM_001173260.1	1.10048250813e-60	PROVISIONAL
Har_00004815	NM_136916.2	2.45265	REVIEWED	XM_002098749.1	0.860862765539	PROVISIONAL	XM_968674.2	0.204058011938	MODEL	NM_001043380.1	0.520458770059	PROVISIONAL
Har_00004821	NM_136176.2	2.45265	REVIEWED	XM_001994029.1	0.217864210183	PROVISIONAL	XM_969995.2	0.0516423051178	MODEL	NM_001044128.1	0.0333342176949	PROVISIONAL
Har_00004826	NM_141792.1	0.00016308	REVIEWED	XM_001980560.1	0.000893704129261	PROVISIONAL	XM_968850.2	0.204058011938	MODEL	NM_001173178.1	0.0333342176949	INFERRED
Har_00004827	NM_141792.1	0.00016308	REVIEWED	XM_001980560.1	0.000893704129261	PROVISIONAL	XM_968850.2	0.204058011938	MODEL	NM_001173178.1	0.0333342176949	INFERRED
Har_00004837	NM_130502.2	6.94492e-10	REVIEWED	XM_001355546.2	1.74682288182e-20	PROVISIONAL	XM_968346.1	2.37024377001e-13	MODEL	NM_001113266.1	0.520458770059	PROVISIONAL
Har_00004838	NM_130502.2	6.94492e-10	REVIEWED	XM_001355546.2	1.74682288182e-20	PROVISIONAL	XM_968346.1	2.37024377001e-13	MODEL	NM_001113266.1	0.520458770059	PROVISIONAL
Har_00004844	NM_140385.2	0.000162901	REVIEWED	XM_001958468.1	1.44701209036e-05	PROVISIONAL	XM_970258.1	0.203834264118	MODEL	NM_001043581.1	0.131571661789	PROVISIONAL
Har_00004846	NM_079355.2	0.156914	REVIEWED	XM_001979428.1	0.0139383806015	PROVISIONAL	XM_968112.1	0.0515856797832	MODEL	NM_001160187.1	0.519888716642	PROVISIONAL
Har_00004852	NM_079355.2	0.156914	REVIEWED	XM_001979428.1	0.0139383806015	PROVISIONAL	XM_968112.1	0.0515856797832	MODEL	NM_001160187.1	0.519888716642	PROVISIONAL
Har_00004853	NM_132116.2	2.44188	REVIEWED	XM_001958426.1	3.38663787549	PROVISIONAL	XM_967712.2	0.0130121361148	MODEL	NM_001044049.1	0.51817855639	PROVISIONAL
Har_00004864	NM_140830.1	0.620028	REVIEWED	XM_001958245.1	0.859916762499	PROVISIONAL	XM_966614.1	0.805425214966	MODEL	NM_001046890.1	0.519888716642	PROVISIONAL
Har_00004869	NM_142525.2	0.000643681	REVIEWED	NM_142525.2	0.00352747778453	REVIEWED	XM_970218.1	3.42999063945e-06	MODEL	NM_001099838.1	0.519888716642	PROVISIONAL
Har_00004872	NM_142525.2	0.000643681	REVIEWED	NM_142525.2	0.00352747778453	REVIEWED	XM_970218.1	3.42999063945e-06	MODEL	NM_001099838.1	0.519888716642	PROVISIONAL
Har_00004876	NM_166893.2	0.0397114	REVIEWED	NM_166893.2	0.217624798963	REVIEWED	XM_967482.1	0.805425214966	MODEL	NM_001046848.1	0.519888716642	PROVISIONAL
Har_00004886	NM_079220.1	0.000643681	REVIEWED	XM_002035473.1	1.44701209036e-05	PROVISIONAL	XM_964273.2	0.203834264118	MODEL	NM_001043572.1	9.42856974942e-12	PROVISIONAL
Har_00004892	NM_169504.2	0.620028	REVIEWED	XM_002013186.1	0.0139383806015	PROVISIONAL	XM_966628.2	0.805425214966	MODEL	NM_001163913.1	0.131571661789	PROVISIONAL
Har_00004894	NM_169504.2	0.620028	REVIEWED	XM_002013186.1	0.0139383806015	PROVISIONAL	XM_966628.2	0.805425214966	MODEL	NM_001163913.1	0.131571661789	PROVISIONAL
Har_00004901	NM_137251.2	0.000643681	REVIEWED	XM_002016047.1	9.62134830045e-10	PROVISIONAL	XM_969696.2	2.19683212666e-07	MODEL	NM_001135888.1	0.00842687004018	PROVISIONAL
Har_00004904	NM_206494.2	0.151235	REVIEWED	XM_001964501.1	0.000215199559243	PROVISIONAL	XM_968600.1	0.196842098462	MODEL	NM_001047022.1	3.66434230029e-66	PROVISIONAL
Har_00004907	NM_206494.2	0.151235	REVIEWED	XM_001964501.1	0.000215199559243	PROVISIONAL	XM_968600.1	0.196842098462	MODEL	NM_001047022.1	3.66434230029e-66	PROVISIONAL
Har_00004913	NM_079538.2	0.00254342	REVIEWED	XM_002070333.1	1.44701209036e-05	PROVISIONAL	XM_966627.2	0.805425214966	MODEL	NM_001171919.1	0.000136591036506	PROVISIONAL
Har_00004915	NM_079538.2	0.00254342	REVIEWED	XM_002070333.1	1.44701209036e-05	PROVISIONAL	XM_966627.2	0.805425214966	MODEL	NM_001171919.1	0.000136591036506	PROVISIONAL
Har_00004916	NM_140325.2	0.0126122	REVIEWED	XM_002008538.1	0.0174688829154	PROVISIONAL	XM_962557.2	0.00026550021914	MODEL	NM_001043469.1	0.165041645929	PROVISIONAL
Har_00004917	NM_140325.2	0.0126122	REVIEWED	XM_002008538.1	0.0174688829154	PROVISIONAL	XM_962557.2	0.00026550021914	MODEL	NM_001043469.1	0.165041645929	PROVISIONAL
Har_00004926	NM_132896.1	0.620028	REVIEWED	XM_002050846.1	0.000225927045807	PROVISIONAL	XM_966642.1	3.1825354766	MODEL	NM_001043762.1	2.29846526872e-09	PROVISIONAL
Har_00004929	NM_132896.1	0.620028	REVIEWED	XM_002050846.1	0.000225927045807	PROVISIONAL	XM_966642.1	3.1825354766	MODEL	NM_001043762.1	2.29846526872e-09	PROVISIONAL
Har_00004931	NM_057456.3	0.01005	REVIEWED	XM_002057611.1	6.39734413662e-14	PROVISIONAL	XM_961981.1	0.805425214966	MODEL	NM_001111352.2	2.05427425645	PROVISIONAL
Har_00004934	NM_057456.3	0.01005	REVIEWED	XM_002057611.1	6.39734413662e-14	PROVISIONAL	XM_961981.1	0.805425214966	MODEL	NM_001111352.2	2.05427425645	PROVISIONAL
Har_00004940	NM_079125.3	2.44996	REVIEWED	XM_002051506.1	3.39785190819	PROVISIONAL	XM_961521.2	0.203834264118	MODEL	NM_001043369.1	2.05427425645	PROVISIONAL
Har_00004945	NM_168640.1	0.15405	REVIEWED	XM_002006579.1	0.213443061353	PROVISIONAL	XM_961566.1	0.00323728387298	MODEL	NM_001044173.1	0.511903295181	PROVISIONAL
Har_00004951	NM_164625.1	0.156914	REVIEWED	XM_002069112.1	0.217624798963	PROVISIONAL	XM_967386.2	0.0515856797832	MODEL	NM_001173395.1	0.0332977070512	PROVISIONAL
Har_00004956	NM_164625.1	0.156914	REVIEWED	XM_002069112.1	0.217624798963	PROVISIONAL	XM_967386.2	0.0515856797832	MODEL	NM_001173395.1	0.0332977070512	PROVISIONAL
Har_00004961	NM_078940.2	2.44996	REVIEWED	XM_002018714.1	0.217624798963	PROVISIONAL	NM_001098827.1	0.0515856797832	PROVISIONAL	NM_001046750.1	2.05427425645	PROVISIONAL
Har_00004962	NM_078940.2	2.44996	REVIEWED	XM_002018714.1	0.217624798963	PROVISIONAL	NM_001098827.1	0.0515856797832	PROVISIONAL	NM_001046750.1	2.05427425645	PROVISIONAL
Har_00004967	NM_058119.4	4.12263e-05	REVIEWED	XM_002002266.1	3.80175362404e-09	PROVISIONAL	XM_963571.2	0.203834264118	MODEL	NM_001098346.1	0.131571661789	PROVISIONAL
Har_00004971	NM_058119.4	4.12263e-05	REVIEWED	XM_002002266.1	3.80175362404e-09	PROVISIONAL	XM_963571.2	0.203834264118	MODEL	NM_001098346.1	0.131571661789	PROVISIONAL
Har_00004977	NM_167958.1	0.0328441	REVIEWED	XM_001974522.1	0.011322604917	PROVISIONAL	XM_962824.2	2.66800406892e-09	MODEL	NM_001047017.1	0.445728009938	PROVISIONAL
Har_00004978	NM_167958.1	0.0328441	REVIEWED	XM_001974522.1	0.011322604917	PROVISIONAL	XM_962824.2	2.66800406892e-09	MODEL	NM_001047017.1	0.445728009938	PROVISIONAL
Har_00004980	NM_133073.2	2.44996	REVIEWED	XM_001966527.1	0.859916762499	PROVISIONAL	XM_001814540.1	0.805425214966	MODEL	NM_001173153.1	0.0332977070512	PROVISIONAL
Har_00004983	NM_133073.2	2.44996	REVIEWED	XM_001966527.1	0.859916762499	PROVISIONAL	XM_001814540.1	0.805425214966	MODEL	NM_001173153.1	0.0332977070512	PROVISIONAL
Har_00004992	NM_168640.1	0.156742	REVIEWED	XM_002028926.1	0.85897075946	PROVISIONAL	XM_967825.1	0.203610516298	MODEL	NM_001047042.1	0.0084176300511	PROVISIONAL
Har_00004995	NM_079630.3	1.52114e-72	REVIEWED	XM_002097748.1	2.10967013802e-72	PROVISIONAL	XM_968386.2	3.97974561382e-18	MODEL	NM_001046644.1	0.519318663225	PROVISIONAL
Har_00004997	NM_079630.3	1.52114e-72	REVIEWED	XM_002097748.1	2.10967013802e-72	PROVISIONAL	XM_968386.2	3.97974561382e-18	MODEL	NM_001046644.1	0.519318663225	PROVISIONAL
Har_00005000	NM_078505.3	2.44727	REVIEWED	XM_001361554.2	0.217385387743	PROVISIONAL	XM_963774.1	0.0515290544486	MODEL	NM_001046681.1	0.0084176300511	PROVISIONAL
Har_00005006	NM_078505.3	2.44727	REVIEWED	XM_001361554.2	0.217385387743	PROVISIONAL	XM_963774.1	0.0515290544486	MODEL	NM_001046681.1	0.0084176300511	PROVISIONAL
Har_00005008	NM_001103645.1	0.156742	REVIEWED	XM_002028562.1	0.0139230468494	PROVISIONAL	XM_966928.1	0.0515290544486	MODEL	NM_001046739.1	0.0021303050801	PROVISIONAL
Har_00005009	NM_001103645.1	0.156742	REVIEWED	XM_002028562.1	0.0139230468494	PROVISIONAL	XM_966928.1	0.0515290544486	MODEL	NM_001046739.1	0.0021303050801	PROVISIONAL
Har_00005015	NM_079923.2	1.0422e-05	REVIEWED	XM_002075188.1	9.97740824727e-13	PROVISIONAL	XM_962815.1	1.40547725805e-08	MODEL	NM_001043403.1	0.0084176300511	PROVISIONAL
Har_00005027	NM_079073.1	0.619346	REVIEWED	XM_002056339.1	0.85897075946	PROVISIONAL	XM_964851.2	0.203610516298	MODEL	NM_001046803.1	0.0332611964075	PROVISIONAL
Har_00005031	NM_132186.1	0.0645589	REVIEWED	XM_002071649.1	1.39055688742e-09	PROVISIONAL	XM_001815910.1	0.336393481047	MODEL	NM_001099826.1	3.30270966941e-36	PROVISIONAL
Har_00005038	NM_079750.3	0.619346	REVIEWED	XM_001357338.2	0.000891739944361	PROVISIONAL	XM_001812821.1	8.67097468541e-07	MODEL	NM_001146714.1	2.05202176275	PROVISIONAL
Har_00005039	NM_079750.3	0.619346	REVIEWED	XM_001357338.2	0.000891739944361	PROVISIONAL	XM_001812821.1	8.67097468541e-07	MODEL	NM_001146714.1	2.05202176275	PROVISIONAL
Har_00005047	NM_167678.2	0.619346	REVIEWED	XM_002011428.1	0.0550151518941	PROVISIONAL	XM_961290.2	0.0515290544486	MODEL	NM_001043618.1	0.131427394616	PROVISIONAL
Har_00005048	NM_167678.2	0.619346	REVIEWED	XM_002011428.1	0.0550151518941	PROVISIONAL	XM_961290.2	0.0515290544486	MODEL	NM_001043618.1	0.131427394616	PROVISIONAL
Har_00005051	NM_079884.3	0.619346	REVIEWED	XM_002059468.1	2.43225928615e-10	PROVISIONAL	NM_001160238.1	0.203610516298	VALIDATED	NM_001046750.1	2.05202176275	PROVISIONAL
Har_00005058	NM_079956.2	2.44727	REVIEWED	XM_001967101.1	0.0550151518941	PROVISIONAL	XM_966617.2	0.203610516298	MODEL	NM_001126252.1	0.0084176300511	PROVISIONAL
Har_00005059	NM_079956.2	2.44727	REVIEWED	XM_001967101.1	0.0550151518941	PROVISIONAL	XM_966617.2	0.203610516298	MODEL	NM_001126252.1	0.0084176300511	PROVISIONAL
Har_00005068	NM_136359.2	3.06847e-05	REVIEWED	XM_002063563.1	1.6094416177e-10	PROVISIONAL	XM_963420.1	0.0412299604908	MODEL	NM_001043911.1	0.107685831918	PROVISIONAL
Har_00005069	NM_136359.2	3.06847e-05	REVIEWED	XM_002063563.1	1.6094416177e-10	PROVISIONAL	XM_963420.1	0.0412299604908	MODEL	NM_001043911.1	0.107685831918	PROVISIONAL
Har_00005073	NM_141442.2	0.619346	REVIEWED	XM_002033032.1	0.217385387743	PROVISIONAL	XM_962265.2	0.203610516298	MODEL	NM_001046848.1	2.05202176275	PROVISIONAL
Har_00005077	NM_169232.1	2.40727	REVIEWED	XM_001957639.1	0.843275282638	PROVISIONAL	XM_962391.2	0.200086424929	MODEL	NM_001043511.1	0.511333453524	PROVISIONAL
Har_00005081	NM_169232.1	2.40727	REVIEWED	XM_001957639.1	0.843275282638	PROVISIONAL	XM_962391.2	0.200086424929	MODEL	NM_001043511.1	0.511333453524	PROVISIONAL
Har_00005084	NM_141533.3	0.010039	REVIEWED	NM_141533.3	0.0550151518941	REVIEWED	XM_961912.2	0.203610516298	MODEL	NM_001043923.1	0.0332611964075	VALIDATED
Har_00005088	NM_141533.3	0.010039	REVIEWED	NM_141533.3	0.0550151518941	REVIEWED	XM_961912.2	0.203610516298	MODEL	NM_001043923.1	0.0332611964075	VALIDATED
Har_00005092	NM_134511.1	1.6411	REVIEWED	XM_002025146.1	2.25530935957	PROVISIONAL	XM_967693.1	0.539682735597	MODEL	NM_001099846.1	0.0881885454762	PROVISIONAL
Har_00005096	NM_134511.1	1.6411	REVIEWED	XM_002025146.1	2.25530935957	PROVISIONAL	XM_967693.1	0.539682735597	MODEL	NM_001099846.1	0.0881885454762	PROVISIONAL
Har_00005101	NM_141497.1	1.0422e-05	REVIEWED	XM_001979209.1	5.711394474e-05	PROVISIONAL	XM_961434.1	6.21371566681e-17	MODEL	NM_001047010.1	2.05202176275	PROVISIONAL
Har_00005102	NM_141497.1	1.0422e-05	REVIEWED	XM_001979209.1	5.711394474e-05	PROVISIONAL	XM_961434.1	6.21371566681e-17	MODEL	NM_001047010.1	2.05202176275	PROVISIONAL
Har_00005105	NM_135383.1	0.619346	REVIEWED	XM_002061468.1	0.000891739944361	PROVISIONAL	XM_967628.1	0.0515290544486	MODEL	NM_001098293.1	0.519318663225	PROVISIONAL
Har_00005111	NM_135383.1	0.619346	REVIEWED	XM_002061468.1	0.000891739944361	PROVISIONAL	XM_967628.1	0.0515290544486	MODEL	NM_001098293.1	0.519318663225	PROVISIONAL
Har_00005114	NM_143453.1	0.619346	REVIEWED	XM_001970248.1	0.85897075946	PROVISIONAL	XM_966651.1	0.804541103863	MODEL	NM_001123342.2	0.131427394616	PROVISIONAL
Har_00005120	NM_170343.1	0.000162722	REVIEWED	XM_001357855.2	6.39030635429e-14	PROVISIONAL	XM_963019.1	5.98537735036e-14	MODEL	NM_001046903.1	0.000539130337965	PROVISIONAL
Har_00005125	NM_170343.1	0.000162722	REVIEWED	XM_001357855.2	6.39030635429e-14	PROVISIONAL	XM_963019.1	5.98537735036e-14	MODEL	NM_001046903.1	0.000539130337965	PROVISIONAL
Har_00005126	NM_137093.4	1.0422e-05	REVIEWED	XM_001987265.1	1.44542021787e-05	PROVISIONAL	XM_964248.2	8.67097468541e-07	MODEL	NM_001098290.1	2.05202176275	PROVISIONAL
Har_00005138	NM_078675.3	0.619346	REVIEWED	XM_002060173.1	0.217385387743	PROVISIONAL	XM_961986.2	0.203610516298	MODEL	NM_001114933.1	0.519318663225	PROVISIONAL
Har_00005139	NM_078675.3	0.619346	REVIEWED	XM_002060173.1	0.217385387743	PROVISIONAL	XM_961986.2	0.203610516298	MODEL	NM_001114933.1	0.519318663225	PROVISIONAL
Har_00005143	NM_166992.2	0.15657	REVIEWED	XM_002063368.1	0.0549545625197	PROVISIONAL	XM_961811.2	0.203386768478	MODEL	NM_001043607.1	0.131283127443	PROVISIONAL
Har_00005146	NM_166992.2	0.15657	REVIEWED	XM_002063368.1	0.0549545625197	PROVISIONAL	XM_961811.2	0.203386768478	MODEL	NM_001043607.1	0.131283127443	PROVISIONAL
Har_00005149	NM_001169593.1	0.0396241	REVIEWED	XM_001959420.1	0.00351971655729	PROVISIONAL	XM_966345.1	0.203386768478	MODEL	NM_001044013.1	0.518748609807	PROVISIONAL
Har_00005155	NM_001104404.2	0.618665	REVIEWED	XM_001995295.1	0.0549545625197	PROVISIONAL	XM_964614.2	0.203386768478	MODEL	NM_001043652.1	0.000538538537374	PROVISIONAL
Har_00005160	NM_001104404.2	0.618665	REVIEWED	XM_001995295.1	0.0549545625197	PROVISIONAL	XM_964614.2	0.203386768478	MODEL	NM_001043652.1	0.000538538537374	PROVISIONAL
Har_00005165	NM_057853.2	2.44188	REVIEWED	XM_001967467.1	13.3818695825	PROVISIONAL	XM_962486.2	0.0514158037795	MODEL	NM_001160195.1	0.0331881751201	PROVISIONAL
Har_00005168	NM_141290.4	0.15657	REVIEWED	XM_002057044.1	0.217145976523	PROVISIONAL	XM_963572.2	0.203386768478	MODEL	NM_001044157.1	0.131283127443	PROVISIONAL
Har_00005174	NM_141290.4	0.15657	REVIEWED	XM_002057044.1	0.217145976523	PROVISIONAL	XM_963572.2	0.203386768478	MODEL	NM_001044157.1	0.131283127443	PROVISIONAL
Har_00005176	NM_139604.2	0.148105	REVIEWED	XM_002063527.1	0.000830224010774	PROVISIONAL	XM_961964.1	0.0486896137977	MODEL	NM_001046873.1	0.000506416722158	PROVISIONAL
Har_00005180	NM_139604.2	0.148105	REVIEWED	XM_002063527.1	0.000830224010774	PROVISIONAL	XM_961964.1	0.0486896137977	MODEL	NM_001046873.1	0.000506416722158	PROVISIONAL
Har_00005186	NM_057549.2	6.91443e-10	REVIEWED	XM_001958346.1	1.11388309732e-21	PROVISIONAL	NM_001098829.1	1.62894957793e-20	PROVISIONAL	NM_001145322.1	4.36182592547e-134	PROVISIONAL
Har_00005187	NM_057549.2	6.91443e-10	REVIEWED	XM_001958346.1	1.11388309732e-21	PROVISIONAL	NM_001098829.1	1.62894957793e-20	PROVISIONAL	NM_001145322.1	4.36182592547e-134	PROVISIONAL
Har_00005192	NM_138225.2	2.44458	REVIEWED	XM_001356794.2	0.858024756421	PROVISIONAL	XM_963586.2	0.803656992759	MODEL	NM_001134269.1	0.131283127443	PROVISIONAL
Har_00005201	NM_079976.4	6.30307e-16	REVIEWED	XM_002014907.1	8.70733496586e-16	PROVISIONAL	NM_001114324.2	1.96474323998e-07	VALIDATED	NM_001043913.1	4.04205351757e-47	PROVISIONAL
Har_00005202	NM_079976.4	6.30307e-16	REVIEWED	XM_002014907.1	8.70733496586e-16	PROVISIONAL	NM_001114324.2	1.96474323998e-07	VALIDATED	NM_001043913.1	4.04205351757e-47	PROVISIONAL
Har_00005206	NM_078490.2	1.96552e-06	REVIEWED	XM_001976912.1	1.6611838552e-10	PROVISIONAL	XM_963178.1	3.7822874156e-20	MODEL	NM_001043919.1	1.4202925732e-36	PROVISIONAL
Har_00005208	NM_078490.2	1.96552e-06	REVIEWED	XM_001976912.1	1.6611838552e-10	PROVISIONAL	XM_963178.1	3.7822874156e-20	MODEL	NM_001043919.1	1.4202925732e-36	PROVISIONAL
Har_00005211	NM_176104.1	0.618665	REVIEWED	XM_002006873.1	0.217145976523	PROVISIONAL	XM_970922.1	0.803656992759	MODEL	NM_001142611.1	0.518748609807	PROVISIONAL
Har_00005215	NM_176104.1	0.618665	REVIEWED	XM_002006873.1	0.217145976523	PROVISIONAL	XM_970922.1	0.803656992759	MODEL	NM_001142611.1	0.518748609807	PROVISIONAL
Har_00005218	NM_142448.2	0.618665	REVIEWED	XM_002135685.1	0.0139077130974	PROVISIONAL	NM_001170777.1	0.203386768478	PROVISIONAL	NM_001043625.1	0.131283127443	PROVISIONAL
Har_00005220	NM_142448.2	0.618665	REVIEWED	XM_002135685.1	0.0139077130974	PROVISIONAL	NM_001170777.1	0.203386768478	PROVISIONAL	NM_001043625.1	0.131283127443	PROVISIONAL
Har_00005224	NM_080351.5	7.46027e-16	REVIEWED	NM_080351.5	4.0883404493e-15	REVIEWED	XM_965038.2	0.000834315992851	MODEL	NM_001047007.1	4.68860337555e-103	PROVISIONAL
Har_00005225	NM_080351.5	7.46027e-16	REVIEWED	NM_080351.5	4.0883404493e-15	REVIEWED	XM_965038.2	0.000834315992851	MODEL	NM_001047007.1	4.68860337555e-103	PROVISIONAL
Har_00005235	NM_132069.2	0.00253783	REVIEWED	XM_002099838.1	6.14869961558e-11	PROVISIONAL	XM_001807593.1	0.203386768478	MODEL	NM_001043513.1	0.518748609807	PROVISIONAL
Har_00005236	NM_132069.2	0.00253783	REVIEWED	XM_002099838.1	6.14869961558e-11	PROVISIONAL	XM_001807593.1	0.203386768478	MODEL	NM_001043513.1	0.518748609807	PROVISIONAL
Har_00005242	NM_001111012.1	0.15657	REVIEWED	XM_002062373.1	0.217145976523	PROVISIONAL	XM_968979.2	0.803656992759	MODEL	NM_001098373.1	0.131283127443	PROVISIONAL
Har_00005243	NM_001111012.1	0.15657	REVIEWED	XM_002062373.1	0.217145976523	PROVISIONAL	XM_968979.2	0.803656992759	MODEL	NM_001098373.1	0.131283127443	PROVISIONAL
Har_00005245	NM_001110982.2	0.607946	REVIEWED	XM_002068987.1	0.842329778552	PROVISIONAL	XM_961505.2	0.790509043168	MODEL	NM_001043515.1	0.510763612322	PROVISIONAL
Har_00005253	NM_167132.1	0.858435	REVIEWED	XM_001957062.1	0.00473930117512	PROVISIONAL	NM_001114341.1	0.0178593622065	VALIDATED	NM_001043842.1	0.0115906534811	PROVISIONAL
Har_00005257	NM_167132.1	0.858435	REVIEWED	XM_001957062.1	0.00473930117512	PROVISIONAL	NM_001114341.1	0.0178593622065	VALIDATED	NM_001043842.1	0.0115906534811	PROVISIONAL
Har_00005259	NM_167886.1	2.44458	REVIEWED	XM_002088090.1	0.858024756421	PROVISIONAL	XM_964642.1	0.203386768478	MODEL	NM_001043464.1	0.131283127443	PROVISIONAL
Har_00005260	NM_167886.1	2.44458	REVIEWED	XM_002088090.1	0.858024756421	PROVISIONAL	XM_964642.1	0.203386768478	MODEL	NM_001043464.1	0.131283127443	PROVISIONAL
Har_00005270	NM_139356.1	2.40458	REVIEWED	XM_002075177.1	0.0136131111527	PROVISIONAL	XM_964883.1	0.790509043168	MODEL	NM_001114871.1	0.129135315681	PROVISIONAL
Har_00005275	NM_079307.1	2.44458	REVIEWED	XM_001960694.1	0.858024756421	PROVISIONAL	XM_962001.1	0.203386768478	MODEL	NM_001044217.1	2.04976926904	PROVISIONAL
Har_00005278	NM_079307.1	2.44458	REVIEWED	XM_001960694.1	0.858024756421	PROVISIONAL	XM_962001.1	0.203386768478	MODEL	NM_001044217.1	2.04976926904	PROVISIONAL
Har_00005284	NM_206014.1	0.0396241	REVIEWED	XM_001977577.1	0.217145976523	PROVISIONAL	XM_966257.1	0.803656992759	MODEL	NM_001099838.1	0.518748609807	PROVISIONAL
Har_00005285	NM_206014.1	0.0396241	REVIEWED	XM_001977577.1	0.217145976523	PROVISIONAL	XM_966257.1	0.803656992759	MODEL	NM_001099838.1	0.518748609807	PROVISIONAL
Har_00005289	NM_206294.2	0.618665	REVIEWED	XM_001959843.1	0.217145976523	PROVISIONAL	XM_001810710.1	0.203386768478	MODEL	NM_001043840.1	0.131283127443	PROVISIONAL
Har_00005292	NM_206294.2	0.618665	REVIEWED	XM_001959843.1	0.217145976523	PROVISIONAL	XM_001810710.1	0.203386768478	MODEL	NM_001043840.1	0.131283127443	PROVISIONAL
Har_00005296	NM_135191.2	0.618665	REVIEWED	XM_001988301.1	0.217145976523	PROVISIONAL	XM_964178.1	0.803656992759	MODEL	NM_001146716.1	0.00840839006202	PROVISIONAL
Har_00005303	NM_134968.2	2.44458	REVIEWED	XM_002063890.1	0.217145976523	PROVISIONAL	XM_966793.1	0.0514724291141	MODEL	NM_001126254.1	0.518748609807	PROVISIONAL
Har_00005304	NM_134968.2	2.44458	REVIEWED	XM_002063890.1	0.217145976523	PROVISIONAL	XM_966793.1	0.0514724291141	MODEL	NM_001126254.1	0.518748609807	PROVISIONAL
Har_00005312	NM_165243.1	0.0396241	REVIEWED	XM_001961632.1	0.217145976523	PROVISIONAL	XM_968812.2	0.203386768478	MODEL	NM_001048213.1	0.00840839006202	PROVISIONAL
Har_00005314	NM_165243.1	0.0396241	REVIEWED	XM_001961632.1	0.217145976523	PROVISIONAL	XM_968812.2	0.203386768478	MODEL	NM_001048213.1	0.00840839006202	PROVISIONAL
Har_00005320	NM_079413.2	0.618665	REVIEWED	XM_001985266.1	3.39037588639	PROVISIONAL	XM_965350.2	0.0514724291141	MODEL	NM_001044001.1	0.131283127443	PROVISIONAL
Har_00005323	NM_058143.3	0.15657	REVIEWED	NM_058143.3	0.858024756421	REVIEWED	XM_964740.2	0.000834315992851	MODEL	NM_001047022.1	2.04976926904	PROVISIONAL
Har_00005324	NM_058143.3	0.15657	REVIEWED	NM_058143.3	0.858024756421	REVIEWED	XM_964740.2	0.000834315992851	MODEL	NM_001047022.1	2.04976926904	PROVISIONAL
Har_00005330	NM_135238.2	0.116048	REVIEWED	XM_001976815.1	0.635714042244	PROVISIONAL	XM_962510.1	0.59589088352	MODEL	NM_001135886.1	0.384786056725	PROVISIONAL
Har_00005331	NM_135238.2	0.116048	REVIEWED	XM_001976815.1	0.635714042244	PROVISIONAL	XM_962510.1	0.59589088352	MODEL	NM_001135886.1	0.384786056725	PROVISIONAL
Har_00005341	NM_135223.2	0.613895	REVIEWED	XM_001978655.1	0.851402735148	PROVISIONAL	XM_964818.2	0.0510760517722	MODEL	NM_001173175.1	0.130273257232	PROVISIONAL
Har_00005345	NM_132963.1	0.617984	REVIEWED	XM_002073396.1	0.857078753382	PROVISIONAL	XM_966768.2	0.203163020658	MODEL	NM_001043491.1	0.13113886027	PROVISIONAL
Har_00005355	NM_169826.1	2.44188	REVIEWED	XM_002073986.1	3.38663787549	PROVISIONAL	XM_962627.1	0.203163020658	MODEL	NM_001046844.1	2.04751677534	PROVISIONAL
Har_00005356	NM_169826.1	2.44188	REVIEWED	XM_002073986.1	3.38663787549	PROVISIONAL	XM_962627.1	0.203163020658	MODEL	NM_001046844.1	2.04751677534	PROVISIONAL
Har_00005360	NM_001104224.1	7.50793e-90	REVIEWED	XM_001978992.1	2.84011306633e-96	PROVISIONAL	NM_001080100.1	3.19583812265e-74	VALIDATED	NM_001047005.1	1.60516138719e-164	PROVISIONAL
Har_00005363	NM_001104224.1	7.50793e-90	REVIEWED	XM_001978992.1	2.84011306633e-96	PROVISIONAL	NM_001080100.1	3.19583812265e-74	VALIDATED	NM_001047005.1	1.60516138719e-164	PROVISIONAL
Har_00005366	NM_135124.1	0.156397	REVIEWED	XM_002107105.1	0.216906565303	PROVISIONAL	XM_967097.1	0.000210913559911	MODEL	NM_001142971.1	0.13113886027	PROVISIONAL
Har_00005370	NM_135124.1	0.156397	REVIEWED	XM_002107105.1	0.216906565303	PROVISIONAL	XM_967097.1	0.000210913559911	MODEL	NM_001142971.1	0.13113886027	PROVISIONAL
Har_00005371	NM_141289.2	0.0395805	REVIEWED	XM_002071239.1	0.0138923793453	PROVISIONAL	XM_966013.1	0.00329306699155	MODEL	NM_001046971.1	2.76252485268e-24	PROVISIONAL
Har_00005381	NM_135717.2	0.156397	REVIEWED	XM_002067021.1	0.216906565303	PROVISIONAL	XM_968327.1	0.0514158037795	MODEL	NM_001046755.1	0.13113886027	PROVISIONAL
Har_00005383	NM_135717.2	0.156397	REVIEWED	XM_002067021.1	0.216906565303	PROVISIONAL	XM_968327.1	0.0514158037795	MODEL	NM_001046755.1	0.13113886027	PROVISIONAL
Har_00005389	NM_170422.1	2.44188	REVIEWED	XM_002081595.1	0.857078753382	PROVISIONAL	XM_970295.1	0.802772881656	MODEL	NM_001046837.1	0.13113886027	PROVISIONAL
Har_00005390	NM_170422.1	2.44188	REVIEWED	XM_002081595.1	0.857078753382	PROVISIONAL	XM_970295.1	0.802772881656	MODEL	NM_001046837.1	0.13113886027	PROVISIONAL
Har_00005398	NM_145882.1	0.617984	REVIEWED	XM_001972196.1	3.38663787549	PROVISIONAL	XM_968489.1	0.000833398153475	MODEL	NM_001046807.1	0.51817855639	PROVISIONAL
Har_00005402	NM_145105.2	0.652235	REVIEWED	XM_001994961.1	1.46410951277e-05	PROVISIONAL	XM_969103.2	0.0540233617289	MODEL	NM_001047052.1	1.6014714398e-28	PROVISIONAL
Har_00005404	NM_145105.2	0.652235	REVIEWED	XM_001994961.1	1.46410951277e-05	PROVISIONAL	XM_969103.2	0.0540233617289	MODEL	NM_001047052.1	1.6014714398e-28	PROVISIONAL
Har_00005406	NM_078856.2	0.617984	REVIEWED	XM_001955568.1	0.857078753382	PROVISIONAL	XM_965874.1	5.54135930236e-08	MODEL	NM_001043878.1	0.51817855639	PROVISIONAL
Har_00005415	NM_080011.2	0.617984	REVIEWED	XM_002065825.1	0.216906565303	PROVISIONAL	XM_967064.1	0.00329306699155	MODEL	NM_001043374.1	0.51817855639	PROVISIONAL
Har_00005416	NM_080011.2	0.617984	REVIEWED	XM_002065825.1	0.216906565303	PROVISIONAL	XM_967064.1	0.00329306699155	MODEL	NM_001043374.1	0.51817855639	PROVISIONAL
Har_00005424	NM_057654.3	0.000154935	REVIEWED	XM_002017080.1	8.97237030989e-10	PROVISIONAL	NM_001170758.1	1.2865094434e-05	VALIDATED	NM_001047012.1	1.36727579338e-59	PROVISIONAL
Har_00005431	NM_167922.2	4.2658e-08	REVIEWED	XM_002093176.1	3.93376238915e-12	PROVISIONAL	XM_967384.1	0.000833398153475	MODEL	NM_001043907.1	0.13113886027	PROVISIONAL
Har_00005433	NM_167922.2	4.2658e-08	REVIEWED	XM_002093176.1	3.93376238915e-12	PROVISIONAL	XM_967384.1	0.000833398153475	MODEL	NM_001043907.1	0.13113886027	PROVISIONAL
Har_00005436	NM_078785.3	0.617984	REVIEWED	XM_001361505.2	0.216906565303	PROVISIONAL	XM_963960.1	0.0514158037795	MODEL	NM_001098295.1	5.79774297964e-10	PROVISIONAL
Har_00005437	NM_078785.3	0.617984	REVIEWED	XM_001361505.2	0.216906565303	PROVISIONAL	XM_963960.1	0.0514158037795	MODEL	NM_001098295.1	5.79774297964e-10	PROVISIONAL
Har_00005445	NM_057422.2	0.0100169	REVIEWED	XM_001987853.1	0.00351583594366	PROVISIONAL	XM_967716.1	0.0514158037795	MODEL	NM_001173278.1	4.15472627839e-20	PROVISIONAL
Har_00005453	NM_134718.5	0.617984	REVIEWED	XM_001964868.1	0.216906565303	PROVISIONAL	XM_966722.1	3.17205511828	MODEL	NM_001043562.1	0.13113886027	PROVISIONAL
Har_00005454	NM_134718.5	0.617984	REVIEWED	XM_001964868.1	0.216906565303	PROVISIONAL	XM_966722.1	3.17205511828	MODEL	NM_001043562.1	0.13113886027	PROVISIONAL
Har_00005455	NM_143781.2	0.617984	REVIEWED	XM_002015858.1	9.23720135404e-07	PROVISIONAL	XM_964936.1	0.802772881656	MODEL	NM_001046916.1	0.13113886027	PROVISIONAL
Har_00005462	NM_169233.1	0.528952	REVIEWED	XM_002077813.1	0.185210726882	PROVISIONAL	XM_970465.1	0.688001525506	MODEL	NM_001046863.1	0.44466556327	PROVISIONAL
Har_00005465	NM_169233.1	0.528952	REVIEWED	XM_002077813.1	0.185210726882	PROVISIONAL	XM_970465.1	0.688001525506	MODEL	NM_001046863.1	0.44466556327	PROVISIONAL
Har_00005473	NM_168276.1	0.215774	REVIEWED	XM_001969404.1	1.18117529222	PROVISIONAL	XM_966693.1	0.280782730307	MODEL	NM_001123336.1	0.0458526564328	PROVISIONAL
Har_00005475	NM_168276.1	0.215774	REVIEWED	XM_001969404.1	1.18117529222	PROVISIONAL	XM_966693.1	0.280782730307	MODEL	NM_001123336.1	0.0458526564328	PROVISIONAL
Har_00005479	NM_137033.2	1.07957e-08	REVIEWED	XM_001975720.1	5.91622042976e-08	PROVISIONAL	XM_971006.2	8.65191759819e-07	MODEL	NM_001043612.1	2.04751677534	PROVISIONAL
Har_00005487	NM_132311.2	0.156397	REVIEWED	XM_001993025.1	0.857078753382	PROVISIONAL	XM_967029.2	0.203163020658	MODEL	NM_001043510.1	0.13113886027	PROVISIONAL
Har_00005490	NM_206150.2	0.156397	REVIEWED	XM_002051915.1	5.69881430996e-05	PROVISIONAL	NM_001105542.1	0.203163020658	PROVISIONAL	NM_001046779.1	0.51817855639	PROVISIONAL
Har_00005502	NM_079467.2	7.17821e-13	REVIEWED	XM_002040699.1	1.61367472324e-14	PROVISIONAL	XM_970412.1	0.00329306699155	MODEL	NM_001123341.1	8.43057827718e-40	PROVISIONAL
Har_00005503	NM_079467.2	7.17821e-13	REVIEWED	XM_002040699.1	1.61367472324e-14	PROVISIONAL	XM_970412.1	0.00329306699155	MODEL	NM_001123341.1	8.43057827718e-40	PROVISIONAL
Har_00005509	NM_140194.1	0.156397	REVIEWED	XM_002074789.1	0.216906565303	PROVISIONAL	XM_964945.1	0.802772881656	MODEL	NM_001046712.1	0.51817855639	PROVISIONAL
Har_00005510	NM_140194.1	0.156397	REVIEWED	XM_002074789.1	0.216906565303	PROVISIONAL	XM_964945.1	0.802772881656	MODEL	NM_001046712.1	0.51817855639	PROVISIONAL
Har_00005514	NM_175964.1	0.00253504	REVIEWED	XM_002058805.1	0.0138923793453	PROVISIONAL	XM_001813498.1	3.41869539036e-06	MODEL	NM_001102463.1	0.13113886027	PROVISIONAL
Har_00005517	NM_175964.1	0.00253504	REVIEWED	XM_002058805.1	0.0138923793453	PROVISIONAL	XM_001813498.1	3.41869539036e-06	MODEL	NM_001102463.1	0.13113886027	PROVISIONAL
Har_00005522	NM_136616.4	0.136832	REVIEWED	XM_001995270.1	0.749857285811	PROVISIONAL	NM_001160250.1	7.16084550073e-07	VALIDATED	NM_001043451.1	0.000116657581335	PROVISIONAL
Har_00005523	NM_136616.4	0.136832	REVIEWED	XM_001995270.1	0.749857285811	PROVISIONAL	NM_001160250.1	7.16084550073e-07	VALIDATED	NM_001043451.1	0.000116657581335	PROVISIONAL
Har_00005528	NM_078537.2	0.617302	REVIEWED	XM_001966709.1	2.51670575075e-13	PROVISIONAL	XM_965346.1	3.16856166551	MODEL	NM_001044197.1	2.04526428164	PROVISIONAL
Har_00005529	NM_078537.2	0.617302	REVIEWED	XM_001966709.1	2.51670575075e-13	PROVISIONAL	XM_965346.1	3.16856166551	MODEL	NM_001044197.1	2.04526428164	PROVISIONAL
Har_00005537	NM_141961.2	0.14237	REVIEWED	XM_001985319.1	0.0124602059639	PROVISIONAL	XM_968094.1	0.0117867162664	MODEL	NM_001110006.1	0.120564109786	PROVISIONAL
Har_00005538	NM_141961.2	0.14237	REVIEWED	XM_001985319.1	0.0124602059639	PROVISIONAL	XM_968094.1	0.0117867162664	MODEL	NM_001110006.1	0.120564109786	PROVISIONAL
Har_00005540	NM_078701.2	2.43919	REVIEWED	XM_001960779.1	3.38289986459	PROVISIONAL	XM_968683.1	0.801888770553	MODEL	NM_001043550.1	2.04526428164	PROVISIONAL
Har_00005547	NM_080306.2	0.617302	REVIEWED	XM_001989063.1	0.856132750343	PROVISIONAL	XM_962920.1	0.801888770553	MODEL	NM_001098359.1	0.517608502972	PROVISIONAL
Har_00005557	NM_137686.5	0.0395368	REVIEWED	XM_002038879.1	0.0548333837711	PROVISIONAL	XM_967514.1	0.202939272838	MODEL	NM_001047029.1	0.0331516644764	PROVISIONAL
Har_00005559	NM_137686.5	0.0395368	REVIEWED	XM_002038879.1	0.0548333837711	PROVISIONAL	XM_967514.1	0.202939272838	MODEL	NM_001047029.1	0.0331516644764	PROVISIONAL
Har_00005560	NM_166794.1	0.156225	REVIEWED	XM_001953701.1	1.49560427019e-08	PROVISIONAL	XM_962914.1	0.051359178445	MODEL	NM_001109921.1	0.517608502972	PROVISIONAL
Har_00005562	NM_166794.1	0.156225	REVIEWED	XM_001953701.1	1.49560427019e-08	PROVISIONAL	XM_962914.1	0.051359178445	MODEL	NM_001109921.1	0.517608502972	PROVISIONAL
Har_00005569	NM_169694.1	0.617302	REVIEWED	XM_002071102.1	2.33513912365e-07	PROVISIONAL	XM_968107.2	0.202939272838	MODEL	NM_001046708.1	2.04526428164	PROVISIONAL
Har_00005574	NM_165794.4	0.178951	REVIEWED	XM_001960395.1	0.980881139108	PROVISIONAL	XM_970156.1	3.67266217715	MODEL	NM_001112751.1	3.87792089395e-05	PROVISIONAL
Har_00005579	NM_165794.4	0.178951	REVIEWED	XM_001960395.1	0.980881139108	PROVISIONAL	XM_970156.1	3.67266217715	MODEL	NM_001112751.1	3.87792089395e-05	PROVISIONAL
Har_00005581	NM_135185.2	0.0100058	REVIEWED	XM_002038061.1	0.000224932867387	PROVISIONAL	XM_001806937.1	0.051359178445	MODEL	NM_001043842.1	0.517608502972	PROVISIONAL
Har_00005584	NM_135185.2	0.0100058	REVIEWED	XM_002038061.1	0.000224932867387	PROVISIONAL	XM_001806937.1	0.051359178445	MODEL	NM_001043842.1	0.517608502972	PROVISIONAL
Har_00005594	NM_165279.1	1.88178e-16	REVIEWED	XM_002039041.1	2.81275441276e-22	PROVISIONAL	NM_001102586.1	2.83939345102e-28	PROVISIONAL	NM_001043709.1	5.38771612806e-41	PROVISIONAL
Har_00005599	NM_078873.2	0.156225	REVIEWED	XM_001994481.1	0.216667154083	PROVISIONAL	XM_961227.1	0.051359178445	MODEL	NM_001098372.2	0.0331516644764	PROVISIONAL
Har_00005600	NM_078873.2	0.156225	REVIEWED	XM_001994481.1	0.216667154083	PROVISIONAL	XM_961227.1	0.051359178445	MODEL	NM_001098372.2	0.0331516644764	PROVISIONAL
Har_00005602	NM_057618.2	2.43919	REVIEWED	XM_002078546.1	0.856132750343	PROVISIONAL	XM_969818.2	0.051359178445	MODEL	NM_001123337.1	0.130994593097	PROVISIONAL
Har_00005606	NM_057618.2	2.43919	REVIEWED	XM_002078546.1	0.856132750343	PROVISIONAL	XM_969818.2	0.051359178445	MODEL	NM_001123337.1	0.130994593097	PROVISIONAL
Har_00005610	NM_001032048.1	9.35358e-71	REVIEWED	XM_002087579.1	5.32144103655e-73	PROVISIONAL	XM_963867.2	5.96564533712e-14	MODEL	NM_001123339.1	7.81375246905e-34	PROVISIONAL
Har_00005612	NM_001032048.1	9.35358e-71	REVIEWED	XM_002087579.1	5.32144103655e-73	PROVISIONAL	XM_963867.2	5.96564533712e-14	MODEL	NM_001123339.1	7.81375246905e-34	PROVISIONAL
Har_00005621	NM_140956.1	0.617302	REVIEWED	XM_001987574.1	0.0548333837711	PROVISIONAL	XM_968364.2	0.801888770553	MODEL	NM_001043589.1	2.04526428164	PROVISIONAL
Har_00005624	NM_134510.1	4.93857e-20	REVIEWED	XM_002100933.1	4.90825050805e-30	PROVISIONAL	XM_965318.2	0.0512459277759	MODEL	NM_001047011.1	0.130706058751	PROVISIONAL
Har_00005625	NM_134510.1	4.93857e-20	REVIEWED	XM_002100933.1	4.90825050805e-30	PROVISIONAL	XM_965318.2	0.0512459277759	MODEL	NM_001047011.1	0.130706058751	PROVISIONAL
Har_00005636	NM_143008.2	0.153361	REVIEWED	XM_002013768.1	0.840438773596	PROVISIONAL	XM_001811881.1	0.788741567858	MODEL	NM_001043931.1	0.128846898142	PROVISIONAL
Har_00005642	NM_138163.1	0.617302	REVIEWED	XM_001970944.1	3.38289986459	PROVISIONAL	XM_965936.1	0.202939272838	MODEL	NM_001046717.1	0.000537354936193	PROVISIONAL
Har_00005645	NM_133097.1	0.616621	REVIEWED	XM_001960998.1	0.0547727943968	PROVISIONAL	XM_970488.2	0.0513025531104	MODEL	NM_001043820.1	0.130850325924	PROVISIONAL
Har_00005647	NM_133097.1	0.616621	REVIEWED	XM_001960998.1	0.0547727943968	PROVISIONAL	XM_970488.2	0.0513025531104	MODEL	NM_001043820.1	0.130850325924	PROVISIONAL
Har_00005653	NM_080045.2	0.156052	REVIEWED	XM_001992680.1	0.855186747304	PROVISIONAL	XM_966560.1	0.0513025531104	MODEL	NM_001044011.1	3.56899926192e-08	PROVISIONAL
Har_00005656	NM_080045.2	0.156052	REVIEWED	XM_001992680.1	0.855186747304	PROVISIONAL	XM_966560.1	0.0513025531104	MODEL	NM_001044011.1	3.56899926192e-08	PROVISIONAL
Har_00005664	NM_001038940.2	0.616621	REVIEWED	XM_001988634.1	3.37916185369	PROVISIONAL	XM_962880.2	0.202715525017	MODEL	NM_001044011.1	0.130850325924	PROVISIONAL
Har_00005665	NM_141938.1	9.47884	REVIEWED	XM_002049921.1	0.212246682389	PROVISIONAL	XM_967862.1	0.787857831408	MODEL	NM_001160189.1	0.12870268956	PROVISIONAL
Har_00005670	NM_141938.1	9.47884	REVIEWED	XM_002049921.1	0.212246682389	PROVISIONAL	XM_967862.1	0.787857831408	MODEL	NM_001160189.1	0.12870268956	PROVISIONAL
Har_00005678	NM_057440.3	0.00252945	REVIEWED	XM_002004014.1	6.12836213064e-11	PROVISIONAL	NM_001102585.1	0.0129834750221	PROVISIONAL	NM_001043405.1	0.517038449555	PROVISIONAL
Har_00005683	NM_079772.1	2.39113	REVIEWED	XM_002072914.1	0.837602274252	PROVISIONAL	XM_969758.1	0.786090360934	MODEL	NM_001043703.1	0.50791441318	PROVISIONAL
Har_00005685	NM_079772.1	2.39113	REVIEWED	XM_002072914.1	0.837602274252	PROVISIONAL	XM_969758.1	0.786090360934	MODEL	NM_001043703.1	0.50791441318	PROVISIONAL
Har_00005689	NM_134994.1	0.616621	REVIEWED	XM_001356009.2	0.855186747304	PROVISIONAL	XM_970454.1	0.80100465945	MODEL	NM_001043381.1	0.517038449555	PROVISIONAL
Har_00005692	NM_134994.1	0.616621	REVIEWED	XM_001356009.2	0.855186747304	PROVISIONAL	XM_970454.1	0.80100465945	MODEL	NM_001043381.1	0.517038449555	PROVISIONAL
Har_00005695	NM_136425.2	0.195505	REVIEWED	XM_001971183.1	0.270383031818	PROVISIONAL	XM_968823.1	1.00635020245	MODEL	NM_001043703.1	0.650424580024	PROVISIONAL
Har_00005698	NM_136425.2	0.195505	REVIEWED	XM_001971183.1	0.270383031818	PROVISIONAL	XM_968823.1	1.00635020245	MODEL	NM_001043703.1	0.650424580024	PROVISIONAL
Har_00005706	NM_079648.2	0.554839	REVIEWED	XM_001955476.1	0.764947428588	PROVISIONAL	XM_962178.1	0.182404759891	MODEL	NM_001046739.1	0.470791980549	PROVISIONAL
Har_00005709	NM_169177.1	0.616621	REVIEWED	XM_002013869.1	0.216427742863	PROVISIONAL	XM_969983.1	0.202715525017	MODEL	NM_001109918.1	0.0331151538327	PROVISIONAL
Har_00005710	NM_169177.1	0.616621	REVIEWED	XM_002013869.1	0.216427742863	PROVISIONAL	XM_969983.1	0.202715525017	MODEL	NM_001109918.1	0.0331151538327	PROVISIONAL
Har_00005714	NM_134904.2	0.616621	REVIEWED	XM_002072391.1	0.0547727943968	PROVISIONAL	XM_961238.2	0.0513025531104	MODEL	NM_001160200.1	0.130850325924	PROVISIONAL
Har_00005715	NM_134904.2	0.616621	REVIEWED	XM_002072391.1	0.0547727943968	PROVISIONAL	XM_961238.2	0.0513025531104	MODEL	NM_001160200.1	0.130850325924	PROVISIONAL
Har_00005721	NM_169050.1	0.616621	REVIEWED	XM_002044458.1	0.216427742863	PROVISIONAL	XM_966745.1	0.202715525017	MODEL	NM_001043496.1	0.517038449555	PROVISIONAL
Har_00005727	NM_169050.1	0.616621	REVIEWED	XM_002044458.1	0.216427742863	PROVISIONAL	XM_966745.1	0.202715525017	MODEL	NM_001043496.1	0.517038449555	PROVISIONAL
Har_00005728	NM_137897.2	2.4365	REVIEWED	XM_002068469.1	3.37916185369	PROVISIONAL	XM_969905.1	12.5063651916	MODEL	NM_001110343.1	2.04301178794	PROVISIONAL
Har_00005731	NM_137897.2	2.4365	REVIEWED	XM_002068469.1	3.37916185369	PROVISIONAL	XM_969905.1	12.5063651916	MODEL	NM_001110343.1	2.04301178794	PROVISIONAL
Har_00005739	NM_135694.2	2.13299	REVIEWED	XM_002026377.1	0.18501553097	PROVISIONAL	XM_967949.2	4.40117679339e-08	MODEL	NM_001046949.1	7.12676045368e-21	PROVISIONAL
Har_00005744	NM_142983.2	0.595356	REVIEWED	XM_001962061.1	3.26262799139	PROVISIONAL	XM_971318.2	0.195724672226	MODEL	NM_001044191.1	0.501182264818	PROVISIONAL
Har_00005746	NM_142983.2	0.595356	REVIEWED	XM_001962061.1	3.26262799139	PROVISIONAL	XM_971318.2	0.195724672226	MODEL	NM_001044191.1	0.501182264818	PROVISIONAL
Har_00005752	NM_169854.1	0.00063873	REVIEWED	XM_001979497.1	0.000224187233573	PROVISIONAL	XM_962895.2	0.0511893024413	MODEL	NM_001043590.1	0.130561791578	PROVISIONAL
Har_00005753	NM_169854.1	0.00063873	REVIEWED	XM_001979497.1	0.000224187233573	PROVISIONAL	XM_962895.2	0.0511893024413	MODEL	NM_001043590.1	0.130561791578	PROVISIONAL
Har_00005759	NM_169871.1	0.139414	REVIEWED	XM_001986066.1	0.764008454026	PROVISIONAL	XM_966301.2	0.00290080478401	MODEL	NM_001113270.1	0.470224926452	PROVISIONAL
Har_00005760	NM_169871.1	0.139414	REVIEWED	XM_001986066.1	0.764008454026	PROVISIONAL	XM_966301.2	0.00290080478401	MODEL	NM_001113270.1	0.470224926452	PROVISIONAL
Har_00005766	NM_164454.1	0.360279	REVIEWED	XM_002041489.1	0.126080743411	PROVISIONAL	XM_001808041.1	0.0299009454396	MODEL	NM_001043560.1	0.302984894043	PROVISIONAL
Har_00005768	NM_164454.1	0.360279	REVIEWED	XM_002041489.1	0.126080743411	PROVISIONAL	XM_001808041.1	0.0299009454396	MODEL	NM_001043560.1	0.302984894043	PROVISIONAL
Har_00005770	NM_078496.2	0.615939	REVIEWED	XM_001961587.1	0.854240744265	PROVISIONAL	XM_964697.2	0.0512459277759	MODEL	NM_001043513.1	2.04075929423	PROVISIONAL
Har_00005778	NM_137455.4	0.615939	REVIEWED	XM_002012834.1	0.216188331643	PROVISIONAL	XM_966510.1	0.800120548347	MODEL	NM_001123336.1	0.516468396138	PROVISIONAL
Har_00005780	NM_137455.4	0.615939	REVIEWED	XM_002012834.1	0.216188331643	PROVISIONAL	XM_966510.1	0.800120548347	MODEL	NM_001123336.1	0.516468396138	PROVISIONAL
Har_00005788	NM_142705.2	1.45693e-07	REVIEWED	NM_142705.2	7.98417139879e-07	REVIEWED	XM_962612.1	0.7363442136	MODEL	NM_001102462.1	3.95429405162e-65	PROVISIONAL
Har_00005789	NM_142705.2	1.45693e-07	REVIEWED	NM_142705.2	7.98417139879e-07	REVIEWED	XM_962612.1	0.7363442136	MODEL	NM_001102462.1	3.95429405162e-65	PROVISIONAL
Har_00005791	NM_141964.2	0.15588	REVIEWED	XM_002011956.1	0.216188331643	PROVISIONAL	XM_964240.2	0.0512459277759	MODEL	NM_001111351.1	0.516468396138	PROVISIONAL
Har_00005797	NM_141964.2	0.15588	REVIEWED	XM_002011956.1	0.216188331643	PROVISIONAL	XM_964240.2	0.0512459277759	MODEL	NM_001111351.1	0.516468396138	PROVISIONAL
Har_00005800	NM_141988.1	0.615939	REVIEWED	XM_002006816.1	0.216188331643	PROVISIONAL	XM_965195.2	0.202491777197	MODEL	NM_001046912.1	0.130706058751	PROVISIONAL
Har_00005801	NM_141988.1	0.615939	REVIEWED	XM_002006816.1	0.216188331643	PROVISIONAL	XM_965195.2	0.202491777197	MODEL	NM_001046912.1	0.130706058751	PROVISIONAL
Har_00005806	NM_164870.2	0.615939	REVIEWED	XM_002046860.1	0.854240744265	PROVISIONAL	XM_962417.2	0.202491777197	MODEL	NM_001130875.1	0.516468396138	PROVISIONAL
Har_00005807	NM_164870.2	0.615939	REVIEWED	XM_002046860.1	0.854240744265	PROVISIONAL	XM_962417.2	0.202491777197	MODEL	NM_001130875.1	0.516468396138	PROVISIONAL
Har_00005816	NM_175960.4	2.43381	REVIEWED	XM_001978115.1	0.216188331643	PROVISIONAL	XM_001812588.1	0.202491777197	MODEL	NM_001044039.1	0.516468396138	PROVISIONAL
Har_00005821	NM_139641.2	0.615939	REVIEWED	XM_002056472.1	0.216188331643	PROVISIONAL	XM_001810794.1	0.00328218681427	MODEL	NM_001160203.1	0.516468396138	PROVISIONAL
Har_00005823	NM_139641.2	0.615939	REVIEWED	XM_002056472.1	0.216188331643	PROVISIONAL	XM_001810794.1	0.00328218681427	MODEL	NM_001160203.1	0.516468396138	PROVISIONAL
Har_00005829	NM_134481.1	0.615939	REVIEWED	XM_001993373.1	0.216188331643	PROVISIONAL	XM_001815309.1	0.0129691444757	MODEL	NM_001110534.1	0.516468396138	PROVISIONAL
Har_00005832	NM_134481.1	0.615939	REVIEWED	XM_001993373.1	0.216188331643	PROVISIONAL	XM_001815309.1	0.0129691444757	MODEL	NM_001110534.1	0.516468396138	PROVISIONAL
Har_00005838	NM_141892.3	0.031761	REVIEWED	XM_002072203.1	2.68303687116e-06	PROVISIONAL	XM_968660.1	0.16663973063	MODEL	NM_001043376.1	0.108749215802	PROVISIONAL
Har_00005839	NM_141892.3	0.031761	REVIEWED	XM_002072203.1	2.68303687116e-06	PROVISIONAL	XM_968660.1	0.16663973063	MODEL	NM_001043376.1	0.108749215802	PROVISIONAL
Har_00005841	NM_057630.3	0.000639437	REVIEWED	XM_001988523.1	5.09549712462e-33	PROVISIONAL	XM_962825.2	1.45107830898e-11	MODEL	NM_001046942.1	6.9943039327e-62	PROVISIONAL
Har_00005846	NM_057630.3	0.000639437	REVIEWED	XM_001988523.1	5.09549712462e-33	PROVISIONAL	XM_962825.2	1.45107830898e-11	MODEL	NM_001046942.1	6.9943039327e-62	PROVISIONAL
Har_00005849	NM_170567.1	0.615939	REVIEWED	XM_002017273.1	0.0547122050224	PROVISIONAL	XM_965786.1	0.800120548347	MODEL	NM_001123333.1	0.130706058751	PROVISIONAL
Har_00005854	NM_135020.2	4.75709e-17	REVIEWED	XM_001968678.1	1.06939789712e-18	PROVISIONAL	XM_967268.1	0.800120548347	MODEL	NM_001044075.1	2.04075929423	PROVISIONAL
Har_00005855	NM_135020.2	4.75709e-17	REVIEWED	XM_001968678.1	1.06939789712e-18	PROVISIONAL	XM_967268.1	0.800120548347	MODEL	NM_001044075.1	2.04075929423	PROVISIONAL
Har_00005865	NM_136223.2	0.615939	REVIEWED	XM_001953598.1	3.37542384279	PROVISIONAL	XM_967105.2	0.202491777197	MODEL	NM_001043528.1	0.516468396138	PROVISIONAL
Har_00005867	NM_136223.2	0.615939	REVIEWED	XM_001953598.1	3.37542384279	PROVISIONAL	XM_967105.2	0.202491777197	MODEL	NM_001043528.1	0.516468396138	PROVISIONAL
Har_00005873	NM_139599.1	2.20228	REVIEWED	XM_001955489.1	0.000769692591105	PROVISIONAL	XM_965173.1	0.182140453006	MODEL	NM_001135204.2	0.118271937801	PROVISIONAL
Har_00005881	NM_001042873.1	0.150201	REVIEWED	XM_002064581.1	0.207901732561	PROVISIONAL	XM_963027.1	0.774025930265	MODEL	NM_001043433.1	0.00806647124503	PROVISIONAL
Har_00005888	NM_080525.2	0.540871	REVIEWED	XM_002061595.1	0.748426447141	PROVISIONAL	XM_966728.2	0.0113404772999	MODEL	NM_001099838.1	0.115049332764	PROVISIONAL
Har_00005891	NM_131955.1	0.0394495	REVIEWED	XM_001958233.1	0.000224435778177	PROVISIONAL	XM_966696.2	1.34639090397e-05	MODEL	NM_001046755.1	2.04075929423	PROVISIONAL
Har_00005897	NM_132837.1	2.43381	REVIEWED	XM_001361967.2	0.216188331643	PROVISIONAL	XM_967210.2	0.202491777197	MODEL	NM_001111351.1	0.516468396138	PROVISIONAL
Har_00005898	NM_132837.1	2.43381	REVIEWED	XM_001361967.2	0.216188331643	PROVISIONAL	XM_967210.2	0.202491777197	MODEL	NM_001111351.1	0.516468396138	PROVISIONAL
Har_00005909	NM_165182.2	5.38253e-137	REVIEWED	XM_002079639.1	3.17904538759e-142	PROVISIONAL	XM_001813763.1	5.79835704107e-122	MODEL	NM_001043730.1	2.04075929423	PROVISIONAL
Har_00005910	NM_165429.2	0.15588	REVIEWED	XM_002044582.1	0.854240744265	PROVISIONAL	XM_967450.2	1.45107830898e-11	MODEL	NM_001112755.1	0.130706058751	PROVISIONAL
Har_00005915	NM_165429.2	0.15588	REVIEWED	XM_002044582.1	0.854240744265	PROVISIONAL	XM_967450.2	1.45107830898e-11	MODEL	NM_001112755.1	0.130706058751	PROVISIONAL
Har_00005921	NM_143622.2	0.00998376	REVIEWED	NM_143622.2	0.0547122050224	REVIEWED	XM_964181.2	0.202491777197	MODEL	NM_001134249.1	0.516468396138	PROVISIONAL
Har_00005926	NM_166742.1	2.13033	REVIEWED	XM_002047603.1	0.184779262846	PROVISIONAL	XM_968223.1	0.70035145537	MODEL	NM_001043454.1	0.114407983473	PROVISIONAL
Har_00005933	NM_176587.1	0.000597661	REVIEWED	XM_001981202.1	0.00327525673011	PROVISIONAL	XM_970400.2	4.95779303928e-05	MODEL	NM_001126258.1	3.76013623623e-26	PROVISIONAL
Har_00005937	NM_176587.1	0.000597661	REVIEWED	XM_001981202.1	0.00327525673011	PROVISIONAL	XM_970400.2	4.95779303928e-05	MODEL	NM_001126258.1	3.76013623623e-26	PROVISIONAL
Har_00005938	NM_079152.3	0.615939	REVIEWED	XM_001355975.2	0.854240744265	PROVISIONAL	XM_962262.1	0.202491777197	MODEL	NM_001135883.1	2.28334378669e-09	PROVISIONAL
Har_00005939	NM_079152.3	0.615939	REVIEWED	XM_001355975.2	0.854240744265	PROVISIONAL	XM_962262.1	0.202491777197	MODEL	NM_001135883.1	2.28334378669e-09	PROVISIONAL
Har_00005949	NM_057633.3	0.605221	REVIEWED	XM_001962992.1	0.83854777295	PROVISIONAL	XM_965114.2	0.198968196175	MODEL	NM_001046938.1	0.508484252088	PROVISIONAL
Har_00005950	NM_057633.3	0.605221	REVIEWED	XM_001962992.1	0.83854777295	PROVISIONAL	XM_965114.2	0.198968196175	MODEL	NM_001046938.1	0.508484252088	PROVISIONAL
Har_00005955	NM_135713.2	0.271934	REVIEWED	XM_002058802.1	0.0950545489176	PROVISIONAL	XM_966438.1	1.39811426447	MODEL	NM_001043502.1	0.0577451553265	PROVISIONAL
Har_00005956	NM_135713.2	0.271934	REVIEWED	XM_002058802.1	0.0950545489176	PROVISIONAL	XM_966438.1	1.39811426447	MODEL	NM_001043502.1	0.0577451553265	PROVISIONAL
Har_00005962	NM_135978.1	0.15588	REVIEWED	XM_002072342.1	0.0547122050224	PROVISIONAL	XM_963741.1	0.202491777197	MODEL	NM_001173181.1	0.130706058751	INFERRED
Har_00005970	NM_143344.2	3.42174e-64	REVIEWED	XM_001981448.1	4.74557567847e-64	PROVISIONAL	XM_965471.2	0.0129691444757	MODEL	NM_001043542.1	0.130706058751	PROVISIONAL
Har_00005972	NM_143344.2	3.42174e-64	REVIEWED	XM_001981448.1	4.74557567847e-64	PROVISIONAL	XM_965471.2	0.0129691444757	MODEL	NM_001043542.1	0.130706058751	PROVISIONAL
Har_00005975	NM_134534.2	6.82539e-16	REVIEWED	XM_002107421.1	6.19539169282e-20	PROVISIONAL	NM_001168438.1	1.28205497477e-05	PROVISIONAL	NM_001043688.1	3.46895033304e-11	PROVISIONAL
Har_00005985	NM_140455.1	0.15588	REVIEWED	XM_002030463.1	0.854240744265	PROVISIONAL	XM_970368.1	0.800120548347	MODEL	NM_001160191.1	0.033078643189	PROVISIONAL
Har_00005988	NM_132346.1	0.00252665	REVIEWED	XM_002068945.1	5.6799440639e-05	PROVISIONAL	XM_963691.2	0.0129691444757	MODEL	NM_001173139.1	0.00837143010571	PROVISIONAL
Har_00005991	NM_132346.1	0.00252665	REVIEWED	XM_002068945.1	5.6799440639e-05	PROVISIONAL	XM_963691.2	0.0129691444757	MODEL	NM_001173139.1	0.00837143010571	PROVISIONAL
Har_00005997	NM_166555.1	0.155707	REVIEWED	NM_166555.1	0.853294741226	REVIEWED	XM_964053.1	0.202268029377	MODEL	NM_001044003.1	0.51589834272	PROVISIONAL
Har_00005998	NM_166555.1	0.155707	REVIEWED	NM_166555.1	0.853294741226	REVIEWED	XM_964053.1	0.202268029377	MODEL	NM_001044003.1	0.51589834272	PROVISIONAL
Har_00006001	NM_141639.1	2.43111	REVIEWED	XM_001960670.1	3.37168583189	PROVISIONAL	XM_967218.1	3.15808130719	MODEL	NM_001046928.1	2.03850680053	PROVISIONAL
Har_00006007	NM_141639.1	2.43111	REVIEWED	XM_001960670.1	3.37168583189	PROVISIONAL	XM_967218.1	3.15808130719	MODEL	NM_001046928.1	2.03850680053	PROVISIONAL
Har_00006009	NM_001104262.1	0.615258	REVIEWED	XM_001957222.1	0.853294741226	PROVISIONAL	XM_967025.2	0.202268029377	MODEL	NM_001046941.1	0.51589834272	PROVISIONAL
Har_00006014	NM_001104262.1	0.615258	REVIEWED	XM_001957222.1	0.853294741226	PROVISIONAL	XM_967025.2	0.202268029377	MODEL	NM_001046941.1	0.51589834272	PROVISIONAL
Har_00006016	NM_143674.1	0.00997271	REVIEWED	XM_001999192.1	0.00350031348916	PROVISIONAL	XM_968639.2	0.202268029377	MODEL	NM_001134267.1	4.29424633341e-23	PROVISIONAL
Har_00006020	NM_143674.1	0.00997271	REVIEWED	XM_001999192.1	0.00350031348916	PROVISIONAL	XM_968639.2	0.202268029377	MODEL	NM_001134267.1	4.29424633341e-23	PROVISIONAL
Har_00006023	NM_134763.1	2.27207	REVIEWED	XM_001989667.1	3.13863308361	PROVISIONAL	XM_968217.1	2.96320945152	MODEL	NM_001044149.1	0.484065027817	PROVISIONAL
Har_00006032	NM_140686.3	0.155707	REVIEWED	XM_002083216.1	0.215948920423	PROVISIONAL	XM_963485.2	0.202268029377	MODEL	NM_001173322.1	3.31657706374e-39	PROVISIONAL
Har_00006034	NM_140686.3	0.155707	REVIEWED	XM_002083216.1	0.215948920423	PROVISIONAL	XM_963485.2	0.202268029377	MODEL	NM_001173322.1	3.31657706374e-39	PROVISIONAL
Har_00006038	NM_079885.1	0.136661	REVIEWED	NM_079885.1	0.74892037759	REVIEWED	XM_970188.1	2.83015795759	MODEL	NM_001171923.1	0.11619475889	PROVISIONAL
Har_00006039	NM_079885.1	0.136661	REVIEWED	NM_079885.1	0.74892037759	REVIEWED	XM_970188.1	2.83015795759	MODEL	NM_001171923.1	0.11619475889	PROVISIONAL
Har_00006041	NM_143126.1	0.593972	REVIEWED	XM_002034240.1	0.822144053834	PROVISIONAL	XM_001807233.1	0.773114847321	MODEL	NM_001173323.1	0.126294616785	PROVISIONAL
Har_00006043	NM_143126.1	0.593972	REVIEWED	XM_002034240.1	0.822144053834	PROVISIONAL	XM_001807233.1	0.773114847321	MODEL	NM_001173323.1	0.126294616785	PROVISIONAL
Har_00006049	NM_136149.2	9.60624	REVIEWED	XM_001981148.1	3.37168583189	PROVISIONAL	XM_001813845.1	0.202268029377	MODEL	NM_001044175.1	0.51589834272	PROVISIONAL
Har_00006051	NM_136149.2	9.60624	REVIEWED	XM_001981148.1	3.37168583189	PROVISIONAL	XM_001813845.1	0.202268029377	MODEL	NM_001044175.1	0.51589834272	PROVISIONAL
Har_00006060	NM_143561.2	0.615258	REVIEWED	XM_001989666.1	0.0546516156481	PROVISIONAL	XM_967031.2	0.202268029377	MODEL	NM_001044049.1	0.51589834272	PROVISIONAL
Har_00006068	NM_141578.1	0.155707	REVIEWED	XM_002008697.1	0.215948920423	PROVISIONAL	XM_961280.1	0.202268029377	MODEL	NM_001043876.1	0.130561791578	PROVISIONAL
Har_00006071	NM_079269.1	0.155707	REVIEWED	XM_002018760.1	0.853294741226	PROVISIONAL	XM_963853.1	3.15808130719	MODEL	NM_001043457.1	2.03850680053	PROVISIONAL
Har_00006073	NM_079269.1	0.155707	REVIEWED	XM_002018760.1	0.853294741226	PROVISIONAL	XM_963853.1	3.15808130719	MODEL	NM_001043457.1	2.03850680053	PROVISIONAL
Har_00006077	NM_206518.1	0.00252386	REVIEWED	XM_002043236.1	2.32739833098e-07	PROVISIONAL	XM_970127.2	0.799236437244	MODEL	NM_001046944.1	0.51589834272	PROVISIONAL
Har_00006088	NM_001144373.1	0.488665	REVIEWED	XM_002006661.1	2.67794350734	PROVISIONAL	XM_968487.2	0.160650304631	MODEL	NM_001118903.1	0.420504732468	PROVISIONAL
Har_00006089	NM_001144373.1	0.488665	REVIEWED	XM_002006661.1	2.67794350734	PROVISIONAL	XM_968487.2	0.160650304631	MODEL	NM_001118903.1	0.420504732468	PROVISIONAL
Har_00006093	NM_079969.3	3.00633e-22	REVIEWED	XM_001359884.1	1.88718663005e-33	PROVISIONAL	XM_969767.2	2.17634070317e-11	MODEL	NM_001046878.1	0.0502055832456	PROVISIONAL
Har_00006096	NM_079969.3	3.00633e-22	REVIEWED	XM_001359884.1	1.88718663005e-33	PROVISIONAL	XM_969767.2	2.17634070317e-11	MODEL	NM_001046878.1	0.0502055832456	PROVISIONAL
Har_00006098	NM_079050.2	2.94351e-39	REVIEWED	XM_002034265.1	1.03274471249e-39	PROVISIONAL	XM_967814.2	4.42654830417e-14	MODEL	NM_001043754.1	1.65466177876e-117	PROVISIONAL
Har_00006100	NM_079050.2	2.94351e-39	REVIEWED	XM_002034265.1	1.03274471249e-39	PROVISIONAL	XM_967814.2	4.42654830417e-14	MODEL	NM_001043754.1	1.65466177876e-117	PROVISIONAL
Har_00006105	NM_133148.3	0.0394059	REVIEWED	XM_001977728.1	0.00350031348916	PROVISIONAL	XM_964452.1	0.202268029377	MODEL	NM_001046750.1	0.51589834272	PROVISIONAL
Har_00006109	NM_133148.3	0.0394059	REVIEWED	XM_001977728.1	0.00350031348916	PROVISIONAL	XM_964452.1	0.202268029377	MODEL	NM_001046750.1	0.51589834272	PROVISIONAL
Har_00006111	NM_137550.2	2.43111	REVIEWED	XM_002015603.1	0.215948920423	PROVISIONAL	XM_966476.2	0.0511893024413	MODEL	NM_001046976.1	0.51589834272	PROVISIONAL
Har_00006116	NM_137550.2	2.43111	REVIEWED	XM_002015603.1	0.215948920423	PROVISIONAL	XM_966476.2	0.0511893024413	MODEL	NM_001046976.1	0.51589834272	PROVISIONAL
Har_00006122	NM_057783.2	2.34905	REVIEWED	XM_002008697.1	0.207423614491	PROVISIONAL	XM_961280.1	0.195054223243	MODEL	NM_001043876.1	0.126155064722	PROVISIONAL
Har_00006124	NM_140321.2	0.155535	REVIEWED	XM_002014554.1	0.215709509203	PROVISIONAL	XM_963900.2	0.798352326141	MODEL	NM_001048213.1	0.515328289303	PROVISIONAL
Har_00006128	NM_134529.2	0.614577	REVIEWED	XM_001981016.1	0.0545910262738	PROVISIONAL	XM_969681.1	0.798352326141	MODEL	NM_001046649.1	0.130417524405	PROVISIONAL
Har_00006131	NM_134529.2	0.614577	REVIEWED	XM_001981016.1	0.0545910262738	PROVISIONAL	XM_969681.1	0.798352326141	MODEL	NM_001046649.1	0.130417524405	PROVISIONAL
Har_00006137	NM_136119.1	9.5956	REVIEWED	XM_002016756.1	0.215709509203	PROVISIONAL	XM_001815240.1	0.798352326141	MODEL	NM_001043531.1	0.515328289303	PROVISIONAL
Har_00006140	NM_135408.2	2.42842	REVIEWED	XM_002007469.1	3.36794782099	PROVISIONAL	XM_965083.1	0.202044281557	MODEL	NM_001046935.1	2.03625430683	PROVISIONAL
Har_00006149	NM_144347.2	0.13746	REVIEWED	XM_002101699.1	0.0121305148061	PROVISIONAL	XM_970404.1	2.80627721182	MODEL	NM_001099797.1	0.115779708008	PROVISIONAL
Har_00006154	NM_137856.4	2.42842	REVIEWED	XM_001960739.1	3.36794782099	PROVISIONAL	XM_001814951.1	0.202044281557	MODEL	NM_001046642.1	8.04600036161	PROVISIONAL
Har_00006158	NM_137856.4	2.42842	REVIEWED	XM_001960739.1	3.36794782099	PROVISIONAL	XM_001814951.1	0.202044281557	MODEL	NM_001046642.1	8.04600036161	PROVISIONAL
Har_00006164	NM_057375.3	9.58496	REVIEWED	XM_002004793.1	0.215470097983	PROVISIONAL	XM_001812101.1	0.797468215037	MODEL	NM_001114933.1	0.514758235886	PROVISIONAL
Har_00006168	NM_176244.2	0.00844403	REVIEWED	XM_002034695.1	0.000732373789082	PROVISIONAL	XM_966580.1	0.175398816964	MODEL	NM_001142489.1	0.0286528625809	PROVISIONAL
Har_00006170	NM_176244.2	0.00844403	REVIEWED	XM_002034695.1	0.000732373789082	PROVISIONAL	XM_966580.1	0.175398816964	MODEL	NM_001142489.1	0.0286528625809	PROVISIONAL
Har_00006179	NM_001104481.2	0.155535	REVIEWED	NM_001104481.2	0.852348738187	REVIEWED	XM_970164.1	0.202044281557	MODEL	NM_001047009.1	0.515328289303	PROVISIONAL
Har_00006180	NM_001104481.2	0.155535	REVIEWED	NM_001104481.2	0.852348738187	REVIEWED	XM_970164.1	0.202044281557	MODEL	NM_001047009.1	0.515328289303	PROVISIONAL
Har_00006181	NM_140629.1	0.155535	REVIEWED	NM_140629.1	0.852348738187	REVIEWED	XM_969113.1	0.202044281557	MODEL	NM_001166147.1	0.130417524405	PROVISIONAL
Har_00006182	NM_140629.1	0.155535	REVIEWED	NM_140629.1	0.852348738187	REVIEWED	XM_969113.1	0.202044281557	MODEL	NM_001166147.1	0.130417524405	PROVISIONAL
Har_00006194	NM_139899.3	0.0393623	REVIEWED	XM_002029594.1	0.000884865297213	PROVISIONAL	XM_967054.1	3.15458785441	MODEL	NM_001114643.1	0.515328289303	PROVISIONAL
Har_00006196	NM_080055.2	0.00898489	REVIEWED	NM_080055.2	0.049238164346	REVIEWED	XM_968332.2	0.184968244251	MODEL	NM_001044085.1	0.030216108501	PROVISIONAL
Har_00006197	NM_080055.2	0.00898489	REVIEWED	NM_080055.2	0.049238164346	REVIEWED	XM_968332.2	0.184968244251	MODEL	NM_001044085.1	0.030216108501	PROVISIONAL
Har_00006202	NM_164444.1	0.614577	REVIEWED	XM_002061791.1	0.852348738187	PROVISIONAL	XM_969983.1	3.15458785441	MODEL	NM_001099832.1	0.515328289303	PROVISIONAL
Har_00006207	NM_164444.1	0.614577	REVIEWED	XM_002061791.1	0.852348738187	PROVISIONAL	XM_969983.1	3.15458785441	MODEL	NM_001099832.1	0.515328289303	PROVISIONAL
Har_00006209	NM_057653.2	2.12469	REVIEWED	XM_001971414.1	0.733959940118	PROVISIONAL	XM_001814311.1	0.69849828383	MODEL	NM_001043498.1	0.114105532101	PROVISIONAL
Har_00006212	NM_057653.2	2.12469	REVIEWED	XM_001971414.1	0.733959940118	PROVISIONAL	XM_001814311.1	0.69849828383	MODEL	NM_001043498.1	0.114105532101	PROVISIONAL
Har_00006218	NM_132722.2	0.0393623	REVIEWED	XM_002067191.1	0.215709509203	PROVISIONAL	XM_965359.1	0.798352326141	MODEL	NM_001046868.1	0.0330056219016	PROVISIONAL
Har_00006221	NM_132722.2	0.0393623	REVIEWED	XM_002067191.1	0.215709509203	PROVISIONAL	XM_965359.1	0.798352326141	MODEL	NM_001046868.1	0.0330056219016	PROVISIONAL
Har_00006223	NM_143676.1	2.42842	REVIEWED	XM_001996151.1	0.000223938688968	PROVISIONAL	XM_964320.1	1.39466589453e-08	MODEL	NM_001043416.1	2.03625430683	PROVISIONAL
Har_00006226	NM_143676.1	2.42842	REVIEWED	XM_001996151.1	0.000223938688968	PROVISIONAL	XM_964320.1	1.39466589453e-08	MODEL	NM_001043416.1	2.03625430683	PROVISIONAL
Har_00006234	NM_130626.2	0.614577	REVIEWED	XM_001959773.1	3.36794782099	PROVISIONAL	XM_965939.1	0.798352326141	MODEL	NM_001046849.1	0.515328289303	PROVISIONAL
Har_00006239	NM_058131.4	1.67308e-13	REVIEWED	XM_002052586.1	2.31578738706e-13	PROVISIONAL	XM_964739.1	0.0492660090457	MODEL	NM_001043493.1	0.4994737474	PROVISIONAL
Har_00006240	NM_058131.4	1.67308e-13	REVIEWED	XM_002052586.1	2.31578738706e-13	PROVISIONAL	XM_964739.1	0.0492660090457	MODEL	NM_001043493.1	0.4994737474	PROVISIONAL
Har_00006248	NM_001042968.1	1.67628e-07	REVIEWED	XM_002044846.1	9.18622342162e-07	PROVISIONAL	XM_970498.1	0.000828808956594	MODEL	NM_001046882.1	5.5539717359e-07	PROVISIONAL
Har_00006249	NM_001042968.1	1.67628e-07	REVIEWED	XM_002044846.1	9.18622342162e-07	PROVISIONAL	XM_970498.1	0.000828808956594	MODEL	NM_001046882.1	5.5539717359e-07	PROVISIONAL
Har_00006252	NM_079772.1	2.42842	REVIEWED	XM_002019951.1	0.215709509203	PROVISIONAL	XM_001816061.1	0.202044281557	MODEL	NM_001163898.1	0.130417524405	PROVISIONAL
Har_00006253	NM_079772.1	2.42842	REVIEWED	XM_002019951.1	0.215709509203	PROVISIONAL	XM_001816061.1	0.202044281557	MODEL	NM_001163898.1	0.130417524405	PROVISIONAL
Har_00006258	NM_078932.2	2.42842	REVIEWED	XM_001961577.1	0.852348738187	PROVISIONAL	XM_966752.2	0.202044281557	MODEL	NM_001173394.1	0.00835295012755	PROVISIONAL
Har_00006268	NM_137165.1	0.0393186	REVIEWED	NM_137165.1	0.215470097983	REVIEWED	XM_969171.1	0.201820533737	MODEL	NM_001126247.1	0.0329691112579	PROVISIONAL
Har_00006270	NM_137165.1	0.0393186	REVIEWED	NM_137165.1	0.215470097983	REVIEWED	XM_969171.1	0.201820533737	MODEL	NM_001126247.1	0.0329691112579	PROVISIONAL
Har_00006277	NM_135124.1	0.0120439	REVIEWED	XM_002024637.1	1.10371756355e-06	PROVISIONAL	XM_963082.2	0.244819266705	MODEL	NM_001047055.1	1.4600500714e-35	PROVISIONAL
Har_00006278	NM_135124.1	0.0120439	REVIEWED	XM_002024637.1	1.10371756355e-06	PROVISIONAL	XM_963082.2	0.244819266705	MODEL	NM_001047055.1	1.4600500714e-35	PROVISIONAL
Har_00006280	NM_057660.2	0.614577	REVIEWED	XM_002067443.1	5.66736389986e-05	PROVISIONAL	XM_001807380.1	8.93252246177e-10	MODEL	NM_001163738.1	0.515328289303	PROVISIONAL
Har_00006285	NM_057660.2	0.614577	REVIEWED	XM_002067443.1	5.66736389986e-05	PROVISIONAL	XM_001807380.1	8.93252246177e-10	MODEL	NM_001163738.1	0.515328289303	PROVISIONAL
Har_00006286	NM_169310.2	0.614577	REVIEWED	XM_002064291.1	0.215709509203	PROVISIONAL	XM_966756.2	0.202044281557	MODEL	NM_001046903.1	0.515328289303	PROVISIONAL
Har_00006287	NM_169310.2	0.614577	REVIEWED	XM_002064291.1	0.215709509203	PROVISIONAL	XM_966756.2	0.202044281557	MODEL	NM_001046903.1	0.515328289303	PROVISIONAL
Har_00006299	NM_057696.3	2.38844	REVIEWED	XM_002030633.1	0.836656776642	PROVISIONAL	XM_961910.1	0.785206626914	MODEL	NM_001043625.1	0.128270064576	PROVISIONAL
Har_00006303	NM_132413.1	0.0393186	REVIEWED	XM_002052166.1	3.62579089616e-06	PROVISIONAL	XM_961504.2	0.0510760517722	MODEL	NM_001166141.1	0.130273257232	PROVISIONAL
Har_00006304	NM_132413.1	0.0393186	REVIEWED	XM_002052166.1	3.62579089616e-06	PROVISIONAL	XM_961504.2	0.0510760517722	MODEL	NM_001166141.1	0.130273257232	PROVISIONAL
Har_00006312	NM_139375.1	0.155363	REVIEWED	XM_001985180.1	0.0545304368994	PROVISIONAL	XM_968931.2	0.201820533737	MODEL	NM_001173326.1	0.00834371013847	PROVISIONAL
Har_00006313	NM_139375.1	0.155363	REVIEWED	XM_001985180.1	0.0545304368994	PROVISIONAL	XM_968931.2	0.201820533737	MODEL	NM_001173326.1	0.00834371013847	PROVISIONAL
Har_00006317	NM_135691.1	0.155363	REVIEWED	XM_002048780.1	0.851402735148	PROVISIONAL	XM_968031.2	0.0510760517722	MODEL	NM_001044217.1	2.03400181313	PROVISIONAL
Har_00006318	NM_135691.1	0.155363	REVIEWED	XM_002048780.1	0.851402735148	PROVISIONAL	XM_968031.2	0.0510760517722	MODEL	NM_001044217.1	2.03400181313	PROVISIONAL
Har_00006323	NM_057714.3	0.000567739	REVIEWED	XM_002036810.1	4.96830428948e-05	PROVISIONAL	XM_970841.2	3.0181824455e-09	MODEL	NM_001046814.1	7.6781115178e-06	PROVISIONAL
Har_00006324	NM_057714.3	0.000567739	REVIEWED	XM_002036810.1	4.96830428948e-05	PROVISIONAL	XM_970841.2	3.0181824455e-09	MODEL	NM_001046814.1	7.6781115178e-06	PROVISIONAL
Har_00006329	NM_167852.1	0.137515	REVIEWED	XM_001959535.1	0.753605106806	PROVISIONAL	XM_964873.1	0.0452083522647	MODEL	NM_001134271.1	0.116910643443	PROVISIONAL
Har_00006332	NM_167852.1	0.137515	REVIEWED	XM_001959535.1	0.753605106806	PROVISIONAL	XM_964873.1	0.0452083522647	MODEL	NM_001134271.1	0.116910643443	PROVISIONAL
Har_00006335	NM_057621.4	4.73237e-47	REVIEWED	XM_002092305.1	1.10381416835e-57	PROVISIONAL	XM_969923.1	8.00452905994e-13	MODEL	NM_001046983.1	9.90659774343e-45	PROVISIONAL
Har_00006341	NM_057621.4	4.73237e-47	REVIEWED	XM_002092305.1	1.10381416835e-57	PROVISIONAL	XM_969923.1	8.00452905994e-13	MODEL	NM_001046983.1	9.90659774343e-45	PROVISIONAL
Har_00006344	NM_144448.3	0.155363	REVIEWED	XM_001958288.1	0.851402735148	PROVISIONAL	XM_967231.2	0.201820533737	MODEL	NM_001046772.1	8.66201734192e-06	PROVISIONAL
Har_00006345	NM_144448.3	0.155363	REVIEWED	XM_001958288.1	0.851402735148	PROVISIONAL	XM_967231.2	0.201820533737	MODEL	NM_001046772.1	8.66201734192e-06	PROVISIONAL
Har_00006353	NM_140882.2	0.000609175	REVIEWED	XM_002043564.1	0.000212967246903	PROVISIONAL	XM_961992.2	0.771376485641	MODEL	NM_001043381.1	0.49890424395	PROVISIONAL
Har_00006360	NM_135458.3	2.42573	REVIEWED	XM_001989181.1	0.851402735148	PROVISIONAL	XM_968370.2	0.797468215037	MODEL	NM_001043496.1	2.03400181313	PROVISIONAL
Har_00006364	NM_137856.4	0.00246452	REVIEWED	XM_002015976.1	0.000863307250908	PROVISIONAL	XM_965920.2	0.0501347139821	MODEL	NM_001145323.1	0.128125856503	PROVISIONAL
Har_00006369	NM_137856.4	0.00246452	REVIEWED	XM_002015976.1	0.000863307250908	PROVISIONAL	XM_965920.2	0.0501347139821	MODEL	NM_001145323.1	0.128125856503	PROVISIONAL
Har_00006370	NM_176106.1	3.79079e-05	REVIEWED	NM_176106.1	0.000207739236194	REVIEWED	XM_967376.2	0.00077577230006	MODEL	NM_001110007.1	0.00788877589481	PROVISIONAL
Har_00006381	NM_169274.1	1.07458e-11	REVIEWED	XM_001980803.1	4.01688303256e-18	PROVISIONAL	XM_966462.1	5.3500370605e-08	MODEL	NM_001173230.1	0.506774736757	PROVISIONAL
Har_00006385	NM_135131.1	0.613895	REVIEWED	XM_002051210.1	0.851402735148	PROVISIONAL	XM_961765.2	0.201820533737	MODEL	NM_001043550.1	0.00834371013847	PROVISIONAL
Har_00006392	NM_057549.2	0.613895	REVIEWED	XM_001962585.1	0.851402735148	PROVISIONAL	NM_001098829.1	0.0510760517722	PROVISIONAL	NM_001046907.1	0.0329691112579	PROVISIONAL
Har_00006398	NM_058139.3	1.39376e-29	REVIEWED	XM_002087818.1	3.25270933622e-34	PROVISIONAL	XM_968614.2	9.98326101753e-19	MODEL	NM_001043586.1	1.17305884373e-66	PROVISIONAL
Har_00006400	NM_058139.3	1.39376e-29	REVIEWED	XM_002087818.1	3.25270933622e-34	PROVISIONAL	XM_968614.2	9.98326101753e-19	MODEL	NM_001043586.1	1.17305884373e-66	PROVISIONAL
Har_00006409	NM_166413.2	0.155363	REVIEWED	NM_166413.2	0.851402735148	REVIEWED	XM_961651.2	0.201820533737	MODEL	NM_001114935.1	0.514758235886	PROVISIONAL
Har_00006411	NM_166413.2	0.155363	REVIEWED	NM_166413.2	0.851402735148	REVIEWED	XM_961651.2	0.201820533737	MODEL	NM_001114935.1	0.514758235886	PROVISIONAL
Har_00006413	NM_079207.3	1.34106e-26	REVIEWED	XM_001971939.1	3.01469067257e-28	PROVISIONAL	XM_962796.1	1.8085316183e-29	MODEL	NM_001098306.1	2.96544964166e-67	PROVISIONAL
Har_00006421	NM_001032000.1	0.123899	REVIEWED	XM_001987655.1	0.0106167285342	PROVISIONAL	XM_001811965.1	0.162889811371	MODEL	NM_001046740.1	0.0266094773168	PROVISIONAL
Har_00006423	NM_001032000.1	0.123899	REVIEWED	XM_001987655.1	0.0106167285342	PROVISIONAL	XM_001811965.1	0.162889811371	MODEL	NM_001046740.1	0.0266094773168	PROVISIONAL
Har_00006428	NM_168046.1	2.42304	REVIEWED	XM_002000306.1	5.65478373582e-05	PROVISIONAL	XM_967699.1	0.796584103934	MODEL	NM_001046855.1	2.03174931942	PROVISIONAL
Har_00006436	NM_057714.3	6.60894e-07	REVIEWED	XM_002009079.1	2.24277680572e-41	PROVISIONAL	NM_001039419.1	0.000826973277842	PROVISIONAL	NM_001163911.1	0.130128990059	PROVISIONAL
Har_00006439	NM_057714.3	6.60894e-07	REVIEWED	XM_002009079.1	2.24277680572e-41	PROVISIONAL	NM_001039419.1	0.000826973277842	PROVISIONAL	NM_001163911.1	0.130128990059	PROVISIONAL
Har_00006440	NM_143269.2	0.039275	REVIEWED	XM_001989699.1	5.65478373582e-05	PROVISIONAL	XM_001812007.1	0.0129118222901	MODEL	NM_001043501.1	0.00833447014939	PROVISIONAL
Har_00006444	NM_143269.2	0.039275	REVIEWED	XM_001989699.1	5.65478373582e-05	PROVISIONAL	XM_001812007.1	0.0129118222901	MODEL	NM_001043501.1	0.00833447014939	PROVISIONAL
Har_00006448	NM_079017.2	5.92809e-65	REVIEWED	XM_001361841.2	2.25306446574e-77	PROVISIONAL	XM_970293.1	3.5650409332e-21	MODEL	NM_001043931.1	1.37660783495e-13	PROVISIONAL
Har_00006452	NM_079017.2	5.92809e-65	REVIEWED	XM_001361841.2	2.25306446574e-77	PROVISIONAL	XM_970293.1	3.5650409332e-21	MODEL	NM_001043931.1	1.37660783495e-13	PROVISIONAL
Har_00006458	NM_135124.1	0.15519	REVIEWED	XM_002068506.1	0.850456732109	PROVISIONAL	XM_968491.1	0.796584103934	MODEL	NM_001044171.1	0.514188182468	PROVISIONAL
Har_00006467	NM_170654.1	2.42304	REVIEWED	XM_001966959.1	0.0137850430811	PROVISIONAL	XM_965124.2	0.201596785917	MODEL	NM_001043730.1	2.03174931942	PROVISIONAL
Har_00006472	NM_165960.1	0.570467	REVIEWED	XM_001983819.1	0.198602601879	PROVISIONAL	XM_968610.1	0.187543592396	MODEL	NM_001046764.1	0.482257069033	PROVISIONAL
Har_00006474	NM_165960.1	0.570467	REVIEWED	XM_001983819.1	0.198602601879	PROVISIONAL	XM_968610.1	0.187543592396	MODEL	NM_001046764.1	0.482257069033	PROVISIONAL
Har_00006479	NM_135528.1	2.42304	REVIEWED	XM_001960848.1	0.215230686763	PROVISIONAL	XM_968343.2	0.0510194264376	MODEL	NM_001130902.1	0.0329326006143	PROVISIONAL
Har_00006481	NM_135528.1	2.42304	REVIEWED	XM_001960848.1	0.215230686763	PROVISIONAL	XM_968343.2	0.0510194264376	MODEL	NM_001130902.1	0.0329326006143	PROVISIONAL
Har_00006486	NM_205958.1	0.613214	REVIEWED	XM_001977821.1	0.850456732109	PROVISIONAL	XM_961356.1	0.796584103934	MODEL	NM_001130896.1	0.0329326006143	PROVISIONAL
Har_00006488	NM_205958.1	0.613214	REVIEWED	XM_001977821.1	0.850456732109	PROVISIONAL	XM_961356.1	0.796584103934	MODEL	NM_001130896.1	0.0329326006143	PROVISIONAL
Har_00006490	NM_135321.1	2.42304	REVIEWED	XM_001978329.1	0.850456732109	PROVISIONAL	XM_965931.1	0.796584103934	MODEL	NM_001046830.1	2.03174931942	PROVISIONAL
Har_00006493	NM_135321.1	2.42304	REVIEWED	XM_001978329.1	0.850456732109	PROVISIONAL	XM_965931.1	0.796584103934	MODEL	NM_001046830.1	2.03174931942	PROVISIONAL
Har_00006496	NM_079488.3	3.03333e-18	REVIEWED	XM_001973687.1	5.2664545789e-36	PROVISIONAL	XM_969193.2	5.29657849138e-05	MODEL	NM_001047072.2	0.130128990059	PROVISIONAL
Har_00006506	NM_132550.2	2.61144e-06	REVIEWED	XM_001978361.1	3.90336908151e-12	PROVISIONAL	XM_963174.2	0.00326767991122	MODEL	NM_001046746.1	0.514188182468	PROVISIONAL
Har_00006513	NM_001103665.2	1.03904e-08	REVIEWED	XM_002014431.1	5.88203618414e-11	PROVISIONAL	XM_968189.1	0.783439161323	MODEL	NM_001046896.1	0.127981648557	PROVISIONAL
Har_00006519	NM_139892.1	1.74287e-47	REVIEWED	XM_001957893.1	3.91797483086e-49	PROVISIONAL	XM_965413.2	5.49863957206e-08	MODEL	NM_001163916.1	0.130128990059	PROVISIONAL
Har_00006526	NM_143258.1	0.13873	REVIEWED	XM_002069649.1	1.21964280825e-05	PROVISIONAL	XM_969172.1	0.0456080308384	MODEL	NM_001044207.1	1.86014329898	PROVISIONAL
Har_00006528	NM_143258.1	0.13873	REVIEWED	XM_002069649.1	1.21964280825e-05	PROVISIONAL	XM_969172.1	0.0456080308384	MODEL	NM_001044207.1	1.86014329898	PROVISIONAL
Har_00006531	NM_078713.2	0.15519	REVIEWED	NM_078713.2	0.850456732109	REVIEWED	XM_001807941.1	0.201596785917	MODEL	NM_001047005.1	0.0329326006143	PROVISIONAL
Har_00006532	NM_078713.2	0.15519	REVIEWED	NM_078713.2	0.850456732109	REVIEWED	XM_001807941.1	0.201596785917	MODEL	NM_001047005.1	0.0329326006143	PROVISIONAL
Har_00006541	NM_135755.2	0.15519	REVIEWED	XM_002063036.1	0.215230686763	PROVISIONAL	XM_964619.1	0.201596785917	MODEL	NM_001046864.1	0.130128990059	PROVISIONAL
Har_00006542	NM_135755.2	0.15519	REVIEWED	XM_002063036.1	0.215230686763	PROVISIONAL	XM_964619.1	0.201596785917	MODEL	NM_001046864.1	0.130128990059	PROVISIONAL
Har_00006545	NM_132527.1	9.57433	REVIEWED	XM_001990477.1	0.850456732109	PROVISIONAL	XM_001811981.1	0.796584103934	MODEL	NM_001111356.1	2.03174931942	PROVISIONAL
Har_00006557	NM_164451.1	0.423515	REVIEWED	XM_001992998.1	0.14705362359	PROVISIONAL	XM_967737.1	0.0350655875171	MODEL	NM_001146245.1	0.359102012602	PROVISIONAL
Har_00006559	NM_143474.2	0.613214	REVIEWED	XM_001963057.1	3.36047179919	PROVISIONAL	XM_001812418.1	0.201596785917	MODEL	NM_001043640.1	0.514188182468	PROVISIONAL
Har_00006563	NM_143474.2	0.613214	REVIEWED	XM_001963057.1	3.36047179919	PROVISIONAL	XM_001812418.1	0.201596785917	MODEL	NM_001043640.1	0.514188182468	PROVISIONAL
Har_00006570	NM_079799.3	0.15519	REVIEWED	XM_001993552.1	1.54236673366e-11	PROVISIONAL	XM_966324.1	9.25275362485e-13	MODEL	NM_001145321.1	0.514188182468	PROVISIONAL
Har_00006572	NM_079799.3	0.15519	REVIEWED	XM_001993552.1	1.54236673366e-11	PROVISIONAL	XM_966324.1	9.25275362485e-13	MODEL	NM_001145321.1	0.514188182468	PROVISIONAL
Har_00006573	NM_139364.2	0.146574	REVIEWED	XM_002026192.1	1.31977934383e-05	PROVISIONAL	XM_964614.2	3.13782572435e-06	MODEL	NM_001043402.1	0.123640117325	PROVISIONAL
Har_00006576	NM_139364.2	0.146574	REVIEWED	XM_002026192.1	1.31977934383e-05	PROVISIONAL	XM_964614.2	3.13782572435e-06	MODEL	NM_001043402.1	0.123640117325	PROVISIONAL
Har_00006582	NM_132193.1	0.0348958	REVIEWED	XM_001969809.1	0.0481080377292	PROVISIONAL	XM_970993.1	0.00288603099877	MODEL	NM_001047028.1	0.117711102728	PROVISIONAL
Har_00006584	NM_132193.1	0.0348958	REVIEWED	XM_001969809.1	0.0481080377292	PROVISIONAL	XM_970993.1	0.00288603099877	MODEL	NM_001047028.1	0.117711102728	PROVISIONAL
Har_00006590	NM_136432.1	2.42304	REVIEWED	XM_002003549.1	0.215230686763	PROVISIONAL	XM_969922.1	0.796584103934	MODEL	NM_001135200.1	0.130128990059	PROVISIONAL
Har_00006592	NM_136432.1	2.42304	REVIEWED	XM_002003549.1	0.215230686763	PROVISIONAL	XM_969922.1	0.796584103934	MODEL	NM_001135200.1	0.130128990059	PROVISIONAL
Har_00006596	NM_134975.2	2.42035	REVIEWED	XM_002099809.1	0.0544092581508	PROVISIONAL	XM_001810710.1	0.0509628011031	MODEL	NM_001043483.1	0.513618129051	PROVISIONAL
Har_00006606	NM_057842.2	0.154845	REVIEWED	XM_002074718.1	0.000880936927414	PROVISIONAL	XM_966043.1	3.51393796537e-09	MODEL	NM_001043509.1	0.000134793786026	PROVISIONAL
Har_00006608	NM_139769.1	0.155018	REVIEWED	XM_002025028.1	0.0137697093291	PROVISIONAL	XM_962560.1	0.795699992831	MODEL	NM_001098306.1	0.513618129051	PROVISIONAL
Har_00006614	NM_139769.1	0.155018	REVIEWED	XM_002025028.1	0.0137697093291	PROVISIONAL	XM_962560.1	0.795699992831	MODEL	NM_001098306.1	0.513618129051	PROVISIONAL
Har_00006615	NM_078830.1	0.366514	REVIEWED	XM_001991138.1	0.50437329874	PROVISIONAL	XM_963345.1	0.120555947015	MODEL	NM_001046958.1	1.24818294448e-06	PROVISIONAL
Har_00006626	NM_140980.1	0.0392313	REVIEWED	NM_140980.1	0.214991275543	REVIEWED	XM_961274.2	0.795699992831	MODEL	NM_001046893.1	0.00832523016031	PROVISIONAL
Har_00006634	NM_142091.4	4.0728e-05	REVIEWED	XM_001955417.1	9.15563666217e-07	PROVISIONAL	XM_969019.1	0.0509628011031	MODEL	NM_001046875.1	0.0328960899706	PROVISIONAL
Har_00006635	NM_142091.4	4.0728e-05	REVIEWED	XM_001955417.1	9.15563666217e-07	PROVISIONAL	XM_969019.1	0.0509628011031	MODEL	NM_001046875.1	0.0328960899706	PROVISIONAL
Har_00006638	NM_140195.3	0.612533	REVIEWED	XM_002006622.1	0.214991275543	PROVISIONAL	XM_969150.1	0.795699992831	MODEL	NM_001102465.1	2.02949682572	PROVISIONAL
Har_00006640	NM_140195.3	0.612533	REVIEWED	XM_002006622.1	0.214991275543	PROVISIONAL	XM_969150.1	0.795699992831	MODEL	NM_001102465.1	2.02949682572	PROVISIONAL
Har_00006644	NM_168112.2	0.601816	REVIEWED	XM_001965329.1	3.29800699974	PROVISIONAL	XM_964062.1	0.782555429756	MODEL	NM_001046867.1	0.505635062199	PROVISIONAL
Har_00006645	NM_168112.2	0.601816	REVIEWED	XM_001965329.1	3.29800699974	PROVISIONAL	XM_964062.1	0.782555429756	MODEL	NM_001046867.1	0.505635062199	PROVISIONAL
Har_00006653	NM_080096.2	0.0392313	REVIEWED	XM_001994713.1	0.000881919019864	PROVISIONAL	XM_969120.2	0.0509628011031	MODEL	NM_001046864.1	0.513618129051	PROVISIONAL
Har_00006656	NM_080096.2	0.0392313	REVIEWED	XM_001994713.1	0.000881919019864	PROVISIONAL	XM_969120.2	0.0509628011031	MODEL	NM_001046864.1	0.513618129051	PROVISIONAL
Har_00006658	NM_001103652.1	0.152155	REVIEWED	NM_001103652.1	0.833820290376	REVIEWED	XM_965936.1	0.012646716041	MODEL	NM_001114933.1	0.127837440739	PROVISIONAL
Har_00006663	NM_001103652.1	0.152155	REVIEWED	NM_001103652.1	0.833820290376	REVIEWED	XM_965936.1	0.012646716041	MODEL	NM_001114933.1	0.127837440739	PROVISIONAL
Har_00006668	NM_136154.1	0.0392313	REVIEWED	XM_002054924.1	0.000223193055153	PROVISIONAL	XM_969062.1	0.201373038097	MODEL	NM_001047029.1	0.129984722886	PROVISIONAL
Har_00006670	NM_136154.1	0.0392313	REVIEWED	XM_002054924.1	0.000223193055153	PROVISIONAL	XM_969062.1	0.201373038097	MODEL	NM_001047029.1	0.129984722886	PROVISIONAL
Har_00006676	NM_170055.1	0.0166859	REVIEWED	NM_170055.1	0.091364687618	REVIEWED	XM_964540.2	0.339612056584	MODEL	NM_001046888.1	0.0140264880916	PROVISIONAL
Har_00006680	NM_167473.1	0.612533	REVIEWED	XM_002047507.1	0.214991275543	PROVISIONAL	XM_967989.1	0.795699992831	MODEL	NM_001167715.1	2.02949682572	PROVISIONAL
Har_00006681	NM_167473.1	0.612533	REVIEWED	XM_002047507.1	0.214991275543	PROVISIONAL	XM_967989.1	0.795699992831	MODEL	NM_001167715.1	2.02949682572	PROVISIONAL
Har_00006687	NM_132370.2	0.00992854	REVIEWED	XM_002041787.1	0.000223193055153	PROVISIONAL	XM_962216.2	0.201373038097	MODEL	NM_001043426.1	0.513618129051	PROVISIONAL
Har_00006690	NM_132370.2	0.00992854	REVIEWED	XM_002041787.1	0.000223193055153	PROVISIONAL	XM_962216.2	0.201373038097	MODEL	NM_001043426.1	0.513618129051	PROVISIONAL
Har_00006696	NM_080338.4	0.612533	REVIEWED	XM_001959364.1	0.84951072907	PROVISIONAL	XM_961646.1	0.201373038097	MODEL	NM_001046753.1	2.02949682572	PROVISIONAL
Har_00006699	NM_136535.2	0.155018	REVIEWED	XM_002027668.1	0.000223193055153	PROVISIONAL	XM_966096.2	0.795699992831	MODEL	NM_001046737.1	0.513618129051	PROVISIONAL
Har_00006702	NM_136535.2	0.155018	REVIEWED	XM_002027668.1	0.000223193055153	PROVISIONAL	XM_966096.2	0.795699992831	MODEL	NM_001046737.1	0.513618129051	PROVISIONAL
Har_00006706	NM_001014594.2	2.60854e-06	REVIEWED	XM_002022279.1	5.86398007276e-08	PROVISIONAL	XM_967511.2	0.0128974917438	MODEL	NM_001099825.1	3.30191815959e-39	PROVISIONAL
Har_00006715	NM_079823.2	0.152151	REVIEWED	XM_001969125.1	0.0134748785498	PROVISIONAL	NM_001109950.1	0.197846158036	PROVISIONAL	NM_001043366.1	2.35244626894e-15	PROVISIONAL
Har_00006716	NM_079823.2	0.152151	REVIEWED	XM_001969125.1	0.0134748785498	PROVISIONAL	NM_001109950.1	0.197846158036	PROVISIONAL	NM_001043366.1	2.35244626894e-15	PROVISIONAL
Har_00006720	NM_057746.3	0.612533	REVIEWED	XM_001982661.1	0.84951072907	PROVISIONAL	XM_961894.1	0.201373038097	MODEL	NM_001044189.1	0.513618129051	PROVISIONAL
Har_00006721	NM_057746.3	0.612533	REVIEWED	XM_001982661.1	0.84951072907	PROVISIONAL	XM_961894.1	0.201373038097	MODEL	NM_001044189.1	0.513618129051	PROVISIONAL
Har_00006731	NM_140394.1	7.1149e-13	REVIEWED	XM_002094672.1	1.59942593981e-14	PROVISIONAL	XM_969417.2	1.33895228019e-05	MODEL	NM_001046855.1	0.513618129051	PROVISIONAL
Har_00006733	NM_140394.1	7.1149e-13	REVIEWED	XM_002094672.1	1.59942593981e-14	PROVISIONAL	XM_969417.2	1.33895228019e-05	MODEL	NM_001046855.1	0.513618129051	PROVISIONAL
Har_00006734	NM_169177.1	2.42035	REVIEWED	XM_001953313.1	3.35673378829	PROVISIONAL	XM_964501.1	0.795699992831	MODEL	NM_001044005.1	0.129984722886	PROVISIONAL
Har_00006745	NM_206620.6	0.611851	REVIEWED	XM_001964542.1	3.35299577739	PROVISIONAL	XM_966967.1	0.794815881728	MODEL	NM_001048237.2	0.513048075633	PROVISIONAL
Har_00006753	NM_166093.1	0.239307	REVIEWED	NM_166093.1	1.31022761739	REVIEWED	XM_969065.1	1.2338232935	MODEL	NM_001046893.1	0.79952183249	PROVISIONAL
Har_00006760	NM_001103454.2	2.41496	REVIEWED	XM_001984687.1	0.847618722992	PROVISIONAL	XM_967891.2	0.793931770625	MODEL	NM_001043501.1	2.02499183832	PROVISIONAL
Har_00006765	NM_079484.4	0.154845	REVIEWED	XM_002017645.1	5.64220357178e-05	PROVISIONAL	XM_969515.1	0.0509061757685	MODEL	NM_001043407.1	0.513048075633	PROVISIONAL
Har_00006768	NM_079484.4	0.154845	REVIEWED	XM_002017645.1	5.64220357178e-05	PROVISIONAL	XM_969515.1	0.0509061757685	MODEL	NM_001043407.1	0.513048075633	PROVISIONAL
Har_00006769	NM_132218.2	0.0290376	REVIEWED	XM_002020763.1	0.00988740920802	PROVISIONAL	XM_001814103.1	0.0382971636085	MODEL	NM_001044111.1	0.0250982229364	PROVISIONAL
Har_00006775	NM_132218.2	0.0290376	REVIEWED	XM_002020763.1	0.00988740920802	PROVISIONAL	XM_001814103.1	0.0382971636085	MODEL	NM_001044111.1	0.0250982229364	PROVISIONAL
Har_00006779	NM_140665.1	0.154845	REVIEWED	XM_001972974.1	0.848564726031	PROVISIONAL	XM_969027.1	0.0128831611974	MODEL	NM_001043502.1	2.02724433202	PROVISIONAL
Har_00006780	NM_140665.1	0.154845	REVIEWED	XM_001972974.1	0.848564726031	PROVISIONAL	XM_969027.1	0.0128831611974	MODEL	NM_001043502.1	2.02724433202	PROVISIONAL
Har_00006783	NM_001014479.1	2.41765	REVIEWED	XM_001978096.1	0.848564726031	PROVISIONAL	XM_966654.1	0.794815881728	MODEL	NM_001043464.1	0.513048075633	PROVISIONAL
Har_00006789	NM_001014479.1	2.41765	REVIEWED	XM_001978096.1	0.848564726031	PROVISIONAL	XM_966654.1	0.794815881728	MODEL	NM_001043464.1	0.513048075633	PROVISIONAL
Har_00006790	NM_078650.2	1.73252e-10	REVIEWED	XM_002011595.1	9.85653656145e-13	PROVISIONAL	XM_961316.2	5.6957378792e-11	MODEL	NM_001043848.1	0.513048075633	PROVISIONAL
Har_00006798	NM_079613.2	0.611851	REVIEWED	XM_002062120.1	0.214751864323	PROVISIONAL	XM_965778.2	0.794815881728	MODEL	NM_001043469.1	0.513048075633	PROVISIONAL
Har_00006799	NM_079613.2	0.611851	REVIEWED	XM_002062120.1	0.214751864323	PROVISIONAL	XM_965778.2	0.794815881728	MODEL	NM_001043469.1	0.513048075633	PROVISIONAL
Har_00006807	NM_079106.2	3.33682e-07	REVIEWED	XM_002092645.1	1.299842067e-16	PROVISIONAL	XM_967921.1	0.00654022548496	MODEL	NM_001098343.1	0.0660489012438	PROVISIONAL
Har_00006808	NM_079106.2	3.33682e-07	REVIEWED	XM_002092645.1	1.299842067e-16	PROVISIONAL	XM_967921.1	0.00654022548496	MODEL	NM_001098343.1	0.0660489012438	PROVISIONAL
Har_00006813	NM_136042.1	0.154845	REVIEWED	XM_002062635.1	0.214751864323	PROVISIONAL	XM_970787.2	0.201149290277	MODEL	NM_001173301.1	0.129840455713	PROVISIONAL
Har_00006821	NM_166749.1	0.0391877	REVIEWED	XM_001955124.1	0.0543486687764	PROVISIONAL	XM_961741.1	0.0032604264597	MODEL	NM_001046719.1	2.02724433202	PROVISIONAL
Har_00006824	NM_166749.1	0.0391877	REVIEWED	XM_001955124.1	0.0543486687764	PROVISIONAL	XM_961741.1	0.0032604264597	MODEL	NM_001046719.1	2.02724433202	PROVISIONAL
Har_00006829	NM_130641.2	2.41765	REVIEWED	XM_001967038.1	0.848564726031	PROVISIONAL	XM_969251.2	0.201149290277	MODEL	NM_001146235.1	0.129840455713	PROVISIONAL
Har_00006831	NM_130641.2	2.41765	REVIEWED	XM_001967038.1	0.848564726031	PROVISIONAL	XM_969251.2	0.201149290277	MODEL	NM_001146235.1	0.129840455713	PROVISIONAL
Har_00006835	NM_080250.2	0.146402	REVIEWED	NM_080250.2	0.802297400653	REVIEWED	XM_962666.1	0.190750361665	MODEL	NM_001043776.1	0.000500582201788	PROVISIONAL
Har_00006838	NM_080250.2	0.146402	REVIEWED	NM_080250.2	0.802297400653	REVIEWED	XM_962666.1	0.190750361665	MODEL	NM_001043776.1	0.000500582201788	PROVISIONAL
Har_00006841	NM_001169916.1	0.100135	REVIEWED	NM_001169916.1	0.548745605501	REVIEWED	XM_968262.1	0.538407695884	MODEL	NM_001043517.1	0.0217484044483	PROVISIONAL
Har_00006842	NM_001169916.1	0.100135	REVIEWED	NM_001169916.1	0.548745605501	REVIEWED	XM_968262.1	0.538407695884	MODEL	NM_001043517.1	0.0217484044483	PROVISIONAL
Har_00006849	NM_057820.3	0.611851	REVIEWED	XM_001962614.1	9.49433380144e-10	PROVISIONAL	XM_963519.1	0.201149290277	MODEL	NM_001043574.1	2.02724433202	PROVISIONAL
Har_00006855	NM_001015095.3	0.154845	REVIEWED	XM_001957096.1	0.848564726031	PROVISIONAL	XM_962956.2	0.201149290277	MODEL	NM_001098365.2	0.513048075633	PROVISIONAL
Har_00006860	NM_057431.3	0.000635193	REVIEWED	NM_057431.3	0.00348091042104	REVIEWED	XM_968023.1	0.794815881728	MODEL	NM_001171643.1	0.129840455713	PROVISIONAL
Har_00006863	NM_057431.3	0.000635193	REVIEWED	NM_057431.3	0.00348091042104	REVIEWED	XM_968023.1	0.794815881728	MODEL	NM_001171643.1	0.129840455713	PROVISIONAL
Har_00006871	NM_134845.1	0.611851	REVIEWED	XM_002067687.1	0.848564726031	PROVISIONAL	XM_965714.1	0.794815881728	MODEL	NM_001112760.1	2.02724433202	PROVISIONAL
Har_00006872	NM_134845.1	0.611851	REVIEWED	XM_002067687.1	0.848564726031	PROVISIONAL	XM_965714.1	0.794815881728	MODEL	NM_001112760.1	2.02724433202	PROVISIONAL
Har_00006875	NM_001103932.1	0.611851	REVIEWED	XM_002064492.1	0.214751864323	PROVISIONAL	XM_962627.1	3.14061404332	MODEL	NM_001046951.1	3.67655884264e-11	PROVISIONAL
Har_00006883	NM_057266.4	0.154845	REVIEWED	XM_001999210.1	0.214751864323	PROVISIONAL	XM_961305.2	0.000208823007005	MODEL	NM_001044015.1	0.129840455713	PROVISIONAL
Har_00006884	NM_057266.4	0.154845	REVIEWED	XM_001999210.1	0.214751864323	PROVISIONAL	XM_961305.2	0.000208823007005	MODEL	NM_001044015.1	0.129840455713	PROVISIONAL
Har_00006893	NM_079143.2	2.41765	REVIEWED	XM_001962931.1	0.848564726031	PROVISIONAL	XM_968610.1	0.201149290277	MODEL	NM_001043405.1	0.129840455713	PROVISIONAL
Har_00006898	NM_176057.2	0.611851	REVIEWED	XM_001960690.1	0.848564726031	PROVISIONAL	XM_966453.1	0.794815881728	MODEL	NM_001114863.1	0.129840455713	PROVISIONAL
Har_00006902	NM_079882.2	0.501752	REVIEWED	XM_002005948.1	0.68823405814	PROVISIONAL	XM_969399.1	1.01529259935e-05	MODEL	NM_001043880.1	2.25719378591e-32	PROVISIONAL
Har_00006903	NM_079882.2	0.501752	REVIEWED	XM_002005948.1	0.68823405814	PROVISIONAL	XM_969399.1	1.01529259935e-05	MODEL	NM_001043880.1	2.25719378591e-32	PROVISIONAL
Har_00006909	NM_136332.2	0.154673	REVIEWED	XM_001959344.1	0.847618722992	PROVISIONAL	XM_968703.1	0.00325679973394	MODEL	NM_001047050.1	0.512478022216	PROVISIONAL
Har_00006910	NM_136332.2	0.154673	REVIEWED	XM_001959344.1	0.847618722992	PROVISIONAL	XM_968703.1	0.00325679973394	MODEL	NM_001047050.1	0.512478022216	PROVISIONAL
Har_00006917	NM_169419.1	0.61117	REVIEWED	XM_002013742.1	0.847618722992	PROVISIONAL	XM_968822.2	0.200925542457	MODEL	NM_001043420.1	0.12969618854	PROVISIONAL
Har_00006921	NM_142242.2	0.191496	REVIEWED	XM_001987257.1	0.264257797102	PROVISIONAL	XM_962545.1	0.249630149477	MODEL	NM_001043606.1	0.161698602919	PROVISIONAL
Har_00006928	NM_176210.1	2.41496	REVIEWED	XM_001972078.1	0.847618722992	PROVISIONAL	XM_967305.2	0.793931770625	MODEL	NM_001043526.1	0.512478022216	PROVISIONAL
Har_00006929	NM_176210.1	2.41496	REVIEWED	XM_001972078.1	0.847618722992	PROVISIONAL	XM_967305.2	0.793931770625	MODEL	NM_001043526.1	0.512478022216	PROVISIONAL
Har_00006938	NM_132544.2	0.154673	REVIEWED	XM_001957872.1	0.214512453103	PROVISIONAL	NM_001170656.1	0.200925542457	VALIDATED	NM_001043882.1	0.0328230686832	PROVISIONAL
Har_00006942	NM_132177.2	0.0360448	REVIEWED	XM_001991573.1	0.049789926715	PROVISIONAL	XM_967016.1	0.739900120913	MODEL	NM_001111365.1	0.479517206935	PROVISIONAL
Har_00006949	NM_140386.1	0.154673	REVIEWED	XM_002058470.1	0.847618722992	PROVISIONAL	XM_966295.2	0.0508495504339	MODEL	NM_001044201.1	0.512478022216	PROVISIONAL
Har_00006952	NM_140386.1	0.154673	REVIEWED	XM_002058470.1	0.847618722992	PROVISIONAL	XM_966295.2	0.0508495504339	MODEL	NM_001044201.1	0.512478022216	PROVISIONAL
Har_00006956	NM_136941.2	0.154673	REVIEWED	XM_001958565.1	0.847618722992	PROVISIONAL	XM_961884.1	0.0508495504339	MODEL	NM_001098333.1	0.00830675018215	PROVISIONAL
Har_00006963	NM_134991.2	0.0391441	REVIEWED	XM_002003660.1	0.0542880794021	PROVISIONAL	XM_962236.2	0.200925542457	MODEL	NM_001043913.1	0.0328230686832	PROVISIONAL
Har_00006968	NM_134991.2	0.0391441	REVIEWED	XM_002003660.1	0.0542880794021	PROVISIONAL	XM_962236.2	0.200925542457	MODEL	NM_001043913.1	0.0328230686832	PROVISIONAL
Har_00006971	NM_134942.2	2.41496	REVIEWED	XM_002013852.1	0.847618722992	PROVISIONAL	XM_968040.2	3.13712059055	MODEL	NM_001171181.1	0.12969618854	PROVISIONAL
Har_00006972	NM_134942.2	2.41496	REVIEWED	XM_002013852.1	0.847618722992	PROVISIONAL	XM_968040.2	3.13712059055	MODEL	NM_001171181.1	0.12969618854	PROVISIONAL
Har_00006981	NM_130546.2	0.61117	REVIEWED	XM_002072261.1	2.4001148903e-10	PROVISIONAL	XM_964060.2	0.793931770625	MODEL	NM_001098361.1	0.512478022216	PROVISIONAL
Har_00006984	NM_134894.3	2.01017e-22	REVIEWED	XM_002037635.1	1.78556362549e-23	PROVISIONAL	XM_962470.2	0.0508495504339	MODEL	NM_001043862.1	2.02499183832	PREDICTED
Har_00006987	NM_134894.3	2.01017e-22	REVIEWED	XM_002037635.1	1.78556362549e-23	PROVISIONAL	XM_962470.2	0.0508495504339	MODEL	NM_001043862.1	2.02499183832	PREDICTED
Har_00006997	NM_079610.2	6.8382e-10	REVIEWED	XM_001980301.1	3.74738311017e-09	PROVISIONAL	XM_963621.2	0.012868830651	MODEL	NM_001043470.1	0.512478022216	PROVISIONAL
Har_00007002	NM_001014646.1	0.154673	REVIEWED	XM_001955350.1	0.847618722992	PROVISIONAL	XM_964060.2	0.200925542457	MODEL	NM_001046765.1	0.12969618854	PROVISIONAL
Har_00007003	NM_001014646.1	0.154673	REVIEWED	XM_001955350.1	0.847618722992	PROVISIONAL	XM_964060.2	0.200925542457	MODEL	NM_001046765.1	0.12969618854	PROVISIONAL
Har_00007007	NM_057439.2	0.0391441	REVIEWED	NM_057439.2	0.214512453103	REVIEWED	XM_966736.1	0.0508495504339	MODEL	NM_001135889.1	0.512478022216	PROVISIONAL
Har_00007014	NM_057848.2	0.61117	REVIEWED	XM_002067984.1	0.0542880794021	PROVISIONAL	XM_967359.2	0.0508495504339	MODEL	NM_001043621.1	0.0328230686832	PROVISIONAL
Har_00007020	NM_142263.3	0.0391441	REVIEWED	XM_002020588.1	0.0542880794021	PROVISIONAL	XM_970251.1	0.200925542457	MODEL	NM_001105230.1	0.12969618854	PROVISIONAL
Har_00007025	NM_142263.3	0.0391441	REVIEWED	XM_002020588.1	0.0542880794021	PROVISIONAL	XM_970251.1	0.200925542457	MODEL	NM_001105230.1	0.12969618854	PROVISIONAL
Har_00007029	NM_166534.1	0.0391441	REVIEWED	XM_002039886.1	0.0542880794021	PROVISIONAL	XM_001813292.1	0.200925542457	MODEL	NM_001173188.1	0.12969618854	PROVISIONAL
Har_00007030	NM_166534.1	0.0391441	REVIEWED	XM_002039886.1	0.0542880794021	PROVISIONAL	XM_001813292.1	0.200925542457	MODEL	NM_001173188.1	0.12969618854	PROVISIONAL
Har_00007035	NM_001144464.1	0.61117	REVIEWED	XM_002009208.1	3.34925776649	PROVISIONAL	NM_001109776.2	0.200925542457	VALIDATED	NM_001098370.1	0.12969618854	PROVISIONAL
Har_00007037	NM_001144464.1	0.61117	REVIEWED	XM_002009208.1	3.34925776649	PROVISIONAL	NM_001109776.2	0.200925542457	VALIDATED	NM_001098370.1	0.12969618854	PROVISIONAL
Har_00007042	NM_134973.2	0.599773	REVIEWED	XM_002007814.1	0.210093218773	PROVISIONAL	XM_964651.1	0.779904240006	MODEL	NM_001171756.1	0.503925553886	PROVISIONAL
Har_00007052	NM_001103948.1	2.41227	REVIEWED	XM_002075271.1	0.214273041884	PROVISIONAL	XM_964001.2	0.0507929250994	MODEL	NM_001130870.1	0.511907968799	PROVISIONAL
Har_00007053	NM_001103948.1	2.41227	REVIEWED	XM_002075271.1	0.214273041884	PROVISIONAL	XM_964001.2	0.0507929250994	MODEL	NM_001130870.1	0.511907968799	PROVISIONAL
Har_00007056	NM_167376.2	0.510642	REVIEWED	XM_001987889.1	1.08871544517e-05	PROVISIONAL	XM_961463.1	6.3665463646e-13	MODEL	NM_001046761.1	3.1741531137e-76	PROVISIONAL
Har_00007057	NM_167376.2	0.510642	REVIEWED	XM_001987889.1	1.08871544517e-05	PROVISIONAL	XM_961463.1	6.3665463646e-13	MODEL	NM_001046761.1	3.1741531137e-76	PROVISIONAL
Har_00007063	NM_139892.1	1.03113e-42	REVIEWED	XM_001957893.1	2.31797762937e-44	PROVISIONAL	XM_968971.1	8.54710361847e-07	MODEL	NM_001163916.1	0.129551921367	PROVISIONAL
Har_00007070	NM_206288.2	0.151293	REVIEWED	XM_001971405.1	0.829092835358	PROVISIONAL	XM_965853.2	0.778136784324	MODEL	NM_001046945.1	0.502785884046	PROVISIONAL
Har_00007071	NM_206288.2	0.151293	REVIEWED	XM_001971405.1	0.829092835358	PROVISIONAL	XM_965853.2	0.778136784324	MODEL	NM_001046945.1	0.502785884046	PROVISIONAL
Har_00007076	NM_001103494.1	0.0622784	REVIEWED	XM_001978322.1	0.340058388065	PROVISIONAL	XM_965705.1	0.327829940393	MODEL	NM_001046829.1	0.862155592953	PROVISIONAL
Har_00007078	NM_001103494.1	0.0622784	REVIEWED	XM_001978322.1	0.340058388065	PROVISIONAL	XM_965705.1	0.327829940393	MODEL	NM_001046829.1	0.862155592953	PROVISIONAL
Har_00007079	NM_139490.1	0.0361317	REVIEWED	XM_002071779.1	2.05048966849e-07	PROVISIONAL	XM_966974.1	7.81595363649e-10	MODEL	NM_001046846.1	4.33217529324e-62	PROVISIONAL
Har_00007085	NM_139490.1	0.0361317	REVIEWED	XM_002071779.1	2.05048966849e-07	PROVISIONAL	XM_966974.1	7.81595363649e-10	MODEL	NM_001046846.1	4.33217529324e-62	PROVISIONAL
Har_00007088	NM_165979.1	2.41227	REVIEWED	XM_001984197.1	3.34551975559	PROVISIONAL	XM_971054.1	0.793047659522	MODEL	NM_001171180.1	8.61405489816e-06	PROVISIONAL
Har_00007092	NM_165979.1	2.41227	REVIEWED	XM_001984197.1	3.34551975559	PROVISIONAL	XM_971054.1	0.793047659522	MODEL	NM_001171180.1	8.61405489816e-06	PROVISIONAL
Har_00007093	NM_001170025.1	0.610489	REVIEWED	XM_002053996.1	0.0137237080729	PROVISIONAL	XM_001810071.1	0.200701794637	MODEL	NM_001047057.1	2.02273934462	PROVISIONAL
Har_00007102	NM_079808.2	0.0391004	REVIEWED	XM_001955292.1	0.214273041884	PROVISIONAL	XM_968214.1	0.0507929250994	MODEL	NM_001047021.1	0.129551921367	PROVISIONAL
Har_00007105	NM_079808.2	0.0391004	REVIEWED	XM_001955292.1	0.214273041884	PROVISIONAL	XM_968214.1	0.0507929250994	MODEL	NM_001047021.1	0.129551921367	PROVISIONAL
Har_00007108	NM_167408.1	0.610489	REVIEWED	XM_001963990.1	3.34551975559	PROVISIONAL	XM_964314.1	0.793047659522	MODEL	NM_001046913.1	0.511907968799	PROVISIONAL
Har_00007113	NM_167408.1	0.610489	REVIEWED	XM_001963990.1	3.34551975559	PROVISIONAL	XM_964314.1	0.793047659522	MODEL	NM_001046913.1	0.511907968799	PROVISIONAL
Har_00007116	NM_001103797.1	0.0181333	REVIEWED	XM_002043741.1	0.0241906582891	PROVISIONAL	XM_961446.1	1.69752677523	MODEL	NM_001134265.1	0.067629449843	PROVISIONAL
Har_00007120	NM_141012.1	0.589231	REVIEWED	XM_001962217.1	0.205989278499	PROVISIONAL	XM_968425.2	0.193713340716	MODEL	NM_001043953.2	0.496056744537	PROVISIONAL
Har_00007125	NM_141012.1	0.589231	REVIEWED	XM_001962217.1	0.205989278499	PROVISIONAL	XM_968425.2	0.193713340716	MODEL	NM_001043953.2	0.496056744537	PROVISIONAL
Har_00007129	NM_057828.3	3.61771e-39	REVIEWED	XM_001356511.2	5.70726526873e-51	PROVISIONAL	XM_962134.1	5.86363564057e-17	MODEL	NM_001046750.1	0.127404818061	PROVISIONAL
Har_00007132	NM_057828.3	3.61771e-39	REVIEWED	XM_001356511.2	5.70726526873e-51	PROVISIONAL	XM_962134.1	5.86363564057e-17	MODEL	NM_001046750.1	0.127404818061	PROVISIONAL
Har_00007138	NM_057283.4	0.610489	REVIEWED	XM_001987310.1	0.846672719953	PROVISIONAL	XM_966271.2	0.200701794637	MODEL	NM_001043953.2	0.0327865580395	PROVISIONAL
Har_00007145	NM_164348.1	0.00629905	REVIEWED	XM_002087329.1	0.0345349597839	PROVISIONAL	XM_964715.1	2.03026585747	MODEL	NM_001112755.1	8.51520728748e-05	PROVISIONAL
Har_00007150	NM_169258.2	0.000160394	REVIEWED	XM_001980829.1	0.000878972742515	PROVISIONAL	XM_964650.2	0.0507929250994	MODEL	NM_001173311.1	0.129551921367	PROVISIONAL
Har_00007154	NM_001038709.1	0.610489	REVIEWED	XM_001972352.1	3.34551975559	PROVISIONAL	XM_969970.1	0.0507929250994	MODEL	NM_001173358.1	0.511907968799	PROVISIONAL
Har_00007156	NM_001038709.1	0.610489	REVIEWED	XM_001972352.1	3.34551975559	PROVISIONAL	XM_969970.1	0.0507929250994	MODEL	NM_001173358.1	0.511907968799	PROVISIONAL
Har_00007162	NM_130488.2	0.589231	REVIEWED	XM_001987770.1	0.815564371584	PROVISIONAL	XM_970185.2	0.766960786211	MODEL	NM_001043688.1	0.00799264406051	PROVISIONAL
Har_00007163	NM_130488.2	0.589231	REVIEWED	XM_001987770.1	0.815564371584	PROVISIONAL	XM_970185.2	0.766960786211	MODEL	NM_001043688.1	0.00799264406051	PROVISIONAL
Har_00007170	NM_165330.2	0.00250429	REVIEWED	NM_165330.2	0.0137237080729	REVIEWED	XM_962276.1	0.0507929250994	MODEL	NM_001113270.1	0.129551921367	PROVISIONAL
Har_00007177	NM_167353.1	0.1545	REVIEWED	XM_002074695.1	9.12504990272e-07	PROVISIONAL	XM_967683.2	1.33448910592e-05	MODEL	NM_001046794.2	0.129551921367	PROVISIONAL
Har_00007180	NM_167353.1	0.1545	REVIEWED	XM_002074695.1	9.12504990272e-07	PROVISIONAL	XM_967683.2	1.33448910592e-05	MODEL	NM_001046794.2	0.129551921367	PROVISIONAL
Har_00007181	NM_143721.3	1.7528e-19	REVIEWED	XM_002102185.1	3.90894214777e-21	PROVISIONAL	XM_964326.1	3.29358366987e-09	MODEL	NM_001173300.1	0.0316084591911	INFERRED
Har_00007183	NM_143721.3	1.7528e-19	REVIEWED	XM_002102185.1	3.90894214777e-21	PROVISIONAL	XM_964326.1	3.29358366987e-09	MODEL	NM_001173300.1	0.0316084591911	INFERRED
Har_00007193	NM_141251.1	0.000160215	REVIEWED	XM_001978841.1	3.60161895685e-06	PROVISIONAL	XM_965430.1	0.00324954628241	MODEL	NM_001043521.1	6.18912456798e-53	PROVISIONAL
Har_00007198	NM_132277.2	0.923119	REVIEWED	XM_002055917.1	0.322443123433	PROVISIONAL	XM_968595.2	0.302969546407	MODEL	NM_001160191.1	0.0495366587466	PROVISIONAL
Har_00007204	NM_132009.3	0.154328	REVIEWED	NM_132009.3	0.845726716914	REVIEWED	XM_001810590.1	0.200478046816	MODEL	NM_001173132.1	0.511337915381	PROVISIONAL
Har_00007209	NM_139488.2	0.609807	REVIEWED	XM_001988023.1	0.0541669006534	PROVISIONAL	XM_001810835.1	0.0507362997648	MODEL	NM_001043470.1	0.511337915381	PROVISIONAL
Har_00007213	NM_139488.2	0.609807	REVIEWED	XM_001988023.1	0.0541669006534	PROVISIONAL	XM_001810835.1	0.0507362997648	MODEL	NM_001043470.1	0.511337915381	PROVISIONAL
Har_00007216	NM_136889.2	0.609807	REVIEWED	XM_001966142.1	0.845726716914	PROVISIONAL	XM_963946.1	0.200478046816	MODEL	NM_001110340.2	0.129407654194	PROVISIONAL
Har_00007217	NM_136889.2	0.609807	REVIEWED	XM_001966142.1	0.845726716914	PROVISIONAL	XM_963946.1	0.200478046816	MODEL	NM_001110340.2	0.129407654194	PROVISIONAL
Har_00007225	NM_140194.1	0.154328	REVIEWED	XM_002074789.1	0.214033630664	PROVISIONAL	XM_964945.1	0.792163548419	MODEL	NM_001046712.1	0.511337915381	PROVISIONAL
Har_00007227	NM_138163.1	0.609807	REVIEWED	XM_002062023.1	5.83785989427e-08	PROVISIONAL	XM_966096.2	3.37351439401e-06	MODEL	NM_001098373.1	0.511337915381	PROVISIONAL
Har_00007234	NM_132390.1	0.0390568	REVIEWED	NM_132390.1	0.214033630664	REVIEWED	XM_961872.1	0.200478046816	MODEL	NM_001046819.1	0.00209756713156	PROVISIONAL
Har_00007235	NM_132390.1	0.0390568	REVIEWED	NM_132390.1	0.214033630664	REVIEWED	XM_961872.1	0.200478046816	MODEL	NM_001046819.1	0.00209756713156	PROVISIONAL
Har_00007242	NM_001014523.2	0.609807	REVIEWED	XM_001955796.1	3.34178174469	PROVISIONAL	XM_966099.1	0.792163548419	MODEL	NM_001043516.1	0.000530845129697	PROVISIONAL
Har_00007248	NM_080104.2	0.609807	REVIEWED	XM_002058866.1	3.34178174469	PROVISIONAL	XM_969312.1	0.200478046816	MODEL	NM_001112754.1	0.0327500473958	PROVISIONAL
Har_00007251	NM_080104.2	0.609807	REVIEWED	XM_002058866.1	3.34178174469	PROVISIONAL	XM_969312.1	0.200478046816	MODEL	NM_001112754.1	0.0327500473958	PROVISIONAL
Har_00007257	NM_141055.2	0.82086	REVIEWED	XM_002048208.1	1.13922785627e-06	PROVISIONAL	NM_001170831.1	0.00107753876707	VALIDATED	NM_001046899.1	2.86690082834e-24	PROVISIONAL
Har_00007258	NM_141055.2	0.82086	REVIEWED	XM_002048208.1	1.13922785627e-06	PROVISIONAL	NM_001170831.1	0.00107753876707	VALIDATED	NM_001046899.1	2.86690082834e-24	PROVISIONAL
Har_00007265	NM_135755.2	0.0025015	REVIEWED	XM_001985400.1	0.0137083743209	PROVISIONAL	XM_968073.1	0.0507362997648	MODEL	NM_001043365.1	0.129407654194	PROVISIONAL
Har_00007269	NM_057660.2	9.52113	REVIEWED	XM_002071740.1	0.845726716914	PROVISIONAL	XM_965921.2	0.200478046816	MODEL	NM_001098322.1	0.511337915381	PROVISIONAL
Har_00007271	NM_057660.2	9.52113	REVIEWED	XM_002071740.1	0.845726716914	PROVISIONAL	XM_965921.2	0.200478046816	MODEL	NM_001098322.1	0.511337915381	PROVISIONAL
Har_00007277	NM_135579.2	0.609807	REVIEWED	XM_001986905.1	5.83785989427e-08	PROVISIONAL	XM_961724.2	0.200478046816	MODEL	NM_001130895.1	0.511337915381	PROVISIONAL
Har_00007282	NM_135579.2	0.609807	REVIEWED	XM_001986905.1	5.83785989427e-08	PROVISIONAL	XM_961724.2	0.200478046816	MODEL	NM_001130895.1	0.511337915381	PROVISIONAL
Har_00007284	NM_001103770.1	1.7926e-13	REVIEWED	XM_002017729.1	7.30823849895e-26	PROVISIONAL	XM_968211.2	5.46812547898e-08	MODEL	NM_001114643.1	1.39991500963e-44	PROVISIONAL
Har_00007288	NM_001103770.1	1.7926e-13	REVIEWED	XM_002017729.1	7.30823849895e-26	PROVISIONAL	XM_968211.2	5.46812547898e-08	MODEL	NM_001114643.1	1.39991500963e-44	PROVISIONAL
Har_00007294	NM_136824.3	0.154328	REVIEWED	XM_001957317.1	0.214033630664	PROVISIONAL	XM_962197.2	0.792163548419	MODEL	NM_001044131.1	0.511337915381	PROVISIONAL
Har_00007297	NM_131961.1	0.609807	REVIEWED	XM_001957614.1	0.214033630664	PROVISIONAL	XM_969164.1	0.200478046816	MODEL	NM_001098343.1	0.511337915381	PROVISIONAL
Har_00007300	NM_131961.1	0.609807	REVIEWED	XM_001957614.1	0.214033630664	PROVISIONAL	XM_969164.1	0.200478046816	MODEL	NM_001098343.1	0.511337915381	PROVISIONAL
Har_00007309	NM_170304.1	0.140498	REVIEWED	XM_001358233.2	1.24481683261e-05	PROVISIONAL	XM_965742.1	4.67682340957e-05	MODEL	NM_001046733.1	1.39893761794e-40	PROVISIONAL
Har_00007310	NM_170304.1	0.140498	REVIEWED	XM_001358233.2	1.24481683261e-05	PROVISIONAL	XM_965742.1	4.67682340957e-05	MODEL	NM_001046733.1	1.39893761794e-40	PROVISIONAL
Har_00007316	NM_132277.2	0.154328	REVIEWED	XM_002011367.1	0.0541669006534	PROVISIONAL	XM_969126.1	0.0507362997648	MODEL	NM_001046732.1	0.511337915381	PROVISIONAL
Har_00007322	NM_001032053.2	0.609807	REVIEWED	XM_001968739.1	3.34178174469	PROVISIONAL	XM_970172.2	0.792163548419	MODEL	NM_001047080.1	0.0327500473958	PROVISIONAL
Har_00007323	NM_001032053.2	0.609807	REVIEWED	XM_001968739.1	3.34178174469	PROVISIONAL	XM_970172.2	0.792163548419	MODEL	NM_001047080.1	0.0327500473958	PROVISIONAL
Har_00007327	NM_132711.1	0.00988436	REVIEWED	XM_002042726.1	0.0137083743209	PROVISIONAL	XM_961365.1	0.0128401695582	MODEL	NM_001043428.1	0.008288270204	PROVISIONAL
Har_00007328	NM_132711.1	0.00988436	REVIEWED	XM_002042726.1	0.0137083743209	PROVISIONAL	XM_961365.1	0.0128401695582	MODEL	NM_001043428.1	0.008288270204	PROVISIONAL
Har_00007334	NM_132637.1	2.59693e-06	REVIEWED	XM_001978262.1	3.88165957605e-12	PROVISIONAL	XM_967537.1	0.000208126156036	MODEL	NM_001043676.1	0.0327500473958	PROVISIONAL
Har_00007338	NM_132637.1	2.59693e-06	REVIEWED	XM_001978262.1	3.88165957605e-12	PROVISIONAL	XM_967537.1	0.000208126156036	MODEL	NM_001043676.1	0.0327500473958	PROVISIONAL
Har_00007340	NM_139757.1	0.154328	REVIEWED	XM_001994021.1	0.214033630664	PROVISIONAL	XM_966496.1	0.792163548419	MODEL	NM_001044101.1	0.511337915381	PROVISIONAL
Har_00007344	NM_139757.1	0.154328	REVIEWED	XM_001994021.1	0.214033630664	PROVISIONAL	XM_966496.1	0.792163548419	MODEL	NM_001044101.1	0.511337915381	PROVISIONAL
Har_00007348	NM_170231.2	0.373906	REVIEWED	XM_001958497.1	2.04902607724	PROVISIONAL	XM_001814406.1	2.02754602816	MODEL	NM_001114933.1	0.33121986315	PROVISIONAL
Har_00007349	NM_170231.2	0.373906	REVIEWED	XM_001958497.1	2.04902607724	PROVISIONAL	XM_001814406.1	2.02754602816	MODEL	NM_001114933.1	0.33121986315	PROVISIONAL
Har_00007352	NM_168664.1	2.40688	REVIEWED	XM_002014392.1	0.844780713875	PROVISIONAL	XM_001808080.1	0.0506796744303	MODEL	NM_001043703.1	0.00827903021492	PROVISIONAL
Har_00007361	NM_140331.2	0.0390132	REVIEWED	NM_140331.2	0.213794219444	REVIEWED	XM_970845.2	0.0128258390118	MODEL	NM_001044085.1	0.000530253329107	PROVISIONAL
Har_00007366	NM_167649.1	0.154156	REVIEWED	XM_002058137.1	0.844780713875	PROVISIONAL	XM_001813040.1	0.791279437315	MODEL	NM_001098295.1	1.44628890058e-10	PROVISIONAL
Har_00007375	NM_001104316.1	0.609126	REVIEWED	XM_002059695.1	3.33804373379	PROVISIONAL	XM_966989.1	0.200254298996	MODEL	NM_001099804.1	0.129263387021	PROVISIONAL
Har_00007379	NM_139395.1	2.32754	REVIEWED	XM_002039442.1	0.20551117264	PROVISIONAL	XM_962936.2	0.765194521161	MODEL	NM_001044011.1	0.494917753169	PROVISIONAL
Har_00007380	NM_139395.1	2.32754	REVIEWED	XM_002039442.1	0.20551117264	PROVISIONAL	XM_962936.2	0.765194521161	MODEL	NM_001044011.1	0.494917753169	PROVISIONAL
Har_00007387	NM_137851.3	2.59403e-06	REVIEWED	XM_001959669.1	5.83132984964e-08	PROVISIONAL	XM_964417.2	3.49830309122e-09	MODEL	NM_001043943.2	0.00827903021492	PROVISIONAL
Har_00007389	NM_137851.3	2.59403e-06	REVIEWED	XM_001959669.1	5.83132984964e-08	PROVISIONAL	XM_964417.2	3.49830309122e-09	MODEL	NM_001043943.2	0.00827903021492	PROVISIONAL
Har_00007399	NM_057692.2	0.609126	REVIEWED	XM_002072401.1	0.213794219444	PROVISIONAL	XM_970911.1	0.0506796744303	MODEL	NM_001046903.1	0.0327135367521	PROVISIONAL
Har_00007404	NM_168210.1	0.0389259	REVIEWED	XM_001971423.1	0.213315397004	PROVISIONAL	XM_964899.1	0.199806803356	MODEL	NM_001112751.1	3.38857302461e-05	PROVISIONAL
Har_00007405	NM_168210.1	0.0389259	REVIEWED	XM_001971423.1	0.213315397004	PROVISIONAL	XM_964899.1	0.199806803356	MODEL	NM_001112751.1	3.38857302461e-05	PROVISIONAL
Har_00007409	NM_134488.2	0.154156	REVIEWED	XM_001955328.1	0.844780713875	PROVISIONAL	XM_962703.2	0.791279437315	MODEL	NM_001110340.2	0.510767861964	PROVISIONAL
Har_00007414	NM_144096.3	0.154156	REVIEWED	XM_002002020.1	0.213794219444	PROVISIONAL	XM_971125.1	0.0128258390118	MODEL	NM_001046786.1	0.129263387021	PROVISIONAL
Har_00007422	NM_143085.2	0.134441	REVIEWED	XM_002077816.1	0.00293820533497	PROVISIONAL	XM_970293.1	0.175880695649	MODEL	NM_001046965.1	0.000455974859741	PROVISIONAL
Har_00007423	NM_143085.2	0.134441	REVIEWED	XM_002077816.1	0.00293820533497	PROVISIONAL	XM_970293.1	0.175880695649	MODEL	NM_001046965.1	0.000455974859741	PROVISIONAL
Har_00007430	NM_143004.2	0.00987332	REVIEWED	XM_001959120.1	0.0541063112791	PROVISIONAL	XM_964871.1	0.200254298996	MODEL	NM_001173358.1	0.129263387021	PROVISIONAL
Har_00007437	NM_167228.1	0.00987332	REVIEWED	NM_167228.1	0.0541063112791	REVIEWED	XM_001814849.1	8.52804653125e-07	MODEL	NM_001172721.1	0.510767861964	PROVISIONAL
Har_00007447	NM_142445.1	2.40688	REVIEWED	XM_002072668.1	3.33804373379	PROVISIONAL	XM_962682.2	0.200254298996	MODEL	NM_001043435.1	0.510767861964	PROVISIONAL
Har_00007448	NM_142445.1	2.40688	REVIEWED	XM_002072668.1	3.33804373379	PROVISIONAL	XM_962682.2	0.200254298996	MODEL	NM_001043435.1	0.510767861964	PROVISIONAL
Har_00007452	NM_078931.2	4.53159e-14	REVIEWED	XM_001361440.2	1.01869269929e-15	PROVISIONAL	XM_962623.2	3.12664023223	MODEL	NM_001046848.1	0.510767861964	PROVISIONAL
Har_00007453	NM_078931.2	4.53159e-14	REVIEWED	XM_001361440.2	1.01869269929e-15	PROVISIONAL	XM_962623.2	3.12664023223	MODEL	NM_001046848.1	0.510767861964	PROVISIONAL
Har_00007457	NM_079741.2	0.609126	REVIEWED	XM_001960275.1	0.000221950332129	PROVISIONAL	XM_965081.1	2.158248906e-07	MODEL	NM_001043414.1	2.01823435721	PROVISIONAL
Har_00007461	NM_079741.2	0.609126	REVIEWED	XM_001960275.1	0.000221950332129	PROVISIONAL	XM_965081.1	2.158248906e-07	MODEL	NM_001043414.1	2.01823435721	PROVISIONAL
Har_00007463	NM_169093.1	0.609126	REVIEWED	XM_001968299.1	3.33804373379	PROVISIONAL	XM_962024.1	0.200254298996	MODEL	NM_001145942.1	0.00827903021492	PROVISIONAL
Har_00007468	NM_169093.1	0.609126	REVIEWED	XM_001968299.1	3.33804373379	PROVISIONAL	XM_962024.1	0.200254298996	MODEL	NM_001145942.1	0.00827903021492	PROVISIONAL
Har_00007474	NM_132289.1	0.598411	REVIEWED	XM_002062629.1	0.0529956476896	PROVISIONAL	XM_965945.2	0.196731755334	MODEL	NM_001046653.1	0.127116403591	PROVISIONAL
Har_00007476	NM_132289.1	0.598411	REVIEWED	XM_002062629.1	0.0529956476896	PROVISIONAL	XM_965945.2	0.196731755334	MODEL	NM_001046653.1	0.127116403591	PROVISIONAL
Har_00007477	NM_080169.2	2.40688	REVIEWED	XM_001352849.2	0.844780713875	PROVISIONAL	XM_969726.1	0.791279437315	MODEL	NM_001043537.1	0.510767861964	PROVISIONAL
Har_00007485	NM_166383.2	0.577501	REVIEWED	XM_002046077.1	0.798522909888	PROVISIONAL	XM_966926.1	0.752449878456	MODEL	NM_001047010.1	0.122920191358	PROVISIONAL
Har_00007489	NM_166383.2	0.577501	REVIEWED	XM_002046077.1	0.798522909888	PROVISIONAL	XM_966926.1	0.752449878456	MODEL	NM_001047010.1	0.122920191358	PROVISIONAL
Har_00007493	NM_143779.3	0.0390132	REVIEWED	XM_002007185.1	0.0541063112791	PROVISIONAL	XM_969774.1	0.200254298996	MODEL	NM_001046801.1	0.510767861964	PROVISIONAL
Har_00007502	NM_135006.2	2.40688	REVIEWED	XM_001973624.1	0.844780713875	PROVISIONAL	XM_001810474.1	0.00324591955665	MODEL	NM_001046906.1	2.01823435721	PROVISIONAL
Har_00007503	NM_135006.2	2.40688	REVIEWED	XM_001973624.1	0.844780713875	PROVISIONAL	XM_001810474.1	0.00324591955665	MODEL	NM_001046906.1	2.01823435721	PROVISIONAL
Har_00007507	NM_168179.1	0.0390132	REVIEWED	XM_001961441.1	3.5975903003e-06	PROVISIONAL	XM_962623.2	3.12664023223	MODEL	NM_001109932.1	2.01823435721	PROVISIONAL
Har_00007515	NM_136438.2	2.40419	REVIEWED	XM_001983474.1	0.843834710836	PROVISIONAL	XM_966382.2	0.200030551176	MODEL	NM_001046694.1	0.129119119848	PROVISIONAL
Har_00007517	NM_136438.2	2.40419	REVIEWED	XM_001983474.1	0.843834710836	PROVISIONAL	XM_966382.2	0.200030551176	MODEL	NM_001046694.1	0.129119119848	PROVISIONAL
Har_00007522	NM_176308.2	4.04562e-05	REVIEWED	XM_001956857.1	3.59356164375e-06	PROVISIONAL	XM_001813028.1	0.790395326212	MODEL	NM_001043574.1	0.0326770261084	PROVISIONAL
Har_00007526	NM_140493.2	2.40419	REVIEWED	XM_001998994.1	0.000876026465166	PROVISIONAL	XM_001808325.1	0.0506230490957	MODEL	NM_001046708.1	2.01598186351	PROVISIONAL
Har_00007531	NM_140493.2	2.40419	REVIEWED	XM_001998994.1	0.000876026465166	PROVISIONAL	XM_001808325.1	0.0506230490957	MODEL	NM_001046708.1	2.01598186351	PROVISIONAL
Har_00007536	NM_167826.1	0.608445	REVIEWED	XM_001970972.1	3.33430572289	PROVISIONAL	XM_966701.1	0.200030551176	MODEL	NM_001046759.1	0.510197808547	PROVISIONAL
Har_00007537	NM_167826.1	0.608445	REVIEWED	XM_001970972.1	3.33430572289	PROVISIONAL	XM_966701.1	0.200030551176	MODEL	NM_001046759.1	0.510197808547	PROVISIONAL
Har_00007543	NM_137856.4	0.0389695	REVIEWED	XM_002015976.1	0.000876026465166	PROVISIONAL	XM_001809128.1	0.00324229283089	MODEL	NM_001145323.1	0.129119119848	PROVISIONAL
Har_00007544	NM_137856.4	0.0389695	REVIEWED	XM_002015976.1	0.000876026465166	PROVISIONAL	XM_001809128.1	0.00324229283089	MODEL	NM_001145323.1	0.129119119848	PROVISIONAL
Har_00007548	NM_135651.2	0.608445	REVIEWED	XM_001962525.1	0.843834710836	PROVISIONAL	XM_001815823.1	0.200030551176	MODEL	NM_001044201.1	0.510197808547	PROVISIONAL
Har_00007551	NM_135651.2	0.608445	REVIEWED	XM_001962525.1	0.843834710836	PROVISIONAL	XM_001815823.1	0.200030551176	MODEL	NM_001044201.1	0.510197808547	PROVISIONAL
Har_00007558	NM_057769.3	0.608445	REVIEWED	XM_001982625.1	0.0540457219048	PROVISIONAL	XM_965217.1	0.0506230490957	MODEL	NM_001112751.1	3.39236337475e-05	PROVISIONAL
Har_00007559	NM_057769.3	0.608445	REVIEWED	XM_001982625.1	0.0540457219048	PROVISIONAL	XM_965217.1	0.0506230490957	MODEL	NM_001112751.1	3.39236337475e-05	PROVISIONAL
Har_00007562	NM_132722.2	0.00986227	REVIEWED	XM_001996148.1	0.0136777068168	PROVISIONAL	XM_966976.2	0.790395326212	MODEL	NM_001044047.1	0.0326770261084	PROVISIONAL
Har_00007567	NM_132722.2	0.00986227	REVIEWED	XM_001996148.1	0.0136777068168	PROVISIONAL	XM_966976.2	0.790395326212	MODEL	NM_001044047.1	0.0326770261084	PROVISIONAL
Har_00007573	NM_058124.3	0.608445	REVIEWED	XM_001962226.1	3.33430572289	PROVISIONAL	XM_001812773.1	0.0128115084655	MODEL	NM_001046783.1	0.510197808547	PROVISIONAL
Har_00007574	NM_058124.3	0.608445	REVIEWED	XM_001962226.1	3.33430572289	PROVISIONAL	XM_001812773.1	0.0128115084655	MODEL	NM_001046783.1	0.510197808547	PROVISIONAL
Har_00007576	NM_136149.2	0.0389695	REVIEWED	XM_001977391.1	0.0136777068168	PROVISIONAL	XM_969960.2	0.000207661588723	MODEL	NM_001043530.2	0.510197808547	PROVISIONAL
Har_00007582	NM_079024.3	0.103805	REVIEWED	XM_001975532.1	0.568547826471	PROVISIONAL	XM_970388.1	0.134919935525	MODEL	NM_001043439.1	0.0871373725008	PROVISIONAL
Har_00007584	NM_079024.3	0.103805	REVIEWED	XM_001975532.1	0.568547826471	PROVISIONAL	XM_970388.1	0.134919935525	MODEL	NM_001043439.1	0.0871373725008	PROVISIONAL
Har_00007589	NM_079041.1	0.153983	REVIEWED	XM_001972692.1	0.0540457219048	PROVISIONAL	XM_962956.2	0.200030551176	MODEL	NM_001046948.1	0.510197808547	PROVISIONAL
Har_00007595	NM_079041.1	0.153983	REVIEWED	XM_001972692.1	0.0540457219048	PROVISIONAL	XM_962956.2	0.200030551176	MODEL	NM_001046948.1	0.510197808547	PROVISIONAL
Har_00007601	NM_140989.1	0.0389695	REVIEWED	XM_002040663.1	0.213554808224	PROVISIONAL	XM_966756.2	0.200030551176	MODEL	NM_001043446.1	2.01598186351	PROVISIONAL
Har_00007606	NM_001032052.2	0.15112	REVIEWED	XM_001995627.1	0.828147347701	PROVISIONAL	XM_967330.2	0.777253057736	MODEL	NM_001046803.1	0.126972196553	PROVISIONAL
Har_00007607	NM_001032052.2	0.15112	REVIEWED	XM_001995627.1	0.828147347701	PROVISIONAL	XM_967330.2	0.777253057736	MODEL	NM_001046803.1	0.126972196553	PROVISIONAL
Har_00007610	NM_142618.1	0.608445	REVIEWED	XM_002058901.1	0.843834710836	PROVISIONAL	XM_966648.1	0.790395326212	MODEL	NM_001163915.1	0.129119119848	PROVISIONAL
Har_00007611	NM_142618.1	0.608445	REVIEWED	XM_002058901.1	0.843834710836	PROVISIONAL	XM_966648.1	0.790395326212	MODEL	NM_001163915.1	0.129119119848	PROVISIONAL
Har_00007621	NM_144477.2	2.0309	REVIEWED	XM_002020482.1	0.698625048988	PROVISIONAL	XM_966498.1	0.167282188601	MODEL	NM_001043517.1	0.00684669939202	PROVISIONAL
Har_00007622	NM_144477.2	2.0309	REVIEWED	XM_002020482.1	0.698625048988	PROVISIONAL	XM_966498.1	0.167282188601	MODEL	NM_001043517.1	0.00684669939202	PROVISIONAL
Har_00007627	NM_167306.1	6.10721e-38	REVIEWED	XM_001354722.2	3.74461319886e-46	PROVISIONAL	XM_965476.2	1.43880458735e-48	MODEL	NM_001043372.1	6.65548175695e-59	PROVISIONAL
Har_00007629	NM_167306.1	6.10721e-38	REVIEWED	XM_001354722.2	3.74461319886e-46	PROVISIONAL	XM_965476.2	1.43880458735e-48	MODEL	NM_001043372.1	6.65548175695e-59	PROVISIONAL
Har_00007632	NM_137172.3	0.608445	REVIEWED	XM_001970364.1	0.843834710836	PROVISIONAL	XM_971228.2	0.790395326212	MODEL	NM_001135889.1	5.14023100434e-75	PROVISIONAL
Har_00007639	NM_080073.2	0.608445	REVIEWED	XM_001975915.1	0.213554808224	PROVISIONAL	XM_969809.1	0.200030551176	MODEL	NM_001046898.1	3.65613351574e-11	PROVISIONAL
Har_00007641	NM_080073.2	0.608445	REVIEWED	XM_001975915.1	0.213554808224	PROVISIONAL	XM_969809.1	0.200030551176	MODEL	NM_001046898.1	3.65613351574e-11	PROVISIONAL
Har_00007647	NM_142004.3	0.182959	REVIEWED	XM_002012109.1	0.00403802706055	PROVISIONAL	XM_965250.2	0.238719383217	MODEL	NM_001123336.1	0.0389872779185	PROVISIONAL
Har_00007648	NM_142004.3	0.182959	REVIEWED	XM_002012109.1	0.00403802706055	PROVISIONAL	XM_965250.2	0.238719383217	MODEL	NM_001123336.1	0.0389872779185	PROVISIONAL
Har_00007653	NM_140661.2	0.0374145	REVIEWED	XM_002085152.1	1.34431747046e-05	PROVISIONAL	XM_967293.1	0.000784659145366	MODEL	NM_001114876.1	0.12471393195	PROVISIONAL
Har_00007654	NM_140661.2	0.0374145	REVIEWED	XM_002085152.1	1.34431747046e-05	PROVISIONAL	XM_967293.1	0.000784659145366	MODEL	NM_001114876.1	0.12471393195	PROVISIONAL
Har_00007662	NM_079879.2	0.0389259	REVIEWED	XM_001970697.1	0.213315397004	PROVISIONAL	XM_961855.1	0.0505664237611	MODEL	NM_001044220.1	0.128974852675	PROVISIONAL
Har_00007670	NM_136913.2	0.153811	REVIEWED	XM_002033484.1	0.842888707797	PROVISIONAL	XM_962343.2	0.199806803356	MODEL	NM_001043445.1	0.128974852675	PROVISIONAL
Har_00007675	NM_078993.2	0.586509	REVIEWED	XM_001955085.1	3.21409561189	PROVISIONAL	XM_964559.1	0.763428264604	MODEL	NM_001099623.1	3.42007752794e-11	PROVISIONAL
Har_00007679	NM_078993.2	0.586509	REVIEWED	XM_001955085.1	3.21409561189	PROVISIONAL	XM_964559.1	0.763428264604	MODEL	NM_001099623.1	3.42007752794e-11	PROVISIONAL
Har_00007684	NM_080198.2	2.24495e-68	REVIEWED	XM_001963810.1	9.1523783452e-81	PROVISIONAL	XM_001813922.1	1.28450628024e-39	MODEL	NM_001047015.1	0.0	PROVISIONAL
Har_00007685	NM_080198.2	2.24495e-68	REVIEWED	XM_001963810.1	9.1523783452e-81	PROVISIONAL	XM_001813922.1	1.28450628024e-39	MODEL	NM_001047015.1	0.0	PROVISIONAL
Har_00007692	NM_140842.1	0.607763	REVIEWED	XM_001980523.1	0.0034576267393	PROVISIONAL	XM_970583.1	0.199806803356	MODEL	NM_001046901.1	2.01372936981	PROVISIONAL
Har_00007695	NM_143023.1	0.323217	REVIEWED	XM_002100590.1	0.110947126829	PROVISIONAL	XM_962590.1	0.00666415209419	MODEL	NM_001112751.1	6.8442513046e-05	PROVISIONAL
Har_00007699	NM_058086.2	0.153811	REVIEWED	NM_058086.2	0.842888707797	REVIEWED	XM_001809193.1	0.0505664237611	MODEL	NM_001166147.1	0.509627755129	PROVISIONAL
Har_00007711	NM_133144.2	0.607082	REVIEWED	XM_001956849.1	0.213075985784	PROVISIONAL	XM_962884.2	0.199583055536	MODEL	NM_001043398.1	0.128830585502	PROVISIONAL
Har_00007714	NM_139554.3	0.153466	REVIEWED	NM_139554.3	0.840996701718	REVIEWED	XM_001815225.1	0.199359307716	MODEL	NM_001099849.1	0.508487648295	PROVISIONAL
Har_00007720	NM_079905.3	0.00249312	REVIEWED	XM_002055383.1	1.4183583856e-05	PROVISIONAL	XM_970021.2	3.36221914493e-06	MODEL	NM_001111363.1	0.509627755129	PROVISIONAL
Har_00007722	NM_079905.3	0.00249312	REVIEWED	XM_002055383.1	1.4183583856e-05	PROVISIONAL	XM_970021.2	3.36221914493e-06	MODEL	NM_001111363.1	0.509627755129	PROVISIONAL
Har_00007727	NM_057269.2	0.607763	REVIEWED	XM_001966759.1	0.213315397004	PROVISIONAL	XM_001811752.1	0.789511215109	MODEL	NM_001146240.1	0.509627755129	PROVISIONAL
Har_00007732	NM_057269.2	0.607763	REVIEWED	XM_001966759.1	0.213315397004	PROVISIONAL	XM_001811752.1	0.789511215109	MODEL	NM_001146240.1	0.509627755129	PROVISIONAL
Har_00007738	NM_166063.1	2.32216	REVIEWED	XM_002066717.1	0.0517852974898	PROVISIONAL	XM_967480.1	0.763428264604	MODEL	NM_001111347.1	0.493778766647	PROVISIONAL
Har_00007740	NM_166063.1	2.32216	REVIEWED	XM_002066717.1	0.0517852974898	PROVISIONAL	XM_967480.1	0.763428264604	MODEL	NM_001111347.1	0.493778766647	PROVISIONAL
Har_00007742	NM_141685.4	0.607763	REVIEWED	XM_001973832.1	0.213315397004	PROVISIONAL	XM_001812523.1	0.199806803356	MODEL	NM_001112751.1	0.000133895160786	PROVISIONAL
Har_00007747	NM_141685.4	0.607763	REVIEWED	XM_001973832.1	0.213315397004	PROVISIONAL	XM_001812523.1	0.199806803356	MODEL	NM_001112751.1	0.000133895160786	PROVISIONAL
Har_00007754	NM_143755.3	0.153811	REVIEWED	XM_002051161.1	0.213315397004	PROVISIONAL	NM_001130436.1	0.199806803356	VALIDATED	NM_001098354.1	0.509627755129	PROVISIONAL
Har_00007760	NM_078819.4	0.607763	REVIEWED	XM_002090127.1	0.213315397004	PROVISIONAL	XM_962934.2	0.199806803356	MODEL	NM_001046785.1	0.128974852675	PROVISIONAL
[truncated: 41,801 more rows]
