# Supplementary material for: Transcriptional responses underlying the hormetic and detrimental effects of the plant secondary metabolite gossypol on the generalist herbivore Helicoverpa armigera
Source: BMC Genomics. 2011 Nov 23;12:575. doi: 10.1186/1471-2164-12-575 (PMC3235194; doi:10.1186/1471-2164-12-575)
Supplement: Additional file 4 — Table S2. Cell-adhesion gene probes down-regulated upon 0.016% gossypol in the H. armigera rest of larval body. The Genbank accession number corresponds to the best Blast2go hit by the corresponding H. armigera EST represented by the probe in the microarray. [file 1471-2164-12-575-S4.XLS]

## Sheet: Sheet1
H. armigera ProbeID	Gene Ontology	Description	GenbankAccession (Blast2go best hit)	H. armigera GeneID
Har_00002558,Har_00002552	GO:0016020|GO:0005886|GO:0005509| GO:0004872|GO:0016021| GO:0007155 |GO:0007156	cadherin-like protein	ABB29447	DQ223888
Har_00019790	GO:0016020|GO:0005886|GO:0005509| GO:0016021|GO:0007155| GO:0007156	fat tumor suppressor homolog 4	XP_001660565	Har_454C1284
Har_00099549,Har_00003897,Har_00099551,Har_00100168,Har_00034061,Har_00100167, Har_00003721,Har_00027220,Har_00027219, Har_00003706	GO:0016020|GO:0005886|GO:0005509| GO:0004872|GO:0016021|GO:0007155| GO:0007156	cadherin-like protein	AAU50668	v3ndA0007
Har_00002561,Har_00002565	GO:0016020|GO:0005886|GO:0005509| GO:0016021|GO:0007155| GO:0007156	cadherin-like protein	ABI55357	v3ndA0118
Har_00002865,Har_00003099,Har_00003274,Har_00002869	GO:0016020|GO:0005886|GO:0005509| GO:0004872|GO:0016021|GO:0007155| GO:0007156	cadherin-like protein	AAQ54935	v3ndA0236
Har_00003709,Har_00003067	GO:0016020|GO:0005886|GO:0005509| GO:0004872|GO:0016021|GO:0007155| GO:0007156	cadherin-like protein	AAS56941	v3ndA0351
