# Supplementary material for: Transcriptional responses underlying the hormetic and detrimental effects of the plant secondary metabolite gossypol on the generalist herbivore Helicoverpa armigera
Source: BMC Genomics. 2011 Nov 23;12:575. doi: 10.1186/1471-2164-12-575 (PMC3235194; doi:10.1186/1471-2164-12-575)
Supplement: Additional file 5 — Table S3. Genes differentially expressed across experimental conditions without Gene Ontology enrichment. List of genes found to be differentially expressed in H. armigera gut (G) and rest of body (RB) larval tissue to different gossypol concentrations in diet (T5 = 0.016%; T7 = 0.16%) relative to the control (CT = 0%) but with no Gene Ontology enrichment. Differential expression in response to gossypol identified using a Welch's t-test, B&H FDR P < 0.001. [file 1471-2164-12-575-S5.XLS]

## Sheet: Table S1 
	Gene_ID	Corrected p-value	GenbankAccession Best Blast2Go hit	Description
T5- Gut/UP
	Har_454C4790	0.000499	XP_001275712	glycosylphosphatidylinositol anchored endo-beta-glucanase
T7-Gut /DOWN
	v3ndG3138	0.000305325	1Z6O-M	ferritin
	Har_454C345	0.000138855	1Z6O-M	ferritin
	v3ndD0027	1.55631e-05	AAA85090	odorant-binding protein
	Har_454C3306	0.000526113	AAD14592	trypsin
	v3ndE0169	0.000699512	AAV91352	---NA---
	v3ndD0045	0.000873414	AAI15131	pre-RNA processing pih1d1 protein
	v3ndB0326	4.91134e-07	AAI29290	suppressor of ty 7-like
	Har_454C882	0.000100787	AAK61417	---NA---
	v3ndF1518	0.000254065	AAL23839	glutathione s-transferase
	v3ndA0338	2.65848e-05	AAL73387	aldo-keto reductase
	Har_454C12628	0.000116976	AAM12274	pol polyprotein
	CYP321A5	1.08086e-05	AAC25787	cytochrome p450
	v3ndA0186	0.000646751	ABE60885	cytochrome p450
	v3ndF2267	7.07396e-06	AAO85805	integrin alpha 3
	v3ndF0722	1.06074e-05	AAQ75437	cathepsin l
	v3ndD0068	0.000429185	AAR32136	insect storage protein receptor
	v3ndD0335	0.000709496	AAW24481	prophenoloxidase activating enzyme 3
	v3ndG2695	0.000848259	AAV91003	hemolymph proteinase 5
	v3ndA0072	4.94203e-05	AAV91360	lethalessential for lifel2efl
	Har_454C18525	0.000340665	AAV91427	protease inhibitor 5
	Har_454C23502	2.25514e-05	AAV91427	protease inhibitor 5
	Har_454C28076	0.00085059	AAV91453	protease inhibitor-like protein
	Har_454C13238	4.2686e-05	AAX51193	cecropin-like protein
	EU041763	0.000505562	AAX51193	cecropin-like protein
	v3ndA0425	0.000173855	AAX58712	esterase
	v3ndA0217	0.000203915	AAL47694	ferritin subunit
	v3ndD0368	0.000189532	AAY33487	farnesyl diphosphate synthase
	Har_454C10823	0.000119107	ABA06505	chitinase
	v3ndE0829	0.000939628	ABB76924	beta-N-acetylglucoasminidase 1
	Har_454C10150	0.000398558	ABC25071	inhibitor of apoptosis 2 protein
	v3ndD0653	0.000268995	ABF18324	tetraspanin
	v3ndD0026	3.10911e-05	NP_001116815	carboxylesterase CarE-11
	v3ndB0026	0.000325632	ABK22912	kazal-type proteinase inhibitor
	Har_454C25843	0.000749924	ABK24806	lactase-phlorizin hydrolase
	Har_454C6609	0.000354408	ABK25249	carbonyl reductase 3
	Har_454C2125	0.000278579	ABK26486	autophagy related protein atg8
	Har_454C22437	0.000407922	ABK29478	secreted protein
	v3ndF0856	0.000598294	AAT51707	dead box rna helicase
	v3ndF1784	0.000249146	ACI02333	antibacterial protein
	DQ875245	0.000254607	ABK29487	moderately methionine rich storage protein
	v3ndB0012	0.000135312	---NA---	---NA---
	v3ndA0440	0.000439208	ABK29494	imp dehydrogenase gmp reductase
	v3ndF0874	0.000915679	ABK29494	imp dehydrogenase gmp reductase
	v3ndE0900	1.05179e-05	ABP52098	cg16799-like protein
	v3ndD0096	0.000948724	CAA72953	diverged serine protease
	v3ndB0245	2.00306e-05	CAY54164.1	---NA---
	v3ndA0424	0.000142007	---NA---	---NA---
	HAR_GST8	0.000367413	ABU88426	glutathione s-transferase
	Har_454C23859	0.000445483	ABU98615	---NA---
	v3ndA0016	0.000116829	P83632	27 kda hemolymph protein
	v3ndC0117	0.000857241	ACV60242	antennal esterase CXE15
	v3ndE0245	6.78315e-05	ABW34729	angiotensin converting enzyme
	Har_454C11366	0.000108415	ABV81872	glucosamine-6-phosphate isomerase
	v3ndE0801	4.88501e-05	ACB54943	lipase
	v3ndF1996	0.000146844	ACB54945	azurocidin-like serine proteinase
	v3ndA0055	0.000221417	ACB54945	azurocidin-like serine proteinase
	Har_454C8292	3.59363e-05	ACD37364	lipase
	v3ndG2452	9.09284e-05	ACI02333	antimicrobial protein 5tox
	Har_454C14548	0.000192096	ACI02333	tenascin c
	Har_454C18141	0.000278884	ACI32827	beta-1,3-glucan recognition protein 2b
	v3ndB0268	8.53639e-05	ACI32827	beta-1,3-glucan recognition protein 2b
	v3ndE0114	2.44847e-05	ACI32827	beta-1,3-glucan recognition protein 2b
	Har_454C5534	0.000312718	ACI32827	beta-1,3-glucan recognition protein 2b
	Har_454C24962	0.000393207	ACJ04052	methoprene-tolerant protein
	v3ndE0901	0.000454614	ACL51928	lysozyme precursor
	v3ndC0054	0.000509984	ACL51928	lysozyme precursor
	v3ndA0317	0.000667641	ACL51928	lysozyme precursor
	CEx007	0.000174612	ACL83459	female neotenic-specific protein 1
	Har_454C26784	0.000128067	ACL83459	female neotenic-specific protein 1
	Har_454C28084	0.000438524	ACN40353	triacylglycerol lipase
	Har_454C5386	1.08011e-06	BAA01703	gag-pol polyprotein
	v3ndG2875	0.00025811	BAA01703	---NA---
	Har_454C4691	0.000153231	BAA34401	---NA---
	v3ndD0331	7.46434e-05	BAC02929	proliferating cell nuclear antigen
	v3ndG2889	4.68827e-05	BAG30762	sodium-dependent phosphate transporter
	v3ndF1740	0.000221211	BAG86629	cytoglobin
	v3ndF2231	5.59766e-05	ABC72090	set domain and mariner transposase fusion
	Har_454C5056	8.00213e-06	CAR82249	receptor-type tyrosine-protein phosphatase kappa
	Har_454C743	0.00098485	EDL16193	zinc finger protein
	Har_454C26942	0.000266256	EDL21135	aminoacylase 1
	v3ndA0406	9.22852e-05	XP_001848966	eye pigment precursor transporter, scarlet
	v3ndD0472	8.65049e-05	EEB11508	---NA---
	Har_454C661	0.000135248	EEB11862	protein mo25
	v3ndF1290	0.000273647	AAI54170	---NA---
	v3ndE0824	6.0283e-05	EEB13282	n-terminal acetyltransferase a complex catalytic subunit ard1
	Har_454C1779	0.000111747	EEB13282	n-terminal acetyltransferase a complex catalytic subunit ard1
	v3ndF0891	0.000202354	EEB13870	ring finger protein
	Har_454C8484	0.000429185	EEB13870	ring finger protein
	v3ndF0881	0.000101525	EEB14351	enhancer ofezh
	v3ndF1866	8.27052e-05	Q5XUX1	WD repeat-containing protein 9
	v3ndE0107	0.000378692	---NA---	---NA---
	Har_454C10059	0.00098485	XP_001657980	---NA---
	Har_454C1211	0.000981362	XP_001657980	---NA---
	Har_454C11766	0.000470998	XP_001657980	---NA---
	Har_454C14439	0.000938537	EEB15384	---NA---
	v3ndA0215	1.74311e-05	XP_001653128	threonine aspartase
	v3ndC0032	0.000672953	XP_001843965	sugar transporter
	Har_454C24037	9.28534e-05	EEB16164	---NA---
	v3ndD0515	0.000452451	EEB16468	rab acceptor 1
	Har_454C157	0.000905218	EEB16599	potassium channel tetramerisation domain containing 5
	v3ndE0071	0.000800171	EEB17819	dynein light
	Har_454C4970	0.000413731	EEB18243	tyrosine-protein kinase
	v3ndG3023	0.000981362	XP_002404432	phosphoglycerate dehydrogenase
	v3ndE0130	0.000745477	EEC03934	actin
	Har_454C12162	0.000833714	EEC06455	---NA---
	v3ndD0485	0.000968728	---NA---	---NA---
	Har_454C18953	0.000442774	---NA---	---NA---
	v3ndF1296	0.000695271	---NA---	---NA---
	Har_454C26077	0.000359471	---NA---	---NA---
	Har_454C6438	5.50449e-05	---NA---	---NA---
	Har_454C18700	0.00011196	---NA---	---NA---
	Har_454C12912	0.000884854	---NA---	---NA---
	Har_454C12486	0.000266256	---NA---	---NA---
	Har_454C26548	0.000547086	---NA---	---NA---
	Har_454C17994	2.22027e-05	---NA---	---NA---
	Har_454C2	2.28215e-05	---NA---	---NA---
	Har_454C23189	0.000126708	---NA---	---NA---
	Har_454C6512	0.000273671	---NA---	---NA---
	Har_454C19342	0.000116906	---NA---	---NA---
	Har_454C23647	3.26906e-06	---NA---	---NA---
	Har_454C15123	1.21253e-07	---NA---	---NA---
	Har_454C1128	0.000273389	---NA---	---NA---
	Har_454C27390	0.000213737	---NA---	---NA---
	Har_454C24816	0.000327423	---NA---	---NA---
		0.000872038	---NA---	---NA---
	Har_454C1617	0.000249966	---NA---	---NA---
	Har_454C22459	3.88106e-05	---NA---	---NA---
	Har_454C27400	0.000346631	---NA---	---NA---
	Har_454C24761	0.000176126	---NA---	---NA---
	Har_454C20080	0.000764991	---NA---	---NA---
	Har_454C19940	0.000218913	---NA---	---NA---
	Har_454C25959	9.52111e-06	---NA---	---NA---
	Har_454C25215	0.000246166	---NA---	---NA---
	Har_454C20855	0.000686888	---NA---	---NA---
	Har_454C16979	1.96888e-06	---NA---	---NA---
	Har_454C5720	0.000284142	---NA---	---NA---
	v3ndD0451	0.000694921	---NA---	---NA---
	Har_454C4564	2.33247e-05	NP_001033754	corticotropin releasing hormone receptor 2
	v3ndB0387	0.000168642	NP_001036859	angiotensin converting enzyme
	v3ndG2724	0.000234963	NP_001036919	aquaporin
	v3ndE0814	0.000254682	NP_001036948	arystal structure of epiphyas postvittana takeout 1
	v3ndE0136	6.24309e-10	NP_001037028	ornithine decarboxylase antizyme
	Har_454C5508	0.000100703	NP_001037086	yippee-like 5
	Har_454C20904	0.000509984	NP_001037086	yippee-like 5
	Har_454C3875	0.000344085	NP_001037430	yellow-b
	Har_454C14809	2.34544e-05	NP_001037576	member ras oncogene family
	v3ndD0293	0.000398721	---NA---	---NA---
	v3ndB0084	0.000181814	NP_001037624	membrane protein tms1d
	v3ndG3045	0.000961881	NP_001040135	lectin 5
	v3ndF2344	0.000764991	NP_001040167	acp1 protein
	v3ndG2772	0.000278884	NP_001040209	ras-related gtp-binding protein 4b
	v3ndB0067	1.49769e-05	NP_001040211	rab-related protein
	Har_454C4864	0.000148638	NP_001040211	rab-related protein
	v3ndE0180	0.000909083	NP_001040215	stathmin
	Har_454C4471	0.000253698	NP_001040223	ubiquitin-conjugating enzyme e2 q
	Har_454C4376	4.57187e-05	NP_001040228	---NA---
	Har_454C17878	4.98066e-05	NP_001040275	rbx1 protein
	Har_454C6587	2.89802e-06	NP_001040275	hyperosmotic protein 21
	Har_454C6195	6.24172e-05	NP_001040275	hyperosmotic protein 21
	v3ndF1699	0.000243417	NP_001040277	salivary cysteine-rich peptide
	v3ndG3313	0.000275437	NP_001040302	gualynate kinase-1
	v3ndF1865	0.000495716	NP_001040314	dna-damage inducible protein 2
	Har_454C5440	0.000889656	NP_001040345	syndecan binding protein
	Har_454C67	4.57534e-05	NP_001040345	syndecan binding protein
	Har_454C2329	3.83392e-05	NP_001040353	adp-ribosylation factor-like 6 interacting protein 1
	v3ndE0150	0.000420937	NP_001040368	ras-related protein rab-7
	v3ndD0379	0.00081165	NP_504474	vacuolar protein sorting factor
	v3ndF0747	0.000241226	NP_001040407	ubiquitin-conjugating enzyme E2
	v3ndG2998	1.80494e-06	NP_001040439	serine/threonine protein phosphatase 6
	Har_454C3901	3.84565e-06	NP_001040467	high-affinity copper uptake protein
	v3ndF1076	0.000981362	NP_001040486	thymosin isoform 2
	v3ndD0270	6.87361e-05	NP_001040498	fk506-binding protein
	v3ndA0373	0.000278167	---NA---	---NA---
	v3ndE0418	0.000111747	NP_001040529	H2A histone family member V
	v3ndA0036	0.000290519	NP_001033132	ubiquitin-conjugating enzyme E2 J2
	v3ndD0386	0.00019877	NP_001093295	camp-dependent protein kinase r1
	v3ndE0316	7.86775e-06	---NA---	---NA---
	v3ndE0544	0.000503497	NP_001103768	myosin regulatory light polypeptide
	Har_454C7695	0.000451098	NP_001103818	thymosin isoform 2
	CYP324A1	0.00046717	NP_001108340	cytochrome p450
	Har_454C2816	1.55631e-05	NP_001108458	methoprene-tolerant protein
	HAR_GST11	0.000250387	NP_001108462	glutathione s-transferase 7
	v3ndA0166	0.000397856	NP_001123085	cwf19-likecell cycle control
	CCE025a	0.000246894	NP_001124351	juvenile hormone esterase
	Har_454C1658	0.000614669	NP_001127721	neuropeptide receptor a23
	v3ndD0527	0.000220861	XP_001861822	---NA---
	v3ndE0054	8.60182e-05	ACI32826	beta-1,3-glucan recognition protein 2a
	Har_454C16399	8.39366e-05	NP_001135960	ecdysteroid udp-glucosyltransferase
	HarUGT4B3	0.000112954	NP_001135960///NP_001040425	udp-glucosyltransferase
	v3ndF1218	0.00036004	NP_001135962	beclin 1
	v3ndE0297	0.000346631	NP_001136083	globin 1
	Har_454C17504	0.000249146	NP_338307	---NA---
	v3ndG3093	1.57104e-05	NP_001162844	sodium-dependent excitatory amino acid transporter
	Har_454C15326	5.54641e-05	P35464	diuretic hormone receptor
	v3ndG3349	0.00038187	ABK29469	lipopolysaccharide binding protein
	v3ndE0478	9.15686e-09	---NA---	---NA---
	Har_454C16868	5.54641e-05	XP_001121461	sensitized chromosome inheritance modifier 19
	v3ndD0521	0.000981589	XP_001121740	cutc copper transporter homolog
	Har_454C13204	5.65872e-05	XP_001121740	copper homeostasis protein
	v3ndE0789	0.000270305	XP_001660896	---NA---
	v3ndG3096	0.000731652	CAX83711	endonuclease-reverse transcriptase
	v3ndF1673	2.53806e-06	ACO15045	3-oxoacyl-acyl-carrier-protein reductase
	v3ndD0031	8.73951e-05	XP_001225093	---NA---
	v3ndE0581	9.64148e-05	ACO09734	CD82 antigen
	Har_454C6368	5.50574e-05	XP_001349013	hypothetical protein [Plasmodium falciparum 3D7]
	Har_454C21116	9.9819e-05	XP_001350404	hypothetical protein [Plasmodium falciparum 3D7]
	v3ndF0946	0.000152339	---NA---	---NA---
	Har_454C26371	0.000166427	XP_001488489	interleukin-1 receptor-associated kinase 4
	Har_454C12177	2.77203e-06	XP_001501698	bitter taste receptor
	v3ndE0362	0.000206021	XP_001525998	---NA---
	Har_454C5257	0.000762791	XP_001600147	survival of motor neuron protein interacting protein 1
	v3ndG2586	0.000218496	BAC26295	---NA---
	Har_454C13727	0.000276497	XP_001600730	zinc metalloproteinase
	v3ndD0277	0.000917024	XP_001842982	ubiquitin-activating enzyme e1
	v3ndE0683	2.51997e-05	XP_001601986	transmembrane protein 50a
	v3ndG2920	4.44899e-05	XP_001602759	---NA---
	v3ndE0139	0.000157022	XP_319464	phosphatidylinositol 3-kinase
	v3ndF1145	1.3931e-05	XP_002411405	brca1-associated protein
	v3ndE0897	0.000990988	XP_001603784	pyroglutamyl-peptidase i
	v3ndD0661	4.4972e-07	XP_311447	---NA---
	Har_454C7951	7.15872e-05	XP_001604069	---NA---
	v3ndG3100	0.000443933	XP_001604693	---NA---
	Har_454C7885	2.60018e-05	XP_001604698	---NA---
	v3ndE0240	8.60182e-05	XP_001605321	beta-tubulin cofactor e
	v3ndF1722	0.000427419	---NA---	---NA---
	Har_454C19893	0.000359574	XP_001605930	haspin cg40080-pa
	v3ndF1056	0.000340324	XP_002009922	tetraspanin
	Har_454C25319	0.000232766	XP_001606065	chromosome 7 open reading frame 64
	v3ndG2742	0.000451098	XP_001606804	monocarboxylate transporter
	Har_454C2508	5.54641e-05	XP_001606829	cullin 1
	v3ndD0664	3.54118e-05	XP_001650973	---NA---
	Har_454C1951	2.86566e-05	XP_001607202	exosome component 9
	v3ndF1664	0.00098702	XP_320076	lipocalin / cytosolic fatty-acid binding protein
	v3ndB0215	0.000382927	XP_001987742	Na(+)-dependent inorganic phosphate cotransporter
	Har_454C9991	0.00074357	XP_001607561	dimeric dihydrodiol dehydrogenase
	Har_454C9507	0.000560181	XP_001648294	juvenile hormone-inducible
	v3ndG2829	0.000658685	AAC68599	cell cycle-regulated factor p78
	v3ndG2880	0.000833158	XP_001649758	neurexin domain-containing protein
	Har_454C6204	2.53806e-06	XP_001650226	---NA---
	v3ndF2170	9.87071e-06	NP_611573	---NA---
	Har_454C2447	0.000305325	XP_001651861	saliva cg8717-pa
	v3ndE0595	4.37806e-05	XP_001653395	anamorsin, putative
	Har_454C16036	0.000790789	XP_001653457	acyl-coenzyme a oxidase 3
	v3ndF2382	0.000445483	XP_001653927	---NA---
	v3ndE0577	0.000481261	NP_777581	---NA---
	v3ndG3151	0.000833095	NP_001154849	ribonuclease H2
	v3ndG3129	0.000918281	XP_001654707	ubiquitin-conjugating enzyme e2a
	v3ndG3395	1.22954e-05	XP_001654915	srb7p: rna polymerase ii holoenzyme
	v3ndG2681	0.00049394	XP_001656122	calcium-binding protein e63-1
	v3ndG2850	0.000581271	XP_001656145	hsp70-interacting protein
	v3ndF1303	1.33126e-05	XP_001657477	tpa_inf: hdc06238
	v3ndF0905	5.61316e-07	XP_001657491	clathrin light chain
	v3ndE0474	0.000241868	XP_001658280	deoxyuridine 5-triphosphate nucleotidohydrolase
	Har_454C21719	1.6038e-06	XP_001658668	---NA---
	Har_454C6424	0.000340324	XP_001659780	kek1
	v3ndG2505	9.52111e-06	XP_001659917	adenylate cyclase
	v3ndB0339	3.43589e-07	XP_001650605	---NA---
	Har_454C10170	9.29161e-05	XP_001662284	---NA---
	v3ndE0354	5.3337e-05	XP_001662500	lysosomal acid
	Har_454C1006	0.000305067	XP_001663817	udp-n-acetylglucosamine transporter
	Har_454C5705	0.00010722	XP_001688912	malate dehydrogenase
	v3ndF2124	0.000387877	XP_308626	---NA---
	v3ndF1883	0.000146774	XP_001809098	cg31374 cg31374-pb
	Har_454C12817	0.000599224	XP_001809354	neuronal calcium
	Har_454C1597	0.000379434	XP_001811667	---NA---
	Har_454C10954	1.0427e-05	XP_001813945	trypsin-like serine protease
	v3ndA0491	0.000569715	---NA---	---NA---
	Har_454C2323	0.000118559	XP_001843449	synaptic vesicle protein
	v3ndG2855	0.00050323	XP_001655059	cubulin
	v3ndA0210	0.000463337	XP_001844869	---NA---
	Har_454C10627	9.59883e-06	XP_001846086	prp38 pre-mrna processing factor 38domain containing b
	v3ndD0505	0.000281925	---NA---	---NA---
	v3ndF0967	0.000427419	XP_001654906	---NA---
	Har_454C13485	0.0006918	XP_001848852	glucose-methanol-choline oxidoreductase
	Har_454C27177	0.000595263	XP_001848994	integrin beta-ps
	Har_454C26504	4.83686e-06	XP_001849158	hepatopancreas kazal-type proteinase inhibitor
	v3ndF1360	2.27591e-05	XP_001849766	pantetheinase
	Har_454C4779	0.000416511	XP_001850060	312 cg9166-pa
	v3ndF0989	0.000716951	XP_001861307	amino acid transporter
	v3ndF1652	0.00062137	XP_001861307	amino acid transporter
	Har_454C774	0.000266256	XP_001862934	mesenchymal stem cell protein dscd75
	Har_454C26074	0.000193909	XP_001867090	calcium and integrin-binding protein 1
	v3ndD0041	0.000588166	XP_001971051	alcohol dehydrogenase transcription factor
	v3ndB0199	9.35102e-05	NP_001157373	beta-galactosidase
	Har_454C10901	4.39113e-05	XP_001945109	ensangp00000010363
	Har_454C768	0.000326662	XP_001946447	agap010893- partial
	v3ndD0427	0.000247033	XP_001850429	transmembrane protein 135
	v3ndG2893	0.000535239	XP_001947191	---NA---
	v3ndF2339	0.000611169	NP_001165388	aliphatic nitrilase
	v3ndB0173	6.71301e-05	XP_001649893	---NA---
	Har_454C7647	0.000764991	XP_001950353	harbinger transposase derived 1
	v3ndF1396	0.000667641	XP_001862891	brown protein
	Har_454C2414	4.72628e-06	XP_001955944	transmembrane proteinisoform cra_b
	v3ndE0896	0.000338238	XP_001958187	---NA---
	v3ndD0481	0.000950574	XP_307927	rna-binding protein
	Har_454C4526	0.000770489	XP_001966936	copia protein (gag-int-pol protein)
	Har_454C22469	2.19906e-08	XP_001968498	three prime repair exonuclease 2
	Har_454C2441	0.000102765	XP_001968771	pantothenate kinase 4
	v3ndA0193	0.000136896	XP_001974059	---NA---
	Har_454C1488	1.57104e-05	XP_001982075	proteasome26s1
	Har_454C5228	7.28592e-05	XP_001987885	---NA---
	Har_454C12477	0.000477845	XP_001991034	pre-mrna splicing factor atp-dependent rna helicase prp16
	Har_454C3313	3.00599e-06	XP_001991354	---NA---
	v3ndA0327	0.000443933	ACZ26278	putative carbohydrate kinase
	v3ndF0667	4.31585e-05	NP_001157375	inhibitor of apoptosis protein
	Har_454C9558	0.000371311	XP_001998397	dihydrouridine synthase domain containing protein
	Har_454C22530	0.000236259	XP_001999604	ovo-like 2
	Har_454C11205	0.000667641	XP_002000416	afadin (af-6 protein)
	Har_454C16321	0.000577607	XP_002003133	---NA---
	Har_454C3508	0.000238708	XP_002007328	tumor suppressor
	Har_454C282	0.00013261	XP_002012147	transcription initiation factor iie subunit beta
	Har_454C2048	0.000595263	XP_002014365	ribonucleoside-diphosphate reductase large chain
	Har_454C9046	2.54593e-05	XP_002033789	---NA---
	Har_454C14522	8.39366e-05	XP_002037716	cg15412 cg15412-pb
	v3ndF2186	0.000273647	---NA---	---NA---
	v3ndB0156	7.06309e-05	XP_002048991	lysozyme i-1
	v3ndF1172	0.000127175	XP_002048991	---NA---
	Har_454C22577	0.000246894	XP_002049001	arylsulfatase b
	v3ndF1443	0.000503497	---NA---	---NA---
	v3ndG2827	2.27591e-05	NP_001004611	sister chromatid cohesion protein dcc1
	v3ndE0383	0.00013115	---NA---	---NA---
	v3ndD0600	9.28274e-06	XP_002068021	---NA---
	Har_454C17673	0.00018354	XP_002073941	dna polymerase iota
	Har_454C16416	5.35656e-05	XP_002074711	mitochondrial intermediate peptidase
	v3ndE0203	7.3199e-05	XP_001851438	serine threonine-protein kinase
	Har_454C13931	0.000825842	XP_002092713	---NA---
	v3ndF1127	5.37205e-05	XP_002093773	chromatin modifying protein 2b
	Har_454C1828	0.000356622	XP_002094035	---NA---
	Har_454C4338	0.000333506	XP_002130943	btbdomain containing 1
	Har_454C5537	1.30816e-06	XP_002158023	polycystic kidney disease 1 likepartial
	Har_454C3920	4.93113e-05	XP_002205876	vacuolar sorting protein
	Har_454C14916	0.000764991	XP_002232505	keratin associated protein 5-4
	Har_454C6425	0.000254607	XP_307795	carbonic anhydrase
	Har_454C1475	0.000236862	XP_308390	sugar transporter
	Har_454C9526	0.000181061	XP_308860	geranylgeranyl pyrophosphate synthase
	v3ndE0381	0.000913764	XP_311575	sodium-dependent phosphate transporter
	Har_454C114	0.000884724	XP_312617	n-acetylglucosamine-6-phosphate deacetylase
	Har_454C7103	0.000448351	XP_313417	zinc finger protein
	v3ndE0664	1.21253e-07	XP_317011	---NA---
	Har_454C25164	0.000125585	XP_320168	---NA---
	v3ndF2378	0.000393387	XP_320168	---NA---
	Har_454C26909	0.000981362	XP_320369	cral trio domain-containing protein
	Har_454C10187	0.000377994	XP_320946	cation proton antiporter
	v3ndD0150	0.000801696	XP_321705	---NA---
	Har_454C6692	2.25613e-05	XP_391932	---NA---
	v3ndF1414	9.03301e-05	XP_001863762	aminoacylase
	Har_454C7406	0.000213537	XP_392765	peptidase c19 family protein
	Har_454C21334	1.44556e-05	XP_394309	adenosine deaminase-like
	Har_454C10111	3.35861e-06	XP_394981	---NA---
	Har_454C12402	0.000694799	XP_395059	structural maintenance of chromosomes smc1
	v3ndF2087	8.11695e-05	XP_001854649	---NA---
	Har_454C6369	0.000126232	XP_395589	ubiquitin-conjugating enzyme e2
	Har_454C16	0.00010722	XP_396015	cyclin-dependent kinase 9
	v3ndG2495	2.00306e-05	XP_396381	tubulin-specific chaperone a
	Har_454C11388	0.000616467	XP_396998	---NA---
	Har_454C13781	0.00050313	XP_397177	downstream of tyrosine kinase 7
	v3ndE0165	0.000284891	XP_001659406	abc transporter
	Har_454C7937	4.88501e-05	XP_414321	histone deacetylase 11
	v3ndG3065	0.000617594	XP_552160	arylsulfatase b
	v3ndF1499	0.000294544	XP_557337	---NA---
	v3ndF2129	0.000228913	XP_001647754	AMP deaminase
	Har_454C2737	2.19641e-05	XP_624181	gp150 cg5820-isoform d
	Har_454C5198	5.6336e-05	XP_624237	d-arabinose 1-dehydrogenase
	Har_454C1623	0.000764991	XP_624421	ubisnap cg11173-pa
	v3ndD0264	6.26288e-05	XP_001652051	suppressor of ty
	Har_454C13885	3.58996e-07	XP_645325	dictyostelium discoideum (slime mold)prespore-specific protein
	Har_454C12764	0.000527061	XP_729794	b-box zinc finger family protein
	v3ndC0103	7.10662e-06	BAG64708	---NA---
	Har_454C2700	8.60182e-05	XP_787332	---NA---
	Har_454C13113	0.000338485	XP_966370	iodotyrosine deiodinase
	Har_454C3382	0.00074357	XP_966370	iodotyrosine deiodinase
	v3ndG2835	5.81175e-07	XP_966398	potassium channel tetramerisation domain containing 9
	v3ndF1228	0.00051361	---NA---	---NA---
	v3ndE0842	0.000408525	XP_316638	mfs transporter
	Har_454C6351	2.89802e-06	XP_968191	cg4287 cg4287-pa
	Har_454C3644	0.000913952	XP_968305	t-cell immunomodulatory protein
	Har_454C4327	0.000135772	XP_968428	decapping protein 2 cg6169-pa
	Har_454C1864	0.000380866	XP_968929	e1-like protein
	v3ndD0580	3.61965e-05	XP_969065	cg6465 cg6465-pa
	v3ndF1440	8.43321e-05	XP_001843012	ubiquitin-protein ligase
	v3ndF2122	0.000448351	XP_969274	28 kda heat- and acid-stable phosphoprotein
	v3ndF0942	0.000539294	XP_969460	cral trio domain-containing protein
	v3ndE0415	4.51839e-06	XP_969470	three prime repair exonuclease 1
	v3ndF1055	0.000699679	XP_969590	palmitoyl-protein thioesterase 1
	v3ndE0688	2.0156e-08	XP_969712	adenylate cyclase
	Har_454C9618	0.000380477	XP_971320	peritrophinisoform a
	v3ndF2291	0.000174059	XP_971320	peritrophinisoform a
	v3ndG2488	0.00022163	XP_971511	plasma alpha-l-fucosidase
	v3ndB0346	0.000925341	NP_001135618	---NA---
	v3ndG2466	3.07378e-05	XP_971686	26s proteasome regulatory subunit s3
	Har_454C22869	4.68563e-07	XP_971902	galactokinase 2
	v3ndF1098	5.86359e-08	XP_001650075	galactokinase
	v3ndG3405	4.17385e-05	Q08DJ7	---NA---
	Har_454C6048	0.000346631	XP_972162	monkey king protein
	Har_454C27802	0.000391599	XP_972302	---NA---
	v3ndE0482	5.64554e-05	XP_972372	---NA---
	v3ndB0134	9.27468e-05	NP_729535	---NA---
	Har_454C5024	0.000436706	XP_972569	sv2-like protein 1
	Har_454C5649	0.000301793	XP_972632	glucose dehydrogenase
	v3ndD0037	0.0002178	XP_001867605	adaptin ear-binding coat-associated protein 2
	v3ndG2613	0.000746307	XP_972986	---NA---
	v3ndG3317	5.48144e-08	EFA05326	---NA---
	Har_454C4255	0.000840975	XP_973087	inositol-triphosphate kinase 1 cg4026-pa
	v3ndB0221	1.86868e-05	NP_996660	sialic acid synthase
	Har_454C158	0.000713077	XP_973202	leptin receptor-like protein
	Har_454C10899	0.000633365	XP_973389	jnk sapk-associated protein
	v3ndA0274	9.02789e-05	XP_001655052	l-asparaginase
	Har_454C16766	1.45838e-05	XP_974547	chromosome 8 open reading frameisoform cra_a
	Har_454C7572	0.000212052	XP_975075	pdz domain containing 6
	Har_454C5891	3.33303e-05	XP_975116	hepatitis b virus x interacting protein
	v3ndF0844	4.01752e-05	CAY54146	---NA---
	v3ndG2945	0.00010722	XP_975148	gene product with similarity to ubiquitin binding enzyme
	Har_454C9184	0.000524992	XP_975168	toll interacting protein
	v3ndG2809	0.000140031	XP_975303	cueball cg12086-pa
	Har_454C9095	0.000129953	XP_975303	low-density lipoprotein receptor
	v3ndE0451	9.83569e-07	XP_315115	---NA---
	Har_454C11934	0.000136896	XP_975528	transmembrane protein 110
	v3ndF0880	0.000230559	XP_002592532	---NA---
	Har_454C25935	0.000652605	YP_803355	member i
	Har_454C2953	0.00030689	---NA---	---NA---
	v3ndF1879	8.08695e-05	---NA---	---NA---
	v3ndF1765	0.000210034	---NA---	---NA---
	v3ndA0175	0.000588165	---NA---	---NA---
	v3ndF2080	1.9129e-05	---NA---	---NA---
	v3ndD0467	0.00070191	---NA---	---NA---
	v3ndE0565	0.000951372	---NA---	---NA---
	Har_454C18548	0.000168744	---NA---	---NA---
	Har_454C20160	0.000438524	---NA---	---NA---
	v3ndE0836	0.000699918	---NA---	---NA---
	Har_454C23589	5.88713e-05	---NA---	---NA---
	Har_454C23366	0.000135248	---NA---	---NA---
	v3ndF2181	4.36539e-06	---NA---	---NA---
	v3ndF2326	1.02684e-05	---NA---	---NA---
	Har_454C6830	1.78268e-05	---NA---	---NA---
	v3ndD0578	1.03877e-06	---NA---	---NA---
	Har_454C17688	0.000135962	---NA---	---NA---
	Har_454C3416	0.000527116	---NA---	---NA---
	Har_454C22306	0.000254607	---NA---	---NA---
	Har_454C22666	0.000152032	---NA---	---NA---
	Har_454C20955	0.000978101	---NA---	---NA---
	Har_454C620	0.000303445	---NA---	---NA---
	v3ndE0143	0.000244799	---NA---	---NA---
	Har_454C22891	0.00030901	---NA---	---NA---
	Har_454C20706	1.05597e-06	---NA---	---NA---
	v3ndA0328	0.000132821	---NA---	---NA---
	v3ndD0480	0.000129383	---NA---	---NA---
	Har_454C1809	2.53806e-06	---NA---	---NA---
	v3ndA0417	0.000138855	---NA---	---NA---
	Har_454C27052	0.000553274	---NA---	---NA---
	Har_454C22496	0.000937926	---NA---	---NA---
	Har_454C18581	0.000645861	---NA---	---NA---
	Har_454C780	6.69877e-06	---NA---	---NA---
	v3ndB0394	2.91727e-05	---NA---	---NA---
	Har_454C5305	5.37205e-05	---NA---	---NA---
	Har_454C18447	0.000411171	---NA---	---NA---
	Har_454C21367	0.000764991	---NA---	---NA---
	v3ndF2395	4.23292e-05	---NA---	---NA---
	Har_454C22981	1.24817e-05	---NA---	---NA---
	Har_454C18570	0.000241868	---NA---	---NA---
	Har_454C4609	2.86513e-05	---NA---	---NA---
	Har_454C3489	0.000909061	---NA---	---NA---
	v3ndF2283	0.000770489	---NA---	---NA---
	v3ndB0358	0.000614164	---NA---	---NA---
	Har_454C20198	2.5157e-05	---NA---	---NA---
	Har_454C1647	0.000788981	---NA---	---NA---
	v3ndG2730	0.000197841	---NA---	---NA---
	v3ndF2424	1.15647e-05	---NA---	---NA---
	Har_454C16309	0.000342764	---NA---	---NA---
	v3ndE0166	0.00019877	---NA---	---NA---
	Har_454C3015	8.00213e-06	---NA---	---NA---
	Har_454C27357	0.000236259	---NA---	---NA---
	Har_454C23828	0.0006094	---NA---	---NA---
	Har_454C22	0.000505562	---NA---	---NA---
	Har_454C18395	0.000965158	---NA---	---NA---
	Har_454C14483	0.000873342	---NA---	---NA---
	Har_454C2920	0.000213737	---NA---	---NA---
	Har_454C21384	0.000768972	---NA---	---NA---
	v3ndF1424	8.24146e-05	---NA---	---NA---
	Har_454C22939	0.000669996	---NA---	---NA---
	v3ndF2343	6.71301e-05	---NA---	---NA---
	v3ndF1535	0.00094017	---NA---	---NA---
	v3ndE0462	0.000921336	---NA---	---NA---
	Har_454C27005	0.000968353	---NA---	---NA---
	Har_454C842	0.000244602	---NA---	---NA---
	v3ndC0027	5.58996e-05	---NA---	---NA---
	v3ndC0053	0.000241714	---NA---	---NA---
	v3ndF1793	6.38619e-08	---NA---	---NA---
	Har_454C5950	0.000739683	---NA---	---NA---
	Har_454C24351	0.000284142	---NA---	---NA---
	Har_454C22079	7.50339e-05	---NA---	---NA---
	Har_454C22219	9.63152e-05	---NA---	---NA---
	Har_454C26815	0.000244602	---NA---	---NA---
	v3ndF2032	0.000764991	---NA---	---NA---
	Har_454C1905	0.000477845	---NA---	---NA---
	Har_454C26969	0.000245869	---NA---	---NA---
	v3ndG2694	0.00068466	---NA---	---NA---
	v3ndF1011	0.000211883	---NA---	---NA---
	v3ndF2260	0.000160559	---NA---	---NA---
	Har_454C23850	0.000553679	---NA---	---NA---
	Har_454C5154	0.000541286	---NA---	---NA---
	Har_454C25141	0.000731643	---NA---	---NA---
	Har_454C20641	0.000530881	---NA---	---NA---
	v3ndC0068	4.31014e-05	---NA---	---NA---
	v3ndF1264	0.000457389	---NA---	---NA---
	Har_454C10107	0.000945372	---NA---	---NA---
	Har_454C3053	0.00018365	---NA---	---NA---
	Har_454C25542	0.000981362	---NA---	---NA---
	Har_454C27777	1.51241e-05	---NA---	---NA---
	v3ndG3186	0.000300121	---NA---	---NA---
	v3ndD0473	0.000971571	---NA---	---NA---
	v3ndF1037	4.51689e-05	---NA---	---NA---
	v3ndF1939	6.48987e-06	---NA---	---NA---
	v3ndF1612	0.000351531	---NA---	---NA---
	Har_454C2245	2.32704e-05	---NA---	---NA---
	Har_454C24202	5.67556e-05	---NA---	---NA---
	Har_454C4136	0.000327869	---NA---	---NA---
	Har_454C24435	0.000769237	---NA---	---NA---
	Har_454C142	0.000338482	---NA---	---NA---
	Har_454C11804	0.00010009	---NA---	---NA---
	v3ndF0848	0.000839171	---NA---	---NA---
	Har_454C6765	1.15612e-05	---NA---	---NA---
	Har_454C11202	0.000584751	---NA---	---NA---
	Har_454C21094	0.000471812	---NA---	---NA---
	Har_454C20072	0.000359781	---NA---	---NA---
	Har_454C22675	0.000200518	---NA---	---NA---
	v3ndB0361	0.00022163	---NA---	---NA---
	Har_454C21290	0.00022163	---NA---	---NA---
	Har_454C4652	5.35656e-05	---NA---	---NA---
	v3ndF1074	9.97818e-05	---NA---	---NA---
	Har_454C23646	0.000146935	---NA---	---NA---
	Har_454C21395	0.000617594	---NA---	---NA---
	Har_454C983	7.21521e-05	---NA---	---NA---
	Har_454C1210	0.000569488	---NA---	---NA---
	Har_454C4503	3.34988e-05	---NA---	---NA---
	Har_454C27069	0.000273583	---NA---	---NA---
	Har_454C19717	0.000601396	---NA---	---NA---
	Har_454C24873	0.000872933	---NA---	---NA---
	Har_454C27702	2.91643e-05	---NA---	---NA---
	Har_454C4331	0.000521452	---NA---	---NA---
	Har_454C21386	0.000743205	---NA---	---NA---
	Har_454C16961	0.000633409	---NA---	---NA---
	Har_454C4115	0.000230974	---NA---	---NA---
	v3ndA0389	0.000825842	---NA---	---NA---
	v3ndF2239	9.97818e-05	---NA---	---NA---
	Har_454C3512	0.00013016	---NA---	---NA---
	v3ndF0994	0.000298483	---NA---	---NA---
	Har_454C12807	0.000768972	---NA---	---NA---
	Har_454C1077	0.000921887	---NA---	---NA---
	v3ndG3099	7.71764e-05	---NA---	---NA---
	Har_454C2256	0.000207106	---NA---	---NA---
	Har_454C21526	0.000588165	---NA---	---NA---
	Har_454C4113	0.000258238	---NA---	---NA---
	Har_454C2196	0.0003841	---NA---	---NA---
	v3ndF1051	8.10393e-06	---NA---	---NA---
	Har_454C23167	0.000535062	---NA---	---NA---
	Har_454C3627	0.000236259	---NA---	---NA---
	Har_454C24227	0.000395282	---NA---	---NA---
	v3ndG3085	0.000786245	---NA---	---NA---
	Har_454C20643	2.37024e-05	---NA---	---NA---
	Har_454C13313	0.000251033	---NA---	---NA---
	Har_454C1455	2.3899e-05	---NA---	---NA---
	Har_454C17981	0.000404863	---NA---	---NA---
	v3ndG2627	0.000584526	---NA---	---NA---
	Har_454C20100	0.000432056	---NA---	---NA---
	Har_454C24278	1.01251e-05	---NA---	---NA---
	Har_454C26498	0.000530614	---NA---	---NA---
	Har_454C23900	0.000535239	---NA---	---NA---
	v3ndG3299	0.000398382	---NA---	---NA---
	Har_454C17008	5.65029e-05	---NA---	---NA---
	Har_454C20411	0.00059312	---NA---	---NA---
	Har_454C585	9.55705e-06	---NA---	---NA---
	Har_454C5164	0.000206021	---NA---	---NA---
	v3ndG2731	1.59101e-08	---NA---	---NA---
	Har_454C1350	0.000485295	---NA---	---NA---
	Har_454C7446	0.000995632	---NA---	---NA---
	Har_454C2031	0.000194192	---NA---	---NA---
	Har_454C25710	0.000564295	---NA---	---NA---
	v3ndE0306	0.000134876	---NA---	---NA---
	Har_454C184	0.000925341	---NA---	---NA---
	v3ndD0545	0.000107712	---NA---	---NA---
	Har_454C22095	0.000553237	---NA---	---NA---
	v3ndG2856	5.54641e-05	---NA---	---NA---
	Har_454C18531	0.000142626	---NA---	---NA---
	Har_454C20176	0.000695955	---NA---	---NA---
	Har_454C2479	0.000795132	---NA---	---NA---
	v3ndF1110	0.000291513	---NA---	---NA---
	Har_454C6767	0.000321867	---NA---	---NA---
	Har_454C17713	0.000462097	---NA---	---NA---
	Har_454C1793	0.000578437	---NA---	---NA---
	Har_454C28048	0.000251697	---NA---	---NA---
	Har_454C14318	8.00213e-06	---NA---	---NA---
	v3ndF0840	1.79995e-05	---NA---	---NA---
	Har_454C13031	0.000665325	---NA---	---NA---
	Har_454C5123	0.000249966	---NA---	---NA---
	Har_454C23417	0.00050323	---NA---	---NA---
	Har_454C1758	0.000108357	---NA---	---NA---
	Har_454C8444	7.00905e-05	---NA---	---NA---
	Har_454C2748	8.31173e-07	---NA---	---NA---
	Har_454C10663	0.000819104	---NA---	---NA---
	v3ndD0348	0.000658792	---NA---	---NA---
	Har_454C23611	0.000218496	---NA---	---NA---
	Har_454C21319	0.000340324	---NA---	---NA---
T5-Rest ofbody /UP
	Har_454C4304	3.26e-05	NP_001069092	3-oxoacyl-acyl carrier protein synthase
	v3ndF1074	0.000986	---NA---	---NA---
	v3ndF1295	0.000815	XP_319031	---NA---
