# Supplementary material for: Transcriptional responses underlying the hormetic and detrimental effects of the plant secondary metabolite gossypol on the generalist herbivore Helicoverpa armigera
Source: BMC Genomics. 2011 Nov 23;12:575. doi: 10.1186/1471-2164-12-575 (PMC3235194; doi:10.1186/1471-2164-12-575)
Supplement: Additional file 6 — Table S4. KEGG pathway analysis on differentially regulated genes across gossypol dose-tissue experimental conditions. Based on homology, we inspected Drosophila melanogaster KEGG pathway enrichment in the H. armigera transcriptional data for each t-test comparison of gossypol dose (T5 or T7) relative to control (CT) per tissue. z-score statistics were applied in GeneSifter® to determine whether a pathway occurs more or less frequently than expected. [file 1471-2164-12-575-S6.XLS]

## Sheet: export-10
RB-T5
KEGG Pathway	List	Up	Down	Gene Set	z-score (Up)	z-score (Down)
mTOR signaling pathway	2	0	2	21	-0.17	4.22
Phototransduction - fly	2	0	2	19	-0.16	4.48
Base excision repair	1	0	1	15	-0.14	2.38
Glycine, serine and threonine metabolism	1	1	0	21	5.98	-0.44
Glycolysis / Gluconeogenesis	1	1	0	42	4.14	-0.62
Glycosaminoglycan degradation	1	0	1	13	-0.13	2.61
Homologous recombination	1	0	1	14	-0.13	2.49
Mismatch repair	1	0	1	15	-0.14	2.38
RNA degradation	1	1	0	37	4.43	-0.59
RB-T7
KEGG Pathway	List	Up	Down	Gene Set	z-score (Up)	z-score (Down)
Proteasome	22	1	21	37	-1.89	7.47
Lysosome	21	6	15	65	-0.94	2.07
Spliceosome	18	13	5	90	0.40	-2.44
Glycolysis / Gluconeogenesis	15	4	11	42	-0.69	2.24
Oxidative phosphorylation	13	9	4	80	-0.49	-2.43
Valine, leucine and isoleucine degradation	13	9	4	27	3.15	0.08
Glycine, serine and threonine metabolism	12	8	4	21	3.43	0.63
Peroxisome	12	11	1	32	3.61	-1.82
Pentose phosphate pathway	11	5	6	16	2.17	2.67
Galactose metabolism	10	7	3	26	2.11	-0.40
Alanine, aspartate and glutamate metabolism	9	2	7	23	-0.63	2.23
Phototransduction - fly	9	6	3	19	2.41	0.19
Ribosome	9	3	6	78	-2.48	-1.70
Nitrogen metabolism	8	0	8	13	-1.40	4.89
Phenylalanine metabolism	8	5	3	13	2.73	0.91
Tryptophan metabolism	6	5	1	17	2.01	-0.99
Nucleotide excision repair	5	0	5	28	-2.07	0.55
SNARE interactions in vesicular transport	5	0	5	11	-1.29	2.97
DNA replication	4	0	4	27	-2.03	0.08
G-T7
KEGG Pathway	List	Up	Down	Gene Set	z-score (Up)	z-score (Down)
Ubiquitin mediated proteolysis	20	4	16	70	-1.22	2.60
Purine metabolism	15	11	4	91	0.69	-2.46
Drug metabolism - other enzymes	12	8	4	38	2.30	-0.41
mTOR signaling pathway	9	2	7	21	-0.07	2.85
Ribosome	8	4	4	78	-1.47	-2.07
Ascorbate and aldarate metabolism	7	6	1	21	2.86	-1.10
Notch signaling pathway	7	1	6	19	-0.69	2.48
Biosynthesis of unsaturated fatty acids	6	5	1	12	3.67	-0.46
Jak-STAT signaling pathway	6	1	5	17	-0.57	2.07
Propanoate metabolism	6	5	1	19	2.39	-0.98
Retinol metabolism	6	6	0	21	2.86	-1.76
Amino sugar and nucleotide sugar metabolism	5	0	5	39	-2.11	0.02
O-Glycan biosynthesis	5	4	1	13	2.51	-0.55
Proteasome	4	0	4	37	-2.05	-0.36
Terpenoid backbone biosynthesis	4	0	4	10	-1.06	2.59
