# Supplementary material for: Transcriptional responses underlying the hormetic and detrimental effects of the plant secondary metabolite gossypol on the generalist herbivore Helicoverpa armigera
Source: BMC Genomics. 2011 Nov 23;12:575. doi: 10.1186/1471-2164-12-575 (PMC3235194; doi:10.1186/1471-2164-12-575)
Supplement: Additional file 7 — Table S5. Peroxisome KEGG pathway gene probes up-regulated by 0.16% gossypol in the H. armigera larval body. KEGG pathway analysis was based on gene homology established by obtaining best BLAST hits for H. armigera ESTs to D. melanogaster genes. Differential expression is relative to control (gossypol-free diet). [file 1471-2164-12-575-S7.XLS]

## Sheet: Sheet1
Direction of regulation	adj. p-value	Gene Identifier D. melanogaster homolog	H. armigera Probe ID	Fruit fly Gene Name
Up	0.000522	NM_079613	Har_00194601	rosy
Up	3.51e-06	NM_135080	Har_00024169	CG12512
Up	0.000101	NM_135080	Har_00024167	CG12512
Up	1.52e-05	NM_135080	Har_00065185	CG12512
Up	2.43e-05	NM_135080	Har_00065187	CG12512
Up	0.000122	NM_135757	Har_00050678	CG5122
Up	0.000534	NM_080483	Har_00004439	Catalase
Up	0.000986	NM_137006	Har_00168888	CG4663
Up	0.000419	NM_079613	Har_00102573	rosy
Up	0.000371	NM_143649	Har_00139046	CG2316
