# Supplementary material for: Transcriptional responses underlying the hormetic and detrimental effects of the plant secondary metabolite gossypol on the generalist herbivore Helicoverpa armigera
Source: BMC Genomics. 2011 Nov 23;12:575. doi: 10.1186/1471-2164-12-575 (PMC3235194; doi:10.1186/1471-2164-12-575)
Supplement: Additional file 8 — Table S6. Transcriptional responses of selected genes across experimental conditions. Normalized log-ratios across biological replicates for each treatment are compared to the control for a selection of genes found to be differentially expressed by the Rank Products method. Accession number, gene description and best hit homolog to D. melanogaster Refseq nucleotide and protein is included. The average of two probes per gene was used for its graphical display in Figures 4 and 5. [file 1471-2164-12-575-S8.XLS]

## Sheet: Figure 4 and 5 gene info
0.016% GUT																	0.16% GUT
ProbeName	R_Cta vs T5a.txt:gProcessedSignal(normalized)	R_Ctb vs T5b.txt:gProcessedSignal(normalized)	R_Ctc vs T5c.txt:gProcessedSignal(normalized)	R_Ctd vs T5d.txt:gProcessedSignal(normalized)	G_T5a vs Cta.txt:gProcessedSignal(normalized)	G_T5b vs Ctb.txt:gProcessedSignal(normalized)	G_T5c vs Ctc.txt:gProcessedSignal(normalized)	G_T5d vs Ctd.txt:gProcessedSignal(normalized)	GO_Avadis_	GeneName	RefSeqdm	RefSeq	Description	GenbankAccession	Average Probe intensity		ProbeName	R_Cta vs T7a.txt:gProcessedSignal(normalized)	R_Ctb vs T7b.txt:gProcessedSignal(normalized)	R_Ctc vs T7 c.txt:gProcessedSignal(normalized)	R_Ctd vs T7d.txt:gProcessedSignal(normalized)	G_T7a vs Cta.txt:gProcessedSignal(normalized)	G_T7b vs Ctb.txt:gProcessedSignal(normalized)	G_T7c vs Ctc.txt:gProcessedSignal(normalized)	G_T7d vs Ctd.txt:gProcessedSignal(normalized)	GO_Avadis_	GeneName	RefSeq dm	RefSeq	Description	GenbankAccession	Average Probe intensity
Har_00101455	2.50489	1.32601	-1.47872	-0.745901	2.91512	1.95803	-0.977041	-0.501646	GO:0017177|GO:0005975	alpha-glucosidase	NM_143134.1	NP_651391.1	alpha-glucosidase	ABF71570			Har_00101455	-1.50412	-2.64843	-4.59248	-2.49402	-0.859676	-3.48871	-3.75465	-2.33608	GO:0017177|GO:0005975	alpha-glucosidase	NM_143134.1	NP_651391.1	alpha-glucosidase	ABF71570
Har_00101456	2.44213	1.28639	-1.58569	-0.87573	2.81067	1.47094	-1.11463	-0.733401	GO:0017177|GO:0005975	alpha-glucosidase	NM_143134.1	NP_651391.1	alpha-glucosidase	ABF71570	0.543839		Har_00101456	-1.25876	-3.08939	-4.34611	-2.28751	-0.900679	-3.08524	-3.64836	-1.87519	GO:0017177|GO:0005975	alpha-glucosidase	NM_143134.1	NP_651391.1	alpha-glucosidase	ABF71570	-2.63559
Har_00045193	-1.66097	-0.186967	7.34028	6.86966	-0.437125	-0.704841	8.14012	8.42948	GO:0006012|GO:0005985|GO:0005737|GO:0004564|GO:0005982	beta-fructofuranosidase	NM_080292.3	NP_525031.1	beta-fructofuranosidase	ABU98615			Har_00045193	-0.85873	-0.971773	6.12923	-1.73219	-1.74121	-1.67346	6.52929	-1.72259	GO:0006012|GO:0005985|GO:0005737|GO:0004564|GO:0005982	beta-fructofuranosidase	NM_080292.3	NP_525031.1	beta-fructofuranosidase	ABU98615
Har_00045194	-1.61225	-0.366158	7.02298	6.52939	0.941093	0.331599	6.47553	6.54531	GO:0006012|GO:0005985|GO:0005737|GO:0004564|GO:0005982	beta-fructofuranosidase	NM_080292.3	NP_525031.1	beta-fructofuranosidase	ABU98615	3.35357		Har_00045194	-0.934695	0.315707	5.92373	-0.449003	-0.496392	-0.502885	5.92041	-0.531209	GO:0006012|GO:0005985|GO:0005737|GO:0004564|GO:0005982	beta-fructofuranosidase	NM_080292.3	NP_525031.1	beta-fructofuranosidase	ABU98615	0.825265
Har_00054410	-8.90464	-1.77927	-0.291309	1.23637	-6.37975	-1.59486	0.382902	1.83466		carboxylesterase	NM_080523.3	NP_536784.1	carboxylesterase	NP_001116815			Har_00054410	-2.16115	-1.21545	-1.17435	-0.0463181	-1.9629	-1.06889	-0.892836	0.0463181		carboxylesterase	NM_080523.3	NP_536784.1	carboxylesterase	NP_001116815
Har_00054411	-7.03658	-1.85512	-0.0442333	1.68643	-5.22966	-1.83764	0.0939159	1.60103		carboxylesterase	NM_080523.3	NP_536784.1	carboxylesterase	NP_001116815	-1.75736		Har_00054411	-1.62266	-0.611684	-0.665879	0.0442333	-1.78478	-0.744623	-0.594977	-0.239973		carboxylesterase	NM_080523.3	NP_536784.1	carboxylesterase	NP_001116815	-0.918495
Har_00000136	1.27438	-0.384148	-1.24087	0.000847816	1.26126	-0.000847816	-1.38376	0.631049	GO:0005506|GO:0009055|GO:0006118|GO:0016020|GO:0020037|GO:0004497|GO:0005783	cytochrome p450	NM_141932.2	NP_650189.1	cytochrome p450	NP_001108456			Har_00000136	-1.3349	-1.75369	-5.03704	-3.79159	-1.39688	-2.232	-5.3264	-4.25793	GO:0005506|GO:0009055|GO:0006118|GO:0016020|GO:0020037|GO:0004497|GO:0005783	cytochrome p450	NM_141932.2	NP_650189.1	cytochrome p450	NP_001108456
Har_00000138	1.2987	-0.250865	-0.966792	0.250865	1.78777	-0.358726	-1.43137	1.34466	GO:0005506|GO:0009055|GO:0006118|GO:0016020|GO:0020037|GO:0004497|GO:0005783	cytochrome p450	NM_141932.2	NP_650189.1	cytochrome p450	NP_001108456	0.11451		Har_00000138	-1.17363	-1.63749	-5.05614	-3.68026	-1.26494	-2.2834	-5.54972	-4.41056	GO:0005506|GO:0009055|GO:0006118|GO:0016020|GO:0020037|GO:0004497|GO:0005783	cytochrome p450	NM_141932.2	NP_650189.1	cytochrome p450	NP_001108456	-3.13666
Har_00094401	-4.36846	-1.12298	-0.202192	-0.767895	-4.77675	-1.95388	0.091042	-0.424737	GO:0005506|GO:0006118|GO:0020037|GO:0004497	cytochrome p450	NM_137156.2	NP_611000.2	cytochrome p450	ABI84381			Har_00094401	5.69982	5.36542	5.64084	5.24413	5.77307	5.27117	5.91383	5.20547	GO:0005506|GO:0006118|GO:0020037|GO:0004497	cytochrome p450	NM_137156.2	NP_611000.2	cytochrome p450	ABI84381
Har_00094402	-4.61463	-1.0588	-0.197891	-0.649279	-5.18402	-0.860664	-0.208969	-0.0136909	GO:0005506|GO:0006118|GO:0020037|GO:0004497	cytochrome p450	NM_137156.2	NP_611000.2	cytochrome p450	ABI84381	-1.64461		Har_00094402	3.07993	2.82429	3.13666	2.87646	3.73511	3.23717	3.71956	3.39849	GO:0005506|GO:0006118|GO:0020037|GO:0004497	cytochrome p450	NM_137156.2	NP_611000.2	cytochrome p450	ABI84381	4.38259
Har_00093973	-1.27629	-0.238921	5.59848	7.85748	0.628019	0.980636	5.01969	7.10832	GO:0050660	glucose dehydrogenase	NM_132753.2	NP_572981.1	glucose dehydrogenase	ACL36977			Har_00093973	-0.750814	0.451727	0.994005	-0.324412	-0.458496	-0.320943	-0.0478322	-0.497836	GO:0050660	glucose dehydrogenase	NM_132753.2	NP_572981.1	glucose dehydrogenase	ACL36977
Har_00093974	-1.25927	-0.123484	5.66226	7.89977	0.254621	0.995653	5.51731	7.53602	GO:0050660	glucose dehydrogenase	NM_132753.2	NP_572981.1	glucose dehydrogenase	ACL36977	3.26002		Har_00093974	-0.717405	0.480843	1.04565	-0.319089	-0.423174	-0.309806	-0.0131319	-0.342527	GO:0050660	glucose dehydrogenase	NM_132753.2	NP_572981.1	glucose dehydrogenase	ACL36977	-0.0970775
Har_00048373	-1.31768	-0.214736	0.59121	0.851838	0.75676	0.631656	0.821825	1.92504	GO:0004601|GO:0006979|GO:0006118|GO:0006804|GO:0020037	oxidase peroxidase	NM_206501.2	NP_996223.1	oxidase peroxidase	XP_001657372			Har_00048373	-0.812824	0.439823	4.89883	-0.316908	-0.471702	-0.37075	4.75697	0.465189	GO:0004601|GO:0006979|GO:0006118|GO:0006804|GO:0020037	oxidase peroxidase	NM_206501.2	NP_996223.1	oxidase peroxidase	XP_001657372
Har_00048374	-1.05797	-0.166202	0.964445	1.72005	0.409238	0.626549	-0.0127192	0.816636	GO:0004601|GO:0006979|GO:0006118|GO:0006804|GO:0020037	oxidase peroxidase	NM_206501.2	NP_996223.1	oxidase peroxidase	XP_001657372	0.459121		Har_00048374	-0.56059	1.79642	5.6031	-0.125079	-0.188151	0.0127192	5.37516	-0.238716	GO:0004601|GO:0006979|GO:0006118|GO:0006804|GO:0020037	oxidase peroxidase	NM_206501.2	NP_996223.1	oxidase peroxidase	XP_001657372	1.26647
Har_00001623	0.861204	-0.138921	-2.18702	-0.310894	1.51583	0.138922	-1.47744	0.188716		phenoloxidase inhibitor protein	NM_001038974.2	NP_001034063.1	phenoloxidase inhibitor protein	ABK29497			Har_00001623	-0.571108	-2.27744	-5.63322	-2.90778	-1.17337	-3.81285	-6.70586	-3.4572		phenoloxidase inhibitor protein	NM_001038974.2	NP_001034063.1	phenoloxidase inhibitor protein	ABK29497
Har_00001624	1.01805	0.214072	-2.23144	-0.0793648	0.810053	0.854368	-2.12833	-0.740853		phenoloxidase inhibitor protein	NM_001038974.2	NP_001034063.1	phenoloxidase inhibitor protein	ABK29497	-0.230816		Har_00001624	-0.66511	-3.33923	-6.5141	-3.37216	-1.26764	-4.61204	-6.89341	-3.88888		phenoloxidase inhibitor protein	NM_001038974.2	NP_001034063.1	phenoloxidase inhibitor protein	ABK29497	-3.56821
Har_00001902	-6.19789	0.00797749	3.16626	-2.18288	-7.0013	-0.493586	3.51709	-2.03044	GO:0006508|GO:0004252	trypsin-like protease	NM_057423.3	NP_476771.1	trypsin-like protease	ACB54937			Har_00001902	5.94214	6.11626	6.22203	5.63659	6.1117	6.00582	6.36759	5.18515	GO:0006508|GO:0004252	trypsin-like protease	NM_057423.3	NP_476771.1	trypsin-like protease	ACB54937
Har_00001904	-4.60407	0.269373	0.780142	-2.38408	-5.03266	-0.752777	0.632294	-2.62309	GO:0006508|GO:0004252	trypsin-like protease	NM_057423.3	NP_476771.1	trypsin-like protease	ACB54937	-1.5581		Har_00001904	4.24579	4.57891	4.30022	2.77022	4.12484	4.45919	4.32273	2.50468	GO:0006508|GO:0004252	trypsin-like protease	NM_057423.3	NP_476771.1	trypsin-like protease	ACB54937	4.93087
Har_00026894	-1.73232	0.403986	0.0887709	-1.05389	-1.08383	-0.0887709	-0.932807	-1.37498	GO:0030001|GO:0016020|GO:0055085|GO:0046873	zinc iron transporter	NM_080368.3	NP_525107.1	zinc iron transporter	XP_002032637			Har_00026894	3.66017	4.07894	3.30227	2.70567	4.26566	4.35203	3.60662	2.72162	GO:0030001|GO:0016020|GO:0055085|GO:0046873	zinc iron transporter	NM_080368.3	NP_525107.1	zinc iron transporter	XP_002032637
Har_00026899	-2.07526	-0.0283799	0.0283799	-1.81239	-1.75803	0.663227	0.134342	-0.3259	GO:0030001|GO:0016020|GO:0055085|GO:0046873	zinc iron transporter	NM_080368.3	NP_525107.1	zinc iron transporter	XP_002032637	-0.68424		Har_00026899	3.33146	3.85393	3.1431	2.50598	3.89051	4.29742	3.68319	2.86947	GO:0030001|GO:0016020|GO:0055085|GO:0046873	zinc iron transporter	NM_080368.3	NP_525107.1	zinc iron transporter	XP_002032637	3.51675
Har_00017908	-1.21724	-0.154617	1.4014	2.46442	0.675657	0.578099	0.253874	2.62159	GO:0006118|GO:0009055|GO:0046872|GO:0055114	aldehyde oxidase	NM_142218.1	NP_650475.1	aldehyde oxidase	XP_967707			Har_00017909	-0.536055	0.542298	1.17183	-0.170779	-0.304041	-0.131726	1.7999	-0.241951	GO:0006118|GO:0009055|GO:0046872|GO:0055114	aldehyde oxidase	NM_142218.1	NP_650475.1	aldehyde oxidase	XP_967707
Har_00017909	-1.16793	-0.159617	1.02806	1.99196	0.638577	0.607249	2.94241	2.68342	GO:0006118|GO:0009055|GO:0046872|GO:0055114	aldehyde oxidase	NM_142218.1	NP_650475.1	aldehyde oxidase	XP_967707	0.949207		Har_00017908	-0.590473	0.550723	1.95039	-0.195131	-0.338773	-0.248793	1.9236	-0.293441	GO:0006118|GO:0009055|GO:0046872|GO:0055114	aldehyde oxidase	NM_142218.1	NP_650475.1	aldehyde oxidase	XP_967707	0.305474
Har_00022726	-0.241562	0.847158	0.305883	-0.199592	0.514133	0.500921	-0.224442	0.292692	GO:0008152	glucosyl glucuronosyl transferases	NM_136067.2	NP_609911.1	glucosyl glucuronosyl transferases	XP_001948117			Har_00022726	2.69549	2.80411	1.73614	2.537	3.81858	3.17574	1.9733	3.19682	GO:0008152	glucosyl glucuronosyl transferases	NM_136067.2	NP_609911.1	glucosyl glucuronosyl transferases	XP_001948117
Har_00022727	0.0237889	1.20645	0.503778	-0.880267	-0.105823	0.97788	0.26219	-0.779014	GO:0008152	glucosyl glucuronosyl transferases	NM_136067.2	NP_609911.1	glucosyl glucuronosyl transferases	XP_001948117	0.187761		Har_00022727	2.79475	2.75902	1.94819	2.53832	4.04927	3.08783	2.01176	3.33207	GO:0008152	glucosyl glucuronosyl transferases	NM_136067.2	NP_609911.1	glucosyl glucuronosyl transferases	XP_001948117	2.77865
Har_00018290	1.97793	1.46734	-0.548522	0.118325	2.44723	1.82877	-0.11052	0.430076	GO:0016740|GO:0006572|GO:0042207|GO:0005737|GO:0016034|GO:0006559	glutathione transferase zeta	NM_141637.2	NP_649894.1	glutathione transferase zeta	NP_001040453			Har_00018288	0.0303001	-0.498766	-1.26925	-1.02375	-0.212215	-0.652691	-1.55728	-0.987026	GO:0016740|GO:0006572|GO:0042207|GO:0005737|GO:0016034|GO:0006559	glutathione transferase zeta	NM_141637.2	NP_649894.1	glutathione transferase zeta	NP_001040453
Har_00018288	1.83097	1.51543	-0.39571	0.275383	2.44273	2.22769	-0.273256	-0.469768	GO:0016740|GO:0006572|GO:0042207|GO:0005737|GO:0016034|GO:0006559	glutathione transferase zeta	NM_141637.2	NP_649894.1	glutathione transferase zeta	NP_001040453	0.922756		Har_00018290	-0.299918	-1.04102	-1.75932	-1.48851	-0.0049963	-0.795384	-1.55814	-1.16324	GO:0016740|GO:0006572|GO:0042207|GO:0005737|GO:0016034|GO:0006559	glutathione transferase zeta	NM_141637.2	NP_649894.1	glutathione transferase zeta	NP_001040453	-0.892577
0.016% RB																	0.16% RB
ProbeName	R_Cta vs T5a RC.txt:gProcessedSignal(normalized)	R_Ctb vs T5b RC.txt:gProcessedSignal(normalized)	R_Ctc vs T5c RC.txt:gProcessedSignal(normalized)	R_Ctd vs T5d RC.txt:gProcessedSignal(normalized)	G_T5a vs Cta RC.txt:gProcessedSignal(normalized)	G_T5b vs Ctb RC.txt:gProcessedSignal(normalized)	G_T5c vs Ctc RC.txt:gProcessedSignal(normalized)	G_T5d vs Ctd RC.txt:gProcessedSignal(normalized)	GO_Avadis_	GeneName	RefSeqdm	RefSeq	Description	GenbankAccession	Average Probe intensity		ProbeName	R_Cta vs T7c RC.txt:gProcessedSignal(normalized)	R_Ctb vs T7d RC.txt:gProcessedSignal(normalized)	R_Ctc vs T7c RC.txt:gProcessedSignal(normalized)	R_Ctd vs T7d RC.txt:gProcessedSignal(normalized)	G_T7a vs Cta RC.txt:gProcessedSignal(normalized)	G_T7b vs Ctb RC.txt:gProcessedSignal(normalized)	G_T7c vs Ctc RC.txt:gProcessedSignal(normalized)	G_T7d vs Ctd RC.txt:gProcessedSignal(normalized)	GO_Avadis_	GeneName	RefSeqdm	RefSeq	Description	GenbankAccession	Average Probe intensity
Har_00101455	3.44142	0.94792	1.10134	1.41113	3.42544	0.77095	1.71233	1.95355	GO:0017177|GO:0005975	alpha-glucosidase	NM_143134.1	NP_651391.1	alpha-glucosidase	ABF71570			Har_00101455	-6.77666	-5.03482	-2.99255	-2.2399	-0.855534	-2.03586	-5.843	-6.13951	GO:0017177|GO:0005975	alpha-glucosidase	NM_143134.1	NP_651391.1	alpha-glucosidase	ABF71570
Har_00101456	3.53459	1.13836	0.97638	1.29323	3.46672	0.978327	1.90478	2.11701	GO:0017177|GO:0005975	alpha-glucosidase	NM_143134.1	NP_651391.1	alpha-glucosidase	ABF71570	1.88584		Har_00101456	-5.50083	-5.89229	-2.51747	-2.11616	-1.6809	-1.69862	-5.00617	-5.68357	GO:0017177|GO:0005975	alpha-glucosidase	NM_143134.1	NP_651391.1	alpha-glucosidase	ABF71570	-3.87587
Har_00045193	-6.79002	-0.397274	0.269522	0.90459	-6.04048	-0.269521	0.970052	1.43631	GO:0006012|GO:0005985|GO:0005737|GO:0004564|GO:0005982	beta-fructofuranosidase	NM_080292.3	NP_525031.1	beta-fructofuranosidase	ABU98615			Har_00045193	3.33257	4.46507	4.34397	3.80768	4.50159	4.32406	3.49922	4.59535	GO:0006012|GO:0005985|GO:0005737|GO:0004564|GO:0005982	beta-fructofuranosidase	NM_080292.3	NP_525031.1	beta-fructofuranosidase	ABU98615
Har_00045194	-6.62524	-0.555467	0.42397	0.956936	-5.56483	-0.42397	0.807427	1.40706	GO:0006012|GO:0005985|GO:0005737|GO:0004564|GO:0005982	beta-fructofuranosidase	NM_080292.3	NP_525031.1	beta-fructofuranosidase	ABU98615	-1.21818		Har_00045194	3.48892	4.65148	4.49935	3.90826	4.63136	4.31192	3.67756	4.90906	GO:0006012|GO:0005985|GO:0005737|GO:0004564|GO:0005982	beta-fructofuranosidase	NM_080292.3	NP_525031.1	beta-fructofuranosidase	ABU98615	4.18421
Har_00054410	-5.28788	-0.400136	0.245481	1.75404	-5.37179	-0.45407	0.506218	2.43789		carboxylesterase	NM_080523.3	NP_536784.1	carboxylesterase	NP_001116815			Har_00054410	-0.141006	1.08762	1.56646	1.69672	1.9157	2.16129	-0.081687	1.31657		carboxylesterase	NM_080523.3	NP_536784.1	carboxylesterase	NP_001116815
Har_00054411	-5.39121	-1.0852	0.328505	1.89361	-5.50679	-0.435957	0.0219421	1.86175		carboxylesterase	NM_080523.3	NP_536784.1	carboxylesterase	NP_001116815	-0.930225		Har_00054411	0.207002	0.90024	1.25129	1.60929	1.27227	1.87972	0.0647392	1.18645		carboxylesterase	NM_080523.3	NP_536784.1	carboxylesterase	NP_001116815	1.11829
Har_00000136	1.26288	0.179459	-0.529266	-0.355827	1.71862	-0.0184898	-0.173567	0.0184898	GO:0005506|GO:0009055|GO:0006118|GO:0016020|GO:0020037|GO:0004497|GO:0005783	cytochrome p450	NM_141932.2	NP_650189.1	cytochrome p450	NP_001108456			Har_00000136	-6.7666	-2.00979	-1.60248	-1.84328	-1.65748	-2.14791	-6.87009	-2.33473	GO:0005506|GO:0009055|GO:0006118|GO:0016020|GO:0020037|GO:0004497|GO:0005783	cytochrome p450	NM_141932.2	NP_650189.1	cytochrome p450	NP_001108456
Har_00000138	1.48241	0.501215	-0.535484	-0.293484	1.64858	0.0882101	-0.309602	-0.0874519	GO:0005506|GO:0009055|GO:0006118|GO:0016020|GO:0020037|GO:0004497|GO:0005783	cytochrome p450	NM_141932.2	NP_650189.1	cytochrome p450	NP_001108456	0.287293		Har_00000138	-6.4016	-2.16745	-1.48768	-1.82308	-1.93926	-2.18696	-6.9316	-2.67976	GO:0005506|GO:0009055|GO:0006118|GO:0016020|GO:0020037|GO:0004497|GO:0005783	cytochrome p450	NM_141932.2	NP_650189.1	cytochrome p450	NP_001108456	-3.17811
Har_00094401	-0.312444	-0.519657	-0.69287	0.552784	0.267014	-0.207217	-0.166983	0.0871809	GO:0005506|GO:0006118|GO:0020037|GO:0004497	cytochrome p450	NM_137156.2	NP_611000.2	cytochrome p450	ABI84381			Har_00094401	7.53375	2.36166	4.90417	-0.388804	4.44548	-0.184261	7.49686	2.28089	GO:0005506|GO:0006118|GO:0020037|GO:0004497	cytochrome p450	NM_137156.2	NP_611000.2	cytochrome p450	ABI84381
Har_00094402	-1.45847	-1.72174	-0.873943	-0.0725036	-2.44685	-3.03416	0.072504	0.579755	GO:0005506|GO:0006118|GO:0020037|GO:0004497	cytochrome p450	NM_137156.2	NP_611000.2	cytochrome p450	ABI84381	-0.621725		Har_00094402	6.434	2.55226	3.86732	0.500843	4.05131	0.85432	6.6098	2.63961	GO:0005506|GO:0006118|GO:0020037|GO:0004497	cytochrome p450	NM_137156.2	NP_611000.2	cytochrome p450	ABI84381	3.49745
Har_00093973	-3.45447	-3.12123	1.00896	2.9305	-3.27701	-3.01513	0.983831	2.82745	GO:0050660	glucose dehydrogenase	NM_132753.2	NP_572981.1	glucose dehydrogenase	ACL36977			Har_00093973	4.5816	3.97623	6.06626	5.50131	5.82365	5.33075	4.41616	3.6027	GO:0050660	glucose dehydrogenase	NM_132753.2	NP_572981.1	glucose dehydrogenase	ACL36977
Har_00093974	-3.18292	-2.93133	0.641551	2.70879	-3.36603	-3.63	0.975446	2.98893	GO:0050660	glucose dehydrogenase	NM_132753.2	NP_572981.1	glucose dehydrogenase	ACL36977	-0.682042		Har_00093974	3.98984	3.86199	6.02558	5.4819	6.0961	5.7007	3.95268	3.59767	GO:0050660	glucose dehydrogenase	NM_132753.2	NP_572981.1	glucose dehydrogenase	ACL36977	4.87532
Har_00048373	-1.73161	-0.872623	0.00318289	3.94761	0.0393262	-0.00318289	-0.791892	3.80973	GO:0004601|GO:0006979|GO:0006118|GO:0006804|GO:0020037	oxidase peroxidase	NM_206501.2	NP_996223.1	oxidase peroxidase	XP_001657372			Har_00048373	6.83527	7.7484	6.70328	6.54397	6.78831	6.6219	6.75411	7.66803	GO:0004601|GO:0006979|GO:0006118|GO:0006804|GO:0020037	oxidase peroxidase	NM_206501.2	NP_996223.1	oxidase peroxidase	XP_001657372
Har_00048374	-2.04158	-0.0407553	0.64406	4.06474	-1.00173	-0.856247	-0.0536613	3.80956	GO:0004601|GO:0006979|GO:0006118|GO:0006804|GO:0020037	oxidase peroxidase	NM_206501.2	NP_996223.1	oxidase peroxidase	XP_001657372	0.557808		Har_00048374	6.88606	7.85644	6.79589	6.6565	6.97447	6.99581	6.69325	7.792	GO:0004601|GO:0006979|GO:0006118|GO:0006804|GO:0020037	oxidase peroxidase	NM_206501.2	NP_996223.1	oxidase peroxidase	XP_001657372	7.01961
Har_00001623	1.6765	0.68198	-0.89464	0.700367	1.2032	0.189382	-1.07533	0.40823		phenoloxidase inhibitor protein	NM_001038974.2	NP_001034063.1	phenoloxidase inhibitor protein	ABK29497			Har_00001623	-6.47825	-3.07523	-1.96172	-2.15041	-2.41218	-2.65187	-7.22407	-3.78979		phenoloxidase inhibitor protein	NM_001038974.2	NP_001034063.1	phenoloxidase inhibitor protein	ABK29497
Har_00001624	1.54432	0.597672	-1.1845	0.568779	0.918165	0.097044	-0.97424	0.399471		phenoloxidase inhibitor protein	NM_001038974.2	NP_001034063.1	phenoloxidase inhibitor protein	ABK29497	0.303525		Har_00001624	-6.71927	-3.08039	-2.10632	-2.16245	-2.56458	-2.49592	-7.44916	-3.7192		phenoloxidase inhibitor protein	NM_001038974.2	NP_001034063.1	phenoloxidase inhibitor protein	ABK29497	-3.75255
Har_00001902	-0.772605	-0.490291	1.34373	-0.323061	0.0491669	-0.384999	0.735757	-0.060684	GO:0006508|GO:0004252	trypsin-like protease	NM_057423.3	NP_476771.1	trypsin-like protease	ACB54937			Har_00001902	8.65861	1.9457	5.26398	-0.468317	5.01076	-0.268128	8.72163	1.02937	GO:0006508|GO:0004252	trypsin-like protease	NM_057423.3	NP_476771.1	trypsin-like protease	ACB54937
Har_00001904	-0.657699	-0.345389	-0.913061	-1.1236	0.389387	0.0735793	-0.0671229	0.257941	GO:0006508|GO:0004252	trypsin-like protease	NM_057423.3	NP_476771.1	trypsin-like protease	ACB54937	-0.14306		Har_00001904	6.54265	2.44537	1.89634	-0.248967	2.01288	0.320806	6.34574	2.6692	GO:0006508|GO:0004252	trypsin-like protease	NM_057423.3	NP_476771.1	trypsin-like protease	ACB54937	3.24235
Har_00026894	-1.2146	-0.844441	-1.49535	-0.715741	-0.522217	-0.238188	-0.688046	-0.718125	GO:0030001|GO:0016020|GO:0055085|GO:0046873	zinc iron transporter	NM_080368.3	NP_525107.1	zinc iron transporter	XP_002032637			Har_00026894	3.51888	1.30201	1.36341	-0.913119	1.82752	0.694979	4.05829	1.63964	GO:0030001|GO:0016020|GO:0055085|GO:0046873	zinc iron transporter	NM_080368.3	NP_525107.1	zinc iron transporter	XP_002032637
Har_00026899	0.613417	0.29829	-0.571269	-2.00567	1.86837	0.68385	0.226024	-0.59371	GO:0030001|GO:0016020|GO:0055085|GO:0046873	zinc iron transporter	NM_080368.3	NP_525107.1	zinc iron transporter	XP_002032637	-0.369837		Har_00026899	0.651434	-0.172227	-0.174214	-0.0683012	0.0904117	-0.847508	1.83656	-0.486778	GO:0030001|GO:0016020|GO:0055085|GO:0046873	zinc iron transporter	NM_080368.3	NP_525107.1	zinc iron transporter	XP_002032637	0.895061
Har_00017909	-2.18797	-0.0496769	-0.690462	1.92098	-1.58495	0.370042	0.0496764	1.94363	GO:0006118|GO:0009055|GO:0046872|GO:0055114	aldehyde oxidase	NM_142218.1	NP_650475.1	aldehyde oxidase	XP_967707			Har_00017909	2.99056	4.51543	3.82752	3.12067	3.76778	2.96873	3.01333	4.76076	GO:0006118|GO:0009055|GO:0046872|GO:0055114	aldehyde oxidase	NM_142218.1	NP_650475.1	aldehyde oxidase	XP_967707
Har_00017908	-2.27296	-1.00182	-0.126448	3.28099	-1.49305	-0.479181	0.560108	2.84725	GO:0006118|GO:0009055|GO:0046872|GO:0055114	aldehyde oxidase	NM_142218.1	NP_650475.1	aldehyde oxidase	XP_967707	0.0678854		Har_00017908	3.66149	3.09389	4.49101	3.82256	4.01416	3.41616	3.80045	2.90375	GO:0006118|GO:0009055|GO:0046872|GO:0055114	aldehyde oxidase	NM_142218.1	NP_650475.1	aldehyde oxidase	XP_967707	3.63552
Har_00022726	0.847129	-0.123609	0.24611	-0.954044	0.53774	0.0312562	0.837082	0.10601	GO:0008152	glucosyl glucuronosyl transferases	NM_136067.2	NP_609911.1	glucosyl glucuronosyl transferases	XP_001948117			Har_00022727	-3.34649	-2.01726	0.239783	0.144013	0.0293384	0.416382	-2.78853	-1.63218	GO:0008152	glucosyl glucuronosyl transferases	NM_136067.2	NP_609911.1	glucosyl glucuronosyl transferases	XP_001948117
Har_00022727	1.22676	0.0525603	0.435525	-0.543286	0.912472	0.11072	1.33394	0.0851822	GO:0008152	glucosyl glucuronosyl transferases	NM_136067.2	NP_609911.1	glucosyl glucuronosyl transferases	XP_001948117	0.321347		Har_00022726	-2.28348	-1.7622	0.215529	-0.0829701	0.221428	0.542492	-2.3013	-1.40107	GO:0008152	glucosyl glucuronosyl transferases	NM_136067.2	NP_609911.1	glucosyl glucuronosyl transferases	XP_001948117	-0.987908
Har_00018290	3.05027	1.38461	-0.396445	1.39448	2.826	1.21298	0.27675	1.63338	GO:0016740|GO:0006572|GO:0042207|GO:0005737|GO:0016034|GO:0006559	glutathione transferase zeta	NM_141637.2	NP_649894.1	glutathione transferase zeta	NP_001040453			Har_00018290	-1.71724	-1.92632	-0.976205	-1.20611	-1.31633	-1.16258	-1.62438	-2.10925	GO:0016740|GO:0006572|GO:0042207|GO:0005737|GO:0016034|GO:0006559	glutathione transferase zeta	NM_141637.2	NP_649894.1	glutathione transferase zeta	NP_001040453
Har_00018288	2.99326	1.27197	-0.212204	1.39369	2.93291	1.23933	0.0673828	1.57326	GO:0016740|GO:0006572|GO:0042207|GO:0005737|GO:0016034|GO:0006559	glutathione transferase zeta	NM_141637.2	NP_649894.1	glutathione transferase zeta	NP_001040453	1.4151		Har_00018288	-1.61026	-1.75649	-1.0506	-1.27642	-1.19335	-1.03146	-1.50478	-1.91754	GO:0016740|GO:0006572|GO:0042207|GO:0005737|GO:0016034|GO:0006559	glutathione transferase zeta	NM_141637.2	NP_649894.1	glutathione transferase zeta	NP_001040453	-1.46121
