# Supplementary material for: Transcriptional responses underlying the hormetic and detrimental effects of the plant secondary metabolite gossypol on the generalist herbivore Helicoverpa armigera
Source: BMC Genomics. 2011 Nov 23;12:575. doi: 10.1186/1471-2164-12-575 (PMC3235194; doi:10.1186/1471-2164-12-575)
Supplement: Additional file 9 — Table S7_T5_G_RPlist_up. Rank Products list detecting differentially up-regulated genes in the G-T5 treatment. The most significantly up-regulated genes are at the top of the list. [file 1471-2164-12-575-S9.XLS]

## Sheet: SD G RPlist up
Unique ID	Name	log-ratio 1	log-ratio 2	log-ratio 3	log-ratio 4	log-ratio 5	log-ratio 6	log-ratio 7	log-ratio 8	rank 1	rank 2	rank 3	rank 4	rank 5	rank 6	rank 7	rank 8	rank product
Har_00092425	cg4269 cg4269-pa	3.08689	2.72962	1.71197	2.58482	1.98006	3.36351	1.85996	2.87487	127	88	627	201	995	55	679	376	1.43617e-18
Har_00130629	---NA---	-1.6157	-0.483658	8.74972	7.32222	0.38236	1.74223	9.20954	7.18862	41155	37439	8	5	19145	750	9	17	9.88162e-18
Har_00121979	outermembrane transporter	10.7504	-0.966711	8.31536	-1.26904	10.9559	0.100162	8.63016	1.67475	1	41849	15	43103	5	26836	16	5979	2.53474e-17
Har_00114861	glucose dehydrogenase	-1.44625	-0.124059	7.219	9.45426	0.623819	1.30652	7.73605	9.76393	40634	27275	46	1	13983	2225	39	6	2.70877e-17
Har_00213310	---NA---	3.67596	3.34479	1.99517	2.47216	2.57288	2.44291	1.29626	0.688538	74	35	494	214	344	237	1680	19422	5.31574e-17
Har_00052471	esterase	0.500209	-1.15073	10.3082	4.61831	-0.138289	-0.409531	10.5897	5.51104	9302	42500	1	59	29857	36408	1	55	1.01774e-16
Har_00175686	---NA---	10.5697	-1.08083	8.22732	-1.3867	10.7129	-0.134451	8.8332	1.13236	2	42287	17	43314	7	32450	14	11592	1.67543e-16
Har_00189599	---NA---	8.02273	1.33129	7.96441	-0.106969	7.85702	0.440929	6.32888	-0.331689	7	895	25	20559	15	19133	86	36991	2.14558e-16
Har_00210099	---NA---	-1.18576	-3.74376	8.82446	7.11926	-2.73934	-3.02597	9.73507	8.06937	38869	43850	6	8	42704	43789	2	13	2.90292e-16
Har_00059387	glucose dehydrogenase	-0.0898035	0.201367	6.67272	8.87899	0.607107	0.319874	7.11905	9.18608	19940	10880	64	2	14359	21846	56	9	3.20408e-16
Har_00120760	elegans proteinconfirmed by transcript evidence	5.89234	-0.624473	6.71636	1.28841	6.05025	0.430853	6.96707	1.98785	18	39412	62	829	29	19368	62	3527	3.26844e-16
Har_00065273	serine protease inhibitor	8.86765	-0.770842	8.56467	-1.00511	8.28654	0.0421147	9.08117	0.443672	5	40737	11	42295	12	28189	10	24455	5.72114e-16
Har_00067124	fibroin p25	7.51263	-1.12778	6.48865	1.25378	7.77102	-0.622066	6.64196	1.45119	9	42428	73	882	16	38565	71	8113	6.37754e-16
Har_00061097	cysteine-rich venom	1.05581	-1.64074	8.50184	4.91674	0.682245	-1.91698	9.38615	5.53324	3376	43328	13	46	12700	43262	5	53	9.29484e-16
Har_00120759	elegans proteinconfirmed by transcript evidence	4.97532	0.121498	6.83188	1.37334	5.06222	-0.592097	7.28297	1.55695	38	13082	57	724	47	38317	51	7086	9.74418e-16
Har_00144838	---NA---	2.31149	-0.350577	6.65401	3.66624	1.81627	0.265566	7.27144	3.55437	298	34722	65	86	1390	23040	52	197	1.38488e-15
Har_00012829	---NA---	4.31975	4.12673	1.02256	-0.994738	4.49892	4.43584	-0.232936	-0.213273	51	7	1468	42245	57	16	32646	35762	1.7204e-15
Har_00209649	---NA---	5.16279	-0.928921	6.71592	1.48826	5.60625	0.0106132	6.73486	1.56569	32	41679	63	620	36	29109	67	7004	1.86966e-15
Har_00104524	oxidase peroxidase	0.00367665	0.268242	7.98391	5.80596	-0.208765	-0.169435	8.71548	6.60156	17922	9419	24	24	30833	33036	15	21	2.27688e-15
Har_00051525	fibroin p25	6.39893	-0.142444	5.51554	0.534726	7.02086	-1.0053	5.88332	2.21569	14	28030	113	4004	20	41053	103	2244	2.45908e-15
Har_00047208	chymotrypsin precursor	3.03115	2.10723	1.0315	0.935976	3.36188	2.66152	1.30738	1.09649	133	233	1429	1528	152	174	1646	12076	2.59611e-15
Har_00209898	---NA---	3.27576	2.58443	1.01783	1.10071	3.95793	2.84082	0.63058	0.592812	107	109	1481	1144	85	141	8415	21334	3.10291e-15
Har_00087140	glucose dehydrogenase	0.338825	-0.0139251	8.56474	2.54373	0.389585	1.16116	9.31946	3.47776	11941	20581	10	208	19019	3722	6	210	3.3275e-15
Har_00042331	serine protease inhibitor	9.28887	-0.80022	7.12244	-0.970634	9.57503	-0.0530417	7.54171	0.746914	3	40951	49	42123	9	30896	45	18274	4.23161e-15
Har_00201988	---NA---	-0.418437	-4.45544	8.51614	7.24882	-3.60008	-3.50718	9.03035	6.10418	25236	43856	12	7	43366	43836	11	33	4.68197e-15
Har_00044204	acetylcholinesterase	-0.038106	-1.90927	9.21926	4.50563	-0.904742	-1.14616	9.50336	4.92293	18996	43541	3	63	37317	41624	4	78	5.52893e-15
Har_00093974	glucose dehydrogenase	-1.25927	-0.123484	5.66226	7.89977	0.254621	0.995653	5.51731	7.53602	39626	27245	107	3	22141	5958	111	15	5.55517e-15
Har_00061029	cysteine-rich venom	0.456854	-2.71132	8.05215	4.75868	1.26153	-1.94256	8.56705	5.33253	9994	43814	22	50	3886	43288	17	59	5.93102e-15
Har_00051875	dentin sialophosphoprotein	5.49854	-0.907524	7.92971	-0.337514	6.09613	-0.0453043	8.93098	1.25403	23	41573	27	30548	28	30747	13	10123	6.52097e-15
Har_00043619	glucose-methanol-choline oxidoreductase	-1.22659	-0.0545852	5.06827	7.29291	0.0785382	1.14905	5.15398	8.12086	39348	23851	125	6	25773	3892	126	11	7.14175e-15
Har_00001034	antitrypsin isoform 2	5.51984	1.2132	2.57958	-1.36297	6.40216	1.52174	3.22317	-0.124483	22	1117	317	43284	26	1280	254	34743	7.22704e-15
Har_00045799	cysteine-rich venom	0.950135	-0.938312	8.44586	4.82664	0.526819	-1.14357	8.03147	5.65364	4193	41729	14	49	16120	41608	30	46	8.10814e-15
Har_00093973	glucose dehydrogenase	-1.27629	-0.238921	5.59848	7.85748	0.628019	0.980636	5.01969	7.10832	39757	31661	108	4	13895	6165	129	19	8.3324e-15
Har_00061863	---NA---	0.447581	-0.562719	8.07431	6.40103	-0.546125	-2.56505	8.01726	6.58623	10138	38646	21	14	34522	43693	31	22	8.64788e-15
Har_00099368	glucose dehydrogenase	-1.64726	-0.421039	7.67176	6.33663	0.580839	0.247913	8.37184	7.16189	41241	36294	39	15	14919	23447	22	18	8.85229e-15
Har_00175410	---NA---	7.09931	0.481552	5.66484	-1.36523	7.95505	0.785373	6.54685	-2.25392	11	5874	106	43286	14	10011	78	43037	1.01797e-14
Har_00061098	cysteine-rich venom	1.29356	-1.9034	8.09113	4.42223	0.786314	-0.506445	7.61429	4.99964	1993	43532	20	68	10332	37498	43	73	1.04725e-14
Har_00067843	glucose dehydrogenase	1.07415	-0.699293	9.0436	2.16061	0.75886	-0.333314	9.2655	3.3179	3241	40177	5	291	10967	35421	8	247	1.06137e-14
Har_00113032	gmc family	0.0392239	-1.18285	9.14148	3.60082	0.539564	-0.291214	9.29994	3.82339	17004	42592	4	93	15830	34861	7	163	1.23806e-14
Har_00065277	serine protease inhibitor	9.09782	-0.87012	6.53202	-1.03364	9.06435	0.0136313	6.9551	0.705115	4	41366	70	42413	10	29019	63	19097	1.25171e-14
Har_00045193	beta-fructofuranosidase	-1.66097	-0.186967	7.34028	6.86966	-0.437125	-0.704841	8.14012	8.42948	41279	29894	42	10	33451	39271	28	10	1.39128e-14
Har_00001712	cysteine-rich venom	1.35522	-2.2192	7.99374	4.24185	0.984299	-0.52627	7.02376	4.36174	1748	43693	23	73	6772	37697	60	106	1.51949e-14
Har_00064852	arystal structure of epiphyas postvittana takeout 1	3.26266	0.708104	2.25718	0.923094	4.52428	1.00123	2.53611	1.53673	110	3416	406	1575	56	5871	399	7286	1.67607e-14
Har_00048001	---NA---	-1.10497	-1.04723	7.94638	6.44023	0.137745	0.144171	8.36998	6.251	36950	42162	26	13	24612	25848	23	30	1.6869e-14
Har_00045797	cysteine-rich venom	1.29498	-1.61431	7.7188	4.30787	1.09004	-1.91046	7.43488	4.56835	1988	43294	37	71	5391	43255	48	93	1.7177e-14
Har_00045194	beta-fructofuranosidase	-1.61225	-0.366158	7.02298	6.52939	0.941093	0.331599	6.47553	6.54531	41144	35060	52	12	7426	21587	83	24	2.09775e-14
Har_00048003	---NA---	1.24172	-0.865127	6.73265	5.23238	-0.414374	0.108246	6.75801	6.31087	2262	41339	61	35	33211	26629	65	28	2.34516e-14
Har_00142769	---NA---	-1.19968	-0.0408089	7.80063	3.9722	0.104873	1.31181	7.84236	5.08473	39057	22976	35	79	25284	2187	35	69	2.41821e-14
Har_00186138	---NA---	4.22212	4.41216	-2.36536	-1.09673	4.13742	4.70282	-1.1254	0.548075	52	4	43730	42632	73	15	40949	22321	2.83245e-14
Har_00081771	elegans proteinconfirmed by transcript evidence	4.69145	-0.27554	5.57023	-0.538142	4.42782	1.82685	5.96648	0.547413	43	32751	109	37751	61	615	99	22336	3.50838e-14
Har_00061252	flagelliform silk protein	8.58333	-1.70046	6.75072	-0.734078	8.51186	-0.767993	7.20363	-0.300406	6	43377	60	40466	11	39757	53	36681	3.92093e-14
Har_00108003	lipase 1 precursor	-0.171894	2.21116	1.12999	3.21541	0.468511	2.76374	1.89218	2.67766	21379	195	1237	121	17413	152	659	543	4.31313e-14
Har_00064120	glucose-methanol-choline oxidoreductase	4.59038	3.6014	3.3972	5.11743	-1.79606	-1.21967	1.51716	-0.475583	46	22	210	39	41120	41862	1114	38146	4.42471e-14
Har_00059394	glucose dehydrogenase	-1.16639	0.0542014	4.75006	6.9382	-0.2883	0.560509	5.05981	8.1159	38616	16132	139	9	31815	16319	128	12	4.53568e-14
Har_00219222	---NA---	5.71091	-0.383468	4.17996	-0.586859	6.97907	0.795857	4.87835	1.73902	21	35471	155	38608	21	9711	135	5401	4.83734e-14
Har_00047929	t1 st2 receptor binding protein	3.85419	-1.19138	4.59225	0.619072	4.68623	1.2664	4.6276	0.0204923	64	42613	141	3185	54	2561	143	32199	5.69175e-14
Har_00085980	glucose dehydrogenase	0.406137	-2.93072	7.71824	4.71131	0.182426	-1.07195	8.06686	6.22029	10815	43824	38	53	23727	41320	29	31	6.14008e-14
Har_00033287	glucose dehydrogenase	-1.76392	-0.463373	9.26117	4.20258	0.286308	0.440588	9.52164	2.05485	41528	37095	2	75	21387	19142	3	3129	6.48075e-14
Har_00047835	---NA---	-0.978891	-2.28545	7.78483	6.13762	-1.56909	-1.24363	7.94474	6.70902	32253	43729	36	17	40498	41935	33	20	7.06088e-14
Har_00241307	---NA---	6.7098	-0.827727	3.68303	0.790351	6.58372	0.0417116	3.49285	-0.0491426	13	41122	184	2062	24	28197	215	33681	7.25396e-14
Har_00216082	fimbriae-associated protein	3.61051	3.56222	-0.0181599	-2.49351	4.17646	3.7438	0.709959	-0.194888	83	25	16084	43791	72	41	6482	35554	7.25645e-14
Har_00035153	in family member (ttn-1)	3.64424	-0.582322	4.98717	-0.904136	3.82985	0.349288	4.51625	3.49926	76	38914	128	41765	98	21200	147	206	7.25942e-14
Har_00193533	---NA---	5.21646	1.10423	2.16114	-1.38514	5.69008	1.32089	2.10151	-0.189748	29	1407	432	43310	33	2125	540	35492	7.48815e-14
Har_00229951	---NA---	3.62195	-0.0413771	4.48395	0.699234	4.03774	0.259722	5.20906	1.5462	82	23008	146	2569	78	23176	123	7202	8.27017e-14
Har_00197463	---NA---	7.86092	-1.71786	5.8766	-1.64798	8.22009	-0.701176	6.26529	0.76247	8	43397	101	43574	13	39235	89	17965	9.09381e-14
Har_00003493	glucose dehydrogenase	0.11485	-2.50791	7.88458	4.75614	0.347103	-1.62529	8.42104	5.06468	15672	43782	29	52	19894	42839	21	70	9.46049e-14
Har_00034145	glucose dehydrogenase	-1.65209	-0.696471	6.7626	5.37008	0.845405	0.052345	7.2861	5.86918	41258	40157	58	29	9077	27939	50	38	9.79976e-14
Har_00000007	cytochrome p450	2.71524	1.41207	1.68615	0.767013	1.79732	1.82861	2.83347	0.357355	181	745	641	2180	1450	612	321	26085	1.02183e-13
Har_00061172	cysteine-rich venom	0.487354	-0.397725	7.83007	4.48334	-0.0841546	-0.89339	8.46163	4.86405	9482	35787	33	66	29096	40495	20	81	1.02955e-13
Har_00072663	domain containing 24	5.43026	3.70024	-2.65845	-1.29489	5.71115	4.05178	-4.3151	-2.3827	25	20	43777	43158	32	26	43845	43111	1.08423e-13
Har_00082660	fibroin light chain	6.80982	-0.0210791	5.49236	-0.351742	7.17022	0.32896	6.15294	-1.60448	12	21401	115	31347	19	21636	95	42372	1.11804e-13
Har_00092120	---NA---	5.02989	-0.703692	7.8422	-0.732449	5.44963	0.0230854	8.20729	0.230057	35	40213	31	40446	41	28741	26	28459	1.12296e-13
Har_00003495	glucose dehydrogenase	-1.96292	-0.915467	7.8934	5.27692	-0.106758	-0.162028	8.48173	5.5711	41908	41611	28	33	29424	32926	19	52	1.12561e-13
Har_00034195	ecdysone oxidase	-1.78744	-0.584448	7.23752	5.88889	0.153401	0.232996	7.52737	5.87743	41574	38937	44	23	24305	23796	46	37	1.17689e-13
Har_00066924	---NA---	3.74711	3.50887	0.284336	-2.38193	3.8744	3.866	0.105037	-0.638687	69	27	7161	43781	95	30	24688	39293	1.17851e-13
Har_00094261	protein	4.84492	-0.530266	1.57102	1.35904	5.10958	0.291298	1.34837	2.40498	39	38189	716	737	45	22461	1509	1428	1.24927e-13
Har_00046414	riddle 4	4.7338	-0.416559	2.79237	-0.715882	4.99351	1.883	3.87043	0.509301	41	36198	276	40276	48	553	175	23125	1.29337e-13
Har_00216327	---NA---	2.49302	1.74301	0.401051	0.37569	3.66344	2.63877	1.25415	0.814362	226	395	5299	6087	112	180	1822	16962	1.30928e-13
Har_00011541	serine protease inhibitor 4	5.01042	0.948215	2.25146	-1.21128	5.46826	0.984278	2.80815	0.670152	36	1986	408	42973	40	6112	326	19772	1.44166e-13
Har_00043420	ecdysone oxidase	-1.35651	-0.231144	4.30466	6.58264	0.000959	0.724483	3.57852	7.62912	40235	31441	151	11	27476	11870	206	14	1.44239e-13
Har_00083606	seroin 1	3.39346	-0.341543	4.58946	0.970726	3.98582	-0.115227	4.48948	1.48209	92	34482	142	1438	82	32106	149	7832	1.45245e-13
Har_00114862	glucose dehydrogenase	-0.0647693	0.433866	3.55444	5.35293	0.616666	0.538352	4.34957	4.99703	19503	6506	195	30	14137	16897	155	74	1.48428e-13
Har_00019975	ribosomal protein l4	0.0868592	-2.49626	7.86161	4.75702	-0.0868592	-1.73451	7.88434	5.65819	16160	43777	30	51	29145	43036	34	45	1.51593e-13
Har_00001036	antitrypsin isoform 2	5.38384	1.06882	2.60399	-1.82134	4.01676	0.941878	2.95875	0.397214	27	1528	310	43647	79	6747	295	25336	1.62298e-13
Har_00104504	beta-fructofuranosidase	-1.60277	-0.432701	6.48502	6.01831	0.368379	0.381664	7.18994	5.52453	41122	36541	74	19	19420	20512	54	54	1.79101e-13
Har_00158552	---NA---	4.78478	-0.744932	6.33505	-0.593589	4.83086	0.418346	6.1974	1.7389	40	40546	81	38705	50	19677	93	5403	1.83451e-13
Har_00049799	isoform a	0.868561	-0.682622	6.20077	4.90905	-0.194548	0.441726	5.58553	5.5771	4934	40014	84	47	30635	19112	110	51	1.86848e-13
Har_00002053	unknown [Helicoverpa armigera]	-1.48005	-2.30569	7.22276	5.91596	-1.18938	-2.43167	7.82256	6.34503	40743	43734	45	22	38970	43647	36	27	2.12849e-13
Har_00021983	peroxidase	-0.038414	-0.498244	6.55928	4.54394	0.754111	0.399572	7.46969	4.48272	19001	37675	68	61	11104	20079	47	97	2.20279e-13
Har_00104522	oxidase peroxidase	-1.82686	-1.59165	7.51503	5.25696	-0.276039	-0.694457	8.21458	5.80905	41655	43269	41	34	31678	39179	25	40	2.27578e-13
Har_00030475	lipase 1	-2.25496	1.45703	1.73484	3.61085	-3.03357	1.64671	2.20253	4.38657	42349	681	614	92	43013	954	498	104	2.5268e-13
Har_00024395	---NA---	3.40254	0.354676	4.28595	0.0379474	3.59834	0.415402	4.74105	1.57747	90	7765	152	14789	118	19754	141	6891	2.59668e-13
Har_00113428	aldehyde oxidase	0.224986	-1.44566	6.4749	4.49121	0.804236	0.118198	6.52446	5.27761	13763	43092	75	64	9941	26426	79	62	2.67328e-13
Har_00104498	beta-fructofuranosidase	-0.778331	-1.95106	6.54211	6.13834	-0.63048	-0.985944	7.09562	6.14947	29802	43565	69	16	35250	40952	57	32	2.75438e-13
Har_00018552	chymotrypsin 1	2.39415	1.98131	0.89702	0.18099	2.59153	2.25388	1.45	0.565661	262	270	1814	10374	337	308	1251	21944	2.76832e-13
Har_00096001	lipase 1 precursor	0.919176	0.952311	1.99909	2.92636	1.05163	0.828404	2.35663	3.2667	4478	1965	491	152	5868	8886	451	256	2.88535e-13
Har_00044205	acetylcholinesterase	0.939642	-2.78159	7.83546	3.40241	-2.16911	-0.955448	8.24299	3.91291	4293	43819	32	110	41954	40807	24	155	3.07773e-13
Har_00113664	aldehyde oxidase	-0.0208237	-0.663702	6.52385	5.29761	0.203848	0.149138	6.69047	5.2202	18652	39822	71	32	23255	25739	69	63	3.20456e-13
Har_00032342	seroin 1	3.13296	-0.352088	4.07836	0.552706	3.52049	0.456191	4.60917	1.76428	119	34752	160	3790	129	18772	145	5182	3.33016e-13
Har_00097381	arystal structure of epiphyas postvittana takeout 1	3.02604	0.567032	2.18823	0.739738	3.97041	0.500756	2.68574	0.987615	134	4815	427	2332	83	17774	353	13790	3.36723e-13
Har_00024898	organic cation transporter	6.18921	-0.535525	3.51635	-0.778653	5.49882	0.317727	4.25268	1.50862	16	38273	201	40894	38	21898	159	7556	3.67247e-13
Har_00002054	unknown [Helicoverpa armigera]	-1.35274	-2.59332	7.1848	5.66747	-2.1198	-3.8722	7.71619	5.98295	40217	43800	48	25	41870	43847	40	36	4.07834e-13
Har_00185667	---NA---	-0.366961	-4.98641	7.28525	5.65215	-0.843428	-3.85881	6.67194	5.67172	24450	43859	43	26	36907	43846	70	44	4.36096e-13
Har_00221633	---NA---	4.60048	-0.593477	1.41149	-0.0516238	5.06509	0.53019	1.71006	2.9903	45	39068	855	18809	46	17090	837	331	4.49399e-13
Har_00047838	---NA---	-2.2828	0.182939	6.45085	5.16603	-0.691624	-0.182939	7.0596	5.12307	42383	11334	76	38	35778	33252	58	66	4.61096e-13
Har_00106697	pol polyprotein	-0.743343	1.14287	0.90383	4.96996	-0.870275	1.64508	1.59566	5.28414	29392	1300	1794	44	37095	958	984	61	4.69534e-13
Har_00002066	beta-fructofuranosidase	-0.541848	-0.681925	6.26081	6.01193	-1.03003	-0.153041	5.39577	6.50842	27022	40009	83	20	38071	32777	115	25	4.69892e-13
Har_00113538	salivary gland-expressedisoform a	3.07439	-1.01229	5.35332	1.02633	2.63876	-0.00712872	5.23955	1.49219	129	42030	120	1284	311	29738	121	7719	5.26656e-13
Har_00069487	loc495129 protein	-1.23456	-0.156486	3.42045	5.11494	1.95956	0.703472	4.14091	2.81153	39425	28654	209	40	1037	12485	163	402	5.84733e-13
Har_00103431	acidic repeat containing	4.69656	-0.961253	7.5832	-0.727088	4.47457	0.245582	6.73534	0.0849807	42	41827	40	40401	59	23495	66	31011	5.87839e-13
Har_00042334	serine protease inhibitor	7.38873	-1.16576	4.80658	-0.917539	7.70226	-2.08396	5.06374	-0.133824	10	42541	135	41850	18	43413	127	34850	6.06665e-13
Har_00029706	beta-fructofuranosidase	-1.34408	-0.366034	5.84638	5.30041	0.281315	0.43178	6.19923	5.60456	40181	35057	103	31	21521	19349	92	50	6.28762e-13
Har_00125021	---NA---	1.66789	-0.599581	6.0044	2.86395	0.53711	0.0258429	5.84753	2.95711	871	39135	94	167	15902	28650	104	345	6.38366e-13
Har_00061633	sporozoite threonine-asparagine-rich protein	3.41247	-0.695207	6.75378	-1.13827	3.29316	0.315849	7.42602	1.71005	89	40145	59	42757	161	21945	49	5667	6.45364e-13
Har_00107996	lipase 1 precursor	-2.01299	1.36158	1.64031	3.44118	-3.39951	1.73628	2.27647	3.38435	41999	841	669	108	43259	763	472	226	6.55767e-13
Har_00029883	---NA---	0.0277252	-1.53654	6.41932	6.03361	-1.12065	-0.887787	5.38029	5.63867	17258	43203	78	18	38612	40458	117	48	6.70253e-13
Har_00083476	carboxylesterase	-1.11568	-0.72049	8.6556	3.32374	-0.360506	0.0471432	7.82133	3.67025	37438	40361	9	114	32648	28070	37	176	6.75225e-13
Har_00030480	lipase 1	-1.50949	1.57912	1.41483	3.13639	-2.03581	1.86182	1.6152	3.60769	40826	522	848	129	41684	573	952	189	7.31188e-13
Har_00011542	serine protease inhibitor 4	5.04656	0.840938	3.02079	-1.28582	4.75304	0.106704	3.39068	-0.28596	34	2522	249	43139	52	26666	228	36558	7.76936e-13
Har_00061864	---NA---	-1.51745	-0.674499	6.8749	5.06313	-1.22535	-0.672547	7.12052	6.07601	40856	39930	55	42	39129	39009	55	35	8.08118e-13
Har_00074721	seroin 1	3.69159	0.0498548	4.34022	0.421838	3.57445	-0.766438	4.22382	0.907273	73	16366	150	5358	123	39737	160	15195	8.3271e-13
ETG05_36762		2.41306	1.36744	0.807373	1.93805	-0.0161238	0.0413616	-0.372038	14.256	252	823	2146	355	27927	28207	34494	3	9.39978e-13
Har_00113031	gmc family	0.104452	-2.95161	8.23711	2.89227	-1.80005	-2.04823	8.01615	4.11456	15848	43826	16	157	41130	43386	32	134	9.74322e-13
Har_00010184	protein	-1.74329	-0.508068	5.46678	4.67388	0.502926	0.537461	5.33678	5.78995	41483	37835	116	56	16677	16919	119	41	1.02435e-12
Har_00071557	glucose dehydrogenase	0.821199	-0.785201	6.31328	5.00846	-0.0468385	0.18499	6.59452	2.92463	5353	40852	82	43	28522	24883	74	357	1.05509e-12
Har_00052821	sensory neuron membrane protein-1	3.24959	-1.15912	2.57022	1.21468	3.81666	-0.296575	2.92048	1.30048	111	42521	324	953	100	34949	301	9595	1.07355e-12
Har_00037792	sensory neuron membrane protein-1	3.6298	-0.794514	2.95532	0.645489	3.9661	-0.0261719	3.66891	1.09604	81	40911	257	2940	84	30279	195	12083	1.09509e-12
Har_00095065	lipase 1 precursor	-1.8489	1.31236	1.484	3.24008	-2.02919	1.74151	1.8683	3.4416	41693	916	778	119	41668	753	669	218	1.18081e-12
Har_00075580	bir protein	-1.45929	-0.184597	5.85499	5.10114	-0.15034	0.46206	6.09903	5.31625	40676	29787	102	41	30024	18622	97	60	1.20332e-12
Har_00061632	sporozoite threonine-asparagine-rich protein	3.30268	-0.414438	6.10799	-0.336156	3.03031	0.833217	4.82019	1.5254	101	36153	89	30456	196	8774	138	7395	1.26769e-12
Har_00232944	---NA---	4.05071	-0.0729506	1.80956	-0.398	3.89521	0.877321	1.90107	2.41306	55	24953	578	33478	92	7864	655	1399	1.28492e-12
Har_00133285	---NA---	4.50772	-0.807482	3.1508	0.00943732	4.69945	0.514917	2.81704	1.50419	49	40983	239	16032	53	17495	325	7595	1.28529e-12
Har_00166379	---NA---	0.0330763	-0.478925	6.15747	4.84748	-0.388221	-0.0659459	6.83103	4.3164	17149	37351	87	48	32936	31173	64	112	1.43669e-12
Har_00010183	protein	-1.74738	-0.481998	5.41435	4.61801	0.0217826	0.697626	4.83345	5.82439	41492	37410	118	60	26889	12656	136	39	1.44768e-12
Har_00036259	sensory neuron membrane protein-1	3.60479	-0.767241	3.01175	1.21547	3.16682	0.0313554	3.90493	0.211873	84	40710	251	949	175	28492	172	28750	1.46575e-12
Har_00049842	arystal structure of epiphyas postvittana takeout 1	3.7741	-0.307232	2.47395	0.632093	4.38897	-0.0452766	2.89791	0.96481	68	33625	345	3075	62	30746	309	14172	1.47781e-12
Har_00228226	---NA---	1.7354	1.78702	1.25841	0.419903	1.88809	2.17756	0.96158	1.12738	720	373	1020	5391	1190	349	3338	11654	1.74124e-12
Har_00012983	potential chromatin-associated protein	-1.1918	-0.202567	3.78222	4.6956	0.642338	0.563451	3.89468	5.45733	38944	30451	175	54	13577	16219	173	56	1.74481e-12
Har_00096762	zincmym domain containing 1	2.73032	0.821948	1.82516	1.22677	2.94587	0.295131	0.738809	1.97152	180	2637	570	920	213	22376	5905	3607	1.84411e-12
Har_00072111	elegans proteinconfirmed by transcript evidence	4.15236	-0.338653	2.93705	-0.683488	5.24725	0.459585	2.36518	1.89854	53	34422	258	39929	43	18689	447	4102	2.02112e-12
Har_00113539	salivary gland-expressedisoform a	2.76801	-1.17254	5.10092	1.5229	2.39142	-0.158701	5.29544	0.305889	179	42560	124	590	469	32859	120	27085	2.03741e-12
Har_00072105	elegans proteinconfirmed by transcript evidence	3.92776	-0.405514	2.5521	-1.96603	4.10449	-0.681972	3.21314	2.44562	58	35958	327	43704	75	39079	255	1285	2.08907e-12
Har_00113426	aldehyde oxidase	-0.922215	0.0782266	5.97924	4.48367	0.130979	-0.0421689	6.50706	3.88467	31234	15138	96	65	24753	30670	81	158	2.09208e-12
Har_00082342	elegans proteinconfirmed by transcript evidence	3.81496	-0.427992	3.32731	-0.815848	4.13315	0.535194	4.61258	1.45189	67	36449	216	41192	74	16969	144	8104	2.32375e-12
Har_00083473	carboxylesterase	-1.03228	-0.821868	8.79793	2.71808	0.356579	0.39094	8.97899	1.94427	33947	41078	7	185	19662	20294	12	3786	2.38919e-12
Har_00068574	poly e-rich protein	-1.0785	-0.0528107	3.20066	4.35618	0.653001	0.75446	3.61791	4.6553	35908	23747	231	69	13333	10960	200	88	2.55109e-12
Har_00121877	takeout-like protein 2	3.04742	-0.202527	2.54046	0.85223	3.36781	0.0151725	2.81722	1.17641	132	30447	333	1789	151	28966	324	11018	2.72835e-12
Har_00087142	glucose dehydrogenase	0.031384	-0.0313845	8.16355	0.911302	0.382961	-1.0194	8.52776	3.31414	17184	22344	18	1603	19135	41107	18	248	2.83905e-12
Har_00052816	sensory neuron membrane protein-1	2.81311	-0.300217	2.5084	0.834972	3.63624	-0.47536	2.34505	1.6381	163	33426	340	1865	116	37135	455	6339	3.13268e-12
Har_00073430	sucrose-6-phosphate hydrolase	-1.67578	-1.41945	5.92317	5.48642	-1.79859	-0.647761	6.51734	5.0441	41318	43056	99	27	41126	38799	80	72	3.18966e-12
Har_00055980	protein	-1.59975	-0.462667	5.44111	4.6392	0.305918	0.336126	5.72874	4.63878	41110	37082	117	58	20901	21486	107	90	3.26503e-12
Har_00096002	lipase 1 precursor	0.396645	0.685902	2.21174	2.18793	0.729813	0.852302	2.78948	3.04081	10983	3593	418	285	11653	8367	331	314	3.47679e-12
Har_00015131	sensory neuron membrane protein-1	3.12239	-0.339593	2.22431	0.603152	4.37088	-0.671472	2.41352	1.46029	122	34444	413	3325	63	39004	427	8023	3.54522e-12
Har_00036260	sensory neuron membrane protein-1	3.115	-0.465975	2.1858	0.574733	3.48117	0.692616	2.00891	1.55731	123	37137	428	3589	133	12775	589	7081	3.62882e-12
Har_00120532	glucose-methanol-choline oxidoreductase	-1.70944	-0.548211	5.28566	3.88078	0.23879	0.656918	5.23201	4.71848	41409	38451	122	80	22486	13687	122	86	3.66222e-12
Har_00069491	loc495129 protein	-1.08895	-0.161319	3.15803	4.4567	0.757469	0.678866	3.17277	4.86704	36316	28840	238	67	11015	13119	262	80	3.69177e-12
Har_00047930	t1 st2 receptor binding protein	3.87942	-0.319849	3.59201	-0.204079	3.40756	0.612284	3.6531	1.03293	62	33961	192	23767	145	14847	198	13061	3.904e-12
Har_00069227	aldehyde oxidase	-1.27112	-0.180497	5.30956	3.66947	0.155644	0.677475	6.20838	3.88485	39715	29602	121	85	24262	13163	91	157	4.02639e-12
Har_00087357	nefm protein	-1.16594	-0.229093	3.36406	4.32135	0.656228	0.598546	3.46646	4.93779	38609	31377	212	70	13265	15219	218	76	4.38845e-12
Har_00136614	---NA---	0.425706	2.25364	2.08663	0.901618	-0.0262127	2.53769	1.63473	1.38749	10500	180	455	1637	28147	209	931	8732	4.91334e-12
Har_00120577	oxidase peroxidase	-1.48103	-0.432357	2.58153	5.99784	0.00598812	0.380465	2.60367	6.08021	40747	36530	315	21	27326	20537	378	34	5.18289e-12
Har_00000005	cytochrome p450	3.0799	1.11183	2.05847	0.400131	1.61567	1.02162	2.3898	0.0365796	128	1381	466	5718	2039	5560	439	31885	5.45494e-12
Har_00033291	glucose dehydrogenase	2.07211	-1.13177	7.80168	2.20203	0.0924864	-0.0526631	8.14777	0.549408	411	42442	34	282	25510	30889	27	22296	5.79007e-12
Har_00110999	arystal structure of epiphyas postvittana takeout 1	3.30945	-1.15156	3.03951	1.11035	2.03854	-1.74	3.14323	1.59166	100	42503	247	1120	877	43046	264	6773	5.79249e-12
Har_00028874	imp dehydrogenase gmp reductase	3.31838	2.48468	0.705598	-2.19934	3.42267	2.09188	-0.0746813	-0.0414171	98	127	2619	43756	143	393	29942	33551	5.87667e-12
Har_00089394		3.96226	-0.320047	3.50413	-0.616848	4.32221	0.48296	2.11608	1.33889	57	33964	203	39061	64	18177	537	9231	6.46058e-12
Har_00046809	lysozyme	3.27999	1.76414	0.373362	-5.54928	3.40292	2.25011	0.798934	-3.34049	105	381	5688	43862	147	311	4942	43439	7.14885e-12
Har_00121878	takeout-like protein 2	3.17224	-0.347037	2.11224	0.509785	3.67067	0.312815	1.6367	1.6707	114	34630	446	4230	110	22026	926	6015	7.33535e-12
Har_00213045	---NA---	3.63296	3.56351	2.3791	3.49838	-0.466059	-0.444423	-1.16353	0.255183	80	24	368	103	33753	36787	41139	28003	7.59739e-12
Har_00099365	glucose dehydrogenase	-1.51702	-0.349096	5.9336	4.51771	0.00955606	0.437217	4.99482	3.64169	40854	34678	98	62	27206	19217	130	182	7.77114e-12
Har_00110996	arystal structure of epiphyas postvittana takeout 1	3.39471	-0.202702	2.26256	0.632757	4.27715	-0.173382	1.3256	1.23283	91	30459	401	3065	66	33103	1584	10358	8.91225e-12
Har_00061170	cysteine-rich venom	0.166931	-0.501493	5.00833	3.56486	-0.0322471	-1.17856	4.33421	4.40759	14746	37724	127	96	28262	41730	156	102	9.28873e-12
Har_00021979	peroxidase	-0.276019	-0.488264	7.09171	5.18246	0.191711	0.459558	6.60618	2.10909	23114	37520	51	36	23523	18690	73	2828	1.0547e-11
Har_00152147	---NA---	2.93739	0.116717	2.44677	1.85314	2.4623	0.501654	0.278231	1.89566	149	13264	349	397	408	17756	18778	4131	1.12305e-11
Har_00086217	protein	-1.75227	-0.508737	4.52443	3.62118	-0.200431	0.567311	4.72574	4.18032	41500	37843	143	89	30725	16110	142	128	1.31238e-11
Har_00203115	---NA---	4.55684	-0.701107	1.82153	-0.0221958	4.80802	0.276805	2.30809	0.749373	47	40193	574	17714	51	22778	461	18225	1.36818e-11
Har_00034907	lipase 4	0.373603	0.644607	2.14193	2.27751	0.208837	0.966701	2.33311	2.68017	11377	4001	438	264	23129	6356	456	537	1.38283e-11
Har_00073436	glucose dehydrogenase	-1.27017	-0.782825	5.76912	2.95034	-0.0842588	0.447594	6.31459	3.80758	39707	40837	104	148	29099	18979	87	164	1.4353e-11
Har_00114648	---NA---	-0.254143	-0.121662	5.52282	2.92079	-0.225137	0.673619	5.42256	2.81759	22761	27166	112	153	31033	13261	114	400	1.45112e-11
Har_00141732	---NA---	3.31101	3.77036	1.93446	3.47666	-0.835026	-0.954705	-1.45777	-0.41052	99	16	517	106	36843	40800	42198	37656	1.51323e-11
Har_00078209	---NA---	1.56392	-1.30185	4.16717	0.886828	3.01267	-0.915584	4.35226	1.00697	1112	42860	157	1683	201	40594	154	13484	1.55723e-11
Har_00051878	dentin sialophosphoprotein	3.26938	-0.436062	6.50158	-0.770103	2.30988	0.264744	6.72894	0.553711	108	36601	72	40814	547	23066	68	22204	1.615e-11
Har_00080782	zinc finger protein	2.61732	1.25205	0.712043	-0.109967	3.74662	1.35031	0.703797	0.826688	197	1034	2580	20646	103	1963	6621	16724	1.77287e-11
Har_00136607		-1.68782	-0.342959	5.96291	2.11635	0.0302711	0.912388	5.49159	3.21976	41354	34530	97	301	26700	7219	112	272	1.78666e-11
Har_00054708	carbonyl reductase 1	2.03904	1.26653	-0.857866	1.35651	2.07463	1.7398	-0.510214	2.53991	435	1002	39200	742	805	757	36184	936	1.90961e-11
Har_00018555	chymotrypsin 1	1.40164	1.52281	0.574077	0.00318241	2.25879	1.99364	1.37021	1.04521	1562	591	3516	16384	582	458	1442	12863	1.91887e-11
Har_00223615	---NA---	-1.57331	-0.655843	4.42974	3.08853	0.733732	0.130595	4.47821	3.5949	41025	39747	148	133	11583	26158	150	191	2.03343e-11
Har_00186415	---NA---	5.12814	-0.505522	1.96922	-0.538783	5.90051	0.337387	1.28758	1.16719	33	37798	508	37767	31	21456	1702	11139	2.20236e-11
Har_00037785	sensory neuron membrane protein-1	2.07367	-0.0109797	1.46302	-0.357694	3.7102	1.0849	2.43365	1.54699	410	20281	797	31636	107	4747	420	7190	2.34697e-11
Har_00014726	viral a-type inclusion protein	0.167471	0.104101	2.65235	3.61864	-0.239489	0.224129	2.27226	3.74039	14737	13962	300	90	31211	23984	473	169	2.42611e-11
Har_00119834	zinc finger protein 79	3.82493	2.73367	1.9796	4.15467	-1.26197	-0.0870085	-1.43626	0.0870085	66	87	500	76	39298	31591	42142	30985	2.58143e-11
Har_00038750	juvenile hormone esterase	3.16947	1.68128	-0.478523	-0.0790577	4.27354	1.93467	0.225018	0.688929	115	431	29089	19718	67	501	20558	19413	2.7795e-11
Har_00174098	---NA---	3.34934	2.28766	-1.10053	0.0891428	3.88922	2.31834	-2.35125	-0.432428	96	164	42130	13100	94	288	43480	37848	2.82517e-11
Har_00076244		2.38387	3.50509	3.30736	3.53726	-1.24496	-1.04126	-1.05103	-0.315468	265	28	219	99	39216	41198	40577	36839	2.83546e-11
Har_00061681	cytochrome p450	2.46698	1.69915	1.21251	0.269223	1.25345	1.31355	1.29556	0.0584922	235	419	1101	8173	3937	2175	1681	31490	2.93109e-11
Har_00158550	---NA---	2.66425	-0.414457	3.21015	-0.727074	3.2538	0.444684	2.58822	1.75508	188	36154	230	40400	165	19049	384	5273	2.93347e-11
Har_00060814	retrotransposonty3-gypsy subclass	2.64151	1.87531	-0.092926	0.23613	2.41604	1.84564	0.564262	0.973086	193	325	18843	8933	450	590	10308	14028	2.95826e-11
Har_00154812	---NA---	-1.25867	-0.154016	5.38783	1.43561	1.69116	0.782068	4.60267	2.32079	39619	28567	119	660	1761	10108	146	1770	2.98417e-11
Har_00068573	poly e-rich protein	0.833867	0.459607	2.12731	2.99147	-1.25975	-0.758817	2.29428	3.06576	5240	6158	441	144	39285	39677	470	306	3.35251e-11
Har_00114645	---NA---	-1.06777	-0.641384	4.85593	2.87478	0.469171	0.397791	4.95157	2.94425	35488	39581	134	161	17400	20124	133	350	3.60492e-11
Har_00060415	lipase 3	0.436442	0.642119	2.1503	2.21767	0.757954	0.751541	2.45502	2.26493	10330	4021	435	276	11000	11047	414	1994	3.65097e-11
Har_00061680	cytochrome p450	2.44741	0.0186262	2.01254	0.343342	2.80259	0.703839	1.98691	0.703714	244	17971	485	6648	252	12475	604	19126	3.74723e-11
Har_00078530	insecticyanin a form	1.39789	1.43664	0.674622	1.12385	2.2216	1.74184	0.673573	-2.83485	1579	704	2809	1094	630	751	7339	43314	3.74958e-11
Har_00100185	reverse transcriptase ribonuclease h methyltransferase	2.1305	1.15952	0.866693	0.548061	1.19708	1.21115	1.60726	1.0927	372	1251	1901	3852	4379	3051	965	12127	3.88848e-11
Har_00067126	fibroin p25	2.86894	-1.10293	2.33388	0.608084	3.0585	-0.20088	1.39038	1.51298	158	42358	382	3284	188	33536	1392	7512	4.03958e-11
Har_00120273	oxidase peroxidase	-1.38844	-0.299193	1.43844	5.17875	0.0470672	0.569285	2.2614	5.1046	40386	33402	824	37	26336	16051	479	67	4.072e-11
Har_00100337	female neotenic-specific protein 1	2.81303	1.57358	-0.328669	-0.0200882	3.70847	2.23622	0.0949001	0.859996	164	536	26041	17639	108	319	25010	16102	4.08848e-11
Har_00105214	---NA---	2.64394	-0.239574	3.45344	0.323626	2.95073	-1.21988	3.80457	-1.02151	192	31685	204	7048	212	41863	181	41021	4.20645e-11
Har_00055983	protein	-1.88621	-0.642712	5.54357	5.4137	0.771282	0.243114	6.13157	1.82195	41779	39602	110	28	10704	23558	96	4690	4.22248e-11
Har_00038763	cecropin-like protein	2.90728	1.98822	-1.85899	-0.121677	3.35762	2.93071	-2.01745	0.456535	152	268	43546	21005	153	121	43217	24190	5.26296e-11
Har_00095427	oxidase peroxidase	2.9625	1.8318	-1.1571	0.171367	3.50215	2.60573	-1.08752	0.00590229	142	349	42391	10627	131	191	40763	32531	5.40605e-11
Har_00028197	salivary gland-expressedisoform a	2.59346	-1.1394	4.50179	0.691244	1.03564	-0.0308402	4.07324	1.48907	201	42469	144	2624	6079	30400	166	7752	5.59803e-11
Har_00185528	---NA---	3.71825	2.82328	-1.01545	1.92872	0.145753	1.39305	-0.0942895	1.44664	71	68	41606	358	24452	1774	30337	8165	5.63919e-11
Har_00112747	juvenile hormone epoxide hydrolase	-0.569632	0.131217	2.77139	2.75555	-1.00059	0.385695	3.42294	3.29174	27390	12720	278	181	37918	20403	225	254	5.65681e-11
Har_00033141	---NA---	1.27149	-0.824138	1.77597	2.38086	0.641679	0.339454	1.72613	3.20641	2094	41085	595	238	13589	21416	822	275	5.84922e-11
Har_00001631	imp dehydrogenase gmp reductase	2.11906	1.22793	0.83896	0.801828	2.42367	1.62191	-0.0910349	-0.312698	376	1082	2006	2005	444	1026	30275	36812	6.06286e-11
Har_00025759	glucose dehydrogenase	1.397	-0.801466	7.20292	1.28363	0.848869	-1.48404	6.55458	1.13705	1584	40954	47	838	9006	42590	76	11531	6.26797e-11
Har_00134874	---NA---	2.96637	3.20574	1.92547	3.47715	-1.87496	-2.14796	-2.6256	-1.34915	141	39	520	105	41321	43465	43605	41923	7.19431e-11
Har_00010727	chymotrypsin 1	1.64582	1.84591	0.00183296	0.801067	1.88682	2.30888	-0.328939	1.36353	913	339	14963	2010	1197	292	33932	8960	7.21927e-11
Har_00042743	lysosomal acid	0.40649	0.662351	2.36578	1.884	0.206715	0.35556	3.14081	2.44131	10812	3832	373	386	23184	21068	265	1299	7.31994e-11
Har_00002131	gustatory receptor 9	1.55532	1.70691	1.02712	-0.668247	1.54343	2.50076	1.03372	0.34393	1127	414	1440	39739	2335	222	2844	26351	7.56979e-11
Har_00118069	atp-binding cassette transporter	1.56862	0.696039	0.0689218	0.454044	2.6164	1.59276	-0.418697	2.90038	1095	3511	12341	4930	323	1095	35083	365	7.73147e-11
Har_00037590	juvenile hormone esterase	2.8288	1.4744	-0.131825	0.0791407	3.32238	1.78059	0.0317431	1.02767	162	662	20166	13401	157	685	26861	13155	8.03797e-11
Har_00097380	arystal structure of epiphyas postvittana takeout 1	1.49964	-0.565726	3.24825	1.57352	1.04183	-1.46768	3.76327	1.94382	1273	38686	227	551	6002	42558	186	3792	8.099e-11
Har_00093853	ca	4.55104	2.65306	-0.907676	-0.209137	3.32256	1.67374	-2.09042	-2.58542	48	97	40210	23965	156	889	43283	43227	8.49643e-11
Har_00070576	protein kinase domain containing protein	1.29289	-0.435126	4.75466	-0.771311	2.59336	0.39689	5.89971	1.89259	1997	36581	138	40824	334	20149	101	4162	8.49699e-11
Har_00113815	juvenile hormone esterase	-0.238622	-0.424054	3.01146	1.50959	0.834862	2.3241	3.5125	0.725359	22503	36373	252	597	9297	285	212	18707	9.44355e-11
Har_00065905	tyrosine hydroxylase	-0.208354	4.47152	0.475501	-1.90905	-0.919848	4.84063	0.612946	-0.358974	21995	3	4441	43687	37424	9	8918	37228	1.04477e-10
Har_00031352	imp dehydrogenase gmp reductase	2.83936	1.79949	0.259477	0.729445	3.0559	0.073009	0.509091	0.553999	161	365	7615	2396	189	27460	11899	22199	1.07274e-10
Har_00005186	tyrosine hydroxylase	-0.230941	4.37733	-0.285954	-0.925681	-0.446267	4.10205	1.1198	1.61388	22373	5	24991	41893	33540	24	2383	6557	1.07507e-10
Har_00192840	---NA---	2.81103	2.52352	3.33478	2.86534	-0.634534	-0.484389	-1.20995	-0.520905	166	120	215	166	35297	37251	41325	38470	1.08458e-10
Har_00058260	dentin sialophosphoprotein	2.79887	-0.272191	5.53153	-0.540018	1.75341	0.501437	5.60742	0.587406	167	32670	111	37797	1589	17760	108	21449	1.09209e-10
Har_00191318	tpa: cuticle protein	0.034719	-1.51431	6.02212	2.04639	0.508804	-0.364583	6.41707	2.42908	17099	43179	92	328	16538	35813	85	1349	1.10426e-10
Har_00085177	vitellogenin	-4.95009	2.57072	2.30009	-1.56386	-4.57076	3.64263	3.10791	-0.141148	43758	116	392	43498	43687	43	271	34933	1.12334e-10
Har_00146451	---NA---	2.11884	3.02467	2.71276	2.87122	-1.07042	-0.386923	-1.25966	-0.0400989	377	46	286	162	38330	36133	41521	33532	1.13074e-10
Har_00042766	neural lazarillo	1.52899	1.33214	0.614359	0.699478	1.3822	1.99997	-0.530619	1.94917	1197	890	3190	2568	3110	452	36398	3747	1.22108e-10
Har_00133283	---NA---	3.63498	-0.493451	2.30045	-0.390253	3.94925	-1.44793	2.54505	0.100893	79	37597	391	33178	86	42519	396	30761	1.25256e-10
Har_00209778	---NA---	2.35627	2.51777	2.54442	3.5603	-0.825165	-0.403798	-0.983539	0.183969	278	122	332	97	36773	36335	40189	29269	1.25284e-10
Har_00110401	arystal structure of epiphyas postvittana takeout 1	3.63744	1.76447	-0.363657	-0.745204	3.02348	2.15889	0.235416	-0.516402	78	380	26846	40576	198	357	20194	38424	1.29241e-10
Har_00173923	---NA---	2.13105	2.45838	3.0772	2.96946	-1.04382	-0.670244	-1.08474	0.830526	371	132	244	147	38154	38999	40747	16647	1.29388e-10
Har_00081772	elegans proteinconfirmed by transcript evidence	3.18413	-0.431312	2.78623	-0.693898	3.88939	0.767411	0.857542	1.32294	113	36512	277	40022	93	10499	4287	9369	1.30913e-10
Har_00011287	glucose dehydrogenase	-1.05631	-0.583284	6.9744	2.31774	-0.0533643	0.55841	7.77237	1.72639	35062	38926	53	254	28634	16366	38	5521	1.31833e-10
Har_00116369	arystal structure of epiphyas postvittana takeout 1	3.27675	-0.307664	1.78678	-0.60931	3.66561	0.497171	1.42486	1.3646	106	33644	590	38946	111	17856	1307	8948	1.38628e-10
Har_00075928	trypsin 2	2.51347	0.887954	0.0741837	0.989509	-0.105239	0.31173	1.23357	3.56845	219	2258	12166	1383	29404	22043	1904	195	1.46127e-10
Har_00139366	---NA---	1.99657	3.36406	2.62461	2.37809	-1.54155	-0.466465	-1.63177	0.278481	463	34	306	240	40395	37031	42616	27615	1.48531e-10
Har_00108398	penicillin-binding1a family	2.79078	1.92857	3.99533	3.76567	-2.51843	-1.58819	-2.97013	-1.53461	170	293	167	81	42460	42765	43715	42272	1.65e-10
Har_00110932	ryanodine receptor homologue	3.1266	1.95974	3.28573	3.62823	-3.42268	-2.79645	-3.27178	-1.95974	121	275	220	88	43279	43743	43772	42825	1.66846e-10
Har_00067847	glucose dehydrogenase	-1.19864	-0.442642	8.09598	1.22914	-0.0383961	0.740856	7.68359	1.59241	39030	36724	19	916	28379	11383	42	6767	1.67151e-10
Har_00170165	---NA---	2.95606	2.44147	1.46769	2.35661	0.204637	-0.290887	-0.810591	0.668345	143	137	791	245	23232	34856	39007	19801	1.73303e-10
Har_00190705	---NA---	1.6965	1.28218	0.268872	0.134599	2.44535	1.84209	0.958321	-2.20093	804	977	7432	11679	426	594	3369	43000	1.82407e-10
Har_00012984	potential chromatin-associated protein	-1.68305	-0.660743	2.28014	3.31993	0.419108	0.127453	2.43959	3.8015	41342	39796	397	115	18424	26224	418	165	1.82674e-10
Har_00024732	zinc metalloproteinase	2.34468	2.46362	-1.68259	-1.31704	2.96669	2.95312	-1.71143	-0.253293	284	130	43431	43197	208	114	42757	36205	1.85555e-10
Har_00116366	arystal structure of epiphyas postvittana takeout 1	4.38286	-0.183023	0.68767	-0.425656	3.83326	0.631851	1.38706	1.30023	50	29706	2734	34663	97	14342	1400	9597	1.92016e-10
Har_00110890	orf2-encoded protein	3.97468	1.74654	1.16485	2.73983	-0.441618	-0.277651	-0.523988	1.00664	56	392	1178	183	33495	34681	36331	13491	1.96642e-10
Har_00018367	---NA---	2.48078	2.58495	1.58553	3.72877	-0.208346	-0.885368	-0.727825	-0.999073	229	108	707	83	30829	40447	38355	40935	2.07364e-10
Har_00178458	---NA---	2.26736	2.18899	1.06723	1.59056	1.58374	-1.55708	-0.649577	0.755981	317	198	1366	538	2169	42703	37619	18097	2.12277e-10
Har_00070037	tpa:cuticle protein	-0.485743	0.963323	4.94785	1.54848	-0.0573382	-0.0413976	4.985	1.54635	26229	1915	131	570	28681	30654	132	7200	2.28717e-10
Har_00000809	cytochrome p450	1.63363	1.37725	1.02502	0.76444	0.910524	1.67372	-1.2501	1.82803	939	807	1454	2195	7904	890	41477	4628	2.38336e-10
Har_00017480	heat shock protein	1.90367	1.08549	0.193071	0.373726	2.75688	1.52004	0.782505	-2.79982	536	1468	9038	6111	267	1285	5168	43299	2.43503e-10
Har_00080053	trypsin-like serine proteinase	-1.21156	-0.204978	3.44671	2.28805	0.656282	0.55047	3.56344	2.47992	39190	30534	206	262	13262	16583	208	1152	2.48387e-10
Har_00012039	endonuclease-reverse transcriptase	1.89758	3.33656	2.61488	2.78477	-2.53757	-1.94766	-2.63782	-1.36757	542	36	308	177	42487	43293	43608	41972	2.6136e-10
Har_00053514	cg6465 cg6465-pa	0.674663	1.53583	1.6342	0.51635	0.765909	1.25581	1.86178	0.811332	6948	577	675	4155	10815	2643	676	17015	2.6979e-10
Har_00196625	---NA---	2.65532	1.07565	1.41115	2.88656	-0.110544	0.197752	-0.102816	1.8549	191	1506	856	158	29465	24584	30488	4405	2.76208e-10
Har_00226518	---NA---	2.05381	0.804642	-0.882048	1.78623	2.78307	1.28258	-0.928138	1.44355	426	2733	39715	425	256	2417	39838	8197	2.89784e-10
Har_00095424	oxidase peroxidase	2.52252	1.88717	-1.27689	-0.0562501	3.02566	2.07451	-0.987501	0.542981	216	320	42784	18964	197	403	40214	22412	2.92858e-10
Har_00178305	---NA---	3.01053	2.57879	2.5449	2.38548	-2.70021	-2.06306	-2.68752	-1.41214	136	112	331	235	42667	43394	43636	42069	2.93897e-10
Har_00010839	endonuclease reverse transcriptase	2.51853	1.8802	0.116516	-2.19632	2.84954	2.1216	-0.944129	-0.0948319	217	323	10898	43754	236	377	39938	34355	2.97762e-10
Har_00031354	imp dehydrogenase gmp reductase	1.73299	0.834826	0.499239	0.533295	2.03789	1.29078	1.15198	0.21739	725	2557	4210	4019	880	2352	2228	28661	3.02558e-10
Har_00034204	ecdysone oxidase	-1.61259	-0.433986	4.91475	3.55744	0.389782	0.397864	4.82163	1.90733	41145	36562	133	98	19015	20119	137	4042	3.0315e-10
Har_00241303	---NA---	3.70755	-0.837867	1.353	0.109294	2.88329	1.46672	-0.392121	1.16459	72	41176	907	12497	226	1458	34749	11172	3.1372e-10
Har_00046397	glutathione s-transferase	1.45437	2.01801	-0.783216	0.621696	1.84871	2.6256	-0.485588	1.07966	1407	259	36275	3157	1290	183	35883	12339	3.18346e-10
Har_00208161	---NA---	2.69065	2.23559	0.847023	3.20218	-0.584587	0.595565	-1.04746	0.424634	184	186	1971	124	34849	15304	40555	24807	3.27542e-10
Har_00012190	sugar transporter	2.9534	1.78689	-2.54781	-0.645563	3.93639	2.23947	-3.36354	-0.694993	144	374	43765	39447	88	317	43780	39609	3.28246e-10
Har_00174028	---NA---	1.9004	2.28676	3.5706	3.74855	-2.05603	-1.86858	-2.47975	-1.94941	537	165	194	82	41740	43212	43554	42816	3.46002e-10
Har_00073351	arystal structure of epiphyas postvittana takeout 1	2.90669	0.522485	1.63981	-0.782445	2.2691	0.58339	1.52751	0.569283	153	5335	671	40927	573	15646	1093	21859	3.50413e-10
Har_00120274	oxidase peroxidase	-1.37796	-0.33247	0.909343	4.96749	0.260511	0.495386	1.73602	4.03533	40335	34264	1780	45	22006	17894	807	138	3.54297e-10
Har_00183199	---NA---	1.89132	2.38184	3.51067	3.01619	-0.558073	-0.701668	-1.13875	-0.327092	550	151	202	141	34621	39240	41014	36948	3.55398e-10
Har_00214691	---NA---	0.418673	0.413583	1.43449	0.777085	-0.22931	6.20598	-0.242234	0.670707	10615	6798	830	2129	31085	2	32782	19757	3.74719e-10
Har_00002128	gustatory receptor 9	1.39693	1.53878	0.473329	-0.949984	2.0187	1.71518	1.50225	-0.209906	1585	570	4472	42017	920	812	1141	35720	3.77212e-10
Har_00107914	lysosomal acid	-0.700886	-1.99084	6.60777	1.84351	-1.11809	-0.875027	6.54835	2.43837	28959	43592	67	400	38606	40384	77	1313	3.89187e-10
Har_00072164	glucose dehydrogenase	-1.21493	-0.498277	3.368	1.27836	0.74292	1.19479	3.7941	2.08079	39226	37676	211	848	11353	3276	183	2985	3.92085e-10
Har_00023103	alpha-glucosidase	2.68347	1.78924	-1.29489	0.0312805	3.2493	2.08201	-1.46964	-3.1728	185	370	42837	15060	167	398	42229	43407	3.92646e-10
Har_00031391	lysosomal acid	-0.508723	-0.846977	6.84931	2.21529	-0.0511072	0.131887	6.49083	1.73088	26577	41228	56	280	28600	26122	82	5472	4.2033e-10
Har_00015177	tpa:cuticle protein	1.91876	2.17228	-1.23649	-1.06674	3.08518	2.303	-0.452219	0.899872	522	208	42667	42528	182	296	35506	15329	4.21593e-10
Har_00038752	juvenile hormone esterase	2.87598	1.47613	-0.645103	0.086627	3.46787	1.58892	-0.179873	0.260264	157	659	31429	13185	137	1108	31802	27920	4.21735e-10
Har_00001158	gram-negative bacteria binding protein 3	2.11821	1.50391	-0.801885	0.613105	2.80347	1.41066	-0.976031	1.0849	378	613	37138	3238	250	1694	40151	12248	4.23522e-10
Har_00109953	riddle 4	2.34992	-0.132676	1.50295	-0.449335	2.68729	0.837963	0.559556	2.49911	281	27650	762	35511	286	8670	10426	1076	4.26823e-10
Har_00216550	myosin subfamily xi heavy chain	0.457225	3.72018	-0.510194	-0.0383944	0.944216	4.25428	0.000213	1.02985	9992	19	29558	18364	7372	21	27963	13120	4.27153e-10
Har_00175646	---NA---	1.78779	-2.95615	7.11338	-3.2658	1.87874	-2.10266	7.57577	-0.786155	653	43828	50	43840	1223	43427	44	40079	4.2882e-10
Har_00124052	---NA---	0.196719	3.91332	3.21702	3.58817	-1.17694	-1.04343	-1.37241	0.364254	14240	11	229	94	38908	41209	41925	25955	4.29343e-10
Har_00075019	carbonyl reductase 1	1.95668	1.47546	-0.918374	1.24697	2.19481	1.40598	-0.576486	1.10163	494	661	40379	891	660	1717	36878	11994	4.29755e-10
Har_00221632	---NA---	3.92491	-0.400113	0.672652	0.396844	3.93519	0.461475	0.485601	1.42692	59	35834	2813	5755	89	18646	12593	8355	4.36141e-10
Har_00136527	---NA---	2.78493	2.17408	2.2083	3.21954	-1.98113	-2.17292	-2.73558	-1.66432	173	207	421	120	41554	43490	43659	42461	4.42343e-10
Har_00131081	---NA---	-1.6933	2.64639	0.73555	-0.797538	0.456509	3.07015	1.62116	1.32634	41368	98	2445	41048	17694	97	947	9326	4.50109e-10
Har_00029305	beat protein	2.17908	0.756173	0.591417	0.547831	2.98576	0.295538	0.787933	0.689226	350	3085	3372	3855	203	22368	5086	19409	4.59146e-10
Har_00070248	mitochondrial ribosomal protein l33	0.872363	0.148906	3.98897	0.966855	1.11237	-1.62568	3.54554	1.31346	4895	12199	168	1450	5142	42840	209	9455	4.62122e-10
Har_00211666	---NA---	3.84643	-0.492381	0.695247	0.958098	3.89616	0.571396	0.388622	0.170775	65	37582	2688	1470	91	15991	15469	29516	4.68048e-10
Har_00196591	---NA---	1.01509	-1.38356	5.16922	1.15677	0.999881	-0.182854	3.67076	1.49081	3676	43004	123	1039	6577	33250	194	7730	4.83525e-10
Har_00104481	elegans proteinconfirmed by transcript evidence	2.32365	-0.379571	1.43646	-0.681363	2.72008	0.441916	1.86659	1.69114	291	35376	828	39904	277	19108	670	5819	5.12248e-10
Har_00004081	odorant receptor or83b	1.66695	2.65501	3.30832	2.99903	-1.91882	-1.70637	-2.06329	-0.174604	873	96	218	142	41429	42985	43255	35317	5.15092e-10
Har_00114255	aldehyde oxidase	-1.37108	-0.377164	3.57352	2.28985	0.49384	0.416904	3.741	2.36291	40305	35317	193	261	16877	19717	188	1599	5.23475e-10
Har_00156903	---NA---	2.78286	2.12814	2.26025	2.3844	-0.17041	-1.77764	-2.12273	-0.190752	175	222	403	236	30318	43097	43316	35505	5.41885e-10
Har_00027811	imp dehydrogenase gmp reductase	1.22975	1.2522	0.680906	0.161375	1.75057	1.6448	1.32051	-4.13022	2318	1033	2768	10934	1599	960	1603	43576	5.67117e-10
Har_00092520	glucosyl glucuronosyl transferases	1.62581	1.15988	0.393494	0.83397	2.06694	1.73591	0.100967	-1.14476	957	1249	5402	1869	821	764	24808	41393	5.67292e-10
Har_00185949	---NA---	0.819626	2.9831	0.893945	-1.1592	1.27667	3.2537	-0.193572	-1.58394	5367	51	1824	42815	3793	71	32038	42348	5.70001e-10
Har_00015478	delta-9 desaturase 1	2.61632	1.54927	-1.07518	-0.24032	2.83851	2.43943	-0.0259852	-0.687484	199	560	41992	25377	243	238	28862	39566	5.72391e-10
Har_00025011	alanine-glyoxylate aminotransferase (oxalosis i hyperoxaluria i glycolicaciduria serine-pyruvate aminotransferase)	2.55449	1.81318	-0.198883	-0.718997	2.08821	2.83164	0.0966797	-1.70364	207	357	22308	40308	789	143	24944	42516	5.80277e-10
Har_00073355	arystal structure of epiphyas postvittana takeout 1	3.43548	-0.20648	2.06009	-0.556734	3.86285	0.525418	0.205461	1.81128	88	30583	465	38117	96	17230	21328	4779	5.86937e-10
Har_00001633	imp dehydrogenase gmp reductase	1.84315	0.803698	0.806963	0.979687	1.11101	1.09828	1.19071	-0.139021	588	2737	2148	1409	5160	4554	2060	34904	6.00615e-10
Har_00113816	juvenile hormone esterase	0.259241	-0.539598	4.0493	1.79822	-0.123302	0.564047	4.21524	2.05893	13222	38327	162	417	29659	16203	161	3108	6.00793e-10
Har_00008036	sugar transporter	2.36343	1.72248	-0.640846	-0.319501	2.92408	1.73525	0.331501	0.256402	275	406	31349	29469	218	768	17127	27982	6.04003e-10
Har_00158377	---NA---	2.39948	-0.492006	0.816204	-0.841071	3.04082	0.489262	2.15815	1.72988	259	37576	2097	41364	193	18035	515	5490	6.06314e-10
Har_00151719	---NA---	2.01964	1.97258	2.48351	2.08786	-1.0478	-0.163075	-0.726021	1.02477	451	272	342	313	38186	32949	38335	13207	6.10485e-10
Har_00219852	---NA---	2.07669	-0.212828	0.0264547	0.373163	2.58535	1.531	1.63518	0.607266	407	30820	13820	6124	340	1248	930	21010	6.42371e-10
Har_00148334	---NA---	3.19692	2.97035	-1.03262	4.03527	0.141483	0.284656	-0.47488	0.490734	112	52	41743	78	24530	22616	35762	23471	6.44436e-10
Har_00014674	glutathione transferase zeta	1.95418	1.46032	-0.418992	-0.0292349	3.14191	1.77143	-0.186893	1.00121	497	676	27972	18003	177	702	31922	13578	6.64999e-10
Har_00008040	sugar transporter	2.42278	1.50105	-0.486891	-0.180066	2.90933	1.79057	-0.365743	0.790461	251	617	29227	22880	221	665	34419	17431	6.66418e-10
Har_00152918	---NA---	0.234706	2.04603	1.42434	1.57587	-0.374243	0.15971	2.601	0.732394	13606	250	836	548	32804	25478	380	18543	6.69771e-10
Har_00016699		2.67596	2.43582	2.31794	2.10902	-1.9646	-1.4329	-1.98351	-0.809919	187	138	389	304	41524	42480	43181	40190	6.81792e-10
Har_00189908	---NA---	0.543678	-0.424509	3.17399	0.938965	1.40269	0.104223	3.29516	1.84939	8693	36388	234	1518	3008	26727	241	4447	7.06547e-10
Har_00074652	gpi anchored endo--beta-	0.80404	1.13886	0.603853	0.622862	1.63807	1.46975	1.11902	0.686655	5533	1312	3260	3144	1949	1442	2386	19450	7.08231e-10
Har_00091246	juvenile hormone-inducible	1.52341	2.35038	0.220907	0.564453	0.71006	2.02861	-0.113056	1.23348	1204	156	8417	3690	12080	434	30657	10352	7.08368e-10
Har_00224509	---NA---	1.3497	1.95129	-0.33779	1.49833	1.48342	1.76368	-0.754722	0.81138	1766	282	26242	613	2589	718	38572	17012	7.13172e-10
Har_00024733	zinc metalloproteinase	2.84434	2.57448	-0.119015	-0.665262	0.864878	3.19248	0.0146503	-0.330733	160	114	19714	39704	8729	79	27383	36986	7.27708e-10
Har_00149602	---NA---	1.83189	-0.875604	3.88997	1.41508	0.0720694	-0.0720696	2.98265	0.916159	600	41395	170	688	25876	31316	285	15039	7.36338e-10
Har_00145677	---NA---	2.27298	1.55227	0.104834	-1.20794	1.96602	2.68607	0.306475	-0.783005	316	555	11213	42961	1023	164	17872	40063	7.40672e-10
Har_00212432	---NA---	0.664731	2.64445	4.96318	4.22531	-0.784315	-0.279839	-0.824548	0.1067	7078	99	129	74	36480	34706	39106	30654	7.40919e-10
Har_00235271	---NA---	2.97406	1.59438	1.72331	2.90464	-1.32949	-0.175088	-1.32923	0.307108	140	507	622	155	39608	33125	41794	27067	7.41249e-10
Har_00012048	---NA---	1.99781	1.73518	-0.107341	-0.672291	2.63994	2.57991	-0.143913	-0.67171	462	400	19320	39793	309	195	31203	39465	7.69362e-10
Har_00133557	---NA---	2.1371	1.45348	1.1833	1.9889	-0.823179	-0.478247	1.16678	-0.265504	369	683	1144	341	36754	37172	2167	36345	7.72085e-10
Har_00103848	kallikrein 7 (stratum corneum)isoform cra_b	0.886447	3.10555	3.99555	3.51118	-1.61894	-2.038	-2.59907	-0.886447	4762	43	166	101	40662	43377	43598	40530	7.80894e-10
Har_00012187	sugar transporter	2.78257	1.61271	-3.4611	-0.503861	3.3064	2.24796	-2.83726	-0.351592	176	492	43824	37081	159	313	43690	37178	8.30164e-10
Har_00020286	phosphoglycerate dehydrogenase	1.71241	1.08783	-1.06045	1.11036	2.05855	1.57504	-0.625688	1.65832	765	1458	41913	1119	834	1148	37379	6149	8.40139e-10
Har_00125023	---NA---	0.625815	-0.702912	4.49087	1.85442	0.470275	0.504084	3.85344	1.089	7548	40208	145	396	17380	17711	177	12175	8.43638e-10
Har_00149253	---NA---	1.89866	2.74917	2.60971	2.27042	-1.40394	-1.60688	-2.05397	-1.1714	540	85	309	267	39881	42806	43247	41484	8.46453e-10
Har_00086440	imp dehydrogenase gmp reductase	3.35577	0.519512	0.56668	-1.27833	3.719	0.768519	0.93513	-0.429146	95	5379	3573	43118	106	10463	3540	37810	8.52908e-10
Har_00037595	juvenile hormone esterase	3.07288	1.38321	-0.893112	-0.429207	3.43833	1.70499	-0.833112	0.770325	130	795	39951	34786	141	833	39172	17821	8.59464e-10
Har_00005891	adenylyl cyclase 76e	3.10911	1.38043	-1.57715	-0.607447	3.81761	1.92468	-1.12757	-0.0805106	124	801	43316	38918	99	509	40955	34156	8.61377e-10
Har_00053945	---NA---	2.16363	1.75237	-0.0105972	-0.196249	2.81662	1.87135	-1.33137	-0.733143	359	387	15691	23453	248	561	41801	39792	8.63505e-10
Har_00185589	---NA---	1.54025	-1.13325	0.685376	1.39931	1.94955	0.413121	1.4818	1.78284	1172	42451	2742	703	1058	19792	1177	5015	8.65116e-10
Har_00033927	differentially expressed in fdcp 6	2.50029	1.62497	-0.484766	-0.742477	3.25347	1.97038	-0.18362	-0.352178	225	479	29193	40544	166	476	31865	37181	8.71539e-10
Har_00084846	serine protease	-0.220744	-0.141288	3.31546	2.0145	5.58e-05	0.652242	3.57992	1.99016	22210	27990	217	333	27507	13812	205	3508	8.9574e-10
Har_00205562	---NA---	2.54689	1.74171	3.59437	2.44136	-2.9021	-1.87049	-3.19809	-1.74171	211	396	191	223	42867	43216	43763	42577	8.96559e-10
Har_00190506	---NA---	-0.942977	2.04822	-1.05357	2.39279	-0.675484	2.02135	-1.35713	3.25561	31577	248	41872	233	35643	440	41886	258	9.44998e-10
Har_00028990	tmf1-like protein	1.80168	2.20978	3.10726	3.09814	-2.24162	-1.55771	-2.52624	-1.61071	635	196	242	131	42087	42705	43574	42382	9.55796e-10
Har_00110289	cg6459	1.60872	1.8739	2.478	2.9354	-0.0753465	-0.0792775	-0.829379	0.517286	987	326	343	150	28954	31463	39139	22973	9.89623e-10
Har_00088544	gram-negative bacteria binding protein 3	2.11117	1.45791	-0.718782	0.430681	2.70452	1.68349	-1.887	0.210519	383	679	33212	5232	281	874	43063	28779	1.00379e-09
RC1		0.444199	1.58708	1.12997	1.65249	2.7955	0.14853	-0.446487	0.737912	10195	515	1238	501	253	25757	35437	18441	1.0121e-09
Har_00018288	glutathione transferase zeta	1.83097	1.51543	-0.39571	0.275383	2.44273	2.22769	-0.273256	-0.469768	601	599	27518	8030	429	325	33201	38106	1.02408e-09
Har_00192927	---NA---	1.34038	2.76309	3.02967	3.05892	-1.91787	-1.23192	-1.84742	-0.583753	1802	80	248	137	41425	41903	42991	38927	1.0384e-09
Har_00204152	---NA---	5.31606	-0.144416	-0.952146	-0.421474	5.90365	1.03365	0.499426	1.6204	28	28125	40932	34488	30	5401	12200	6498	1.04215e-09
Har_00075017	carbonyl reductase 1	2.19539	1.45708	-0.935601	1.18346	1.32582	1.69875	-1.15334	1.05577	344	680	40664	999	3442	846	41084	12712	1.05469e-09
Har_00204717	---NA---	-0.887035	-0.00458455	3.53512	0.416368	0.743437	1.14947	3.28732	2.23366	30762	19757	198	5435	11340	3881	245	2158	1.11068e-09
Har_00176878	---NA---	-0.2367	1.91875	2.65224	1.53923	-0.025111	-0.189996	2.40167	0.025111	22458	300	301	580	28122	33369	431	32105	1.11465e-09
Har_00045055	---NA---	2.55508	1.37758	0.808228	-0.0700197	0.354593	1.35026	0.345894	1.99103	206	806	2141	19422	19716	1964	16713	3502	1.14198e-09
Har_00054282	chloramphenicol acetyltransferase	1.48769	1.60678	-0.0717182	0.158833	1.93443	1.83836	0.421829	1.04805	1315	496	18138	11005	1087	599	14504	12822	1.15054e-09
Har_00213821	---NA---	2.08009	0.756353	0.668555	-0.957083	3.44626	0.806075	1.07097	0.106581	404	3082	2839	42064	140	9445	2634	30657	1.15872e-09
Har_00094542	retrotransposonty3-gypsy subclass	2.37038	1.4833	-0.0205517	0.116827	2.49422	1.42947	0.131855	0.0205507	272	651	16194	12254	383	1606	23838	32198	1.2107e-09
Har_00043852	isoform a	2.0236	1.17089	-0.483916	-1.13244	2.32891	1.08069	1.66591	1.16863	443	1223	29174	42747	522	4802	888	11116	1.22011e-09
Har_00003691	chemosensory receptor 2	2.7135	1.80885	1.18013	0.765065	0.258261	0.428771	-0.158086	1.49986	182	361	1152	2193	22065	19417	31436	7636	1.24584e-09
Har_00041075	heat shock protein	1.86109	1.08312	0.178628	-0.124866	2.39775	1.57907	0.613492	0.562438	576	1478	9346	21079	462	1136	8900	21995	1.25754e-09
Har_00007966	glycoside hydrolases	-0.412201	0.85659	2.10282	1.35711	-1.52289	0.81158	2.22977	1.82791	25164	2439	451	740	40327	9315	485	4630	1.261e-09
Har_00017909	aldehyde oxidase	-1.16793	-0.159617	1.02806	1.99196	0.638577	0.607249	2.94241	2.68342	38639	28777	1437	339	13671	14993	298	529	1.27733e-09
Har_00154345	---NA---	1.82261	2.03557	2.03008	2.46707	-0.374018	-0.0150344	-0.390133	0.0150347	609	253	479	217	32802	29994	34724	32305	1.28997e-09
(+)eQC-40		0.83652	1.6854	2.52058	3.61283	-0.118587	0.235993	-0.189213	1.1388	5212	427	339	91	29585	23719	31963	11504	1.29286e-09
Har_00064268	---NA---	1.68835	1.06019	0.923264	1.02632	2.35908	-0.00662422	0.00662422	0.898488	825	1561	1735	1285	493	29719	27693	15361	1.306e-09
Har_00120970		0.604712	2.21213	0.427481	-1.45417	1.69328	3.21084	0.582151	-1.50411	7817	194	4942	43397	1755	76	9797	42220	1.30954e-09
Har_00226521	---NA---	2.37639	0.981078	-0.639169	1.73835	1.59081	0.385755	-1.43055	2.40315	268	1830	31325	452	2140	20401	42121	1435	1.33735e-09
Har_00186745	---NA---	1.93096	2.5465	2.80364	1.76266	-1.66545	-1.5526	-1.92816	-0.0628347	515	118	271	440	40796	42699	43114	33881	1.34566e-09
Har_00118555	---NA---	2.54279	1.47297	-0.646478	-0.275121	3.39615	1.45367	-0.646844	0.726714	212	664	31450	27145	148	1503	37587	18671	1.36916e-09
Har_00137839	---NA---	0.667682	3.72269	2.57181	2.9131	-1.92347	-1.73463	-1.8707	-0.667681	7043	18	321	154	41439	43037	43032	39442	1.38443e-09
Har_00053515	cg6465 cg6465-pa	0.374324	1.22399	1.27582	0.501562	0.763908	1.73114	1.5508	-0.671827	11365	1094	1002	4323	10859	779	1057	39468	1.38708e-09
Har_00022935	hect domain and rld 2	1.75377	1.28087	-0.485617	0.556699	2.43283	0.918384	0.329519	1.80644	693	980	29207	3753	435	7117	17199	4809	1.39118e-09
Har_00011963	yr592_mimivame: full=helicase r592	1.75717	2.14012	2.42584	3.5077	-3.4307	-2.18531	-3.56808	-1.85858	687	218	356	102	43281	43497	43801	42742	1.39885e-09
Har_00005455	sodium-dependent phosphate transporter	-4.49151	-3.34864	2.89643	2.90347	-3.15644	-2.61371	2.178	3.23543	43693	43846	261	156	43100	43706	509	265	1.44645e-09
Har_00096591	tpa:cuticle protein	0.673791	2.42789	0.202273	0.538892	0.788186	2.46149	0.522935	0.581157	6960	140	8847	3951	10292	230	11490	21592	1.4598e-09
Har_00065807	---NA---	-2.92402	-0.53144	2.50098	2.32651	-2.06517	-1.10138	2.88345	3.22485	42999	38206	341	252	41758	41449	311	270	1.49739e-09
Har_00190917	---NA---	-0.622078	0.83702	0.526086	1.22187	-0.0705042	1.36884	0.874413	2.94396	28082	2540	3948	933	28892	1873	4122	351	1.50129e-09
Har_00175911	---NA---	2.66102	2.11446	0.0157404	2.18319	0.206634	0.212518	-0.229448	1.63031	189	227	14272	287	23186	24245	32591	6415	1.50734e-09
Har_00092378	glucose dehydrogenase	-2.43166	-0.046279	2.7251	1.59084	-1.35863	0.108133	3.20514	2.69244	42551	23316	283	537	39710	26631	256	510	1.51927e-09
Har_00134488	---NA---	0.219759	2.66672	4.17094	3.30616	-0.296401	-0.21976	-0.927425	0.595478	13849	93	156	116	31904	33839	39832	21270	1.55582e-09
Har_00183782	tpa: cuticle protein	0.0694647	-1.56524	6.03497	2.37617	0.502139	-0.463159	6.58094	0.152656	16458	43235	91	241	16698	37002	75	29854	1.57557e-09
Har_00034904	lipase 4	0.14115	0.58688	2.14263	2.41457	0.409092	-0.121334	0.822876	2.49072	15184	4601	437	227	18622	32221	4666	1115	1.57886e-09
Har_00051818	heat shock protein	1.91275	1.03972	0.0861635	-0.167634	2.02108	1.46988	0.940614	0.609304	527	1620	11792	22428	912	1441	3490	20971	1.58497e-09
Har_00214117	---NA---	1.35216	-0.0141485	0.951229	1.43227	1.45148	0.499553	-0.0503747	2.84328	1761	20596	1653	663	2730	17809	29446	389	1.61555e-09
Har_00126685	---NA---	-0.058887	0.905168	3.53301	1.26675	-0.332037	2.0489	-0.142322	1.52976	19412	2171	199	864	32332	419	31157	7348	1.64014e-09
Har_00018290	glutathione transferase zeta	1.97793	1.46734	-0.548522	0.118325	2.44723	1.82877	-0.11052	0.430076	479	669	30115	12211	424	611	30610	24709	1.68513e-09
Har_00107916	lysosomal acid	-0.782976	-1.57607	6.63268	1.54193	-1.76391	-1.11009	6.1636	2.08499	29847	43250	66	577	41054	41488	94	2960	1.70027e-09
Har_00012828	---NA---	2.31587	2.22331	-0.167727	-0.594815	2.7162	1.57906	-0.711826	-1.33972	295	189	21358	38726	278	1137	38202	41893	1.70252e-09
Har_00033637	---NA---	2.25353	0.86911	0.349432	-0.198183	2.65843	1.05441	0.696674	0.614785	323	2363	6019	23533	302	5132	6789	20852	1.73112e-09
Har_00004236	acyl- delta-9 desaturase	-1.30841	-0.174666	-0.963796	2.86962	0.0481212	3.50954	0.416019	3.73469	39984	29367	41114	163	26319	47	14678	170	1.77264e-09
Har_00219506	---NA---	-0.20875	2.10828	3.07624	3.70358	-0.143943	0.0350621	-0.291961	1.44282	22000	232	245	84	29932	28386	33441	8206	1.78739e-09
Har_00049240	zinc finger protein	2.71337	0.831943	0.850052	-0.420106	3.45004	0.798051	0.0071168	0.609819	183	2576	1959	34436	139	9643	27673	20958	1.80422e-09
Har_00023435	glutamateionotropic kainate3	1.13045	2.16912	4.35709	3.13198	-1.05437	-1.18523	-1.70248	0.0807796	2867	211	149	130	38236	41755	42739	31101	1.81482e-09
Har_00040049	methionine-rich storage protein	1.64731	0.717464	0.814302	-0.152382	2.31474	0.781336	1.65155	-0.249159	909	3341	2110	21924	541	10126	903	36155	1.83378e-09
Har_00066936	osiris 9	2.22917	1.74412	2.67795	2.56075	-1.99955	-1.66964	-2.18461	-1.34993	334	393	293	204	41596	42916	43373	41926	1.85876e-09
Har_00147669	---NA---	1.07825	0.970349	-1.05443	2.64343	0.968577	0.638391	-0.0983212	3.72006	3211	1880	41879	191	7015	14163	30407	175	1.8631e-09
Har_00009253	---NA---	2.16566	0.348816	0.492376	0.425514	2.45277	0.313622	0.879197	1.16005	357	7879	4280	5296	417	22007	4068	11228	1.9504e-09
Har_00135635	---NA---	2.86128	1.55536	2.96765	1.94327	-2.74646	-2.33869	-2.72934	-1.35077	159	551	255	353	42715	43595	43655	41931	1.96184e-09
Har_00051817	heat shock protein	2.03037	1.11349	0.270965	-0.359368	2.11651	1.66174	0.433637	0.692399	439	1374	7398	31722	760	919	14137	19335	1.97229e-09
Har_00028838	pitrilysin metalloproteinase 1	2.55317	1.58449	2.56226	2.38982	-1.94988	-1.91062	-2.67744	-1.40023	209	518	325	234	41491	43256	43631	42049	1.97852e-09
Har_00063015	uridine 5-monophosphate synthase	1.81556	0.279552	0.780381	-0.0338812	1.99954	0.736387	1.44326	1.4366	616	9207	2264	18194	962	11512	1270	8260	1.98074e-09
Har_00233245	---NA---	2.41275	1.38167	2.8551	2.79873	-2.24065	-1.50397	-2.08096	-0.373296	253	798	268	173	42084	42625	43275	37355	1.981e-09
Har_00122237	---NA---	2.10071	1.93536	1.57614	2.22075	-0.706875	-0.422546	-0.780648	0.457062	390	289	713	275	35887	36555	38779	24175	1.98356e-09
Har_00020260	pol polyprotein	2.14897	1.40538	-0.0716014	0.18879	2.43032	1.28889	-0.0580907	0.781797	365	752	18134	10167	436	2366	29605	17604	1.98558e-09
Har_00013949	cationic amino acid transporter	2.08028	-0.117015	-0.768321	-0.439175	2.65285	1.2324	0.571293	3.37777	403	26956	35535	35175	305	2856	10098	228	1.98743e-09
Har_00105358	orf2-encoded protein	3.01074	2.39587	-0.414412	-0.822643	3.58964	0.942866	-1.15461	-0.245605	135	147	27877	41237	120	6733	41094	36111	1.99621e-09
Har_00187814	---NA---	0.791149	3.07541	3.44434	2.609	-1.5579	-0.945692	-1.5532	-0.447177	5662	45	207	196	40452	40747	42445	37958	2.00349e-09
Har_00176383	---NA---	2.30454	2.35346	0.519311	2.77776	-0.143523	-0.111172	-0.493816	0.447085	302	155	4023	179	29925	32032	35975	24386	2.06878e-09
Har_00135010	---NA---	-1.0932	0.023207	-0.762901	-0.232941	16.9609	1.18788	0.687906	2.503	36468	17732	35239	25036	2	3379	6997	1064	2.0948e-09
Har_00007502	orf	1.74015	1.43596	-0.298717	0.043942	2.39546	2.03424	-0.043942	0.32393	711	707	25304	14562	464	427	29294	26749	2.09867e-09
Har_00111981	sugar transporter	2.20513	0.945464	-3.56531	0.141829	2.96329	2.19872	-2.92244	0.318854	343	1998	43831	11472	210	341	43708	26839	2.11263e-09
Har_00100452	neither inactivation nor afterpotential	2.79644	-0.487742	0.722508	1.30333	2.98192	-0.147849	-0.548962	1.2937	168	37512	2517	797	204	32694	36600	9675	2.17904e-09
Har_00103082	phosphatidylethanolamine-binding protein	1.48235	1.74715	0.785095	-1.63502	1.96361	1.52039	0.5516	-1.53701	1329	391	2237	43562	1027	1284	10637	42277	2.19153e-09
Har_00233659	---NA---	1.57441	1.53804	-1.1158	0.566721	2.06849	2.12723	-0.0953083	-0.102401	1076	572	42213	3658	816	375	30360	34450	2.21985e-09
Har_00226865	---NA---	1.54582	1.34292	-0.724063	0.561151	2.42362	1.73998	-0.538713	0.664844	1155	879	33348	3716	445	756	36490	19864	2.23899e-09
Har_00090027	reverse transcriptase ribonuclease h methyltransferase	1.7513	1.24643	0.681025	0.406701	1.24578	1.24359	0.663299	-0.0191131	696	1047	2767	5589	3996	2744	7584	33157	2.26775e-09
Har_00085172	vitellogenin	-5.75128	1.71414	1.56755	-2.31823	-5.65913	2.42861	2.90528	0.82475	43815	412	718	43774	43811	244	308	16761	2.28506e-09
Har_00085402	glutathione transferase zeta	1.76024	1.58803	-0.557449	0.162756	2.07414	2.15235	-0.563953	0.382762	679	513	30258	10896	807	360	36761	25614	2.29271e-09
Har_00028785	imp dehydrogenase gmp reductase	2.02333	0.547612	0.731177	0.975941	2.86929	0.119486	-0.18006	0.582446	445	5029	2475	1422	230	26392	31807	21556	2.39233e-09
Har_00204266	---NA---	1.60393	0.370006	0.360283	0.538162	2.25259	0.99019	1.46906	-5.15704	1003	7490	5857	3963	594	6042	1207	43689	2.40847e-09
Har_00146948	ecdysone oxidase	-1.14472	-0.00614357	1.22247	3.48121	-0.18201	0.632792	0.966886	3.22893	38282	19895	1087	104	30467	14315	3300	268	2.42373e-09
Har_00156138	---NA---	2.9038	1.23186	1.09323	1.88041	0.00126433	0.28252	-0.288147	0.690502	154	1076	1314	387	27459	22666	33379	19387	2.47683e-09
Har_00017479	heat shock protein	1.7177	0.965606	0.0965309	0.0663147	2.66989	1.85797	0.186516	-0.859936	755	1899	11475	13793	295	580	22063	40432	2.52776e-09
Har_00068821	elegans proteinconfirmed by transcript evidence	0.612228	3.20316	-0.0352058	-0.793056	0.888521	3.76959	0.401571	-0.165888	7720	40	16805	41019	8307	37	15094	35210	2.53764e-09
Har_00073019	glucose dehydrogenase	-2.47212	-0.254817	2.52921	1.69546	-2.81091	-0.0674992	3.37059	2.68558	42590	32156	335	480	42791	31213	230	522	2.57724e-09
Har_00110931	sugar transporter	2.44935	1.30516	-3.42946	0.526925	2.44773	1.31488	-2.87951	0.552398	243	935	43822	4058	421	2161	43704	22237	2.60717e-09
Har_00120718	---NA---	-0.652161	-0.784126	3.64869	2.59107	-0.0640132	0.0640132	4.48986	1.57492	28427	40847	189	200	28787	27653	148	6928	2.6146e-09
Har_00067390	cg6465 cg6465-pa	0.21472	1.01495	0.913347	0.105022	1.25384	1.8585	1.30529	0.74067	13926	1700	1765	12618	3932	578	1653	18388	2.65811e-09
Har_00067392	cg6465 cg6465-pa	0.625976	1.33429	1.14061	0.344542	0.842085	2.22049	0.526377	0.669742	7546	887	1216	6634	9143	329	11383	19780	2.66889e-09
Har_00061373	lysosomal acid	-1.13851	-1.42468	6.07527	1.02879	-0.427899	-0.987215	7.05498	2.17692	38162	43063	90	1281	33359	40962	59	2453	2.73454e-09
Har_00089398		2.22654	0.562436	1.12118	-1.11462	2.34742	1.3735	-0.371632	1.01072	336	4860	1253	42697	502	1855	34491	13426	2.7494e-09
Har_00177934	---NA---	1.35679	3.17378	2.02275	2.06095	-2.61854	-2.3823	-2.7045	-1.35679	1740	41	481	326	42588	43623	43643	41948	2.77676e-09
Har_00216963	---NA---	2.06342	2.41894	1.97535	1.85542	-2.00925	-1.86785	-2.6163	-1.27202	419	141	501	395	41618	43210	43601	41758	2.79372e-09
Har_00081371	aldehyde oxidase	-1.17965	-0.0791683	6.16058	-0.337236	0.775261	0.910032	5.77379	2.28813	38788	25260	86	30526	10606	7267	106	1900	2.91393e-09
Har_00153597	---NA---	1.60123	2.1849	2.31875	2.39768	-1.45268	-1.35889	-1.69663	0.104557	1009	199	388	231	40076	42271	42734	30692	2.91828e-09
Har_00071681	isoform a	1.9476	2.2095	-0.964932	-0.450642	1.91239	2.57114	-0.0714755	-1.26743	501	197	41129	35551	1141	198	29884	41740	2.96797e-09
Har_00000810	cytochrome p450	1.93512	-0.205711	1.04078	-0.18927	1.91293	0.672034	2.0312	1.34249	511	30558	1411	23216	1138	13294	574	9188	2.97855e-09
Har_00010093	tropomyosin 2	1.43535	1.75026	3.16105	3.21076	-1.1943	-1.34699	-1.93762	-0.19639	1454	390	236	122	38990	42232	43125	35568	3.00952e-09
Har_00105054	---NA---	2.3795	0.12025	0.0772181	0.551333	3.2696	0.421151	0.619578	1.32603	266	13133	12066	3815	163	19619	8722	9333	3.05505e-09
Har_00107154	synaptic vesicle protein	1.91572	1.21667	-0.0190144	-0.0226688	2.38912	1.76566	-0.356298	0.572083	525	1112	16117	17743	474	712	34299	21798	3.07429e-09
Har_00103112	elegans proteinconfirmed by transcript evidence	1.36254	0.878894	1.27321	-2.73654	1.78317	1.66451	0.854723	-1.28307	1715	2307	1006	43811	1503	912	4312	41778	3.14258e-09
Har_00018185	heat shock protein	1.75587	0.862954	0.0444298	-0.0230312	2.65478	1.40634	0.583012	0.570867	690	2405	13128	17762	304	1716	9776	21828	3.14365e-09
Har_00117945	heat shock protein	1.83548	1.24093	0.0995059	-0.495954	2.59313	2.09113	-0.122607	-0.957816	594	1061	11380	36916	335	394	30837	40794	3.20835e-09
Har_00100186	reverse transcriptase ribonuclease h methyltransferase	1.63577	0.774056	0.531553	0.0403023	1.72223	1.08094	1.02947	1.08426	934	2940	3898	14710	1682	4800	2870	12261	3.26465e-09
Har_00008629	carboxypeptidase a	-4.61782	3.55831	0.575876	0.10092	-3.95248	3.82277	0.0292282	0.526419	43720	26	3505	12754	43509	33	26933	22794	3.26888e-09
Har_00124506	---NA---	1.68477	1.6516	2.57125	2.59826	-1.06626	-1.06747	-1.33819	0.267808	838	456	322	198	38298	41302	41827	27791	3.26927e-09
Har_00198737	---NA---	1.35353	1.95723	3.86382	2.63779	-1.43631	-1.04981	-1.68996	-0.722954	1756	278	171	192	40006	41239	42718	39745	3.27647e-09
Har_00027805	imp dehydrogenase gmp reductase	1.04324	1.08501	0.735256	-0.0986443	1.7106	1.60822	1.03349	-0.121854	3467	1470	2447	20323	1702	1057	2845	34705	3.2856e-09
Har_00031389	lysosomal acid	-0.169505	-0.349217	5.91421	1.76489	-1.58427	-1.49877	6.60684	1.15739	21337	34684	100	436	40561	42610	72	11265	3.30101e-09
Har_00067169	lipopolysaccharide binding protein	1.49534	1.25773	0.179983	1.15038	1.00044	1.43091	-0.590567	1.32619	1290	1017	9310	1052	6564	1602	37029	9329	3.40642e-09
Har_00038017	---NA---	1.81059	0.611876	0.479387	0.0515661	1.97696	0.875944	1.27146	0.670782	624	4327	4401	14301	1003	7891	1759	19753	3.41063e-09
Har_00100689	cecropin b	1.93077	2.33305	-0.226785	-1.49376	2.18722	1.97292	-2.33657	-1.14348	516	158	23183	43435	672	473	43471	41388	3.42637e-09
Har_00179077	---NA---	-0.118591	2.28499	4.00835	2.8686	-0.0925004	0.230321	-0.34684	0.592877	20485	167	165	164	29210	23859	34174	21330	3.43213e-09
Har_00117960	glutathione s-transferase 4	1.74597	2.03806	2.32637	1.83915	-1.13907	-0.418727	-1.1117	0.150369	703	252	386	401	38698	36507	40887	29893	3.45557e-09
Har_00182141	---NA---	1.26935	2.28638	0.764894	1.90773	-0.0567553	0.652497	-0.115842	1.0319	2109	166	2329	368	28676	13805	30717	13080	3.48303e-09
Har_00002187	glucose dehydrogenase	-2.49577	-0.0331173	2.79963	1.58369	-2.19097	0.141883	3.1933	2.46311	42614	22444	272	544	41989	25902	257	1210	3.49318e-09
Har_00224317	---NA---	1.6057	1.67848	2.34688	1.81408	-0.907037	-0.460364	-0.915998	1.00657	996	434	378	411	37330	36969	39765	13492	3.62885e-09
Har_00166699	---NA---	2.58875	1.40339	1.64961	2.86586	-1.58123	-1.49761	-1.8425	-0.811273	202	758	662	165	40547	42607	42983	40195	3.64321e-09
Har_00158485	---NA---	1.70646	1.68031	2.70137	2.88117	-1.38828	-2.01383	-2.82129	-1.98208	788	433	288	159	39813	43351	43684	42851	3.68404e-09
Har_00014730	viral a-type inclusion protein	-1.26487	-0.197241	1.53382	2.47149	0.614018	0.55624	1.47051	2.53548	39670	30245	731	215	14198	16419	1203	957	3.69349e-09
DCP_22_7		1.89027	2.16392	2.0154	2.25724	-1.87638	-1.73004	-2.78011	-2.36753	551	213	483	272	41325	43027	43675	43099	3.7663e-09
Har_00122349	---NA---	-0.659541	-0.444319	4.93734	-0.274282	0.380053	0.403703	5.17276	3.11043	28516	36751	132	27113	19189	19985	124	294	3.82691e-09
Har_00021877	heat shock protein	2.37077	1.80949	0.114754	-0.671428	3.32505	0.986349	-0.734611	-0.110497	270	360	10939	39782	155	6088	38406	34565	3.8671e-09
Har_00119513	protein	0.432196	2.07676	0.41416	-1.35499	1.10783	2.96767	0.871864	-1.15423	10397	245	5114	43262	5197	106	4148	41431	3.89383e-09
Har_00198819	---NA---	2.45151	2.1314	-0.480897	-0.489676	1.87342	1.81121	-0.832978	0.0522773	241	220	29127	36723	1237	637	39169	31601	4.03682e-09
Har_00091179	moderately methionine rich storage protein	1.27475	0.546244	0.320551	0.511448	1.65656	1.4234	0.927763	0.779285	2080	5043	6509	4209	1888	1632	3596	17656	4.10292e-09
Har_00101455	alpha-glucosidase	2.50489	1.32601	-1.47872	-0.745901	2.91512	1.95803	-0.977041	-0.501646	222	899	43202	40583	219	482	40155	38327	4.14868e-09
Har_00191317	tpa: cuticle protein	-0.0014534	-0.797445	5.0239	1.22351	0.0452871	0.0167398	5.39293	1.51966	18098	40936	126	929	26381	28919	116	7447	4.17109e-09
Har_00095405	moderately methionine rich storage protein	1.27485	0.537146	0.510571	0.600745	2.63208	0.764405	0.79333	0.50274	2078	5155	4102	3345	315	10588	5019	23241	4.17326e-09
Har_00191126	regulatory protein cii	5.39369	-0.0711729	-0.869699	-0.542967	5.65205	0.899837	-0.00828361	1.45343	26	24861	39465	37855	35	7457	28288	8089	4.20891e-09
Har_00121827	lipopolysaccharide binding protein	1.60548	1.98929	-0.186457	-1.15883	2.11271	2.66414	-1.03027	-3.24457	998	266	21935	42814	765	173	40448	43416	4.22867e-09
Har_00020566	---NA---	2.1803	1.33585	-0.633256	-0.679943	2.45209	2.20522	0.0327983	-0.795296	349	885	31233	39890	418	335	26826	40128	4.23335e-09
Har_00202898	---NA---	3.64367	-0.152965	-0.959877	-0.443128	4.22738	1.18592	0.489985	1.64989	77	28516	41063	35324	69	3408	12478	6232	4.25044e-09
Har_00230755	---NA---	0.0933933	-0.489955	1.72904	1.72455	-0.30009	-0.114774	2.29983	2.60816	16058	37548	617	461	31955	32094	465	731	4.36326e-09
Har_00178259	---NA---	0.131598	2.13911	4.07047	3.64393	-0.372492	-0.418903	-0.843661	0.255746	15344	219	161	87	32784	36509	39242	27995	4.51684e-09
Har_00027810	imp dehydrogenase gmp reductase	1.09279	1.13312	0.747428	-0.147998	1.61972	1.29785	1.2954	-0.296822	3124	1326	2399	21797	2025	2293	1682	36651	4.52518e-09
Har_00188133	---NA---	0.530407	2.11546	0.544535	-1.28078	0.938801	3.19032	0.646606	-0.775634	8860	226	3773	43125	7457	80	7987	40023	4.53439e-09
(+)eQC-41		0.515902	1.37697	1.16697	2.11348	-0.728997	1.86629	-0.957135	0.185519	9070	808	1175	302	36055	567	40028	29237	4.54069e-09
Har_00110842	gtp-binding proteinalpha subunit	-2.13619	2.58947	0.657955	-0.700554	-2.54437	3.13926	1.59899	0.0418863	42202	106	2894	40095	42499	91	980	31787	4.56391e-09
Har_00043431	oxidase peroxidase	-1.2386	-0.304438	1.35869	1.7265	0.713864	0.58029	1.25276	2.98985	39460	33543	902	459	12001	15731	1826	332	4.57725e-09
Har_00153264	---NA---	0.466238	1.35348	3.01054	3.35215	-0.642462	0.000322	-0.306193	1.51016	9822	858	253	112	35372	29458	33627	7537	4.60245e-09
Har_00191040	---NA---	2.35928	2.46028	-0.0135088	2.27292	-0.781577	0.025316	-0.466925	1.1718	277	131	15845	266	36456	28670	35659	11070	4.60523e-09
Har_00108723	switch-associated protein 70 (swap-70)	2.19433	1.5888	-0.207401	-0.534819	2.8393	1.60604	-0.860792	-1.18196	345	512	22583	37697	242	1064	39358	41513	4.61705e-09
Har_00148600	---NA---	1.86393	1.68748	1.57422	1.78641	0.632107	-0.632017	-1.29477	-0.858683	572	424	714	424	13822	38655	41657	40426	4.82131e-09
Har_00237713	---NA---	0.922871	2.28345	1.83345	2.06929	-0.810415	-0.0738816	-0.582544	1.14955	4436	168	568	324	36667	31363	36940	11355	4.82819e-09
Har_00235249	---NA---	1.33916	1.61077	-0.410062	0.757047	1.49978	1.906	-1.04279	0.548398	1806	495	27800	2239	2518	528	40524	22315	4.88241e-09
Har_00025157	ectodermal cg6611-pa	-1.10138	4.03184	-0.824558	-0.405445	0.483371	0.838109	0.59249	4.18376	36787	8	38117	33845	17103	8666	9512	125	4.88297e-09
Har_00159526	---NA---	1.94339	1.4616	-1.00116	0.445417	2.68637	1.28496	-1.53428	-0.00436401	504	674	41488	5034	289	2401	42400	32821	4.99974e-09
Har_00163329	---NA---	2.79229	0.0105033	-0.781229	-0.319149	2.46106	1.04674	0.642474	2.46857	169	18523	36171	29447	409	5225	8101	1192	5.02155e-09
Har_00117592	cathepsin b	2.4305	1.89547	1.66149	1.74982	-1.8671	-1.77476	-1.80211	-0.716886	248	315	653	448	41299	43093	42928	39714	5.06055e-09
Har_00177218	---NA---	2.94061	2.92998	-0.159876	1.79249	0.0392869	-0.017206	-0.685529	0.0474665	147	56	21099	419	26514	30058	37971	31673	5.09063e-09
Har_00223590	---NA---	0.0610409	2.5703	3.24612	2.58037	-0.721553	-0.0610406	-0.539047	0.702961	16594	117	228	202	35995	31060	36494	19141	5.09643e-09
Har_00196125	---NA---	-0.438926	2.76172	-1.2533	2.08089	-2.61925	2.34455	-2.85657	1.80032	25554	81	42717	319	42589	274	43698	4864	5.10566e-09
Har_00112556	synaptic vesicle protein	1.80567	1.03738	-0.166673	-0.333285	2.53589	1.60743	0.527142	0.387362	630	1630	21328	30286	363	1059	11360	25529	5.39695e-09
Har_00120046	moderately methionine rich storage protein	1.23902	0.493682	0.422923	0.390267	2.51265	0.943097	0.911994	0.61915	2274	5711	4994	5861	375	6726	3741	20756	5.4332e-09
Har_00111873	---NA---	-1.10392	0.0469518	-0.737949	-0.337401	17.0376	1.39511	0.305656	1.94184	36904	16503	33965	30538	1	1764	17903	3802	5.53552e-09
Har_00181829	---NA---	0.913328	0.697319	0.224136	-0.0115719	0.797894	3.16447	-0.0372558	2.43088	4532	3499	8322	17250	10070	85	29138	1340	5.55235e-09
Har_00024300	ecdysteroid udp-glucosyltransferase	0.135505	1.62682	1.07516	0.263206	-0.534377	2.0992	1.27501	-0.893143	15273	477	1348	8287	34412	384	1746	40565	5.55879e-09
Har_00141013	---NA---	1.40605	2.14705	2.87178	2.2156	-1.47486	-1.50452	-2.10207	-1.3466	1548	216	267	279	40147	42626	43295	41916	5.64545e-09
Har_00004377	vitellogenin	-0.117101	2.70207	0.787797	-2.09182	-0.858381	2.51107	1.38433	-0.417614	20457	90	2231	43730	37007	219	1410	37707	5.64867e-09
Har_00170472	---NA---	0.366204	2.88879	3.76417	2.20813	-2.01858	-1.03717	-1.68917	0.133071	11510	62	176	281	41645	41186	42715	30194	5.69787e-09
Har_00117150	leucine-rich transmembrane protein	3.08786	1.08865	-0.117029	-0.00111294	2.11433	1.62089	-1.71219	-0.661277	126	1454	19648	16656	762	1029	42759	39409	5.78137e-09
Har_00216470	---NA---	-0.665647	-0.00511098	-0.793487	2.1264	0.202553	4.15289	0.553866	2.19224	28594	19800	36758	297	23275	22	10589	2370	5.79665e-09
Har_00225637	---NA---	-0.277546	0.222243	2.06201	1.46133	5.67538	-1.16555	-0.746119	0.627742	23149	10399	464	640	34	41683	38493	20598	5.86246e-09
Har_00074653	gpi anchored endo--beta-	0.65334	1.04166	0.815993	0.801282	-0.182475	1.40516	0.704492	1.81772	7222	1617	2099	2009	30472	1720	6602	4721	5.871e-09
Har_00012455	methionine-rich storage protein	1.49122	0.552387	0.861103	-0.174835	2.40476	0.679459	1.34409	0.0458088	1304	4974	1922	22687	458	13106	1526	31704	5.9942e-09
Har_00114543	moderately methionine rich storage protein	1.40576	0.668222	0.593773	0.635372	2.64321	0.779984	-0.114765	0.935638	1549	3766	3344	3046	307	10163	30692	14678	6.09528e-09
Har_00187637	---NA---	1.30524	2.57276	1.80914	2.65116	-2.91259	-2.60428	-3.05709	-2.34971	1939	115	579	189	42880	43705	43740	43087	6.28985e-09
Har_00051263	pigeon protein (linotte protein)	2.25168	2.58921	0.546754	1.7091	-1.41106	-0.141769	0.0796242	-1.65305	324	107	3756	472	39913	32589	25453	42447	6.30349e-09
Har_00023160	zinc finger protein 709	1.1112	1.68854	0.0995965	0.692986	1.40776	1.20453	0.559499	0.480086	2996	423	11378	2610	2962	3145	10430	23698	6.32417e-09
Har_00204284	---NA---	-0.976129	1.65453	1.78494	0.0883069	-0.743723	1.94204	1.36974	0.140843	32185	452	591	13132	36169	496	1443	30067	6.41355e-09
Har_00182563	---NA---	2.00367	1.544	2.15038	2.25976	-1.45738	-1.83752	-2.2952	-0.713613	461	563	434	271	40092	43167	43445	39698	6.64966e-09
Har_00198526	---NA---	1.88757	1.74094	1.99079	2.29308	-1.6089	-1.69965	-2.33857	-1.58661	553	397	497	260	40638	42970	43475	42352	6.65687e-09
Har_00018801	guanine nucleotide-binding protein subunit beta 1	0.993923	1.26673	4.21629	0.664087	-0.0338061	0.0338058	1.12045	0.220558	3833	1001	154	2831	28292	28411	2380	28619	6.68388e-09
Har_00119397	h aca ribonucleoprotein complex subunit 4	1.24072	-0.276006	-1.1046	2.51796	1.63231	0.830188	0.167093	2.91989	2268	32762	42152	210	1972	8838	22700	359	6.81782e-09
Har_00127627	---NA---	0.840284	2.18294	2.69451	2.7166	-1.56197	-0.0650058	-1.64609	0.0650053	5179	204	289	186	40470	31154	42648	31377	6.9929e-09
Har_00131017	regulatory protein cii	5.1856	-0.330283	-1.11036	-0.644461	6.21303	0.454868	0.58978	1.1315	30	34207	42185	39435	27	18797	9598	11602	7.04134e-09
Har_00166153	---NA---	1.64102	1.46191	0.606478	-0.543303	2.05443	1.47448	0.0669441	-1.0251	921	673	3235	37862	840	1429	25811	41032	7.04377e-09
Har_00212125	---NA---	-1.13822	0.0250452	3.43384	-0.313111	0.142819	1.32643	2.60317	2.45839	38156	17635	208	29080	24501	2100	379	1230	7.12454e-09
Har_00012127	membrane-associated lps-inducible tnf alpha factorprotein	-3.32901	1.2056	1.4989	0.624774	-3.69541	1.42655	1.93256	0.733123	43255	1139	769	3131	43404	1620	632	18529	7.12847e-09
Har_00037738	odorant-binding protein	0.524924	2.45103	2.90802	3.34058	-1.63415	-1.4187	-2.06081	-0.355864	8935	134	260	113	40710	42444	43252	37203	7.13783e-09
Har_00159281	---NA---	0.114847	-0.777774	3.25458	0.948518	0.779106	0.0652783	2.36171	1.98637	15673	40801	224	1491	10509	27627	449	3536	7.18482e-09
Har_00219009	---NA---	2.30989	0.886107	0.114319	0.194272	1.64156	1.49657	-1.2988	1.0906	300	2265	10946	10025	1932	1355	41671	12154	7.2151e-09
Har_00049923	glucose dehydrogenase	-1.4741	-0.256809	6.3425	0.286498	0.0120935	0.969307	5.88521	1.57789	40731	32221	80	7814	27136	6323	102	6886	7.21568e-09
Har_00052942	lipase 1	-1.10815	-1.31608	6.145	1.50129	-1.43984	-0.162823	6.97366	0.944328	37103	42883	88	606	40026	32945	61	14517	7.23105e-09
Har_00090155	laminin b2	1.47204	1.1054	0.391797	0.0559006	1.75776	1.29124	0.826526	-0.697375	1361	1401	5428	14133	1579	2346	4616	39620	7.23226e-09
Har_00091184	moderately methionine rich storage protein	1.09147	0.405074	0.560144	0.458226	2.07966	0.667779	1.36191	0.825666	3131	6922	3621	4866	796	13416	1472	16746	7.33641e-09
Har_00229817	---NA---	2.40216	0.888254	-0.33033	0.206255	2.40448	1.42663	0.0878921	-0.295058	257	2255	26081	9712	459	1618	25216	36631	7.34923e-09
Har_00184314	---NA---	0.891293	1.80143	3.63682	3.05135	-1.85958	-1.34231	-1.78273	0.144156	4735	364	190	138	41275	42218	42889	30007	7.3964e-09
Har_00182918	---NA---	1.64846	0.882787	1.00949	1.3732	1.04716	-0.0769834	-0.0899248	1.4564	905	2285	1498	725	5930	31410	30248	8062	7.44492e-09
Har_00123502	---NA---	2.46533	1.25627	0.490721	1.41418	-0.376963	0.453265	-0.175417	1.52412	236	1019	4292	690	32835	18842	31728	7406	7.55612e-09
Har_00226158	---NA---	1.58951	-0.611659	5.76351	-0.901877	0.328612	0.178504	6.30521	1.03056	1035	39279	105	41754	20347	25045	88	13105	7.64439e-09
Har_00050993	glucose dehydrogenase	-2.43762	-0.0256867	2.38312	1.57765	-1.63409	0.766483	2.41502	2.06635	42555	21891	367	547	40709	10536	426	3070	7.65591e-09
Har_00023394	glucose-methanol-choline oxidoreductase	2.39335	1.19401	-0.239614	0.330045	2.68927	1.04395	-1.43469	-0.0312796	263	1163	23580	6928	285	5259	42139	33392	7.69086e-09
Har_00077198	cg6178 cg6178-pa	1.81661	-0.388656	0.0433931	1.36251	2.36165	-1.167	0.858863	1.69776	614	35596	13159	735	492	41690	4273	5759	7.787e-09
Har_00035593	odorant-binding protein 50d	2.32233	0.147014	0.445005	1.11508	2.72873	0.287119	-0.0261936	0.0261936	292	12252	4733	1109	275	22564	28866	32082	7.87532e-09
Har_00135245	---NA---	2.25367	1.1537	1.08931	1.8203	-0.718986	-0.136022	-0.138859	1.00466	322	1272	1321	407	35978	32483	31096	13526	7.89988e-09
Har_00084332	serpin-like protein (sep-lp)	2.31794	1.3833	0.0399852	-0.212358	1.57387	1.58394	0.336585	-0.133679	293	794	13273	24101	2215	1120	16988	34849	7.97682e-09
Har_00189686	---NA---	-1.20283	1.42741	-0.948861	-0.451013	-0.130986	4.82946	1.81675	1.0704	39081	719	40875	35566	29768	10	723	12487	8.01211e-09
Har_00232717	---NA---	1.26793	1.16306	-0.0913172	-0.0572081	2.26383	1.76524	0.0572081	1.18691	2117	1240	18788	19001	576	716	26091	10893	8.01653e-09
Har_00049140	heat shock protein	1.1377	1.24845	1.20647	-1.07571	1.22614	1.10808	1.52684	-0.75595	2824	1042	1107	42565	4149	4439	1095	39918	8.14625e-09
Har_00117406	cytochrome p450 monooxygenase	3.16527	-0.4895	-1.00732	0.25911	3.2322	0.842157	-0.0884795	2.33345	116	37539	41542	8397	169	8577	30217	1720	8.35156e-09
Har_00118398	---NA---	1.78592	0.806065	0.157617	0.612625	2.13834	1.28199	0.0129423	-1.21354	654	2726	9832	3241	728	2427	27444	41594	8.36213e-09
Har_00206289	---NA---	-1.49205	3.43308	-1.10825	-0.483323	0.916874	3.88845	0.122596	1.11227	40780	30	42175	36552	7806	28	24149	11848	8.60754e-09
Har_00214799	---NA---	0.124233	2.1261	4.23497	3.57111	-1.48597	-0.893544	-1.42447	-0.124232	15491	223	153	95	40187	40496	42102	34738	8.72204e-09
Har_00069233	aldehyde oxidase	-1.17153	-0.274793	3.19632	1.28283	0.718014	0.471646	4.29312	0.964889	38688	32734	232	840	11912	18406	157	14169	8.78494e-09
Har_00093153	prolylcarboxypeptidase	1.14412	1.42095	-0.453864	-0.033391	2.30262	2.18545	0.0713606	0.510517	2785	730	28646	18181	554	347	25674	23099	8.80986e-09
Har_00155145	---NA---	1.66257	1.45091	2.00414	2.44672	-1.26177	-1.08475	-1.33299	0.282927	884	687	486	220	39295	41367	41811	27533	8.86782e-09
Har_00061158		1.56739	1.38453	2.29248	2.09927	-0.46933	-0.105776	-0.431562	0.105776	1099	791	393	309	33790	31946	35235	30672	8.98793e-09
Har_00129231	---NA---	1.63005	1.77796	2.09052	2.32474	-1.36632	-1.43073	-2.09675	-1.31126	946	375	453	253	39736	42475	43287	41841	9.07051e-09
Har_00049136	heat shock protein	0.853367	1.06802	0.841633	-1.30761	1.05458	1.73585	1.4525	-0.0419674	5057	1529	1994	43181	5832	765	1247	33562	9.07246e-09
Har_00043226	synaptic vesicle protein	1.8737	1.08267	-0.0463047	-0.0459919	2.45722	1.44445	-0.30224	0.564404	563	1481	17220	18645	411	1541	33564	21964	9.12225e-09
Har_00004587	bifunctional autolysin precursor	2.81126	0.0924437	0.370889	-0.673601	2.24143	0.714205	1.20786	0.891308	165	14586	5722	39818	606	12169	2011	15500	9.19882e-09
Har_00081370	aldehyde oxidase	-1.11004	-0.00702143	6.37192	-0.349341	0.964661	0.547894	6.47307	1.57018	37190	19954	79	31214	7072	16661	84	6964	9.20508e-09
Har_00004372	vitellogenin	0.0124111	2.39466	0.682168	-1.74057	0.140001	2.33041	1.36683	-0.784975	17647	148	2758	43623	24560	280	1459	40072	9.22016e-09
Har_00011057	cg8507 cg8507-pa	2.1489	0.744109	0.23321	0.803093	2.85355	0.403755	-0.488976	-0.717138	366	3164	8138	2003	235	19980	35920	39717	9.22796e-09
Har_00097699	sulfate transporter	1.14778	1.3401	-1.10099	1.00824	2.05594	1.6238	-1.49328	0.362758	2760	881	42133	1334	839	1013	42295	25986	9.31701e-09
Har_00167841	---NA---	1.33962	3.90679	-0.786239	-0.419163	0.103249	1.64038	0.00969028	1.63047	1805	13	36426	34390	25312	971	27573	6412	9.32182e-09
Har_00129807	---NA---	0.263016	0.0848103	0.426936	1.12155	0.611254	1.22538	1.06023	2.50052	13150	14919	4950	1098	14267	2925	2685	1072	9.34725e-09
Har_00172993	---NA---	1.21625	1.89283	0.576803	-1.33247	1.24053	2.20361	-0.708582	0.565536	2388	316	3495	43224	4035	339	38166	21946	9.53196e-09
Har_00154218	---NA---	1.66595	1.37532	0.347516	-0.842349	0.695581	1.80144	1.00571	0.138496	876	813	6059	41374	12398	649	3025	30113	9.55019e-09
Har_00045210	methionine-rich storage protein	1.5212	0.559504	0.716807	0.00796795	1.88467	0.871438	1.12056	0.492994	1213	4895	2553	16116	1204	7988	2379	23420	9.5539e-09
Har_00111673	isoform b	2.42966	0.610721	-0.242963	0.394736	2.7891	1.30173	-1.05026	-0.482328	249	4342	23690	5790	255	2264	40573	38188	9.68115e-09
Har_00023393	glucose-methanol-choline oxidoreductase	2.29857	1.10838	-0.391895	0.0278206	2.40176	1.4159	-0.859466	0.413709	306	1394	27447	15189	461	1668	39354	25033	9.83151e-09
Har_00213279	---NA---	0.66269	-0.533901	1.59675	2.74421	1.11665	-0.669315	2.01443	-0.0430598	7107	38252	700	182	5105	38989	584	33581	9.8666e-09
Har_00025014	alanine-glyoxylate aminotransferase (oxalosis i hyperoxaluria i glycolicaciduria serine-pyruvate aminotransferase)	2.09943	1.22696	0.00358772	-0.613581	2.36233	1.34571	0.441982	-1.22025	392	1085	14855	39005	491	1986	13887	41621	1.01369e-08
Har_00118615	pyridoxal-dependent decarboxylase	1.05806	2.23345	2.4462	2.41199	-1.19978	-1.56787	-1.88191	-0.569702	3367	187	350	229	39014	42724	43054	38829	1.02627e-08
Har_00086320	aldehyde oxidase	-1.05687	-0.00180936	6.91219	-0.523299	0.235783	0.630223	7.71198	1.49694	35083	19541	54	37474	22558	14385	41	7659	1.03168e-08
Har_00185641	---NA---	0.784483	1.36564	-0.162428	0.416758	1.79246	1.55134	-0.187064	1.83257	5736	830	21183	5427	1469	1204	31927	4587	1.03463e-08
Har_00153809	---NA---	1.19495	2.66075	2.67228	1.25608	-1.75525	-1.25719	-1.79329	0.0563769	2507	94	295	879	41025	41978	42908	31531	1.03909e-08
Har_00032043	gem (nuclear organelle) associated protein 5	1.64749	1.57892	2.11126	2.38013	-1.44472	-1.32991	-1.80169	-0.546398	908	524	447	239	40042	42190	42927	38654	1.03989e-08
Har_00124711	---NA---	-1.12727	1.79854	-0.149647	-0.446605	-0.0284286	2.73585	2.76927	1.30803	37866	366	20747	35443	28194	156	336	9509	1.04517e-08
Har_00138173	---NA---	1.55023	1.67492	1.99258	2.16195	-0.480298	-0.623978	-1.13063	-0.437823	1142	437	495	289	33892	38584	40973	37889	1.05774e-08
Har_00024683	heat shock protein	1.19891	1.10845	0.950536	-0.770251	1.67442	1.52416	0.706873	-1.01675	2484	1393	1655	40818	1826	1270	6549	41001	1.06228e-08
DCP_22_6		1.68277	1.97872	1.72994	2.07383	-1.52376	-1.44302	-2.73459	-2.22935	840	271	615	323	40331	42503	43658	43019	1.06248e-08
Har_00008974	cytochrome p450	1.48333	0.058465	0.41102	0.112623	2.60027	2.1288	-0.124888	0.20229	1325	15943	5155	12387	330	373	30874	28921	1.08199e-08
Har_00166995	---NA---	1.21056	2.18458	2.7623	1.93451	-2.09887	-1.3721	-2.10893	-0.926286	2415	200	280	357	41832	42310	43302	40684	1.09868e-08
Har_00049815	tissue factor pathway inhibitor	-1.22391	1.18617	2.31254	0.344945	-0.103331	0.484708	3.59771	1.12553	39325	1185	390	6628	29382	18137	201	11680	1.09985e-08
Har_00108831	translocase of outer membrane 34	-0.182385	5.75306	0.482962	-1.0346	-0.192356	0.368012	0.887317	0.916905	21568	1	4375	42417	30600	20791	3982	15022	1.11165e-08
Har_00206109	---NA---	0.938575	2.71719	2.08188	2.24043	-2.75804	-2.92993	-3.55337	-0.583526	4300	89	456	274	42735	43769	43796	38924	1.11273e-08
Har_00067172	lipopolysaccharide binding protein	1.42634	1.28429	-0.526485	0.899416	1.37451	1.15936	-0.22621	1.71455	1478	973	29816	1645	3156	3749	32545	5623	1.1146e-08
Har_00108808	hyaluronidase	2.088	0.648717	-1.38795	-0.034575	2.70149	1.91111	-0.972012	0.61315	397	3967	43035	18218	283	522	40126	20887	1.1157e-08
Har_00222231	---NA---	2.17374	1.62151	0.98394	1.1772	0.696379	0.0899034	-1.52664	-0.886322	352	481	1569	1009	12380	27061	42375	40528	1.1255e-08
Har_00240082	---NA---	0.855691	1.57967	3.66273	3.3663	-0.95552	-1.65294	-2.09073	-0.855691	5042	521	188	111	37651	42893	43284	40417	1.13029e-08
Har_00050398	lipopolysaccharide binding protein	0.696658	1.36092	0.15374	0.907629	1.40436	2.05512	-0.182852	-3.35287	6689	842	9933	1613	2995	415	31850	43445	1.13265e-08
Har_00048172	alpha-glucosidase	2.33278	1.44695	-1.46832	-0.776976	2.86614	1.61119	-2.3007	-1.27143	288	691	43182	40878	233	1047	43449	41756	1.13469e-08
Har_00019061	activin receptor type ii	1.71123	2.10411	1.62372	1.71438	-1.35253	-1.44718	-0.969875	-0.839377	770	234	682	469	39689	42516	40113	40346	1.14864e-08
Har_00074517	glucosyl glucuronosyl transferases	1.68822	-0.0575428	1.87716	-0.347563	1.92474	0.0113163	2.4465	-0.111984	826	24038	547	31114	1113	29087	417	34584	1.15144e-08
Har_00083186		1.82457	-0.0191832	1.00047	-0.44551	1.34656	0.732039	2.6276	0.873089	607	21176	1524	35411	3323	11634	371	15859	1.15154e-08
Har_00063014	uridine 5-monophosphate synthase	2.06713	0.625717	0.449901	0.333406	1.58793	0.546454	0.983425	0.403549	417	4189	4676	6862	2154	16700	3163	25219	1.17375e-08
Har_00034432	odorant-binding protein 50d	2.05283	0.114954	0.138752	0.992085	2.75722	0.812069	0.262436	-2.41502	427	13335	10318	1373	266	9298	19293	43133	1.21166e-08
Har_00092380	glucose dehydrogenase	-2.18862	-0.182386	2.6562	1.79149	-2.2446	0.115931	3.12671	1.98164	42269	29674	298	420	42092	26466	268	3558	1.21704e-08
Har_00122161	---NA---	-1.94189	1.81231	2.5588	2.4666	-0.49202	0.166568	-0.228776	1.71318	41873	358	326	218	34013	25319	32585	5638	1.2301e-08
Har_00241376	---NA---	1.47328	0.646111	0.876834	0.0597734	1.79694	0.6956	1.24994	-0.175159	1356	3992	1868	14008	1453	12715	1835	35323	1.23792e-08
Har_00018608	gag-pol protein	2.21549	-0.248228	0.279003	0.0474777	2.66138	1.00013	1.15651	-0.470398	340	31943	7256	14442	301	5889	2211	38109	1.24056e-08
Har_00012453	methionine-rich storage protein	1.54956	0.535872	0.855995	0.0238838	2.05286	0.483326	1.22722	0.00314331	1145	5171	1942	15354	845	18172	1928	32604	1.24366e-08
Har_00048989	methionine-rich storage protein	2.02349	0.868337	1.09571	0.00405407	1.52182	0.792949	0.285153	0.78925	444	2370	1309	16330	2430	9789	18530	17457	1.26317e-08
Har_00129806	---NA---	1.31992	2.23642	1.68211	2.29801	-1.23528	-1.37833	-2.04357	-1.24554	1882	185	644	259	39169	42326	43243	41679	1.26641e-08
Har_00186477	---NA---	1.30734	1.14579	-0.889879	0.352737	1.68045	2.00547	-0.199455	1.23086	1931	1293	39875	6488	1803	447	32141	10384	1.26804e-08
Har_00012258	isoform b	1.71223	1.23415	-0.489603	-0.131534	1.97505	1.84369	0.124555	0.460536	768	1071	29275	21278	1008	593	24085	24101	1.29744e-08
Har_00071673	isoform a	1.39116	1.95732	-0.703078	-0.420528	1.45386	2.78593	-0.325746	0.343422	1614	277	32724	34451	2717	148	33894	26361	1.3216e-08
Har_00156863	---NA---	0.912228	-0.730467	3.68189	0.848779	-0.0020206	0.0778215	3.57813	0.714714	4547	40434	185	1807	27562	27330	207	18914	1.32288e-08
Har_00115656	---NA---	0.104615	-0.661781	1.6845	2.24973	1.20314	-0.0480278	1.34708	1.44158	15840	39803	643	273	4326	30809	1513	8212	1.33755e-08
Har_00002540	cytochrome p450	0.538518	1.29792	0.219999	0.024765	1.03873	2.1323	1.16402	-0.161094	8743	947	8444	15311	6044	370	2181	35157	1.33958e-08
Har_00013549	glucose dehydrogenase	-2.25835	-0.264092	2.67589	1.64515	-1.72685	-0.343321	3.02232	2.22546	42357	32431	294	506	40948	35551	281	2196	1.33974e-08
Har_00120974		0.474874	2.25527	0.506691	-1.29536	0.654411	3.29315	0.249123	-0.439461	9672	179	4134	43159	13300	60	19722	37903	1.34478e-08
Har_00021247	isoform a	1.72761	0.933611	-0.130834	-0.105182	2.56402	1.436	0.471715	-1.22464	733	2045	20136	20512	350	1579	13010	41633	1.35256e-08
Har_00049296	catalase	-0.306207	2.18448	2.7171	3.17972	-0.079865	-0.0820472	-0.700566	0.0847878	23568	201	285	128	29022	31516	38100	31014	1.3631e-08
Har_00163465	---NA---	1.73657	1.63612	1.89369	1.73357	-1.39695	-0.72461	-1.39091	-0.145157	718	472	536	454	39856	39417	41991	34984	1.389e-08
Har_00188080	---NA---	1.05085	1.68114	2.95909	1.22016	-0.886995	0.363872	-0.813902	0.779592	3414	432	256	942	37206	20895	39033	17650	1.39022e-08
Har_00207958	---NA---	1.71916	-1.75951	2.24312	-0.633979	1.76551	-0.496369	2.83989	0.674065	752	43433	410	39304	1554	37389	318	19693	1.39767e-08
Har_00112283	mgc81743 protein	0.822059	0.863928	5.50482	-1.58114	0.253352	-0.379102	5.97936	-0.552719	5348	2396	114	43514	22162	36026	98	38701	1.40475e-08
Har_00006164	amine oxidase	-2.22238	0.903307	1.91579	0.945433	-0.205935	-0.172289	2.10052	1.80103	42312	2177	526	1499	30800	33082	542	4862	1.42324e-08
Har_00118779	protease inhibitor-like protein	1.93121	1.37681	-0.862521	-2.28009	2.48064	1.9648	-0.35922	-1.6944	514	809	39318	43768	392	478	34335	42508	1.42822e-08
Har_00009930	---NA---	0.807726	0.357545	0.89542	1.07118	0.112169	1.37161	0.718556	1.54746	5491	7705	1819	1201	25143	1864	6304	7185	1.43192e-08
Har_00078924	anarchy 1	2.39575	1.48648	1.97045	1.40948	-2.35317	-2.36761	-2.68342	-1.11802	261	646	507	691	42271	43613	43634	41305	1.43238e-08
Har_00239946	---NA---	0.937813	1.95405	-1.44864	-0.992019	2.01988	2.05838	-0.195287	1.51007	4305	279	43144	42231	916	413	32071	7539	1.46088e-08
Har_00186169	---NA---	0.588782	1.75095	3.7618	3.20366	-2.01769	-1.40115	-1.81841	-0.588782	8046	388	177	123	41641	42389	42951	38959	1.46507e-08
Har_00009929	---NA---	0.58686	0.777647	0.318087	1.21292	-0.322892	2.2956	0.501286	1.12505	8081	2914	6550	957	32215	299	12142	11685	1.47221e-08
Har_00211993	---NA---	1.54314	0.950965	0.104801	-0.0612144	2.47412	1.26647	0.0612144	0.894148	1163	1969	11214	19140	400	2560	25982	15445	1.47401e-08
Har_00198120	---NA---	-1.46317	0.88144	1.12661	0.146946	-1.20653	1.64287	2.40611	1.30836	40684	2293	1244	11329	39041	966	430	9504	1.47886e-08
Har_00068761	novel krab box and zincc2h2 type domain containing protein	2.31529	1.4969	1.42336	1.64	-1.06045	-0.818922	-3.56539	-0.569365	296	621	838	508	38264	40063	43800	38827	1.48883e-08
Har_00007277	isoform b	0.347931	1.88097	3.75891	3.24539	-1.97553	-0.638949	-1.77078	-0.347931	11787	322	178	118	41545	38718	42864	37138	1.48976e-08
Har_00137887	---NA---	1.74108	1.7375	1.97514	1.18986	-0.678236	-0.752179	-1.0118	0.384136	708	398	502	989	35664	39623	40359	25592	1.49022e-08
Har_00007969	glycoside hydrolases	-0.716505	0.582222	1.75073	1.07676	-0.0867386	0.803884	1.59703	1.49158	29133	4651	607	1192	29141	9495	982	7724	1.50163e-08
Har_00045823	---NA---	1.49144	1.25747	0.208926	-0.0894556	2.21945	1.63943	-0.821297	-0.343513	1302	1018	8687	20048	634	976	39082	37092	1.51116e-08
Har_00029304	beat protein	1.86049	0.536784	0.561832	0.783395	2.47682	0.0828972	0.102823	-0.107303	577	5159	3611	2101	397	27230	24757	34525	1.52292e-08
Har_00172426	---NA---	0.497546	2.27714	2.32778	3.41495	-2.40923	-1.39578	-2.27869	-0.787143	9341	171	384	109	42339	42374	43435	40087	1.52421e-08
Har_00069202	vitellogenin	-6.34098	1.64261	1.60147	-1.04825	-7.25455	2.22437	1.99703	-0.846504	43834	466	698	42474	43852	326	600	40381	1.53082e-08
Har_00102768	organic cation transporter	2.25912	0.943535	0.124379	-0.60566	2.67381	1.32067	-0.0457258	-4.12046	320	2007	10687	38890	293	2127	29340	43571	1.55202e-08
Har_00024682	heat shock protein	1.06796	1.30854	1.3324	-1.30123	1.29882	0.807908	1.34279	-0.0157089	3282	925	938	43170	3634	9398	1535	33090	1.55634e-08
Har_00086203	carbonic anhydrase	1.71114	1.32553	-0.0403757	0.166006	1.96645	1.3894	-0.375328	0.327681	771	901	16998	10795	1022	1787	34539	26660	1.56444e-08
Har_00120408	viral a-type inclusion protein	2.93879	1.47361	2.53128	0.765646	-1.51509	-1.95745	-2.47179	-0.765646	148	663	334	2190	40290	43308	43551	39970	1.59102e-08
Har_00202221	---NA---	2.22778	1.2121	-1.00603	-0.396792	2.24477	0.760973	1.03424	0.511914	335	1120	41531	33430	600	10715	2841	23078	1.6025e-08
Har_00028877	imp dehydrogenase gmp reductase	1.50134	0.228916	0.287782	0.566421	1.86855	0.762561	1.26332	0.294753	1266	10253	7096	3662	1250	10652	1792	27296	1.60328e-08
Har_00118752	integrin alpha-ps2	-0.75815	0.138108	0.425945	-0.547713	-0.278319	0.399824	0.791156	16.6192	29583	12504	4964	37950	31709	20075	5038	1	1.63096e-08
Har_00170002	---NA---	0.650139	1.51898	2.62446	1.89093	0.16891	-0.10589	-0.450639	0.84818	7263	593	307	382	23991	31949	35486	16348	1.63913e-08
Har_00118138	lysosomal alpha-n-acetyl glucosaminidase	1.22175	1.5546	0.238253	0.0498791	1.61005	1.68527	-0.427014	0.474417	2365	552	8032	14361	2055	867	35181	23812	1.64031e-08
Har_00114014	glucosyl glucuronosyl transferases	1.31888	0.00752163	1.94887	-0.291195	1.9832	-0.228662	2.19807	0.326468	1883	18739	513	27897	990	33977	501	26680	1.65702e-08
Har_00033139	---NA---	1.20664	-0.239933	1.19092	1.59594	0.718733	-0.0193808	1.32396	1.38573	2438	31693	1130	534	11901	30122	1588	8744	1.69378e-08
Har_00057195	---NA---	2.51509	0.912119	-1.17321	-0.0960035	2.96815	1.25868	-0.61065	0.212378	218	2137	42443	20248	207	2624	37228	28738	1.69794e-08
Har_00065006	---NA---	1.97157	0.486638	0.267408	1.06454	2.35673	-0.396633	0.26099	0.336131	483	5808	7462	1209	495	36255	19348	26500	1.69951e-08
Har_00234063	---NA---	-0.703386	-0.102894	1.08849	-0.423604	2.59657	0.73302	1.85196	2.16082	28991	26328	1322	34572	331	11604	692	2539	1.71813e-08
Har_00020722	fatty acid transport protein	1.65053	1.47718	-0.443709	-0.676124	2.52409	1.68474	0.0636749	-1.84262	900	658	28465	39847	366	869	25915	42717	1.726e-08
Har_00110029	stromal interaction molecule 1	0.291229	-0.157075	0.0923121	0.181813	0.839171	1.98061	1.75352	2.36036	12715	28674	11610	10352	9207	467	785	1619	1.74754e-08
Har_00075381	synaptic vesicle protein	-1.2163	-0.108841	2.6561	-0.352227	0.947381	0.623982	3.69501	2.46696	39245	26599	299	31383	7328	14549	191	1202	1.74979e-08
Har_00142803	---NA---	1.5552	0.157814	0.677392	1.46563	1.91433	0.114037	0.479387	0.339084	1128	11945	2791	636	1136	26498	12758	26441	1.77246e-08
Har_00158759		1.84467	1.92285	0.946038	1.99425	-1.72095	-0.84727	-0.420929	-2.0608	586	297	1672	338	40936	40235	35110	42917	1.78152e-08
Har_00101456	alpha-glucosidase	2.44213	1.28639	-1.58569	-0.87573	2.81067	1.47094	-1.11463	-0.733401	245	969	43327	41604	249	1436	40897	39799	1.81767e-08
Har_00110843	gtp-binding proteinalpha subunit	-2.08205	2.40727	0.589472	-0.844049	-2.26193	2.65369	1.26461	0.561848	42105	145	3392	41388	42124	176	1788	22019	1.8258e-08
Har_00223549	---NA---	0.481705	-0.297871	1.24999	0.954333	0.0265474	1.31421	1.553	1.42444	9569	33370	1037	1476	26782	2166	1053	8382	1.82633e-08
Har_00121410	---NA---	1.24214	-0.381519	-0.0198798	-0.616251	2.14093	1.70432	1.1533	1.95403	2255	35422	16159	39051	723	835	2224	3711	1.83286e-08
Har_00214053	---NA---	2.34394	0.925648	-0.00424337	-0.521888	2.61962	0.935253	-0.81849	1.40154	285	2080	15349	37445	321	6842	39061	8598	1.83411e-08
Har_00003770	methionine-rich storage protein	1.67414	0.73113	0.905301	-0.0376348	2.02147	0.0376348	0.823894	0.521725	858	3249	1791	18332	911	28322	4655	22888	1.83622e-08
Har_00164675	---NA---	1.59771	1.6584	1.90808	2.06127	-1.53484	-1.80568	-2.39001	-1.68688	1016	449	528	325	40369	43131	43507	42497	1.83919e-08
Har_00019762	heat shock protein	2.02977	1.15788	0.2065	0.0489454	1.77326	0.680934	0.624209	0.600325	440	1259	8741	14398	1527	13070	8603	21163	1.84883e-08
Har_00093495	elegans proteinconfirmed by transcript evidence	2.47664	1.35047	0.973601	-2.41578	2.23184	-1.18142	0.308215	-0.695787	231	866	1590	43784	621	41745	17821	39610	1.8599e-08
Har_00103539	short-chain dehydrogenase	2.48685	1.46795	-0.697497	-0.0328455	2.20358	1.23164	-1.61572	-0.249443	227	668	32540	18155	651	2863	42580	36161	1.87619e-08
Har_00015172	tpa:cuticle protein	1.41022	1.95873	-1.83363	-0.347247	1.83079	2.37084	-2.10377	0.147758	1529	276	43533	31097	1348	261	43297	29946	1.90193e-08
Har_00237230	---NA---	-0.509373	0.983135	0.461682	1.52955	-0.138833	1.25313	0.837989	1.71373	26586	1826	4575	585	29868	2656	4493	5636	1.90483e-08
Har_00089411	moderately methionine rich storage protein	1.14185	0.595058	0.464812	0.477111	2.1072	1.0947	0.461259	0.609826	2799	4507	4544	4617	770	4618	13334	20957	1.91927e-08
Har_00116484	sugar transporter	1.30527	0.39611	0.326838	0.791333	2.03287	0.999348	0.707404	-1.76452	1938	7057	6403	2058	892	5901	6536	42612	1.92819e-08
Har_00017633	uncharacterized protein flj10769	1.25306	0.685384	0.810585	-0.0685458	2.27448	0.396645	1.30081	-1.73952	2199	3599	2130	19382	569	20156	1666	42569	1.93947e-08
Har_00118109	oxidase peroxidase	0.568226	-0.192291	2.36987	-0.545186	1.96338	0.270825	2.78071	1.30001	8364	30073	372	37898	1029	22914	332	9602	1.94527e-08
Har_00021482	---NA---	0.693725	2.24213	2.90984	2.26155	-2.322	-1.70813	-2.26818	-0.662997	6720	183	259	270	42228	42988	43423	39417	1.95006e-08
Har_00086438	imp dehydrogenase gmp reductase	3.1074	0.374551	0.302133	-1.47318	3.27394	0.605567	0.570102	-0.697229	125	7409	6864	43419	162	15037	10144	39618	1.97205e-08
Har_00114115	sugar transporter	1.43357	0.438964	0.402459	0.810786	1.99786	0.888055	0.624799	-4.62762	1463	6437	5284	1976	968	7667	8582	43644	1.99483e-08
Har_00040476	adenylyl cyclase 76e	2.50986	1.07516	-1.91747	-0.588372	3.06544	1.43246	-1.87457	-0.539215	220	1508	43578	38624	185	1594	43042	38597	1.99649e-08
Har_00078782	---NA---	0.0376573	1.8476	3.06864	2.62734	-0.163935	-0.0376573	-0.83203	0.275949	17047	338	246	193	30222	30571	39161	27659	1.99799e-08
Har_00105551	tpa:cuticle protein	0.379644	2.0226	0.0549936	0.0790911	1.31958	1.93801	-0.571836	1.38766	11275	257	12782	13404	3487	499	36824	8730	2.02672e-08
Har_00107152	synaptic vesicle protein	1.73486	1.18117	-0.00740242	-0.184624	1.88696	1.44158	0.226278	0.475976	722	1198	15503	23061	1195	1556	20510	23784	2.04705e-08
Har_00112508	vitellogenin	-2.72563	1.83897	1.88145	-1.15111	-0.909078	1.35801	2.88398	-0.307693	42831	344	545	42793	37339	1924	310	36756	2.05285e-08
Har_00001047	scavenger receptor cysteine-rich protein	3.67257	-0.270598	0.379855	-0.503194	3.47119	0.550174	0.229043	1.0894	75	32626	5597	37068	135	16591	20399	12170	2.06015e-08
Har_00057197	---NA---	2.45612	0.990893	-1.21922	-0.515066	2.64399	1.61012	-0.819638	-0.0486917	240	1783	42609	37294	306	1049	39070	33674	2.09581e-08
Har_00032392	cuticle protein	1.50891	1.52805	1.71821	2.33251	-0.480481	-1.39528	-2.03756	-1.17326	1246	587	625	251	33894	42372	43234	41489	2.15717e-08
Har_00116004	lysosomal acid	2.62569	1.22477	-0.737511	0.209413	3.62697	0.25021	-0.739457	-0.91806	194	1092	33935	9629	117	23391	38445	40655	2.161e-08
Har_00012125	membrane-associated lps-inducible tnf alpha factorprotein	-3.52629	1.29156	1.55119	0.423847	-3.58696	1.01426	2.0509	1.01575	43360	953	727	5327	43362	5674	564	13351	2.16374e-08
Har_00005187	tyrosine hydroxylase	-1.45336	3.29451	0.0996125	-1.35664	-0.500776	3.23098	0.404001	1.20122	40657	37	11377	43268	34090	73	15032	10728	2.16885e-08
Har_00102403	fcn i precursor	1.34015	0.852696	0.244432	-0.59787	1.92568	1.17288	1.41776	-1.13774	1804	2462	7900	38775	1109	3594	1331	41371	2.17922e-08
Har_00189133	---NA---	1.40151	1.40021	-1.22715	0.188383	2.01296	1.89709	-0.654423	0.111235	1564	765	42628	10175	935	537	37681	30574	2.19079e-08
Har_00033922	differentially expressed in fdcp 6	2.13174	1.49979	-0.338791	-0.480392	2.25457	1.31285	-0.38128	0.0805965	370	619	26265	36481	589	2180	34624	31108	2.21499e-08
Har_00157782	---NA---	2.8987	1.21899	-0.757602	0.0324726	2.70202	0.0387361	-0.23723	1.04152	155	1108	34947	15008	282	28294	32704	12923	2.21679e-08
Har_00065910	tyrosine hydroxylase	-0.409186	3.42618	-0.203752	-0.61699	0.256442	3.87685	0.351504	-1.38776	25114	31	22465	39062	22103	29	16554	42018	2.223e-08
Har_00172338	---NA---	0.135206	2.38115	2.66321	2.56065	-2.32268	-0.917525	-2.37921	0.203465	15279	152	297	205	42231	40604	43500	28898	2.22443e-08
Har_00010326	f-box lrr	1.27308	1.23391	1.6528	2.79323	0.446237	-1.04023	-0.610742	-2.0969	2089	1072	660	175	17902	41193	37230	42942	2.22551e-08
Har_00108648	isoform a	-0.732783	1.92582	3.72487	3.04833	-1.03667	-0.109802	-1.08944	0.244306	29279	296	180	140	38111	32003	40774	28211	2.23617e-08
Har_00116739	glucose dehydrogenase	-1.37208	-0.317262	4.00927	0.748629	0.612519	0.485461	4.42357	0.909379	40310	33901	164	2287	14236	18123	153	15155	2.23776e-08
Har_00006963	isoform a	-3.55089	-2.46113	2.29138	1.98511	-1.54671	-1.82289	2.50363	2.33595	43375	43770	394	343	40412	43152	404	1707	2.25188e-08
Har_00045899	protein	1.94932	0.854974	-0.304173	-0.466889	1.67738	1.27443	1.32069	-0.493583	499	2449	25459	36049	1816	2487	1602	38267	2.26629e-08
Har_00090022	reverse transcriptase ribonuclease h methyltransferase	1.61856	0.930327	0.568759	-0.0076375	1.60814	1.26519	0.00763702	0.78688	971	2057	3555	17031	2065	2569	27655	17510	2.2672e-08
Har_00232179	---NA---	2.01538	2.44474	1.18538	1.00173	-1.91892	-2.17105	-2.72257	-1.32912	454	136	1141	1351	41430	43489	43652	41872	2.28755e-08
Har_00177221	---NA---	1.11908	1.63221	2.21143	2.07734	-0.53772	-0.517673	-1.25442	0.0625195	2948	474	419	320	34442	37611	41495	31416	2.30905e-08
Har_00060318	vitellogenin	0.0350223	2.14102	0.348418	-1.04554	0.468714	2.9583	0.750775	0.156431	17092	217	6039	42465	17410	113	5679	29789	2.31029e-08
Har_00185583	---NA---	1.40846	-1.17312	1.42987	1.79021	0.451443	0.0160046	1.54695	0.40268	1536	42564	833	422	17787	28939	1062	25235	2.31376e-08
Har_00196622	---NA---	1.76626	1.09506	1.79527	2.44659	-0.91895	-0.903183	-1.4035	-0.747771	670	1435	588	221	37414	40535	42032	39883	2.31815e-08
Har_00100023	fatty acid desaturase 2	-0.803705	-0.258392	-1.0853	4.64423	0.00239229	0.918523	0.356946	5.69787	30002	32275	42033	57	27420	7113	16407	43	2.32977e-08
Har_00114542	moderately methionine rich storage protein	1.03469	0.361773	0.219013	0.151932	2.31992	0.845884	1.237	0.934525	3534	7640	8465	11200	534	8492	1888	14695	2.3504e-08
Har_00116059	glycoside hydrolases	-0.31658	-0.394779	2.72497	1.27888	-0.853908	0.134401	3.17355	1.64249	23701	35723	284	847	36979	26056	261	6301	2.35528e-08
Har_00005816	glucose dehydrogenase	1.79575	1.36723	0.063432	-0.000897	0.910177	1.63225	-0.481881	1.22711	642	824	12508	16640	7912	994	35837	10436	2.3635e-08
Har_00018818	arystal structure of epiphyas postvittana takeout 1	1.04265	0.683751	0.441916	-0.96207	1.81643	1.42657	1.42042	-2.98863	3470	3615	4770	42083	1387	1619	1321	43361	2.36375e-08
Har_00050036	tubulin beta	1.16426	1.52229	1.91911	2.37017	0.0709238	-1.48217	-1.88675	-0.0709238	2673	592	524	242	25905	42588	43062	34012	2.36634e-08
Har_00031624	---NA---	1.71934	1.51257	1.49945	1.8954	-0.869873	-0.722251	-1.42853	-0.792066	751	603	767	379	37092	39397	42114	40114	2.37176e-08
Har_00011067	dna polymerase subunit gammamitochondrial	0.0654261	2.79209	0.0143986	-0.679498	0.275672	2.07605	0.746903	1.29173	16516	71	14330	39884	21671	402	5744	9698	2.37368e-08
Har_00082083	---NA---	0.754819	1.99576	3.08963	1.57559	-0.371664	-0.424587	-0.887042	0.00696659	6048	264	243	549	32772	36581	39550	32500	2.3955e-08
Har_00023700	zinc finger protein	2.21333	1.10762	-0.648817	-1.37089	2.50247	1.65109	-0.285185	-1.95817	341	1397	31496	43296	377	940	33336	42822	2.39837e-08
Har_00236623	---NA---	0.416774	2.85717	2.66448	1.52447	-1.29449	-1.58867	-2.08691	-0.416774	10646	65	296	588	39440	42767	43282	37700	2.41923e-08
Har_00017361	---NA---	2.78973	1.43586	1.23124	1.15992	-0.777119	-0.798124	-1.47696	-0.855398	171	708	1072	1033	36405	39950	42251	40416	2.43e-08
Har_00113069	trithorax protein ash2	1.70325	1.36661	0.142831	-0.00435877	-0.620776	0.873517	2.14848	0.645986	793	828	10216	16848	35168	7941	522	20238	2.43336e-08
Har_00138488	---NA---	1.87005	0.75055	2.46551	2.53515	-0.924497	-0.730752	-1.29654	-1.594	566	3119	347	209	37453	39458	41663	42363	2.43714e-08
Har_00091679	glucose dehydrogenase	-2.38659	-0.225313	2.52193	1.42225	-2.50535	0.0180378	3.03052	2.03251	42502	31247	337	680	42442	28886	280	3254	2.48101e-08
Har_00111842	osiris 16	1.50711	1.72801	2.25518	1.58868	-2.50704	-1.4371	-2.38703	-0.69756	1249	402	407	540	42444	42495	43503	39623	2.50386e-08
Har_00135958	---NA---	0.85367	1.81474	2.89555	2.34629	-1.54364	-1.18106	-1.82906	-0.85367	5054	356	262	249	40403	41741	42969	40410	2.50853e-08
Har_00163913	---NA---	-0.426579	2.16983	2.7106	2.54437	-0.470249	-0.367621	-0.679537	0.474217	25365	210	287	206	33799	35860	37918	23815	2.51551e-08
Har_00223271	---NA---	1.17663	1.98831	1.74756	2.11984	-2.24173	-1.67081	-2.06741	-0.127681	2611	267	609	299	42088	42919	43260	34780	2.51793e-08
Har_00146164	---NA---	-1.35431	0.717066	-0.975732	-0.579248	0.00715327	3.64687	4.14651	1.38839	40226	3345	41245	38482	27292	42	162	8724	2.525e-08
Har_00101078	adamts family member (adt-2)	1.26563	1.4529	0.0469418	0.181198	1.68835	1.88246	-1.31036	-2.35972	2130	684	13048	10367	1773	554	41723	43093	2.54008e-08
Har_00102314	ribonuclease t2	2.98374	0.192612	-1.30816	0.20736	3.64634	-0.735331	-0.327607	1.98085	139	11078	42866	9682	115	39496	33919	3566	2.56238e-08
Har_00117085	ryanodine receptor homologue	0.605124	1.36387	3.70878	3.53701	-2.03386	-1.3439	-1.8711	-0.605124	7809	833	183	100	41678	42224	43034	39072	2.57068e-08
Har_00039237	---NA---	1.91138	1.28678	-0.350976	-0.241012	1.58798	1.506	0.278953	0.706289	530	968	26546	25411	2153	1325	18744	19075	2.57616e-08
Har_00095852	serine protease	0.0735321	-0.847911	2.32718	2.98984	-0.122227	-1.00034	2.79211	0.493179	16387	41238	385	145	29642	41016	329	23415	2.57864e-08
Har_00183691	---NA---	-1.25132	-1.30741	2.68606	1.73691	-1.29127	-3.33831	3.13406	2.00156	39565	42868	290	453	39430	43822	267	3452	2.58973e-08
Har_00187999	---NA---	1.5222	1.25487	2.13975	2.44292	-1.74391	-1.37501	-1.62863	-0.729	1210	1024	439	222	40996	42320	42606	39774	2.59104e-08
Har_00002191	glucose dehydrogenase	-2.64033	-0.316362	2.58103	1.45439	-3.45844	0.0338116	3.24838	1.92956	42748	33876	316	648	43299	28410	250	3895	2.59227e-08
Har_00074773	aldose 1-epimerase	-0.0352516	0.978203	0.676896	0.0340681	0.930373	1.55671	1.0911	1.19741	18940	1844	2799	14948	7588	1190	2519	10767	2.61178e-08
Har_00193625	---NA---	1.3553	1.06741	2.20898	2.83832	-0.642789	-1.04702	-0.401816	-0.319344	1747	1532	420	170	35376	41223	34864	36881	2.61512e-08
Har_00130192	---NA---	2.36838	1.50383	0.504228	1.28563	-0.95437	-0.0476978	-0.717473	0.976254	273	614	4149	834	37643	30802	38259	13975	2.62423e-08
Har_00117596	folylpolyglutamate synthase	1.16263	1.65628	2.34994	1.85733	-1.618	-1.2401	-1.6427	0.277678	2685	451	376	394	40661	41924	42640	27628	2.62921e-08
Har_00219592	---NA---	0.16776	0.772571	0.950447	0.964342	-0.472195	2.87745	-0.426621	0.569268	14731	2952	1657	1455	33820	133	35174	21860	2.64633e-08
Har_00185784	---NA---	0.703546	0.763371	1.38827	1.61206	1.2039	-0.152651	-0.170852	1.38301	6615	3033	883	521	4319	32769	31652	8771	2.64674e-08
Har_00194542	---NA---	-0.489268	1.65162	3.35593	2.41374	-0.459235	0.0577719	-0.515673	0.732048	26283	455	213	228	33681	27800	36236	18551	2.66779e-08
Har_00221096	---NA---	2.08693	0.972561	-0.115448	-0.246906	2.1735	0.452682	0.71901	1.10324	398	1871	19590	25687	686	18865	6294	11981	2.66882e-08
Har_00209509	unknown [Picea sitchensis]	2.34968	0.835588	-1.25546	-0.210149	2.75827	1.53706	-1.48621	-0.218287	282	2554	42727	24004	265	1238	42276	35825	2.67865e-08
Har_00156106	---NA---	1.82593	0.763709	-0.0360012	1.11705	2.05256	0.921787	-1.19995	-4.25802	603	3030	16842	1105	851	7054	41278	43596	2.68077e-08
Har_00067865	cg13675 cg13675-pb	-1.29491	1.58088	0.550983	-0.61508	-0.158974	1.5941	2.95012	1.06389	39887	520	3705	39032	30152	1092	297	12580	2.69298e-08
Har_00163326	---NA---	3.28062	-0.125204	-1.00292	-0.370697	3.68086	0.771544	0.144932	1.96299	104	27329	41504	32302	109	10373	23433	3656	2.69373e-08
Har_00050094	vitellogenin	-0.0735283	2.21615	0.96562	-0.939188	-0.949341	2.30888	0.9898	-1.2879	19654	193	1610	41960	37616	293	3131	41792	2.69711e-08
Har_00167590	---NA---	-1.80516	1.53282	2.3399	1.83696	0.118705	0.257379	-0.118705	1.71666	41609	582	379	402	25014	23247	30779	5599	2.69838e-08
Har_00121790	vitellogenin	-5.31098	1.44563	1.84419	-1.18033	-5.26643	1.71914	2.62427	-0.597598	43793	693	560	42881	43785	804	373	39019	2.72503e-08
Har_00173466	---NA---	1.9603	1.19611	1.40155	2.28645	-1.53112	-1.66218	-2.00349	-0.562687	491	1157	863	263	40361	42907	43198	38779	2.72989e-08
Har_00079688	zinc finger protein	1.59543	1.19459	0.244389	0.224953	1.35875	1.29447	-0.0193753	0.64799	1024	1160	7903	9243	3235	2317	28669	20193	2.74783e-08
Har_00201126	---NA---	0.011796	-0.577005	1.32521	1.45899	0.648888	-0.0770111	1.96714	1.98854	17666	38840	948	642	13406	31412	610	3524	2.75889e-08
Har_00059334	antennae-rich cytochrome p450	2.46337	0.812138	-0.230114	0.390098	2.66398	-0.438926	-0.441303	1.15814	237	2693	23294	5864	299	36719	35369	11250	2.77954e-08
Har_00123320	---NA---	0.910158	1.44652	2.79623	2.99694	-2.16224	-1.50548	-2.0595	-0.737309	4561	692	275	143	41945	42628	43251	39817	2.78925e-08
Har_00117270	cytochrome p450	2.10652	0.475522	-0.469713	0.658688	2.642	0.606105	-0.150352	0.978945	385	5942	28934	2865	308	15018	31303	13930	2.79151e-08
Har_00034297	phosphatidic acid phosphatase type 2c	0.986322	3.99069	-1.08857	-0.8617	1.16298	1.36558	0.0736842	0.280217	3888	9	42054	41508	4691	1890	25608	27583	2.79168e-08
Har_00239133	---NA---	0.0381715	-0.36462	-1.11031	-0.688756	0.435559	3.54085	0.87116	4.30025	17028	35034	42184	39982	18099	45	4155	113	2.80799e-08
Har_00225251	---NA---	1.75267	0.70362	1.05006	0.0790977	1.30552	0.961718	0.341236	0.542857	695	3444	1397	13403	3573	6443	16847	22416	2.84355e-08
Har_00079774	aldolase	1.09093	0.858267	0.334116	0.44379	-0.305071	1.97491	0.986057	-0.0769916	3135	2431	6289	5053	32017	470	3149	34094	2.85559e-08
Har_00192839	---NA---	-0.731822	1.61273	1.99895	3.18601	-0.70996	-0.433634	-0.70285	1.3787	29269	491	493	125	35909	36675	38121	8813	2.8597e-08
Har_00018819	arystal structure of epiphyas postvittana takeout 1	1.38922	1.01842	0.460524	-0.643876	2.03437	1.59218	0.264967	-1.86868	1618	1684	4588	39432	887	1098	19205	42751	2.87669e-08
Har_00064307	mediator complex subunit 4	0.447365	0.874634	-0.129994	0.616976	0.058125	3.17728	0.502914	1.2856	10143	2328	20105	3204	26138	84	12086	9767	2.8771e-08
Har_00042767	neural lazarillo	1.17203	1.01353	0.218904	0.386302	1.53571	0.947961	0.894336	0.232977	2634	1704	8470	5922	2373	6646	3908	28416	2.87757e-08
Har_00093154	prolylcarboxypeptidase	1.22646	1.20548	-0.187263	0.0865879	1.81684	1.81934	0.449623	-4.82764	2340	1140	21965	13186	1385	623	13675	43664	2.90514e-08
Har_00000186	cytochrome p450	1.27116	1.64362	2.25949	2.161	-3.39779	-2.38684	-3.21242	-1.46028	2099	465	404	290	43257	43627	43766	42147	2.90518e-08
Har_00210552	---NA---	1.62591	1.74306	1.58502	1.46474	-0.723438	-1.30825	-1.80023	-0.240523	956	394	708	638	36007	42127	42922	36060	2.91524e-08
Har_00157879	---NA---	-0.412546	-0.21739	-0.973862	-0.366207	0.276906	4.78062	0.468312	4.38381	25168	30985	41224	32067	21633	13	13132	105	2.91744e-08
Har_00096590	tpa:cuticle protein	0.373588	2.18155	-0.0818748	0.105047	1.04721	2.61561	-0.114292	0.577002	11380	205	18481	12617	5928	188	30685	21690	2.94471e-08
Har_00135505	---NA---	1.15243	-0.54787	-1.27832	-0.887625	1.55716	2.95919	1.81072	1.1249	2735	38446	42787	41667	2280	111	729	11686	2.9497e-08
Har_00176902	---NA---	-1.11272	-0.00905156	-0.750299	-0.331458	0.564248	4.27887	0.664517	3.35207	37314	20134	34594	30168	15293	19	7550	235	2.95001e-08
Har_00117621	kiaa2010 protein	0.667983	2.48697	2.65015	1.6491	-2.34714	-1.64271	-1.45922	-0.671849	7040	126	302	503	42260	42870	42205	39470	2.96787e-08
Har_00104491	organic cation transporter	2.08848	1.14498	-0.472019	-0.119759	2.2567	1.1406	0.0974255	0.525301	396	1294	28974	20946	584	3992	24917	22813	3.0077e-08
Har_00120717	---NA---	-2.07566	-0.90359	3.54031	0.30608	-0.272888	-0.0248973	4.45266	2.4769	42094	41556	197	7395	31641	30255	152	1161	3.14192e-08
Har_00085635	serine proteinase inhibitor	2.03099	1.1902	-0.143339	-0.230413	2.92985	0.900402	0.125993	-1.84106	437	1176	20559	24920	216	7446	24045	42716	3.17427e-08
Har_00050183	lipid storage droplet-isoform c	1.51101	1.64802	2.03597	1.73215	-3.24746	-2.65717	-3.47186	-1.90888	1241	462	477	456	43160	43720	43788	42787	3.21765e-08
Har_00166831	---NA---	1.47021	1.49221	2.12581	1.9159	-1.96946	-1.78568	-2.15425	-1.10536	1368	630	443	362	41529	43107	43342	41268	3.22979e-08
Har_00189614	---NA---	2.02325	1.00756	-0.946574	-0.40033	2.23421	1.48369	0.286769	0.347653	446	1727	40840	33596	618	1401	18479	26283	3.24335e-08
Har_00077187	protein disulfide isomerase associated 6	0.288411	1.36048	3.79803	3.04899	-1.46087	-0.410118	-1.25896	0.243977	12751	844	174	139	40099	36415	41516	28221	3.24987e-08
Har_00084828	fibrillin-like protein	0.112326	1.59691	0.900403	-0.410993	0.132271	1.59134	1.63089	-0.227136	15721	504	1803	34069	24724	1103	936	35908	3.25567e-08
Har_00020964	cyclic-nucleotide-gated cation channel	0.124294	0.519556	-0.325613	-0.652729	2.01464	2.09996	1.21252	1.52953	15489	5377	25966	39545	931	383	1994	7351	3.26207e-08
Har_00166023	---NA---	-0.227942	-0.000764	0.988278	1.17206	-0.351951	3.33299	-0.533261	1.29398	22327	19438	1554	1017	32551	57	36430	9671	3.27218e-08
Har_00137153	---NA---	0.386755	1.68408	3.71511	2.18181	-0.579867	-0.972043	-1.5883	0.162375	11156	430	182	288	34810	40883	42525	29686	3.29683e-08
Har_00046351	longevity assurance factor 1	-0.385864	2.25592	3.15933	2.10204	-0.418452	-0.738919	-1.37007	0.385864	24766	178	237	308	33264	39524	41919	25559	3.3081e-08
Har_00001022	scavenger receptor cysteine-rich protein	2.23453	0.650349	0.713205	0.503897	2.10253	-1.08817	-1.44283	0.503154	330	3944	2576	4299	776	41386	42161	23231	3.30881e-08
Har_00184181	---NA---	1.12564	1.24431	1.91087	2.50032	-0.194154	-0.154101	-0.780069	-0.0685682	2906	1052	527	213	30627	32796	38772	33970	3.31325e-08
Har_00052103	core 1 udp-galactose:n-acetylgalactosamine-alpha-r beta- galactosy	1.97438	-0.0338793	-0.464246	1.43543	2.4639	0.506492	-0.0300469	1.20916	482	22509	28818	661	406	17664	28968	10643	3.33487e-08
Har_00164167	---NA---	1.6875	0.874143	2.59465	2.38299	-2.54914	-1.78946	-2.368	-0.786748	829	2331	313	237	42503	43112	43493	40082	3.34187e-08
Har_00069605	ribonuclease t2	3.5783	-0.391907	-3.63577	0.636924	4.48468	-0.494874	-2.22636	1.09504	86	35660	43833	3020	58	37377	43399	12093	3.37091e-08
Har_00060979	arystal structure of epiphyas postvittana takeout 1	1.13011	0.683828	0.76647	-0.641865	1.74248	0.826479	1.73919	-1.46528	2873	3614	2319	39411	1625	8926	803	42155	3.4004e-08
Har_00114254	aldehyde oxidase	-1.04133	-0.0107069	1.75518	-0.333136	0.199171	1.59937	3.07735	1.74722	34372	20265	601	30275	23352	1081	273	5335	3.40071e-08
Har_00025760	glucose dehydrogenase	-0.0105023	-0.275064	4.77965	1.33273	-2.89719	-2.56464	5.37209	-0.0430436	18383	32740	137	762	42863	43692	118	33579	3.40266e-08
Har_00147893	---NA---	2.95009	1.04298	-2.445	-1.20939	2.81954	1.29066	-2.68152	-1.38279	145	1614	43746	42969	247	2355	43633	42004	3.42273e-08
Har_00110653	cell adhesion molecule	-0.16667	1.32951	0.922549	0.275369	-0.0428815	1.69507	1.22192	-0.362407	21295	896	1739	8031	28456	853	1947	37259	3.42443e-08
Har_00105555	tpa:cuticle protein	0.558116	2.26309	0.0123329	0.142621	0.782988	2.39884	0.0171013	0.322368	8495	175	14410	11449	10410	252	27301	26775	3.43246e-08
Har_00110260	---NA---	2.1897	0.928161	-1.42052	-0.62217	2.75132	1.56688	-0.57929	-0.0517344	347	2068	43095	39118	269	1167	36907	33722	3.44939e-08
Har_00057213	chlorophyllide a binding protein precursor	0.955845	0.765585	0.0962763	0.310565	0.645997	1.65717	1.04798	1.03414	4143	3014	11487	7303	13485	931	2762	13041	3.45712e-08
Har_00205275	---NA---	1.57026	2.148	-0.650061	-1.26985	1.58035	2.04624	-0.849253	-1.11155	1092	215	31519	43105	2184	420	39284	41287	3.46342e-08
Har_00123329	---NA---	1.48477	-0.34879	0.898194	-0.698796	1.65607	0.497105	1.73564	1.75811	1322	34669	1810	40076	1890	17858	809	5245	3.47486e-08
Har_00067650	oxidase peroxidase	0.704533	0.18749	2.43326	1.2791	0.209295	-1.64116	2.16499	-1.86632	6603	11217	352	845	23120	42866	512	42746	3.48736e-08
Har_00003767	methionine-rich storage protein	1.34405	0.48338	0.855212	-0.0152445	1.50906	0.646646	1.3858	0.251168	1788	5846	1945	17420	2477	13950	1405	28074	3.5228e-08
Har_00022406	u11 u12 snrnp 48k	-1.04568	1.22077	2.19348	1.61919	-0.0779815	0.364424	0.0136111	1.9937	34567	1102	424	518	28990	20883	27418	3489	3.53615e-08
Har_00190723	---NA---	0.101611	0.992223	-0.481427	1.75306	0.247715	-0.42084	2.93682	1.73559	15909	1780	29135	444	22281	36539	300	5435	3.54884e-08
Har_00125222	---NA---	1.44682	1.14676	1.94875	2.10605	-1.14892	-1.10087	-1.38326	0.419589	1432	1290	514	306	38755	41444	41956	24914	3.56006e-08
Har_00125672	---NA---	1.13733	2.31731	0.877764	-1.07067	0.297511	1.58053	-0.355025	0.82984	2825	161	1862	42540	21103	1128	34281	16659	3.5743e-08
Har_00162817	---NA---	0.923009	2.02895	2.44058	1.76009	-1.45024	-1.3102	-1.66978	-0.567876	4435	255	351	443	40066	42131	42693	38818	3.59026e-08
Har_00175047	---NA---	-0.93274	1.75975	-0.718378	-0.433522	0.475887	2.50062	0.0290973	2.97279	31415	384	33202	34953	17266	223	26937	339	3.59233e-08
Har_00094302	alanine-glyoxylate aminotransferase	2.10253	1.29687	-0.0609341	-0.701639	2.318	1.11335	0.0586014	0.0719089	388	949	17735	40113	536	4368	26048	31258	3.64427e-08
Har_00043432	oxidase peroxidase	-1.1479	-0.0328674	1.55764	2.26472	0.266853	1.09619	0.576325	2.07744	38337	22433	722	269	21865	4591	9961	3002	3.65914e-08
Har_00023702	zinc finger protein	2.37557	1.14495	-0.620172	-1.63089	2.16926	1.6818	-1.53275	-1.19596	269	1295	31076	43558	692	876	42398	41543	3.67436e-08
Har_00170764	---NA---	1.02825	1.30452	2.63443	2.78128	-1.2041	-1.30311	-1.32583	-1.02826	3582	938	305	178	39033	42114	41785	41042	3.75292e-08
Har_00040474	methionine-rich storage protein	1.15217	0.437982	0.789406	-0.244108	2.06003	0.593279	1.45856	-0.0306664	2738	6450	2219	25556	833	15369	1229	33382	3.83894e-08
Har_00058329	tpa_inf: hdc11369	1.67113	1.45499	-0.353698	-0.737775	1.77317	2.06375	-0.214569	-0.93368	866	682	26615	40506	1529	411	32357	40718	3.84738e-08
Har_00075378	synaptic vesicle protein	-1.24385	-0.162993	2.7634	-0.0324013	0.765957	0.954548	2.82086	1.91706	39511	28900	279	18139	10814	6561	323	3982	3.84864e-08
Har_00010014	c2h2 zinc finger protein	0.996375	1.49172	2.4267	1.74807	-0.776648	-0.526809	-0.492662	0.25924	3815	633	354	449	36402	37706	35957	27936	3.86229e-08
Har_00228418	---NA---	4.0681	-0.0988724	-0.852296	-0.409067	4.44935	0.655918	0.153063	0.917371	54	26124	39052	34002	60	13722	23177	15007	3.91484e-08
Har_00024378	maltose phosphorylase	1.7885	1.53918	1.39929	1.31889	-0.770288	-0.67597	-1.07632	-0.349381	651	569	870	777	36351	39036	40706	37155	3.92197e-08
Har_00072720	mgc81743 protein	1.00714	-0.642974	6.44753	-0.905568	0.122021	0.154601	5.59169	0.836958	3731	39604	77	41776	24940	25596	109	16540	3.99232e-08
Har_00218388	---NA---	-1.07442	0.675879	1.4741	0.627413	-0.913431	1.14373	1.70104	0.991297	35741	3675	787	3112	37370	3956	846	13737	4.0336e-08
Har_00012889	amp dependent ligase	2.40344	1.2475	-1.30336	-0.341001	2.47221	1.1938	-0.722511	0.0491924	256	1043	42853	30738	401	3288	38308	31642	4.10227e-08
Har_00112284	mgc81743 protein	-0.105941	1.16842	3.73171	0.576754	-2.05478	-1.75334	2.27112	-1.3114	20252	1228	179	3567	41737	43061	475	41842	4.13949e-08
Har_00021249	isoform a	1.48928	0.985037	-0.279387	-0.100182	2.38476	1.09464	0.518242	0.738874	1309	1817	24803	20371	477	4619	11632	18423	4.141e-08
Har_00115714	oxidase peroxidase	-0.177359	1.10846	1.01873	-0.450154	0.0131891	1.61432	1.64516	0.975103	21481	1392	1478	35541	27101	1041	917	14001	4.15217e-08
Har_00040042	methionine-rich storage protein	1.41237	0.641964	0.841347	0.0681896	1.70416	1.01771	0.110453	0.952653	1517	4023	1995	13735	1718	5618	24523	14376	4.15276e-08
Har_00111837	---NA---	0.618201	1.44106	-1.21338	-0.750457	2.43809	0.314998	3.03272	0.49689	7645	698	42594	40629	432	21967	279	23336	4.16405e-08
Har_00037117	---NA---	1.64819	1.37176	-0.773501	-0.43542	1.93311	1.72884	-0.0398498	0.432488	907	818	35844	35039	1089	784	29197	24658	4.18006e-08
Har_00057346	glucose dehydrogenase	0.452435	0.346683	2.05821	0.00202131	0.159251	1.07802	2.83616	0.411767	10060	7921	467	16451	24184	4843	319	25074	4.1856e-08
Har_00121190	---NA---	1.80961	1.67161	0.126012	-0.319471	1.91878	1.11646	-0.168405	-2.92838	625	440	10643	29462	1127	4323	31608	43340	4.20018e-08
Har_00031007	imp dehydrogenase gmp reductase	-3.5214	1.4025	1.23632	-1.15371	-4.09567	2.23009	1.92511	-2.12484	43355	762	1064	42799	43559	322	636	42959	4.20754e-08
Har_00028925	arystal structure of epiphyas postvittana takeout 1	0.839754	2.08299	-0.0804391	0.596637	-0.258638	1.42458	0.519871	1.07704	5187	243	18426	3385	31460	1626	11583	12383	4.20971e-08
Har_00058313	maltose phosphorylase	1.725	0.670203	-0.477265	0.338255	2.08039	1.67716	-0.874613	-0.502813	739	3739	29061	6764	795	886	39460	38337	4.2238e-08
Har_00017908	aldehyde oxidase	-1.21724	-0.154617	1.4014	2.46442	0.675657	0.578099	0.253874	2.62159	39257	28593	864	219	12843	15798	19558	690	4.24414e-08
Har_00221551	---NA---	1.33842	1.91118	1.89332	1.18474	-0.675453	-0.750144	-1.15878	-0.0719442	1811	304	537	997	35642	39607	41111	34028	4.24818e-08
Har_00037491	odorant-binding protein	-1.52194	0.92982	1.58097	-0.897234	0.400881	1.9121	0.939907	1.58085	40869	2061	711	41728	18794	518	3494	6859	4.25515e-08
Har_00000701	cytochrome p450	-0.531186	1.09586	1.47893	0.554464	-0.101095	0.765031	1.28472	1.29718	26891	1431	785	3779	29341	10570	1713	9632	4.26315e-08
ETG09_48764		-1.48471	3.44397	-1.00403	-0.614176	0.417538	3.27609	-0.0619102	1.38916	40759	29	41518	39016	18458	64	29683	8714	4.26977e-08
Har_00233493	---NA---	-5.4723	-0.805488	2.10417	1.79026	-3.26399	-0.812602	2.53532	2.16299	43803	40968	450	421	43173	40036	400	2524	4.32981e-08
Har_00005015	enhancer of rudimentary homolog	-0.0539117	3.74802	-1.07008	-0.56189	0.0539119	0.826404	1.02805	2.34106	19314	17	41960	38199	26212	8930	2880	1687	4.36799e-08
Har_00006687	domon domain-containing protein	0.61557	2.03468	1.93483	2.65947	-1.6282	-1.95602	-1.50823	-1.77892	7678	254	516	188	40690	43307	42335	42637	4.39172e-08
Har_00126416	---NA---	2.25655	1.92894	-2.32578	-0.703238	1.99122	1.28636	-1.95414	-0.351131	321	292	43719	40132	977	2390	43151	37171	4.49521e-08
Har_00077201	cg6178 cg6178-pa	1.91164	-0.696431	0.222837	1.55155	1.43878	-1.1108	0.251184	2.12893	528	40154	8364	564	2786	41494	19651	2724	4.51676e-08
Har_00108483	prophenoloxidase activating factor	-0.676584	-1.62301	2.42422	1.78523	-0.738059	-1.2639	1.25177	2.46835	28710	43304	357	427	36131	41998	1831	1193	4.58467e-08
Har_00046379	alpha-glucosidase	1.72393	1.10205	-1.64008	-0.954006	2.61225	1.8125	-1.04414	-0.682919	742	1414	43391	42043	325	635	40537	39538	4.62044e-08
Har_00213086	---NA---	2.11474	1.09356	-0.415599	-0.386424	2.5575	1.07363	0.118583	0.136269	380	1441	27900	33033	351	4904	24264	30148	4.63758e-08
Har_00199948	---NA---	2.37055	0.963994	1.64647	1.2143	-1.44618	-1.19435	-1.62468	0.273235	271	1909	665	954	40046	41784	42599	27703	4.72992e-08
Har_00016339	---NA---	2.06332	1.13552	-0.0879841	-0.379397	2.00008	1.48224	-0.463457	-0.706542	420	1321	18675	32727	960	1409	35625	39670	4.73077e-08
Har_00092815	protein geranylgeranyltransferase typebeta subunit	0.82092	1.61751	2.19213	2.51223	-2.62742	-1.65588	-0.56188	-1.1759	5354	486	425	211	42594	42900	36735	41496	4.74342e-08
Har_00112068	5 nucleotidase	-0.299893	1.02704	2.14448	1.28614	-0.197949	1.17708	0.553306	-0.928946	23467	1659	436	833	30693	3530	10607	40697	4.82634e-08
Har_00042368	prolylcarboxypeptidase	1.36572	1.50157	-0.332072	-0.256301	1.81337	1.70679	0.00118923	0.221355	1707	616	26116	26166	1398	827	27921	28602	4.84185e-08
Har_00129388	---NA---	1.77299	1.68643	0.864578	1.21163	-1.16861	-0.0848668	-1.1556	0.390636	664	426	1910	958	38861	31562	41101	25464	4.84895e-08
Har_00123527	---NA---	0.321851	1.80166	2.39858	1.94031	-0.62956	-0.625631	-0.946271	0.591486	12221	363	365	354	35239	38600	39953	21367	4.85765e-08
Har_00118067	atp-binding cassette transporter	1.15591	1.22277	0.338867	-0.828493	1.32648	2.45688	-0.530232	0.153253	2714	1097	6216	41275	3441	234	36389	29847	4.87528e-08
Har_00180905	---NA---	1.93728	-0.71997	0.578359	-0.923381	2.14873	0.72891	1.17707	1.05337	509	40357	3483	41880	714	11733	2120	12747	4.95064e-08
Har_00120745	fumarate hydratase	0.695317	0.662021	1.00686	0.234833	1.18955	1.00908	1.2676	-2.91791	6703	3837	1504	8959	4439	5742	1772	43338	4.95065e-08
Har_00177947	---NA---	1.03786	0.524756	0.00750351	-0.594003	1.52752	1.77234	0.985774	1.08455	3512	5296	14640	38713	2401	700	3151	12256	4.99345e-08
Har_00117655	glycoside hydrolases	1.60272	0.668008	0.192434	0.673414	2.55417	-0.158864	-0.610085	0.822462	1006	3770	9049	2757	352	32860	37221	16811	4.99783e-08
Har_00094251	amp dependent ligase	1.46286	1.49676	1.63952	1.49877	-1.54591	-1.27034	-1.3981	0.292821	1380	622	672	611	40409	42015	42013	27336	5.01527e-08
Har_00092521	glucosyl glucuronosyl transferases	1.09883	0.94096	0.0354905	0.00809193	1.79187	0.905699	0.693454	1.58039	3079	2018	13462	16109	1473	7349	6869	6862	5.01762e-08
Har_00134974	---NA---	1.7088	0.656119	-0.233955	-0.0399199	2.48335	1.36441	-0.362508	0.616388	780	3898	23399	18418	389	1897	34371	20821	5.0501e-08
Har_00038006	---NA---	-1.11016	-0.0158598	-0.749633	-0.344625	0.607892	3.61123	0.636649	3.84741	37196	20807	34568	30930	14336	44	8262	161	5.06716e-08
Har_00184098	---NA---	0.82027	1.41967	2.57616	1.7153	-0.114102	-0.097523	-0.693038	-0.0318546	5359	731	319	468	29517	31783	38030	33409	5.08754e-08
DCP_22_4		1.4066	1.69341	1.50528	1.76775	-1.78211	-1.46248	-2.17453	-2.33048	1544	421	760	434	41095	42548	43358	43079	5.11033e-08
Har_00171097	---NA---	1.64276	2.26988	0.733394	0.979986	0.014842	-0.322703	-0.88552	-0.0618296	918	173	2461	1406	27052	35296	39539	33868	5.1279e-08
Har_00007941	---NA---	2.11388	-0.572649	-1.34181	0.969407	2.07734	0.322274	0.283073	2.19237	381	38777	42942	1441	802	21787	18610	2368	5.13758e-08
Har_00037698	ef-hand domain-containing family member c2	1.68931	1.77795	-0.918115	-0.992691	1.34219	1.9911	-0.907055	0.565221	821	376	40373	42239	3362	459	39689	21952	5.1654e-08
Har_00103409	mgc81743 protein	1.05131	-0.82565	6.00701	-1.03675	0.351517	-0.0499918	5.81384	0.656652	3409	41103	93	42429	19793	30846	105	20033	5.1821e-08
Har_00211862	---NA---	1.57054	1.14663	0.0381298	0.526184	2.09208	0.488531	-0.766405	0.812087	1089	1291	13358	4069	783	18047	38678	17003	5.18266e-08
Har_00078655	tpa:cuticle protein	0.616879	1.89717	2.26798	1.86322	-1.61076	0.109439	-1.30987	-1.51694	7661	311	400	392	40644	26608	41721	42246	5.19702e-08
Har_00016535	reverse transcriptase	0.4741	0.774076	0.724775	0.193382	1.24522	0.835823	1.23433	0.914564	9683	2939	2505	10044	4000	8715	1901	15068	5.21798e-08
Har_00226117	---NA---	-1.63269	1.71528	0.978531	-0.51351	-2.22345	2.01314	1.45301	0.093111	41200	411	1583	37263	42050	444	1246	30890	5.23837e-08
Har_00038764	cecropin-like protein	1.8929	1.65071	-2.24105	-0.308064	2.39077	1.23864	-2.75575	-0.697116	548	457	43705	28786	471	2797	43667	39616	5.24035e-08
Har_00016340	---NA---	1.99381	0.963709	-0.569497	-0.674983	2.70573	1.36672	-0.580699	-0.0937266	465	1913	30412	39838	280	1881	36920	34340	5.2521e-08
Har_00008108	f11 receptor	-2.58337	2.24147	0.58461	-0.763996	-2.4823	2.93156	0.679724	0.765279	42693	184	3440	40755	42422	120	7187	17922	5.27028e-08
Har_00009165	calcium binding and coiled-coil domain 2	1.94433	0.886899	-0.616079	-0.42235	2.59572	1.58722	-1.59589	-0.431351	502	2263	31020	34527	332	1111	42538	37834	5.27125e-08
Har_00128271	---NA---	0.840022	1.84286	2.17307	2.11227	-2.07934	-1.78566	-2.11794	-0.840021	5185	343	430	303	41789	43106	43312	40349	5.32363e-08
Har_00042970	vitellogenin	-6.82769	1.56538	1.51623	-1.68272	-5.60689	1.61436	2.20132	-1.10245	43844	542	754	43589	43808	1040	499	41261	5.34685e-08
Har_00196886	---NA---	0.162185	1.35669	-0.930989	-0.426423	1.9249	3.30136	0.0145333	0.510604	14837	853	40586	34697	1111	59	27384	23098	5.3928e-08
Har_00090255	organic cation transporter	2.2994	0.950547	-1.05412	0.173668	2.76662	0.928999	-0.419886	-3.41078	305	1973	41877	10571	264	6942	35098	43462	5.43516e-08
Har_00084352	cytochrome p450 cyp4ab2	1.20797	1.00294	0.327244	-0.334345	1.37543	1.62192	0.67434	-0.623329	2431	1741	6392	30353	3150	1025	7313	39196	5.54635e-08
Har_00001031	elegans protein confirmed by transcript evidence	0.957061	2.62938	0.00179148	-0.818388	-0.155289	3.26935	-0.614477	-0.798168	4129	101	14965	41204	30091	66	37262	40135	5.57398e-08
Har_00024458	isoform a	1.73405	0.959913	-0.242081	-0.278397	2.01173	1.30819	0.496462	-0.0370989	723	1929	23664	27291	936	2212	12276	33486	5.59465e-08
Har_00143671	---NA---	1.16761	1.23185	1.8524	2.61059	-0.858497	-0.955241	-1.47569	-0.602601	2660	1077	554	195	37008	40803	42245	39045	5.62579e-08
Har_00007792	protease m1 zinc metalloprotease	2.08334	0.765982	-0.021935	1.30787	0.532365	0.330719	0.0240541	1.74075	401	3008	16257	791	16010	21599	27083	5386	5.71006e-08
Har_00006760	sodium potassium-dependent atpase beta-2 subunit	-1.14688	0.00555348	-0.792835	-0.32984	3.05075	1.08628	1.81525	2.38673	38322	18887	36729	30067	192	4730	724	1491	5.71877e-08
Har_00112557	synaptic vesicle protein	1.55393	0.98977	-0.167383	-0.189192	1.87717	1.40537	0.523771	0.0135403	1132	1790	21346	23212	1225	1719	11465	32340	5.72095e-08
Har_00089814	n-acetylglucosamine kinase	0.841029	1.70316	-1.03733	1.21886	0.0116425	1.88315	-0.449249	0.792081	5169	417	41761	944	27146	552	35468	17400	5.73495e-08
Har_00139023	fibropellin partial	1.68898	1.27999	1.7432	1.39588	-1.44749	-0.131934	-2.63651	-0.732226	824	981	611	707	40054	32401	43607	39786	5.73801e-08
Har_00178938	---NA---	2.15921	-0.226351	0.405904	-0.303814	2.8668	-0.0729113	1.16683	0.163927	361	31283	5237	28545	232	31333	2166	29648	5.75156e-08
Har_00007883	contactin	1.689	0.459635	0.4513	0.730046	2.07868	0.552532	-0.814723	0.301479	823	6157	4664	2393	797	16515	39036	27175	5.76309e-08
Har_00125950	---NA---	-0.175514	0.526529	1.50189	1.78031	-0.182677	1.21259	-0.105983	1.5079	21443	5281	763	431	30475	3034	30538	7561	5.80224e-08
Har_00048170	alpha-glucosidase	1.98577	1.36329	-1.55573	-0.987776	2.246	1.60891	-2.01515	-0.901263	472	834	43297	42208	598	1054	43213	40597	5.80529e-08
Har_00035258	neuroserpin precursor (serpin i1) (protease inhibitor 12)	5.17925	-0.306941	-1.11527	-0.641625	5.49685	0.518662	-0.0707266	0.532236	31	33616	42210	39405	39	17411	29870	22662	5.81446e-08
Har_00168646	---NA---	-0.735134	1.13504	3.24883	2.87689	-0.837937	0.37169	-0.809702	0.704146	29303	1322	226	160	36862	20723	38997	19115	5.82133e-08
Har_00078003	---NA---	-0.197109	2.18432	0.239971	0.0358515	0.85551	0.829128	1.53996	0.756719	21812	202	7993	14878	8876	8874	1070	18079	5.82652e-08
Har_00212812	---NA---	1.58908	0.836344	1.65474	0.864702	0.377964	0.201122	0.17333	0.426124	1037	2548	658	1750	19231	24509	22492	24784	5.83421e-08
Har_00064848	arystal structure of epiphyas postvittana takeout 1	1.25884	0.151406	0.947466	0.216038	1.95953	0.242384	0.845715	0.758379	2162	12117	1667	9475	1038	23575	4397	18041	5.86199e-08
Har_00103432	acidic repeat containing	5.00122	-0.637315	-1.4792	-1.00228	5.51977	0.41663	0.0169151	0.912541	37	39543	43203	42277	37	19722	27305	15101	5.86818e-08
Har_00175324	---NA---	1.13954	1.31208	2.67899	1.96467	-2.01548	-1.48992	-1.86127	-0.745635	2815	917	292	351	41635	42597	43015	39871	5.87308e-08
Har_00118600	sodium chloride dependent transporter	1.33547	0.794762	-0.206582	0.423233	1.89414	1.29374	0.516789	-1.21152	1820	2782	22551	5336	1179	2326	11669	41587	5.9175e-08
Har_00175349	---NA---	1.59671	0.996074	-0.954195	0.940226	0.0419846	1.18465	0.389359	1.76504	1021	1766	40967	1512	26459	3435	15448	5176	5.92356e-08
Har_00147200	---NA---	-1.68142	2.34452	0.103498	-0.696772	0.161285	2.2822	1.31536	0.48263	41340	157	11249	40057	24138	301	1621	23643	5.94332e-08
Har_00181338	---NA---	-1.21665	0.776082	0.966533	0.318168	-1.06971	1.163	1.85921	1.63211	39250	2925	1607	7165	38323	3697	681	6398	5.9554e-08
Har_00102935	oxidase peroxidase	-1.07458	-0.0865483	2.07629	2.79537	0.57165	0.722298	0.296594	2.01004	35753	25594	459	174	15126	11935	18189	3407	5.96696e-08
Har_00077857	sorting nexin 14	2.28125	1.04631	-0.397038	-0.199455	2.59134	0.898567	-0.0875034	-0.0124512	313	1601	27550	23591	338	7480	30194	33029	5.9931e-08
Har_00238204	---NA---	0.614172	1.93308	1.81712	0.0144024	-0.198088	1.71636	-1.70448	-0.481908	7697	290	576	15783	30694	809	42745	38185	6.0024e-08
Har_00077379	---NA---	2.20988	0.822119	-1.33715	-0.44936	2.76696	1.36661	-1.67286	0.238187	342	2636	42929	35512	263	1883	42699	28314	6.00531e-08
Har_00076398	calcyphosine-like protein	1.76585	0.828406	-1.17474	0.198326	2.42154	1.31382	-0.233364	-0.201621	671	2598	42451	9921	446	2171	32652	35623	6.03467e-08
Har_00110258	---NA---	2.12472	0.83375	-1.10489	-0.425579	2.47762	1.41744	-0.571734	0.443833	375	2564	42154	34657	396	1662	36822	24453	6.07517e-08
Har_00015804	udp glycosyltransferase 1polypeptide a6	-0.804944	2.90635	0.371009	-0.381892	-1.33951	3.16194	0.0089941	0.330666	30018	59	5718	32851	39645	86	27601	26605	6.07876e-08
Har_00086992	cd40 ligand	4.6674	-0.775368	-1.5295	-0.984418	5.19329	0.415887	-0.179211	1.33518	44	40775	43255	42190	44	19744	31791	9259	6.11029e-08
Har_00040625	promoting protein	1.46409	-0.131374	0.982662	0.0370064	2.28459	0.504721	1.16475	-4.14906	1379	27588	1575	14830	564	17694	2179	43581	6.14581e-08
Har_00046426	dead box atp-dependent rna helicase	1.64029	0.489469	0.293192	0.482435	2.12387	0.0542192	-0.530011	1.61514	923	5772	7002	4541	754	27897	36385	6542	6.1898e-08
Har_00139042	---NA---	0.84457	1.13085	2.07588	1.6995	-0.2669	-0.240123	-0.474287	0.933888	5137	1333	460	477	31575	34147	35750	14700	6.21325e-08
Har_00065761	scavenger receptor sr-c-like protein	1.60667	1.18561	-0.028264	-0.311239	1.99164	1.5823	-0.470064	-0.55258	993	1188	16527	28980	974	1122	35704	38699	6.22644e-08
Har_00073674	low molecular lipoprotein 30k precursor	0.632475	1.75913	0.801211	-0.807551	-0.0774498	1.74928	0.909874	-1.08951	7457	386	2178	41129	28976	739	3764	41219	6.25174e-08
Har_00236340	---NA---	0.740339	-0.211745	-0.887216	-0.491925	1.66952	2.10767	1.56296	1.87913	6185	30777	39815	36798	1839	380	1038	4250	6.27483e-08
Har_00122266	---NA---	-0.318881	-0.0594211	0.632389	1.47083	0.328051	1.05625	0.621278	2.55808	23732	24158	3049	630	20359	5105	8677	877	6.35665e-08
Har_00139743	---NA---	-1.74002	0.98564	1.29857	0.411037	-1.01014	0.86833	1.84215	1.2617	41473	1815	973	5519	37968	8049	704	10023	6.36149e-08
Har_00013134	glycosylation related family member (gly-6)	0.117043	1.92822	2.3476	2.3055	-1.77799	-0.522845	-0.219623	-0.573639	15637	295	377	257	41083	37672	32430	38863	6.36249e-08
Har_00155163	---NA---	-0.334676	0.153662	-0.0355544	1.63542	0.238665	0.461993	0.91508	3.37818	23968	12051	16821	509	22491	18625	3715	227	6.3757e-08
Har_00085632	serine proteinase inhibitor	1.95746	1.07881	-0.233036	-0.36908	2.57213	1.12252	-0.20094	-0.0433402	492	1495	23373	32208	345	4239	32165	33585	6.38424e-08
Har_00028109	juvenile hormone-inducible	1.44955	0.119393	-0.603225	-0.665575	2.4183	1.47005	0.873347	0.955142	1422	13156	30837	39708	449	1440	4133	14332	6.40277e-08
Har_00043228	synaptic vesicle protein	1.91287	1.16086	-0.253002	-0.233677	2.28972	0.706818	0.108597	1.02945	526	1246	24017	25072	559	12377	24578	13127	6.42931e-08
Har_00027869	sodium hydrogen exchanger9	1.75464	0.853943	0.291203	0.642269	1.77332	0.647278	-0.333725	-0.0908146	692	2455	7033	2975	1526	13936	33987	34305	6.43223e-08
Har_00113249	---NA---	-0.551983	-0.634353	0.422193	0.265527	10.8409	-0.989457	0.880729	0.659189	27154	39514	5009	8245	6	40973	4055	19986	6.44326e-08
Har_00207289	---NA---	1.47166	1.73258	-0.250739	-0.789686	1.69942	1.85963	-0.91926	-1.13177	1363	401	23945	40989	1738	576	39782	41354	6.44781e-08
Har_00046672	dna replication factor cdt1	0.0834064	1.57654	2.57369	2.66651	-1.57145	-0.134113	-1.62065	0.08356	16212	527	320	187	40508	32441	42591	31038	6.48185e-08
Har_00191573	---NA---	-1.20237	2.3113	0.893467	-0.555916	-0.0458722	0.888941	1.6672	1.22005	39078	162	1828	38098	28509	7644	886	10519	6.53506e-08
Har_00203961	---NA---	0.176558	2.58243	2.52422	1.49859	-1.88243	-1.18416	-0.794083	-0.840507	14583	111	336	612	41340	41753	38877	40353	6.5781e-08
Har_00028783	imp dehydrogenase gmp reductase	2.19041	0.0304394	0.783413	1.22663	1.11527	-0.00667	0.242224	0.468174	346	17337	2252	921	5113	29723	19955	23938	6.59173e-08
Har_00042085	isoform b	-0.956556	2.81324	-0.719213	-0.440578	1.34499	1.86217	0.040904	1.58404	31796	70	33220	35236	3341	572	26576	6836	6.60137e-08
Har_00031906	fasciclin-3 precursor (fasciclin iii) (fas iii)	-0.0235448	-0.0053072	2.05007	0.810242	-0.560937	0.259542	2.25882	1.58863	18712	19816	470	1979	34644	23183	481	6802	6.61413e-08
Har_00049793	protease inhibitor 5	1.9307	0.124947	0.146877	0.632921	2.82421	0.570454	-0.910627	0.252191	517	12967	10096	3060	246	16011	39722	28053	6.63404e-08
Har_00091634	amp deaminase	1.59784	1.1412	-0.228723	0.213389	2.54127	0.660686	-0.714343	0.82128	1015	1305	23241	9543	355	13576	38221	16835	6.64883e-08
Har_00041073	heat shock protein	1.81353	0.901332	0.231147	0.0346403	1.29028	-0.118312	0.754317	1.4348	619	2190	8179	14931	3698	32168	5621	8279	6.68836e-08
Har_00154069	---NA---	1.00432	0.94524	0.230586	0.824871	0.831397	0.776179	0.761597	0.928072	3754	2000	8189	1907	9382	10255	5493	14816	6.70025e-08
Har_00131321	---NA---	-1.15238	1.83384	-0.931728	-0.303314	0.0384009	5.49688	0.0383897	0.589735	38413	347	40602	28518	26534	4	26657	21403	6.82081e-08
Har_00000502	cytochrome p450 cyp4ab2	1.31368	1.40432	0.423712	-0.114305	2.18556	0.971396	-1.37489	-0.192195	1906	756	4985	20774	674	6291	41932	35530	6.87961e-08
Har_00000342	cytochrome p450	1.07574	1.90199	0.0255527	0.223305	-0.701633	1.82236	-0.0255527	1.13694	3231	308	13852	9280	35854	618	28850	11535	6.88416e-08
Har_00064907	prolylcarboxypeptidase	1.14054	1.27624	-0.367908	-0.329738	1.82084	1.83411	0.273147	0.306396	2804	987	26940	30056	1373	603	18930	27078	6.94053e-08
Har_00056161	synaptic vesicle protein	0.874806	1.89715	-2.0941	0.223248	0.666898	2.29999	-2.29504	1.33897	4871	312	43654	9281	13023	297	43444	9230	6.96954e-08
Har_00028211	juvenile hormone epoxide hydrolase	-2.75272	1.85229	1.07893	-1.57135	-2.3678	2.204	1.23178	-1.44446	42855	334	1344	43502	42292	337	1907	42121	6.99209e-08
Har_00226326	---NA---	1.93772	-0.15823	1.12037	-0.319086	2.07055	-1.29667	1.4256	-0.828605	506	28708	1254	29441	813	42094	1305	40288	7.04229e-08
Har_00015808	udp glycosyltransferase 1polypeptide a6	-0.699314	2.13032	0.606202	0.302807	-0.532871	2.93064	-0.449813	-1.44897	28938	221	3241	7465	34393	122	35475	42128	7.08119e-08
Har_00132254	---NA---	0.604664	1.84806	2.20818	2.13609	-2.28678	-1.1373	-2.23901	-0.604664	7818	337	422	295	42165	41585	43406	39069	7.11777e-08
Har_00115741	tpa:cuticle protein	1.37682	1.57617	1.55685	1.62175	-1.67041	-1.66664	-1.33965	-0.93354	1672	529	725	517	40803	42912	41831	40716	7.21553e-08
Har_00016931	cral trio domain-containing protein	1.33456	0.869834	2.33903	1.6278	-0.507931	-0.141257	-0.468264	0.141257	1823	2359	380	515	34160	32582	35677	30056	7.3305e-08
Har_00233010	---NA---	0.324958	-0.877571	0.42245	0.545443	-0.0342846	3.93536	0.78355	0.357642	12163	41405	5002	3884	28304	27	5151	26081	7.3309e-08
Har_00170617	---NA---	-0.734943	-0.0129557	-0.785042	-0.328917	4.01567	1.17016	0.677332	2.60751	29300	20479	36372	30005	80	3624	7246	735	7.37929e-08
Har_00054279	chloramphenicol acetyltransferase	1.17108	1.30922	-0.204959	0.174211	1.18578	1.73678	0.431903	-0.255339	2641	923	22501	10556	4473	762	14185	36232	7.40219e-08
Har_00161785	---NA---	0.533268	-0.346022	0.261779	0.372637	-0.00755072	-0.275647	-0.617747	15.9863	8815	34607	7566	6140	27733	34657	37300	2	7.41585e-08
Har_00013178	alcohol dehydrogenase	1.8536	0.687138	-1.37566	0.24196	2.63956	1.2789	-1.04343	-1.38769	580	3584	43014	8788	310	2456	40531	42017	7.43552e-08
Har_00211508	---NA---	2.06003	0.107334	0.278404	-0.00572014	2.40896	0.345871	0.781883	0.225863	422	13768	7262	16923	455	21281	5180	28536	7.45859e-08
Har_00176116	---NA---	1.5956	0.240479	-0.0195942	-0.299562	2.14866	1.22286	0.737808	0.777398	1023	9990	16145	28336	716	2947	5924	17686	7.54343e-08
Har_00102439	glycoside hydrolases	1.36309	0.412838	0.170683	0.818169	1.83686	0.91865	0.51499	-2.59468	1713	6807	9540	1949	1331	7110	11720	43230	7.5866e-08
Har_00174132	---NA---	0.449131	1.61735	2.63975	2.08113	-0.675357	-0.486032	-1.24518	-0.728034	10110	487	304	318	35640	37276	41460	39767	7.60875e-08
Har_00186867	---NA---	1.39565	-0.270355	0.955504	-0.119559	1.89772	-0.309295	1.49286	1.0733	1591	32613	1635	20938	1171	35130	1152	12442	7.64372e-08
Har_00077377	---NA---	1.7091	0.993595	-0.0576239	0.39301	2.2917	-0.168088	-1.08707	1.27151	779	1778	17617	5817	557	33020	40759	9916	7.70027e-08
Har_00185229	---NA---	1.3826	1.34382	-0.54982	-0.256355	2.00519	1.62056	0.0154839	-0.115242	1643	877	30135	26171	951	1031	27355	34624	7.70185e-08
Har_00026692	neutral endopeptidase	1.89478	1.39636	0.351432	1.29726	-0.239898	0.336604	-0.341256	0.530751	545	770	5982	812	31216	21471	34084	22698	7.71384e-08
Har_00034978	synaptic vesicle protein	-2.09135	1.88986	0.79578	-0.176726	-2.11057	1.78872	1.21391	0.232334	42119	319	2192	22765	41858	668	1985	28420	7.71844e-08
Har_00098479	---NA---	0.199112	0.349596	1.17358	0.666336	0.748017	0.818979	1.89363	-2.35746	14203	7865	1162	2812	11231	9122	658	43091	7.7381e-08
Har_00010573	glucosyl glucuronosyl transferases	-0.953182	2.85569	0.264059	-0.336045	-1.17559	3.20969	0.180233	-0.0281739	31744	66	7530	30451	38902	77	22253	33342	7.79217e-08
Har_00174908	---NA---	2.35488	0.362269	-0.395873	0.384153	1.73463	0.789643	-0.653555	1.77936	279	7637	27521	5962	1638	9895	37670	5039	7.84994e-08
Har_00219969	---NA---	1.57598	1.61209	-0.257773	2.08152	0.385143	0.0385544	-0.414923	0.965886	1068	493	24157	317	19101	28298	35030	14146	7.88169e-08
Har_00098204	lipopolysaccharide binding protein	1.1973	1.93695	-0.332307	-1.2583	1.62461	1.88603	-0.074523	-0.916532	2493	288	26121	43084	2003	549	29939	40649	7.89177e-08
Har_00226608	---NA---	1.70753	1.30082	-0.166949	-0.314935	2.03413	1.25531	-0.0317655	-0.118303	783	942	21335	29203	888	2646	29011	34658	7.92346e-08
Har_00090271	yellow e3-like protein	0.535727	0.448661	1.49053	0.408143	0.554748	0.328048	1.85292	0.67734	8789	6303	776	5570	15512	21658	689	19641	7.94486e-08
Har_00239351	---NA---	1.66566	-0.298169	0.0694756	1.12723	1.60687	0.405735	0.0513277	2.15449	877	33375	12326	1092	2074	19936	26255	2578	8.04675e-08
Har_00086798	fibrillin-like protein	0.150127	1.20771	1.04392	-0.315338	0.449387	1.37551	1.29942	0.209886	15030	1133	1406	29231	17832	1843	1671	28788	8.07504e-08
Har_00167582	---NA---	1.26844	-0.349649	0.118427	0.652625	1.17102	1.60025	0.582758	1.2708	2114	34697	10838	2900	4610	1078	9782	9927	8.11938e-08
Har_00005938	hatching enzyme-like protein	1.00543	0.351135	0.265822	-0.126723	2.30016	0.947249	0.979068	0.646262	3745	7836	7490	21136	555	6665	3200	20231	8.11941e-08
Har_00005503	fringe	1.4153	0.592881	-0.471446	0.664188	1.90364	1.3385	0.244345	-2.14814	1507	4530	28966	2829	1158	2025	19876	42972	8.17701e-08
Har_00196699	---NA---	1.79821	1.28769	0.636001	1.80374	-0.947584	-0.912867	-1.32402	0.524101	640	963	3020	414	37602	40581	41778	22844	8.18993e-08
Har_00042115	ef hand domainmember b	1.38394	1.38078	1.65738	1.60151	-1.51439	-1.38653	-1.64174	-0.103193	1638	799	656	530	40286	42347	42637	34465	8.32521e-08
Har_00182995	---NA---	1.27805	1.40288	1.64148	1.73281	-1.54287	-1.47164	-1.57144	-0.00873184	2057	760	668	455	40401	42568	42488	32942	8.3472e-08
Har_00197865	hypothetical protein [Plasmodium berghei strain ANKA]	1.39909	0.51959	0.0589361	0.789302	1.53992	0.934657	-0.583823	1.39063	1576	5376	12653	2067	2350	6851	36950	8699	8.3689e-08
Har_00119667	---NA---	0.962967	-0.23445	1.31885	1.29579	-0.0313413	0.963006	0.193048	2.09437	4079	31540	953	815	28250	6415	21823	2909	8.38982e-08
Har_00233830	---NA---	-0.226595	2.44654	0.985572	-2.43225	-0.368235	2.41283	0.187289	0.0603676	22304	135	1563	43787	32737	246	22036	31464	8.39759e-08
Har_00028721	atpase inhibitor-like protein	1.002	1.48472	0.309386	-0.152762	0.32474	1.06398	1.48273	0.332346	3768	648	6721	21936	20429	5015	1176	26566	8.40896e-08
Har_00040314	promoting protein	1.49823	-0.407196	1.24835	-0.224617	1.76136	0.023634	1.52017	0.676984	1278	36001	1039	24662	1566	28728	1108	19646	8.42585e-08
Har_00058571	cation channel family protein	1.49948	0.37697	0.334948	0.074194	2.0055	0.797382	0.872551	-0.469425	1274	7373	6277	13558	950	9664	4143	38104	8.45553e-08
Har_00103542	short-chain dehydrogenase	2.0362	1.16753	-1.2003	-0.142047	1.7852	1.69771	-2.07464	-1.98656	436	1230	42545	21588	1497	848	43271	42855	8.46217e-08
Har_00187346	---NA---	1.2007	0.239134	-0.525117	0.01373	1.6823	0.155187	-0.639569	5.34826	2471	10019	29793	15820	1793	25581	37525	58	8.50115e-08
Har_00126405	---NA---	1.44819	-0.117753	0.8918	1.55135	1.20025	-0.735526	0.794729	-0.082808	1428	26987	1832	565	4349	39498	4997	34190	8.54364e-08
Har_00006299	---NA---	0.275031	1.51278	0.969029	-0.996737	-0.347907	1.39183	1.63589	-1.142	12954	602	1602	42252	32508	1778	928	41383	8.55097e-08
Har_00005569	zinc finger protein 648	1.42482	1.60217	1.55685	0.907574	-0.621516	-0.670672	-0.961331	0.424362	1481	499	724	1614	35175	39001	40059	24814	8.59444e-08
Har_00117705	cral trio domain-containing protein	2.22142	1.26452	-1.10678	-1.30461	2.97208	1.05588	-1.52969	-1.98838	338	1006	42166	43176	205	5111	42390	42858	8.59979e-08
Har_00141188	---NA---	1.3629	1.16039	1.83465	1.68077	-0.613917	-0.971776	-1.44206	-0.0237951	1714	1247	566	491	35113	40882	42157	33248	8.72216e-08
Har_00047449	---NA---	-0.214076	-1.38924	-0.115878	3.44161	-0.77388	-0.842978	1.0888	3.83984	22097	43016	19607	107	36383	40211	2535	162	8.74396e-08
Har_00088546	gram-negative bacteria binding protein 3	2.27416	1.1899	-1.00654	0.0264053	2.17253	0.724951	-0.33569	0.724874	315	1177	41535	15250	688	11859	34010	18721	8.90341e-08
Har_00069019	glucosyl glucuronosyl transferases	-1.52684	1.72544	1.34329	-0.360038	-1.85556	1.58987	1.33566	-0.193549	40887	404	922	31755	41270	1107	1554	35544	8.90681e-08
Har_00001729	zinc carboxypeptidase	1.51841	1.48797	0.622815	-0.0101957	0.336474	1.57692	-0.109374	-1.06641	1220	645	3124	17177	20156	1144	30591	41154	8.94597e-08
Har_00226327	---NA---	2.23851	0.150466	1.46571	-0.720301	2.03597	0.345191	0.482352	-0.872747	328	12148	793	40320	883	21294	12690	40478	8.98016e-08
Har_00156424	---NA---	0.0889688	-0.00932884	-0.762378	-0.332433	0.495817	0.905605	2.4267	5.08522	16126	20161	35208	30234	16841	7351	423	68	8.99399e-08
Har_00011120	imp dehydrogenase gmp reductase	1.39794	0.839675	0.670277	-0.0233574	1.28719	1.02099	0.681643	-1.48096	1578	2525	2823	17770	3725	5572	7141	42185	9.12083e-08
Har_00238117	---NA---	-0.512691	1.57333	2.28492	2.82427	-0.0258741	-0.191622	-0.903514	-0.119504	26633	537	396	171	28136	33389	39673	34675	9.13432e-08
Har_00127581	---NA---	1.36628	1.58726	1.37261	1.38444	-0.684959	-0.676248	-1.25257	-0.622355	1702	514	895	714	35725	39037	41489	39186	9.2506e-08
Har_00020913	---NA---	-0.930768	2.69427	-0.709985	-0.438392	0.448128	2.96274	0.0346942	1.51568	31378	91	32940	35145	17854	108	26768	7492	9.32911e-08
Har_00114777	alpha-1-antitrypsin	1.37299	0.785601	-0.0167274	-0.0406036	1.77009	1.57788	0.400047	-0.0798817	1682	2861	16002	18446	1544	1142	15140	34151	9.45097e-08
Har_00136435	---NA---	-0.542061	1.11484	1.3315	0.765812	-0.144554	1.28345	0.765047	-3.29737	27033	1372	940	2189	29946	2407	5429	43432	9.46629e-08
Har_00016890	---NA---	-0.36217	2.10951	1.28461	-0.345448	0.0425673	2.25092	0.0962248	-0.303106	24390	231	993	30980	26444	309	24963	36709	9.47159e-08
Har_00023268	arginase type i	1.46782	1.98428	0.262674	1.4063	-1.5106	-1.6422	0.574801	-0.603107	1373	269	7552	692	40276	42868	10000	39053	9.49813e-08
Har_00035336	odorant-binding protein 50d	2.04642	0.101269	0.161381	0.587503	1.93637	0.183306	-0.34758	1.57923	431	14115	9744	3476	1080	24925	34189	6872	9.5108e-08
Har_00070084	---NA---	0.570934	1.2658	1.9287	3.0603	-0.657112	-0.700899	-1.3111	-0.570935	8321	1003	518	135	35478	39232	41726	38836	9.60714e-08
Har_00108100	peptidoglycan recognition protein	-0.272677	2.0995	2.39072	-3.37524	0.11859	0.041554	2.12168	-0.802737	23066	236	366	43844	25020	28200	533	40157	9.62751e-08
Har_00041002	chemosensory protein 7	1.38381	1.63923	-1.5391	-1.05966	1.66008	2.3354	-1.34575	-2.09295	1639	470	43270	42510	1873	278	41848	42938	9.67536e-08
Har_00018056	---NA---	0.131028	1.23417	1.0369	-0.0659151	-0.0455341	1.22925	1.4213	0.302254	15356	1070	1421	19296	28504	2883	1319	27154	9.67756e-08
Har_00156605	---NA---	0.980085	1.46806	1.89231	2.13736	-2.55599	-1.35898	-2.6649	-0.980085	3926	667	538	294	42508	42272	43623	40871	9.68441e-08
Har_00111861	ommochrome binding protein 2	1.70934	0.503174	0.516479	0.565155	2.33061	-0.199383	-0.177752	-0.384421	775	5582	4050	3680	519	33512	31765	37445	9.7346e-08
Har_00132877	---NA---	-1.44848	2.74933	0.526851	-0.794188	-0.0499089	2.95875	-0.244029	0.513721	40644	84	3938	41031	28575	112	32804	23041	9.73889e-08
Har_00121504	corazonin receptor	1.71028	0.467061	0.844119	-0.319252	1.87146	0.660808	0.657549	-0.400448	772	6059	1981	29452	1243	13571	7727	37573	9.7544e-08
Har_00127979	---NA---	-1.22105	0.660036	-0.985255	-0.498667	4.30901	0.553195	2.79043	0.850132	39292	3858	41345	36978	65	16500	330	16312	9.76483e-08
Har_00090955	---NA---	1.89235	0.534022	0.341133	0.740871	1.53822	-1.18893	-0.797193	1.40496	549	5192	6175	2326	2359	41767	38900	8550	9.79138e-08
Har_00180543	---NA---	-1.07648	0.0303125	-0.743466	-0.222315	0.558028	1.9576	2.66886	2.53131	35829	17344	34271	24562	15432	483	357	968	9.83333e-08
Har_00010638	beta--glucan recognition protein 3	1.54472	0.911432	-0.705974	0.00421524	2.12917	1.27237	0.434004	-0.544686	1158	2143	32813	16320	743	2509	14121	38637	9.86435e-08
Har_00019495	dihydroxyacetone kinase 2 homolog	-0.866948	0.226312	0.629238	0.636287	-0.770133	1.24785	1.48493	1.91415	30579	10306	3080	3032	36349	2707	1169	3995	9.87004e-08
Har_00003503	glucose dehydrogenase	-1.49304	0.900025	2.88372	2.78784	-1.88654	-0.657402	0.662845	0.330535	40782	2196	264	176	41349	38891	7598	26609	9.87354e-08
Har_00021710	optic ganglionisoform a	1.95498	0.869978	-1.52844	-0.263194	2.39396	1.30233	-0.793321	0.428543	496	2358	43253	26541	465	2260	38868	24741	9.90246e-08
Har_00083245	cellular retinoic acid binding protein	1.67546	0.793909	0.222201	-0.438448	2.60594	0.936903	0.0519271	-0.0273328	853	2791	8381	35147	327	6822	26241	33323	9.98367e-08
Har_00103197	mgc81743 protein	-0.983089	-0.520306	4.70173	-0.775713	0.22496	0.661361	4.75859	1.84232	32344	38040	140	40864	22777	13554	140	4497	9.98462e-08
Har_00031060	core 1 udp-galactose:n-acetylgalactosamine-alpha-r beta- galactosy	1.64299	0.211483	0.398419	-0.860167	1.84367	1.104	1.05746	-0.773022	916	10646	5340	41491	1306	4488	2702	40007	9.99097e-08
Har_00119587	af128451_1repeat motif protein bdra8	-0.534988	-1.09459	0.819541	2.19982	-0.309975	-0.301446	1.14244	2.5804	26933	42339	2078	283	32076	35022	2284	802	1.00708e-07
Har_00225257	seroin 1	0.936904	-0.791955	4.01525	0.319908	-0.325338	0.0302579	2.69865	0.601733	4312	40891	163	7128	32251	28523	348	21127	1.01118e-07
Har_00211590	---NA---	-0.0460668	1.5359	3.01816	2.27422	-0.82937	-0.661107	-1.37066	0.0460663	19153	576	250	265	36808	38923	41920	31700	1.01552e-07
Har_00108078	cg3823 cg3823-pa	1.53148	0.560073	-0.345491	-0.0777955	1.57803	1.45616	0.898405	-0.250772	1195	4889	26417	19675	2192	1494	3871	36180	1.01644e-07
Har_00172364	---NA---	1.10125	0.861911	2.47576	2.5999	-2.02364	-1.19357	-1.8332	-0.38756	3061	2408	344	197	41653	41780	42975	37472	1.02163e-07
Har_00183898	---NA---	0.339752	0.0493488	1.49969	0.958263	0.128977	0.201639	1.3023	1.64186	11927	16398	766	1469	24794	24502	1663	6307	1.02341e-07
Har_00239407	---NA---	2.32761	0.764438	-0.319304	-0.370047	2.61763	0.659689	0.498829	-0.239614	290	3022	25801	32261	322	13604	12214	36053	1.02693e-07
Har_00047557	glucose dehydrogenase	0.494573	0.100117	1.97314	-0.0373383	0.905767	0.662291	2.23257	0.558794	9377	14180	504	18315	8004	13539	484	22085	1.03759e-07
Har_00012257	isoform b	1.38657	0.854501	0.0536337	-0.55909	1.41584	1.04693	1.38532	-0.115935	1625	2451	12831	38155	2907	5222	1407	34632	1.05263e-07
Har_00108443	ebna1 binding protein 2-like	-0.588129	-0.531865	0.818043	1.57124	-1.61121	-1.63882	1.31921	2.77253	27642	38211	2087	553	40646	42860	1610	423	1.05549e-07
Har_00024825	atp7	1.29804	0.423101	-0.784133	-0.725444	2.0443	1.74674	0.611056	1.04007	1974	6658	36327	40377	871	743	8973	12948	1.05783e-07
Har_00030046	---NA---	-0.319067	1.64131	0.434027	-0.123405	-0.440807	1.87173	1.0139	0.51576	23737	468	4859	21054	33489	560	2969	22995	1.06194e-07
Har_00107885	dicer-1	1.88624	-0.334806	-0.516831	0.608593	2.04646	-0.056603	0.782139	1.70112	554	34323	29661	3279	866	30969	5173	5734	1.07369e-07
Har_00119404	protein	0.82937	1.96973	0.026968	-1.35595	1.30592	2.13078	-0.154421	-1.09307	5291	273	13805	43267	3570	371	31371	41231	1.0787e-07
Har_00015167	elegans proteinconfirmed by transcript evidence	0.00560808	2.57538	-1.33424	-1.43555	-1.1978	2.5679	-0.548727	2.4171	17857	113	42924	43371	39005	200	36596	1385	1.08401e-07
Har_00019378	b-box zinc finger family protein	1.62037	1.64077	-3.54388	-4.26831	1.41189	2.25092	-3.31533	-1.96961	970	469	43828	43859	2938	310	43778	42835	1.09003e-07
Har_00170990	---NA---	0.360548	2.77076	-1.6983	0.401255	0.0940235	1.7052	-0.437	1.30983	11597	74	43439	5706	25483	831	35311	9488	1.10138e-07
Har_00068073	oxidase peroxidase	0.522627	1.58558	0.889824	-1.63448	0.703604	1.10164	0.682278	1.23141	8967	517	1838	43561	12219	4506	7123	10375	1.10223e-07
Har_00006428	sugar transporter	1.3879	0.995402	-0.88224	-0.120527	2.2374	1.6495	-0.261047	-0.0187511	1623	1768	39720	20967	615	944	33031	33153	1.1088e-07
Har_00124245	---NA---	1.76284	1.57411	-0.538858	-1.72468	2.28637	1.00596	-1.14806	0.457808	675	533	29979	43610	562	5798	41063	24151	1.1093e-07
Har_00015919	chemosensory protein 7	-0.779752	0.39497	1.20179	1.19803	-0.631498	0.351715	1.69912	1.21472	29815	7072	1112	976	35262	21139	850	10577	1.11923e-07
Har_00117966		3.14959	0.451254	0.925602	-1.37745	0.637642	0.00333524	0.495345	1.70923	117	6268	1727	43302	13688	29357	12319	5674	1.1242e-07
Har_00069647	zinc finger matrin-type protein 2	-0.310382	1.59594	-0.956199	-0.483317	0.896334	0.590324	2.55319	2.33139	23634	506	40999	36551	8161	15440	395	1727	1.12423e-07
Har_00161264	---NA---	-1.02413	0.0849974	-0.650844	1.71638	0.252678	1.81076	1.04985	1.74193	33589	14909	31531	467	22181	638	2752	5374	1.12632e-07
Har_00119420	protein	0.672899	1.85389	-0.0135431	-1.22123	1.14898	2.26371	0.350917	-0.850124	6971	333	15847	42995	4798	305	16570	40393	1.13059e-07
Har_00106073	fcn i precursor	1.32969	0.777283	0.179087	-0.701078	2.188	0.847458	0.888554	-0.104166	1843	2917	9335	40102	669	8460	3969	34481	1.13766e-07
Har_00015482	delta-9 desaturase 1	2.38452	1.55602	-1.02387	-1.82106	2.22953	1.03747	-1.80809	-1.18611	264	549	41674	43646	623	5340	42936	41519	1.14103e-07
Har_00237820	---NA---	-0.199122	1.42523	1.56355	1.26843	-1.72301	-0.267522	1.04317	-0.931897	21843	725	720	861	40944	34532	2794	40707	1.15214e-07
Har_00141987	---NA---	0.346138	1.89624	2.37301	1.68594	-0.439095	-0.73482	-1.41759	-1.63753	11820	313	370	489	33467	39489	42077	42423	1.15246e-07
Har_00182532	---NA---	0.886068	1.55141	1.89986	1.42694	-0.773564	-0.858125	-1.16722	0.265666	4767	556	530	673	36381	40291	41150	27836	1.15847e-07
Har_00143427	---NA---	1.57116	1.38697	-0.128337	-0.0571311	0.463182	1.99962	-0.609123	0.837644	1088	784	20060	18997	17535	453	37213	16525	1.15882e-07
Har_00117366	---NA---	1.7403	1.1525	-0.199166	-0.214936	2.02737	1.14343	-0.11621	0.16325	710	1276	22318	24210	901	3960	30726	29665	1.16183e-07
Har_00159715	---NA---	1.9328	-0.476276	0.359049	-1.00472	1.86338	0.685671	1.2096	1.24636	513	37308	5879	42291	1264	12951	2004	10206	1.16275e-07
Har_00229581	---NA---	0.941271	1.83877	1.65176	1.35511	-1.62635	-1.01992	-1.59225	0.0791168	4269	345	661	744	40683	41111	42532	31131	1.17061e-07
Har_00034897	aminoadipate-semialdehyde dehydrogenase	1.59738	0.959839	-0.707176	-0.48599	1.89863	1.54125	0.475521	-0.296465	1019	1930	32851	36628	1169	1228	12908	36646	1.17275e-07
Har_00060092	retinoid-inducible serine carboxypeptidase (serine carboxypeptidase	0.450269	1.41664	1.10249	0.54715	-0.309383	1.60177	-0.0339069	-3.24839	10094	736	1290	3864	32069	1076	29042	43418	1.17591e-07
Har_00205798	---NA---	1.32265	1.41737	-0.0750103	0.674658	1.09781	1.11554	-0.034687	-0.160127	1872	735	18255	2746	5287	4341	29055	35147	1.17977e-07
Har_00172407	---NA---	-0.0716352	1.07823	2.0778	1.7524	-1.44814	-1.03346	0.139776	1.57022	19621	1496	457	446	40057	41173	23596	6963	1.18316e-07
Har_00110959	zinc finger protein	1.86374	1.65064	-0.324781	-0.749565	2.13883	-0.406098	0.675242	0.111994	573	458	25941	40616	727	36368	7293	30552	1.18882e-07
Har_00114276	yellow e3-like protein	0.44376	0.240592	1.41751	0.24749	0.334469	0.611662	2.02976	1.05644	10206	9985	842	8662	20218	14869	575	12693	1.19014e-07
Har_00119405	protein	0.788878	1.94473	0.0655889	-1.07243	1.16918	2.07103	-0.0830941	-0.0655889	5684	284	12438	42550	4636	405	30120	33923	1.19614e-07
Har_00207863	---NA---	1.26328	1.30639	-0.991146	0.310274	1.41334	1.68721	-0.316977	0.0365448	2140	931	41399	7309	2930	865	33771	31886	1.20075e-07
Har_00197655	---NA---	1.48941	0.546163	-0.0128579	-0.228054	2.23294	-0.224795	1.69399	-0.188673	1308	5045	15808	24816	620	33911	856	35482	1.20644e-07
Har_00098534	membrane-associated lps-inducible tnf alpha factorprotein	-0.735663	1.05987	1.07119	0.133158	-0.827402	1.2772	1.66662	0.243681	29311	1562	1357	11723	36791	2473	887	28224	1.21074e-07
Har_00174228	---NA---	-0.591718	1.68421	3.79894	1.87589	-0.937436	-1.117	-1.51738	0.0552731	27687	429	173	390	37536	41518	42358	31547	1.21797e-07
Har_00052950	lipase 1	0.217461	-0.0796847	4.95672	0.402452	-0.112477	-2.23692	4.98755	-0.594987	13877	25286	130	5681	29493	43544	131	38999	1.24088e-07
Har_00028011	dead box atp-dependent rna helicase	-0.988398	1.57475	2.37844	1.83177	-0.391757	0.0638249	-0.224323	0.550479	32465	531	369	405	32977	27661	32522	22285	1.24301e-07
Har_00039414	arystal structure of drosophila ance	1.3763	0.900313	-0.18574	0.196634	0.89198	1.56932	0.415176	0.909551	1673	2195	21914	9968	8244	1162	14699	15151	1.24895e-07
Har_00076442	cg6847 cg6847-pa	1.53475	1.38675	-0.4359	0.0111256	1.25501	1.41785	-1.06413	0.896962	1185	785	28325	15958	3922	1660	40654	15388	1.24983e-07
Har_00025063	pol protein	-1.37353	0.680521	0.93383	-0.900455	-0.138268	-0.308657	-0.153403	11.7166	40317	3639	1705	41745	29856	35121	31350	5	1.25262e-07
Har_00120529	ankyrin repeat-containing socs box protein 7	-0.277954	-0.666711	-1.42963	-0.991836	3.59002	1.0435	0.664777	3.44399	23159	39856	43109	42228	119	5266	7539	217	1.25718e-07
Har_00052106	core 1 udp-galactose:n-acetylgalactosamine-alpha-r beta- galactosy	1.53901	0.0336466	0.270384	-1.23487	2.33363	0.936624	1.0716	0.199823	1173	17172	7412	43026	518	6826	2628	28961	1.26163e-07
Har_00190816	---NA---	-4.43426	1.419	0.758618	-0.323219	-3.57487	2.03372	1.61337	-3.28735	43680	732	2357	29686	43359	429	957	43429	1.26225e-07
Har_00009379	glycoside hydrolases	-3.31589	-1.34075	1.50143	1.70074	-3.35606	-1.11396	1.96982	2.19295	43245	42929	764	475	43237	41505	607	2364	1.26613e-07
Har_00139792	---NA---	1.24228	0.897701	0.125134	0.935643	1.43049	0.848723	-0.120875	0.193356	2253	2210	10664	1530	2830	8433	30811	29096	1.26849e-07
Har_00008980	nadh dehydrogenaseflavoprotein24kda	0.322303	1.03525	0.499325	0.713065	2.57912	0.52877	-1.17309	-0.111469	12210	1633	4208	2488	343	17136	41167	34578	1.27466e-07
Har_00105630	dentin sialophosphoprotein	1.6926	0.868129	-0.163898	0.187917	1.35686	0.725491	0.83698	0.444353	809	2372	21233	10185	3251	11849	4503	24444	1.28417e-07
Har_00126269	---NA---	1.86115	0.973439	1.35949	1.50407	-1.67885	-1.90018	-1.57346	-0.888357	575	1864	900	602	40823	43245	42492	40539	1.2888e-07
Har_00122033	nima-related kinase 8	-1.03894	0.0880067	-0.70002	-0.260403	0.29812	3.24264	0.646545	2.98378	34278	14787	32626	26411	21082	72	7989	335	1.29491e-07
Har_00117020	lactase-phlorizin hydrolase	-1.19705	-0.126157	2.39999	0.381502	0.738539	0.503151	3.11255	0.982288	39006	27364	364	6010	11453	17731	270	13869	1.29587e-07
Har_00121229	deoxyribonuclease ii beta	1.33412	1.50822	1.52532	1.41723	-2.0513	-1.03249	-3.20811	-1.24511	1828	608	745	685	41726	41170	43764	41677	1.297e-07
Har_00139980	---NA---	1.91725	1.33977	0.672554	1.1998	-0.303543	-0.431499	-0.86602	0.120425	524	882	2814	974	32002	36653	39388	30426	1.29955e-07
Har_00069018	glucosyl glucuronosyl transferases	-1.8983	1.54055	0.951223	-0.753613	-1.61635	1.67878	1.71188	-0.38626	41806	568	1654	40657	40659	883	834	37458	1.30707e-07
Har_00082288	hypothetical malaria antigen	1.98189	-0.574885	0.0965381	-0.217875	2.68359	0.274935	0.783582	1.22739	474	38811	11474	24353	291	22813	5150	10429	1.33764e-07
Har_00048734	wnt inhibitory factor 1	1.71237	0.961812	1.11232	-0.496286	1.90501	-0.319462	-0.446879	0.739766	766	1922	1271	36926	1156	35259	35441	18401	1.34044e-07
Har_00021566	white	1.00918	1.16867	-1.16935	0.805029	1.33164	1.28183	-0.902194	0.946907	3716	1227	42433	1996	3416	2430	39662	14474	1.34303e-07
Har_00165996	---NA---	0.159164	1.93747	2.73624	1.67702	-1.77363	-0.971228	-2.51522	-1.85534	14876	286	282	492	41072	40878	43570	42734	1.34672e-07
Har_00034441	regulatory protein cii	0.336477	0.17288	-0.896777	-0.641781	1.12095	5.84447	-0.0654438	0.724661	11985	11568	40015	39408	5058	3	29749	18723	1.34854e-07
Har_00104493	organic cation transporter	2.12932	0.876827	-1.11506	-0.274441	2.79481	0.772257	-0.372105	0.628155	373	2318	42208	27121	254	10362	34495	20588	1.35016e-07
Har_00212451	---NA---	2.40037	1.02935	-0.0733428	0.553844	1.76607	-0.117631	-0.147189	-0.907465	258	1651	18198	3786	1551	32147	31256	40620	1.35584e-07
Har_00068350	spry domain-containing socs box protein 3 (ssb-3)	1.66126	0.817392	0.0992317	-0.533537	1.97153	1.11138	0.228334	0.636826	886	2657	11387	37671	1014	4393	20428	20415	1.36908e-07
Har_00141437	---NA---	-1.14679	1.50476	-0.905714	-0.468242	0.0598574	2.09387	2.38046	1.07637	38320	612	40177	36089	26104	391	442	12390	1.38714e-07
Har_00009775	lim domain protein	0.0255303	1.9903	2.2254	1.39197	-0.254177	-0.534699	-0.830084	0.116496	17301	265	412	711	31406	37793	39145	30474	1.3878e-07
Har_00070205	vitellogenin	-5.25968	1.21656	1.59577	-1.41615	-3.76548	1.45191	2.30693	-1.55196	43791	1113	702	43357	43440	1511	462	42303	1.38886e-07
Har_00052865	carboxylesterase-8 variant 1	1.8407	1.11981	1.16167	1.45565	-4.52467	-3.41568	-1.04524	-0.820466	590	1359	1182	645	43680	43830	40545	40252	1.39393e-07
Har_00082146	isoform h	1.15245	0.51012	0.0372887	0.590946	1.03465	1.20333	0.339033	1.41093	2734	5498	13397	3433	6089	3163	16917	8507	1.39844e-07
Har_00227590	---NA---	-1.05036	-0.146582	-0.915612	-0.431113	4.04287	2.64018	0.196549	1.82015	34776	28224	40337	34857	77	179	21696	4706	1.41736e-07
Har_00038611	pyridoxal kinase	1.79025	1.15845	-0.865335	-0.776653	2.03998	1.49195	-0.407335	-0.191053	649	1256	39378	40871	875	1374	34936	35513	1.42814e-07
Har_00009293	hemolymph proteinase 19	-1.05768	5.31666	-1.06134	-0.534002	0.208307	0.85265	0.420025	1.6442	35122	2	41919	37684	23142	8353	14554	6288	1.43261e-07
Har_00145162	---NA---	1.20148	-0.152552	-0.938098	-0.475113	0.989811	1.29948	1.95436	2.2644	2467	28502	40708	36320	6695	2283	620	1997	1.43585e-07
Har_00039532	---NA---	1.17782	0.984504	-0.623416	-0.0365152	1.86763	1.49457	0.00415707	0.898738	2601	1820	31120	18289	1255	1364	27798	15357	1.43692e-07
Har_00034974	synaptic vesicle protein	-1.78304	1.92169	0.767471	-0.0223618	-1.48175	2.52546	0.362278	0.262096	41563	299	2315	17725	40170	212	16255	27896	1.43713e-07
Har_00105865	isoform b	1.39944	1.19346	-0.736786	0.331848	1.66676	1.44925	-1.16776	-0.686365	1573	1165	33903	6897	1852	1525	41153	39555	1.43774e-07
Har_00110227	isoform b	-0.163041	0.230834	-0.114518	-0.446546	0.895755	1.91266	1.65098	2.00495	21233	10213	19559	35440	8169	517	904	3435	1.43871e-07
Har_00091238	delta-9 desaturase 1	2.50369	1.46003	-0.307605	-0.912185	2.4809	-0.15977	-1.25842	0.517484	223	677	25523	41813	391	32881	41511	22969	1.44137e-07
Har_00217405	---NA---	1.76164	0.961948	2.06975	1.10184	-2.71319	-2.96029	-0.472169	-2.7728	677	1921	462	1142	42681	43775	35722	43289	1.44681e-07
Har_00003573	---NA---	0.4677	1.10329	2.58243	2.92979	-1.29025	-2.28939	-1.64038	-1.20917	9798	1410	314	151	39424	43568	42634	41582	1.45568e-07
Har_00075842	sugar transporter	-7.41708	-1.01693	1.8841	1.15438	-5.23735	-0.695662	2.39861	2.15082	43851	42049	542	1041	43781	39184	434	2598	1.46866e-07
Har_00216913	---NA---	1.62866	1.09777	0.605577	1.74229	-0.259006	-0.583124	-1.08189	0.62358	951	1425	3251	451	31469	38225	40729	20682	1.46936e-07
Har_00077813	candidate-alpha-glucan branching enzyme from glycoside hydrolase family gh13	0.660195	-0.173203	0.330002	-0.556207	0.0390661	1.8394	1.56694	2.17909	7147	29309	6347	38104	26516	598	1030	2443	1.47519e-07
Har_00120152	trypsin-like proteinase	1.57602	1.10662	-0.854508	-0.0931535	2.21167	1.20669	-0.494061	0.455298	1066	1399	39118	20154	642	3105	35977	24217	1.49028e-07
Har_00002476	retinoid x receptor	1.6362	0.485028	-0.684664	-0.621824	2.71053	1.13273	0.367712	0.851901	932	5831	32203	39116	279	4106	16093	16271	1.49864e-07
Har_00224787	---NA---	2.45932	-0.134882	-0.894029	-0.310263	2.56923	0.931837	0.261729	1.69132	238	27740	39967	28926	348	6896	19325	5814	1.50196e-07
Har_00220641	---NA---	1.04621	0.714869	1.44897	1.21513	0.550727	0.0523798	-0.402711	0.906769	3445	3364	809	951	15597	27938	34876	15200	1.50312e-07
Har_00204372	---NA---	1.28964	0.955395	1.51156	1.21569	0.0471227	-0.355718	-0.833299	0.661505	2014	1948	755	948	26335	35691	39174	19945	1.50502e-07
Har_00022854	sodium-dependent phosphate transporter	1.23036	0.243578	0.0997906	-0.14201	2.34736	0.931746	0.79381	0.598281	2313	9919	11369	21586	503	6898	5010	21207	1.51481e-07
Har_00002283	cytochrome p450	0.930586	0.451959	0.433963	0.209132	-0.0929947	1.66774	1.07886	0.480281	4370	6260	4860	9637	29216	905	2589	23693	1.51659e-07
Har_00028161	salivary gland-expressedisoform a	-0.138653	-0.306686	3.27799	-0.66205	0.532669	0.81605	3.7557	1.07669	20808	33610	222	39666	16004	9182	187	12385	1.52963e-07
Har_00068819	elegans proteinconfirmed by transcript evidence	0.331283	2.76106	-0.377228	-1.10785	1.11957	2.55496	-1.43021	-1.32905	12062	83	27142	42674	5074	203	42120	41871	1.53732e-07
Har_00111822	eftud2 protein	0.444419	0.918611	3.11617	2.97643	-1.55943	-1.30633	-1.95711	-0.444419	10188	2110	241	146	40457	42122	43153	37933	1.53988e-07
Har_00019967	retinol dehydrogenase	0.128524	1.426	0.227705	0.467727	-1.07027	1.78571	0.500369	0.886956	15404	722	8253	4738	38326	672	12166	15577	1.54912e-07
Har_00098482	---NA---	0.340145	0.327976	1.14423	-0.00743008	0.697676	1.26866	0.775549	1.63789	11919	8279	1211	17017	12348	2540	5268	6341	1.55486e-07
Har_00019360	lipase	-0.756139	0.930144	0.514911	0.817531	-0.361154	1.21578	0.829656	1.28043	29559	2059	4067	1953	32663	3009	4583	9818	1.56022e-07
Har_00103058	carboxypeptidase b	1.06293	1.22009	0.113531	-1.07257	1.6098	1.2947	0.637478	0.0371399	3322	1106	10974	42551	2056	2311	8238	31878	1.56235e-07
Har_00118399	---NA---	1.51765	0.295762	-0.049789	0.423355	1.99765	1.13621	0.301927	0.138318	1221	8909	17330	5334	969	4051	18028	30116	1.56401e-07
Har_00224588	---NA---	-0.127354	1.65315	2.42622	1.38211	-0.166841	-0.142976	-0.508124	0.397732	20617	454	355	715	30266	32600	36163	25327	1.56693e-07
Har_00043920	dihydropteridine reductase	-1.57652	0.837914	1.12421	0.164206	-2.1236	1.6367	1.59027	-0.34137	41039	2535	1249	10847	41875	985	998	37077	1.56995e-07
Har_00216310	---NA---	1.5516	1.84459	0.432494	2.02166	-3.33414	-2.23017	-1.79762	-1.70235	1139	342	4878	330	43219	43539	42918	42514	1.57124e-07
Har_00131363	---NA---	-2.51608	1.26881	0.825893	-0.647972	-2.38483	1.91746	1.65016	0.035943	42637	996	2052	39479	42312	514	905	31896	1.57621e-07
Har_00164846	---NA---	1.13376	1.12262	2.00196	1.80962	-1.70195	-1.27574	-1.39918	-0.537785	2844	1351	490	412	40877	42028	42016	38585	1.57668e-07
Har_00213187	---NA---	1.34626	1.33822	-0.220895	0.693469	1.53998	0.693025	-0.572167	0.61726	1782	884	23008	2605	2349	12768	36831	20803	1.58345e-07
Har_00179906	---NA---	1.29595	1.47178	-0.590529	-0.152777	1.16586	-0.647458	2.56445	-0.13576	1985	666	30644	21937	4665	38796	388	34873	1.58829e-07
Har_00139744	---NA---	-1.74702	1.24388	1.63638	0.627725	-2.23161	0.792842	1.22749	0.1455	41490	1054	674	3108	42067	9793	1926	29978	1.59021e-07
Har_00008566	lipase	-1.74036	-0.306202	2.42682	1.08567	-1.42444	-0.0276003	2.86401	1.26235	41475	33599	353	1172	39970	30315	312	10018	1.59351e-07
Har_00013675	myosin heavy chain	1.87734	1.15135	0.0922449	1.19396	0.191658	0.217579	-0.458554	1.01586	558	1283	11613	981	23524	24124	35580	13348	1.60424e-07
Har_00106219	gelsolin precursor	1.28338	0.693822	0.24812	0.345803	0.899068	1.01973	0.558003	1.06642	2032	3524	7829	6601	8103	5588	10466	12540	1.60498e-07
Har_00172289	---NA---	0.197381	2.26338	1.45643	1.78415	-0.553861	-0.75815	-2.72851	-2.50521	14230	174	803	428	34587	39671	43654	43180	1.60627e-07
Har_00107437	beige beach domain containing protein	1.4709	0.00725317	-0.089633	-0.361771	1.39527	1.05851	-0.24985	3.16979	1367	18756	18731	31835	3048	5082	32881	284	1.61399e-07
Har_00206492	---NA---	0.95495	0.539196	1.6948	2.12616	-0.973478	0.009619	-0.646643	1.01931	4155	5125	639	298	37752	29142	37582	13298	1.62712e-07
Har_00196888	---NA---	1.44754	1.36699	0.742173	-0.905875	-0.00425315	1.44002	-0.0967512	0.96089	1429	826	2423	41778	27637	1564	30384	14239	1.63072e-07
Har_00212908	---NA---	2.06536	-0.217798	0.328701	0.955298	2.02427	-0.372128	0.0329885	0.603999	418	31004	6369	1475	906	35927	26818	21082	1.63515e-07
Har_00126253	---NA---	-1.13987	2.08465	0.494922	-0.494289	-0.020669	0.484423	2.73693	1.35716	38193	240	4258	36872	28041	18146	341	9025	1.6447e-07
Har_00111845	ommochrome binding protein 2	1.53376	0.110883	-0.207292	0.413716	2.17468	0.839358	0.274758	1.25372	1189	13576	22581	5473	684	8648	18894	10130	1.64832e-07
Har_00100386	acyl-delta-9 desaturase	-1.25793	-0.156381	-0.959705	4.68335	-0.128658	0.66151	0.0562446	4.79097	39613	28648	41061	55	29744	13553	26118	84	1.65421e-07
Har_00163468	---NA---	0.14434	1.58385	2.41227	1.71883	-1.06055	-0.945682	-1.48242	0.349562	15126	519	360	465	38265	40746	42267	26245	1.6588e-07
Har_00011123	imp dehydrogenase gmp reductase	1.13015	0.65072	0.692748	-0.0301538	1.04909	0.914807	0.938918	0.271239	2872	3941	2706	18041	5904	7172	3503	27735	1.659e-07
Har_00055497	synaptic vesicle protein	-0.923297	-0.0480149	1.20239	-0.344477	0.684789	0.912476	1.67769	2.48397	31259	23429	1110	30922	12640	7217	875	1135	1.66204e-07
Har_00147192	---NA---	-1.58185	2.91434	-0.219921	-0.573805	-0.869677	3.37151	-0.0368862	0.730856	41055	58	22982	38411	37090	54	29127	18580	1.66281e-07
Har_00145252	---NA---	1.51374	0.435114	-0.360413	-0.756313	3.29515	1.0405	-0.114605	1.25728	1234	6487	26765	40689	160	5302	30689	10072	1.6683e-07
Har_00089386	methionine-rich storage protein	0.927383	0.294977	0.480268	-0.172628	2.35202	0.394882	1.26608	-0.00400352	4394	8923	4391	22623	498	20206	1778	32811	1.66863e-07
Har_00175833	---NA---	0.847817	1.69744	1.58788	1.65954	-2.4604	-2.25707	-2.82368	-0.443254	5103	420	706	499	42395	43554	43686	37926	1.68584e-07
Har_00136155	---NA---	-1.13815	-0.0234804	3.55173	-0.31124	0.573212	1.01343	0.641696	2.61408	38155	21659	196	28981	15093	5688	8116	708	1.68999e-07
Har_00048813	ribonuclease t2	3.14443	-0.0335274	-1.62739	0.487629	3.57794	-0.515894	-1.8247	0.52912	118	22486	43378	4493	122	37594	42964	22733	1.69065e-07
Har_00125440	---NA---	0.980337	1.19649	2.28517	1.69874	-1.47624	-1.43606	-0.697928	-1.2516	3923	1156	395	478	40151	42492	38075	41696	1.69259e-07
Har_00031895	isoform a	1.79166	1.83232	0.535841	1.09913	-0.162435	-1.2893	-1.53174	-2.5523	648	348	3855	1147	30199	42070	42395	43208	1.69355e-07
Har_00036498	---NA---	2.47065	0.857911	-0.539032	-1.10765	2.35713	0.826475	0.280068	-0.605379	233	2432	29983	42671	494	8927	18717	39075	1.70651e-07
Har_00030999	nuclear lamin l1	-1.08436	0.0238714	-0.710633	2.93704	0.198722	1.75767	0.669709	1.68005	36135	17706	32960	149	23366	729	7427	5927	1.71947e-07
Har_00074836	homogentisate-dioxygenase	0.770009	1.03487	0.202356	0.502434	1.14943	1.13313	-0.163162	1.23175	5880	1635	8844	4315	4795	4101	31526	10370	1.72133e-07
Har_00138784	---NA---	1.26603	1.25319	-0.811498	-0.309464	1.4477	1.88117	-1.01428	0.859736	2127	1030	37601	28874	2750	555	40373	16108	1.72299e-07
Har_00117442		1.32771	0.915024	-0.572476	0.267057	1.96235	1.49695	-1.15655	-1.28305	1854	2128	30444	8221	1032	1353	41103	41777	1.72786e-07
Har_00106431	cg3823 cg3823-pa	1.29122	0.671603	-0.0768995	-0.546172	1.36941	1.23905	0.899069	1.01829	2003	3722	18322	37916	3188	2791	3866	13314	1.73107e-07
Har_00216741	---NA---	-0.830881	0.88449	1.41584	1.08277	-0.217881	0.997151	-0.00980926	1.60438	30255	2272	845	1182	30935	5931	28347	6643	1.73118e-07
Har_00117776	---NA---	-1.07742	-0.0478714	3.53149	-0.437852	0.805708	2.96152	0.187331	0.817693	35866	23421	200	35128	9913	109	22034	16901	1.7331e-07
Har_00031063	core 1 udp-galactose:n-acetylgalactosamine-alpha-r beta- galactosy	1.84423	0.254218	0.655925	-1.13516	3.07089	0.00439835	-0.0609069	0.600462	587	9681	2914	42753	183	29315	29661	21155	1.73927e-07
Har_00204951	---NA---	1.238	1.42822	1.6455	1.19122	-0.68746	-1.13454	-1.43979	-0.208058	2278	716	666	984	35747	41577	42152	35700	1.74473e-07
Har_00191886	---NA---	1.41612	-0.0816812	1.90467	-0.3696	0.192161	1.07303	0.52354	2.11953	1502	25372	529	32242	23507	4919	11474	2773	1.74524e-07
Har_00091897	---NA---	1.87714	0.937705	-0.478567	0.147704	2.34621	0.583595	-0.578756	0.565352	559	2033	29091	11309	505	15641	36902	21949	1.74569e-07
Har_00067167	cg9471 cg9471-pb	-0.438221	1.14841	0.690504	0.523142	-1.21636	1.37625	0.963379	0.295252	25547	1288	2718	4100	39080	1841	3324	27285	1.74621e-07
Har_00004915	carboxylesterase	0.965505	0.676554	-0.0151978	-0.446421	1.26175	1.40465	1.55331	-0.899112	4050	3671	15925	35430	3884	1721	1052	40591	1.74747e-07
Har_00053380	galactosesoluble 9	0.478043	1.42554	2.06607	2.19164	-1.36386	-0.48072	-1.63197	-1.19086	9628	724	463	284	39729	37204	42617	41531	1.75001e-07
Har_00010054	otopetrin	1.09284	1.36712	-0.101379	0.019155	1.62319	1.38306	0.100293	-0.105195	3123	825	19123	15567	2008	1818	24832	34496	1.7504e-07
Har_00026903		1.70682	0.230233	0.0545616	0.341692	1.99183	0.299639	0.814507	-0.0748949	785	10227	12793	6677	973	22278	4755	34068	1.7574e-07
Har_00215440	---NA---	1.36242	1.57783	0.717098	1.68273	0.0276151	-2.04825	-3.20889	-1.47121	1716	525	2549	490	26766	43387	43765	42161	1.75969e-07
Har_00117110	sugar transporter	-4.63311	0.935546	0.70902	1.72245	-4.36699	0.624185	0.6322	1.87807	43724	2040	2595	463	43638	14539	8369	4259	1.76873e-07
Har_00238998	---NA---	1.2861	1.10447	1.2667	0.98488	-0.973689	-0.234469	-0.715275	1.07954	2023	1405	1014	1391	37753	34058	38232	12341	1.775e-07
Har_00067027	arystal structure of epiphyas postvittana takeout 1	-0.495234	0.176801	1.25506	2.56284	-3.17456	-2.97074	-3.26519	2.72399	26387	11471	1025	203	43118	43780	43771	468	1.77742e-07
Har_00007503	orf	1.8632	1.07021	-1.12291	1.14685	1.08299	0.458216	-0.164709	0.691998	574	1524	42247	1058	5479	18723	31544	19345	1.7863e-07
Har_00098770	g protein-coupled receptor protein	1.62425	0.964848	-0.201416	-0.145231	1.71052	1.12835	0.550861	-0.27849	961	1904	22393	21697	1703	4162	10658	36482	1.78808e-07
Har_00008147	ommochrome binding protein 2	-1.07885	0.796473	-0.948535	-0.44851	0.956754	3.22019	0.151482	2.42211	35918	2777	40868	35485	7188	74	23234	1372	1.78998e-07
Har_00008143	ommochrome binding protein 2	-0.0349462	0.492563	1.09987	-0.714216	-0.207794	1.28601	0.561202	2.66707	18934	5724	1300	40260	30821	2395	10388	567	1.79986e-07
Har_00019940	nicotinic acetylcholine receptor alpha 9-ii subunit	1.16595	1.18497	-0.961119	-0.14028	1.29915	1.14401	0.652075	1.48659	2669	1192	41086	21549	3631	3954	7858	7778	1.80386e-07
Har_00016817	fibrillin-like protein	-0.140691	1.04086	0.905761	0.111442	-0.350577	1.33397	1.28384	0.209175	20846	1618	1789	12432	32537	2055	1718	28800	1.81122e-07
Har_00121159	aaa atpase containing von willebrand factor type adomain	0.0893817	1.18095	0.925409	-0.0244613	-0.0792208	1.53568	0.988273	-0.328513	16120	1199	1728	17817	29004	1240	3140	36964	1.81286e-07
Har_00004232		-1.21012	-0.250161	-1.02867	4.14702	0.574063	0.594539	0.125732	4.33092	39168	32000	41717	77	15074	15335	24048	111	1.81306e-07
Har_00117943	heat shock protein	1.7191	1.13097	1.07534	-0.459108	1.19668	0.711428	0.156191	-1.16453	753	1332	1347	35818	4386	12242	23074	41460	1.81407e-07
Har_00013559	lipopolysaccharide binding protein	1.09665	1.62749	-0.530705	-1.16234	1.55152	2.06872	-0.34082	-1.11098	3095	476	29870	42826	2304	407	34075	41285	1.81438e-07
Har_00063770	---NA---	-0.687571	1.34584	1.07029	-0.517219	-0.617824	1.62804	1.35286	-0.301277	28816	875	1361	37348	35152	1004	1501	36691	1.81804e-07
Har_00209295	---NA---	1.76	0.415448	0.16475	-1.44155	1.80224	0.935786	0.864261	0.0562372	681	6763	9659	43383	1433	6836	4216	31535	1.8344e-07
Har_00117412	phosphoinositide-3-class 3	1.6776	0.856627	-0.568976	-0.32483	2.40766	1.39902	-1.54524	-0.689356	849	2438	30407	29792	457	1748	42421	39568	1.83489e-07
Har_00041120	neuropeptide receptor a23	1.66109	0.268013	-0.723206	0.706449	2.4952	0.960217	-0.31448	-2.95456	887	9421	33329	2524	381	6470	33736	43351	1.84956e-07
Har_00082589	isoform b	1.47198	0.80196	-0.91921	0.0534992	1.34157	1.71832	0.275265	0.514814	1362	2746	40395	14224	3364	807	18879	23016	1.85003e-07
Har_00125590	---NA---	1.11565	1.26476	1.82542	1.46778	-1.34187	-0.8719	-1.34256	-0.165338	2971	1005	569	633	39654	40366	41835	35201	1.8501e-07
Har_00108806	hyaluronidase	1.74391	0.625347	-2.15402	-0.443609	2.26605	1.72539	-1.00565	0.130324	706	4193	43681	35339	575	791	40327	30258	1.85085e-07
Har_00077295	interleukin 2gamma chain	0.287859	0.552036	2.5786	2.08738	-0.318027	-0.255018	-0.540155	1.26972	12764	4980	318	314	32154	34366	36504	9940	1.85728e-07
Har_00015983	cytochrome p450	-1.76913	1.21986	1.10783	-0.482096	-1.34349	2.54256	0.893407	-0.310889	41533	1107	1280	36513	39660	207	3922	36790	1.85769e-07
Har_00001600	cg12926-pa-like protein	1.57776	0.00946999	0.147986	0.466681	1.54322	0.397569	0.728583	1.31587	1062	18585	10065	4751	2337	20128	6097	9435	1.86387e-07
Har_00023360	chemosensory protein 11	1.22276	1.92194	-0.991478	-1.01338	1.34373	2.18553	-1.93565	-1.24611	2359	298	41404	42331	3350	346	43122	41680	1.87329e-07
Har_00022200	exo iii v-trex	0.140074	0.949322	1.64025	0.932183	-0.437973	-0.152132	-0.314265	2.21691	15201	1981	670	1540	33458	32765	33731	2239	1.87741e-07
Har_00030045	---NA---	-0.433329	1.64446	0.584547	-0.0786862	-0.35477	1.48765	1.04826	0.369143	25471	464	3441	19703	32590	1384	2759	25865	1.88226e-07
Har_00122032	nima-related kinase 8	-0.102894	0.82159	0.817187	0.820141	1.93549	-0.009413	-0.48787	1.23743	20195	2638	2093	1936	1083	29832	35908	10308	1.88401e-07
Har_00053281	glucosyl glucuronosyl transferases	0.0517049	1.35848	2.52183	2.43397	-1.2428	-0.499485	-1.41294	-0.578077	16779	850	338	224	39208	37424	42060	38896	1.89174e-07
Har_00140166	---NA---	1.63179	0.696838	0.982769	1.14156	-0.617517	0.106639	-0.41939	0.963335	944	3502	1574	1068	35148	26667	35092	14194	1.8935e-07
Har_00241017	---NA---	1.12232	1.15608	1.30015	-0.149979	0.223647	1.50752	-0.305784	0.00249863	2924	1268	971	21849	22804	1321	33618	32625	1.89669e-07
Har_00112587	kynureninase	-0.296638	1.17655	1.44025	1.59222	-1.45112	-1.94862	0.971212	-0.333191	23430	1206	821	536	40071	43296	3257	37005	1.89757e-07
Har_00000555	cytochrome p450 cyp4s4	1.5132	0.307231	-0.233968	-0.665125	3.09009	0.212067	1.20816	0.163446	1235	8675	23401	39700	181	24257	2010	29658	1.9012e-07
Har_00117641	glycoside hydrolases	2.87981	0.640338	-1.13982	-0.623605	2.88487	0.682979	-0.180082	0.322855	156	4044	42316	39141	225	13023	31809	26770	1.90273e-07
Har_00195969	---NA---	-1.2555	3.84547	-0.901567	-0.387332	0.626286	0.964488	0.426024	2.14882	39600	15	40099	33068	13933	6391	14362	2611	1.91945e-07
Har_00106821	isoform b	1.33551	0.924828	-0.905647	1.06752	0.457262	1.26186	-0.897548	1.47438	1819	2083	40175	1207	17671	2597	39623	7889	1.92354e-07
Har_00225707	---NA---	1.31381	0.96339	-0.836304	-0.161963	1.8923	1.63382	-0.830154	0.737816	1905	1914	38573	22228	1181	991	39146	18445	1.92807e-07
Har_00040185	26-kda lectin	1.41393	1.36815	0.425853	-0.384753	1.21123	1.22008	-0.982186	0.384053	1513	822	4965	32954	4255	2971	40178	25594	1.93055e-07
Har_00121500	corazonin receptor	1.60722	0.337245	0.985825	-0.297076	1.6322	0.851765	0.429023	0.042244	991	8096	1561	28196	1973	8378	14269	31781	1.93186e-07
Har_00161149	---NA---	0.590784	0.297439	-0.331731	-0.213766	15.7552	0.0372725	-0.362201	0.645866	8023	8879	26108	24168	3	28336	34365	20243	1.9399e-07
Har_00049925	glucose dehydrogenase	-1.0659	-0.0104797	3.72409	-0.566886	0.190827	0.511094	4.47792	1.39972	35422	20255	181	38299	23547	17567	151	8610	1.95208e-07
Har_00179496	---NA---	-0.159533	0.680585	1.0783	0.588565	-1.02471	0.334569	2.08831	0.833816	21162	3638	1345	3462	38043	21526	549	16603	1.9529e-07
Har_00025492	leucine rich repeat containing 34	-0.929521	0.080406	-0.797884	-0.464492	0.563398	5.48011	0.756413	1.265	31353	15069	36941	35983	15326	5	5583	9992	1.9593e-07
Har_00218731	---NA---	2.08363	0.915046	-0.303611	0.501096	2.42609	-1.22314	-0.884839	-0.604253	400	2127	25438	4331	443	41876	39533	39066	1.95993e-07
Har_00117099	sulfide quinone reductase	0.154284	-0.121941	-0.793255	-0.375028	2.73894	1.2477	1.27271	1.87723	14958	27184	36750	32524	273	2708	1754	4263	1.96073e-07
Har_00014495	n-ethylmaleimide sensitive fusion protein	0.446772	1.0262	0.42924	0.301465	0.484952	1.22333	0.693063	1.06775	10161	1661	4923	7492	17066	2943	6876	12524	1.96493e-07
Har_00117303	sulfotransferase	1.315	1.08218	-0.651636	0.0669804	2.17476	1.3732	-0.96933	-3.35004	1899	1482	31546	13771	683	1857	40109	43441	1.97183e-07
Har_00129829	---NA---	1.27823	-0.316623	1.70811	-0.697225	1.18325	0.410283	1.73966	0.578643	2055	33886	629	40060	4498	19842	801	21650	1.98199e-07
Har_00047128	cg8507 cg8507-pa	1.86884	0.688116	-0.327686	0.834449	0.777409	1.00636	0.454864	-0.0390863	568	3575	26017	1868	10553	5789	13512	33515	1.99255e-07
Har_00125026	---NA---	-1.02891	0.0444994	-0.778383	-0.360152	0.649125	6.5136	0.211322	0.917265	33785	16630	36052	31766	13400	1	21100	15009	1.99278e-07
Har_00124707	---NA---	0.977786	2.61985	1.41624	0.740029	-2.43376	-2.99931	-3.45114	-1.93796	3945	102	844	2331	42367	43785	43786	42807	2.00885e-07
Har_00113749	---NA---	1.43435	1.91551	-0.725131	0.882271	-0.976553	0.894698	-1.07492	1.29883	1459	301	33382	1697	37777	7539	40701	9618	2.02423e-07
Har_00067599	pickpocket	1.21277	0.959408	-0.329546	-0.0772855	1.58505	0.691357	-0.761934	2.49264	2408	1933	26065	19657	2165	12801	38638	1100	2.05015e-07
Har_00117576	---NA---	1.85628	0.85003	-0.563962	-0.058322	1.8879	0.73276	0.38132	0.885023	579	2478	30342	19044	1192	11608	15702	15622	2.05362e-07
Har_00069057	glucosyl glucuronosyl transferases	1.51487	-0.0503111	1.99906	-0.265107	0.937144	0.098115	1.59234	-0.350743	1231	23585	492	26647	7479	26880	990	37166	2.05482e-07
Har_00130422	---NA---	0.0238547	1.12551	2.18942	1.91941	-1.03567	-0.023855	-0.769395	0.774191	17328	1346	426	360	38105	30223	38696	17747	2.06457e-07
Har_00015351	sugar transporter	1.73605	0.623665	-0.0391231	1.16162	1.11853	-0.394661	-0.778075	1.5139	719	4210	16959	1029	5086	36231	38760	7505	2.06648e-07
Har_00109692	low density lipoprotein receptor adaptor protein 1	-0.17822	-0.372737	-1.9918	2.5958	1.10372	1.01143	-1.29372	2.94764	21499	35206	43622	199	5237	5715	41654	349	2.08635e-07
Har_00188313	---NA---	2.11215	0.940524	-1.6625	-2.42335	2.14418	1.42458	-1.4717	-0.665869	382	2020	43412	43786	722	1625	42235	39435	2.09179e-07
Har_00234440	---NA---	-0.114367	1.27716	1.65597	2.54413	-0.807541	0.0683489	-0.939146	0.352039	20414	986	657	207	36642	27555	39908	26195	2.10869e-07
Har_00003116	---NA---	-1.29602	1.4527	2.44752	1.70071	-0.841706	-0.567258	0.291444	0.424958	39898	685	348	476	36898	38086	18340	24802	2.11201e-07
Har_00002215	olfactory receptor 18	-0.721988	-0.35701	-0.8104	0.72368	2.4937	0.500222	1.52268	1.89062	29179	34864	37563	2431	384	17788	1102	4174	2.13009e-07
Har_00116058	glycoside hydrolases	-0.906417	-0.755867	2.40864	1.01675	-0.585049	-0.718141	2.70379	1.2371	30978	40626	361	1315	34857	39362	346	10311	2.13426e-07
Har_00155246	---NA---	-1.15649	2.09267	0.307806	-0.539071	-0.0042932	1.14682	1.43671	1.35796	38466	239	6753	37777	27641	3919	1278	9015	2.13618e-07
Har_00163287	---NA---	1.14229	0.921012	0.720634	1.97689	0.214068	-0.0878587	-0.810901	0.651099	2794	2097	2530	346	23016	31603	39010	20132	2.13824e-07
Har_00114008	glucosyl glucuronosyl transferases	1.10712	-0.178725	1.74282	-0.471815	1.43597	0.18417	2.00109	-0.224465	3026	29523	612	36201	2801	24899	596	35878	2.15419e-07
Har_00034293	phosphatidic acid phosphatase type 2c	1.22347	1.16022	-0.966126	-0.38416	2.39264	1.5606	-1.10712	-0.0239825	2354	1248	41141	32936	467	1179	40866	33254	2.17379e-07
Har_00219164	---NA---	1.51672	0.606773	0.306439	-0.581883	1.76809	1.25284	-0.316974	0.901003	1224	4386	6782	38532	1547	2658	33770	15314	2.17725e-07
Har_00162028	---NA---	-0.362349	-0.00164366	0.252689	1.12452	1.81657	-0.0912819	1.35805	1.14942	24393	19525	7734	1093	1386	31672	1489	11358	2.18137e-07
Har_00081151	---NA---	1.52017	0.884416	-0.619829	0.134641	1.69491	1.34735	-0.049284	0.18444	1217	2274	31065	11676	1751	1976	29413	29259	2.18138e-07
Har_00035458	vitellogenin	-0.527113	1.82169	0.552744	-1.82682	-0.183525	2.20432	0.836431	-1.58045	26836	354	3686	43651	30489	336	4509	42340	2.18171e-07
Har_00230311	---NA---	2.1098	1.20281	-0.559094	-0.859492	2.19711	1.02795	-1.08232	-0.351475	384	1144	30278	41487	656	5474	40732	37174	2.18974e-07
Har_00015554	acyl-delta-9 desaturase	-0.436629	1.1568	1.1824	0.143353	-1.14115	1.05232	1.6294	-0.440032	25526	1265	1147	11427	38711	5160	938	37907	2.19376e-07
Har_00040597	sugar transporter	-1.66107	0.114493	0.453077	1.60569	-0.570557	0.676878	1.08613	2.28387	41280	13363	4652	525	34719	13180	2551	1918	2.20139e-07
Har_00050228	autophagy-specific gene 12	-0.293496	3.39673	1.56892	0.92308	-2.31036	-2.56691	-3.1587	-2.04314	23397	33	717	1576	42207	43697	43754	42901	2.20437e-07
Har_00006893	protein	2.55111	-0.765437	-0.102534	0.690336	2.3451	-0.182539	0.0294104	0.893863	210	40697	19169	2632	507	33240	26927	15449	2.20616e-07
Har_00047682	---NA---	-1.0168	1.1021	1.21108	-0.251544	-0.831765	1.42481	1.45667	0.120265	33338	1413	1102	25923	36824	1624	1235	30430	2.20723e-07
Har_00116385	apolipoprotein d	1.66443	0.758567	-1.47565	0.071023	2.02637	1.32463	-1.8674	0.501109	880	3066	43195	13646	902	2110	43023	23268	2.21134e-07
Har_00047559	glucose dehydrogenase	0.0768867	0.309453	2.10585	0.326172	1.03833	0.0656934	1.04134	0.938801	16332	8637	448	7000	6050	27614	2805	14618	2.21155e-07
Har_00174956	---NA---	1.0365	1.18933	-0.311444	0.65569	1.13853	1.03018	-0.989459	1.31531	3526	1179	25612	2882	4891	5450	40222	9439	2.26637e-07
Har_00116342	kynureninase	-0.682075	-0.741272	1.05539	1.35819	-0.191122	-0.578797	1.45579	2.31213	28770	40513	1389	738	30578	38179	1237	1800	2.26664e-07
Har_00150805	---NA---	0.115011	1.4141	2.32493	1.99645	-1.70946	-0.307983	-1.18544	-0.115011	15669	742	387	337	40894	35110	41224	34619	2.26754e-07
Har_00104929	adhesion-like transmembrane protein	1.35764	0.896607	0.505251	1.37028	1.06365	-0.249912	-1.78566	0.0389047	1736	2214	4138	731	5708	34293	42893	31848	2.26885e-07
Har_00192480	---NA---	-0.956741	-0.0613461	-0.826893	-0.327962	1.14946	2.90515	0.264354	3.06868	31804	24291	38209	29957	4794	126	19228	303	2.27117e-07
Har_00094424	cathepsin l	1.57843	0.952891	0.468216	-0.0943279	1.9351	0.592678	0.131964	-1.15925	1058	1961	4512	20193	1084	15384	23836	41440	2.27247e-07
Har_00034895	aminoadipate-semialdehyde dehydrogenase	1.57375	0.922542	-0.312276	-0.28809	1.83285	1.1216	0.639699	-1.18489	1079	2092	25630	27742	1345	4258	8169	41515	2.27502e-07
Har_00093126	glucosyl glucuronosyl transferases	-1.55635	1.48825	0.958128	-0.526758	-1.87539	1.58507	1.48779	-0.260355	40984	641	1633	37544	41322	1115	1158	36290	2.27596e-07
Har_00102006	steroid dehydrogenase	-0.502252	0.0676908	1.13613	0.499725	-0.44215	0.477886	1.36888	2.36215	26493	15553	1224	4354	33498	18280	1446	1608	2.2818e-07
Har_00047532	atp-bindingsub-family c (cftr mrp)member 4	1.55669	0.842792	-0.795085	0.349217	2.16721	1.14115	-0.732839	-2.41324	1124	2514	36831	6548	696	3985	38395	43130	2.28433e-07
Har_00093124	glucosyl glucuronosyl transferases	-1.88905	1.66791	1.16708	-0.474907	-1.74957	1.77797	0.890942	-0.233641	41783	442	1174	36311	41014	688	3945	35978	2.30116e-07
Har_00002487	retinoid x receptor	1.7331	0.68183	-0.794146	-0.518072	2.20054	1.59568	-0.317228	-0.273247	724	3630	36785	37367	654	1089	33774	36417	2.30946e-07
Har_00034327	---NA---	1.1902	0.727666	0.0526824	-0.11503	1.63853	0.876507	1.0088	0.0774851	2534	3270	12868	20798	1942	7881	3002	31163	2.31729e-07
Har_00130351	chloramphenicol acetyltransferase	-0.719764	-0.00280452	-0.699817	-0.293578	0.735438	1.80836	5.15907	1.61279	29160	19626	32620	28015	11543	641	125	6568	2.31861e-07
Har_00018057	---NA---	-0.0105157	1.20861	1.10851	-0.229128	0.022995	1.28671	1.15952	-0.0912709	18384	1130	1278	24861	26862	2385	2199	34308	2.32824e-07
Har_00019809	---NA---	1.07486	1.27213	0.00270987	-0.393642	1.53501	1.66892	-0.0182514	-0.00271034	3237	991	14905	33297	2376	899	28638	32780	2.32983e-07
Har_00070031	tpa:cuticle protein	-1.1132	-0.0892699	3.66747	-0.35532	0.641074	0.720335	4.13706	0.594053	37337	25712	186	31524	13609	11985	164	21298	2.3404e-07
Har_00172203	---NA---	0.878722	1.04815	1.60852	2.41639	-1.15398	-0.851081	-2.23722	-0.61363	4835	1596	695	226	38785	40249	43404	39125	2.34498e-07
Har_00151101	---NA---	0.108335	1.67718	2.57026	1.42895	-0.975915	-1.02973	-1.04418	-0.105659	15773	435	323	669	37772	41155	40538	34505	2.35279e-07
Har_00225290	---NA---	-2.53644	3.42566	-1.47773	-1.8175	-0.57141	2.98858	0.494957	0.262373	42659	32	43200	43645	34728	105	12325	27885	2.35407e-07
Har_00178727	---NA---	-1.12774	1.18803	0.571918	-0.384058	0.536896	3.26018	0.0568075	0.54721	37894	1182	3529	32930	15912	68	26106	22342	2.3974e-07
Har_00043478	prophenoloxidase subunit 2	0.639928	1.22566	0.466132	-0.478533	0.683846	1.21936	1.13653	0.218544	7375	1089	4531	36416	12665	2974	2305	28644	2.40514e-07
Har_00010416	sugar transporter	-1.12285	-0.0903554	1.29388	0.635422	0.362596	1.1101	1.3026	1.46805	37708	25757	979	3045	19540	4417	1661	7948	2.40764e-07
Har_00240922	---NA---	-6.63082	1.2844	1.99236	1.02546	-3.98965	-2.02624	1.07322	0.438092	43839	972	496	1288	43523	43362	2618	24548	2.40964e-07
Har_00050997	glycoside hydrolases	2.02026	0.626915	-0.34242	-0.678773	1.54261	1.38212	0.569734	-0.564498	449	4170	26352	39878	2340	1821	10153	38790	2.40981e-07
Har_00128041	tn554- transposase c	-1.37916	-0.38791	3.81596	-0.177496	0.182785	0.682702	3.45734	1.39755	40345	35579	172	22791	23720	13029	221	8636	2.42225e-07
Har_00111156	protein	2.50354	-1.19277	-0.554819	0.549665	2.931	0.725544	-0.336019	-0.114911	224	42617	30222	3837	215	11847	34014	34617	2.423e-07
Har_00028958	fcn i precursor	0.96628	1.00341	0.649631	-0.130861	1.34836	0.307038	1.09077	-1.06486	4040	1736	2945	21250	3310	22121	2523	41145	2.43476e-07
Har_00237834	---NA---	-1.01721	0.0989161	-0.48598	-0.309617	0.293659	5.08498	0.597699	1.75807	33347	14250	29214	28879	21212	8	9362	5246	2.43852e-07
Har_00126478	---NA---	0.785937	0.585789	0.617323	-0.53871	1.62682	0.986279	1.04246	0.0780106	5721	4613	3162	37764	1997	6090	2799	31153	2.43897e-07
Har_00025778	cg1091 cg1091-pa	1.47962	1.07075	-0.298729	-0.439629	2.0649	1.38692	-0.31985	-0.301861	1341	1522	25306	35196	824	1801	33813	36694	2.44283e-07
Har_00126425	---NA---	1.95727	0.0467014	-0.130732	0.82579	2.04792	-0.0184498	-0.96751	1.23502	493	16516	20132	1903	862	30099	40094	10333	2.44712e-07
Har_00035394	programmed cell death 11	0.401958	1.49493	2.59481	1.59639	-2.75249	-0.526279	-1.85674	-1.80382	10880	627	312	533	42728	37699	43011	42668	2.44746e-07
Har_00135187	---NA---	2.2329	0.0520082	-0.942007	0.742987	2.60395	0.729846	-1.82342	-0.782522	332	16258	40766	2317	328	11695	42959	40061	2.45636e-07
Har_00053696	cg2867	1.29	0.112408	-0.971464	1.26465	1.21529	1.24933	-0.590006	1.43557	2011	13474	41196	867	4234	2689	37021	8270	2.46202e-07
Har_00072689	---NA---	0.122407	1.86654	0.383895	0.0288458	-0.245688	1.41084	0.918859	-0.874537	15531	329	5540	15142	31302	1692	3673	40483	2.46359e-07
Har_00226511	---NA---	-1.18284	2.67273	-0.824734	-0.332782	0.494108	1.04015	0.60006	2.52581	38831	92	38124	30257	16874	5310	9279	989	2.47294e-07
RC7		-0.142292	1.67148	1.8171	1.55038	-0.584936	-0.321155	-0.819639	0.489489	20876	441	577	567	34855	35278	39071	23509	2.48265e-07
Har_00108025	low density lipoprotein receptor adaptor protein 1	0.13923	-0.379438	-2.71511	3.06268	0.439073	0.75638	-1.4682	4.1478	15210	35370	43780	134	18040	10889	42225	130	2.48368e-07
Har_00108937	---NA---	-0.0202303	1.32878	3.12991	1.6487	-0.34248	-1.00462	-0.846373	0.0202303	18637	897	240	504	32441	41049	39263	32202	2.48477e-07
Har_00157520	---NA---	5.83195	-0.239063	0.321824	0.0684085	0.589574	0.504498	0.144982	1.22901	19	31664	6488	13730	14726	17699	23432	10405	2.48542e-07
Har_00138785	---NA---	1.41486	1.51151	-0.804748	-0.0915709	0.921025	1.85286	-0.586829	0.150268	1509	604	37271	20105	7740	585	36991	29895	2.49578e-07
Har_00055644	---NA---	-0.798347	0.916265	-0.0308855	0.643123	1.2198	0.0205441	2.97209	0.0824139	29968	2123	16628	2963	4205	28808	290	31062	2.49631e-07
Har_00037158	glycoside hydrolases	-1.46587	-0.318677	1.75912	0.428602	-0.0470965	0.757094	1.48822	2.22637	40690	33935	600	5254	28528	10862	1157	2193	2.49772e-07
Har_00024017	alpha-tocopherol transfer protein	1.04535	0.623637	0.3629	1.54406	-0.101112	-0.830764	-1.13964	2.39653	3450	4211	5829	575	29342	40125	41018	1456	2.49873e-07
Har_00022524	synaptic vesicle protein	-1.1035	2.15914	-0.79649	-0.358011	0.935864	2.47995	0.072468	1.41568	36891	214	36880	31654	7500	229	25648	8459	2.50632e-07
Har_00207754	---NA---	0.694046	1.02926	1.52746	2.30009	-1.428	-0.207767	-1.3867	0.207767	6718	1652	740	258	39980	33642	41966	28833	2.51667e-07
Har_00114043	gag-pol protein	-0.126886	-0.418993	0.707811	2.73041	-0.0277486	-1.45857	-1.84939	3.61756	20611	36249	2603	184	28179	42538	42993	187	2.51676e-07
Har_00016916	inwardly rectifying k	-1.86512	-0.613032	0.846506	0.742376	-1.02343	-0.533606	0.660852	5.73896	41730	39289	1975	2322	38031	37778	7638	42	2.52911e-07
Har_00029099	serine protease	-3.0592	1.65039	0.713924	-1.06972	-3.35153	2.18582	1.07474	-1.09779	43088	461	2572	42538	43232	345	2609	41249	2.54584e-07
Har_00039391	cuticular protein 4 from low complexity family (agap003334-pa)	0.473751	1.51547	2.6478	1.3281	-1.52388	-1.47379	-1.73591	-0.164301	9689	598	303	769	40332	42570	42814	35186	2.54842e-07
Har_00027971	transferrin	-0.0187964	1.60491	1.19085	-0.518426	-0.456303	0.91311	1.67964	-1.59416	18610	497	1131	37375	33649	7204	870	42364	2.54931e-07
Har_00031028	keratin associated protein 5-4	1.03885	0.739008	0.117148	0.528214	1.42917	1.19725	0.314357	-5.56811	3501	3194	10876	4048	2838	3247	17639	43720	2.55328e-07
Har_00070206	vitellogenin	-4.54167	1.15805	1.29048	-2.01518	-2.37098	1.54615	1.85975	-1.72316	43706	1257	982	43715	42296	1214	680	42543	2.55674e-07
Har_00084829	fibrillin-like protein	-0.056468	1.39178	0.913261	-0.582631	0.0397062	1.22914	1.16384	0.632644	19369	778	1766	38544	26505	2885	2182	20492	2.55953e-07
Har_00128816	---NA---	0.790546	1.33411	1.89124	1.58381	-1.51463	-0.7612	-0.951851	-0.369075	5668	888	539	543	40289	39696	39982	37323	2.56578e-07
Har_00036924	y6505_dicdiame: full=uncharacterized protein ddb_g0289975	1.58459	1.01868	-0.720774	-0.807419	2.19523	1.32607	-0.186265	-0.0196791	1044	1683	33252	41127	659	2101	31912	33165	2.56973e-07
Har_00114607	vacuolar protein sorting 13a	0.557094	1.58899	-0.760955	-0.149203	0.91042	2.08648	-0.106616	1.17037	8507	511	35110	21830	7908	396	30547	11090	2.57963e-07
Har_00231925	---NA---	1.67442	-0.16417	1.13601	-0.19617	1.62803	-0.363097	1.19186	-0.0633388	857	28952	1226	23449	1991	35795	2057	33887	2.58612e-07
Har_00128589	---NA---	0.243913	-0.106397	-0.471031	-0.365022	0.502749	4.27405	0.537092	2.0955	13459	26493	28959	32001	16681	20	11088	2901	2.58796e-07
Har_00154599	---NA---	-1.3825	-0.262839	2.41312	-0.160178	0.287787	0.762875	1.54944	2.40698	40360	32405	359	22163	21350	10638	1058	1424	2.59868e-07
Har_00199171	---NA---	-1.16638	2.76319	-0.84262	-0.304817	0.28652	1.14002	0.616023	2.41337	38615	79	38787	28590	21383	3997	8832	1398	2.60535e-07
Har_00138237	cuticular protein cpr2	-0.764459	-0.629784	0.807475	0.352905	0.563817	-0.109781	1.22039	3.37641	29660	39473	2145	6485	15314	32002	1956	229	2.60911e-07
Har_00001438	high molecular weight glutenin subunit x-like protein	-0.103289	3.59748	-1.25423	-0.424402	1.21596	0.0603561	0.76515	1.4408	20205	23	42719	34618	4230	27747	5427	8224	2.62738e-07
Har_00194989	---NA---	3.8849	-0.367828	0.731307	0.279318	0.396657	0.368284	0.257899	1.15787	61	35092	2474	7937	18866	20788	19449	11257	2.63402e-07
Har_00194461	---NA---	1.2595	1.25911	-0.392818	-0.883411	1.63307	1.98587	-1.05288	-0.58389	2159	1014	27458	41648	1971	463	40587	38928	2.63441e-07
Har_00127498	---NA---	-2.34439	-2.23028	2.24263	1.10956	-2.06304	-2.21069	2.60064	1.65728	42447	43698	411	1124	41754	43517	381	6161	2.66725e-07
Har_00203528		-1.82334	-0.715392	0.498924	1.37334	-0.246281	1.16624	0.284079	2.98144	41651	40312	4214	723	31307	3663	18566	336	2.6708e-07
Har_00036088	protein	1.30034	1.07801	1.02125	1.87932	-0.779735	-0.669174	-1.27748	-0.340991	1962	1497	1469	388	36436	38986	41580	37076	2.6755e-07
Har_00129183	---NA---	1.47661	0.651397	0.391651	0.708363	1.24953	0.761515	-0.181841	-0.429362	1348	3933	5431	2510	3969	10693	31837	37816	2.69506e-07
Har_00027213	isoform a	0.954475	1.28242	1.68103	1.6684	-1.55715	-1.22189	-1.48808	-0.734493	4158	976	645	495	40447	41873	42280	39805	2.69529e-07
Har_00205767	---NA---	1.96917	-0.610186	-0.758659	-1.2001	3.73428	0.665625	0.651084	1.11917	484	39264	34994	42942	104	13463	7876	11761	2.70305e-07
Har_00097917	alpha-glucosidase	2.15073	1.19062	-1.80544	-1.07187	1.71135	1.3979	-1.30991	-0.427146	364	1172	43511	42544	1697	1753	41722	37796	2.70367e-07
Har_00071586	choline dehydrogenase	-1.28929	-0.101312	0.831363	-0.41147	0.0551202	1.24603	1.23172	2.85978	39846	26259	2037	34094	26180	2722	1908	379	2.73288e-07
Har_00197407	---NA---	0.225835	1.25937	2.88437	1.89605	-2.11004	-1.25581	-1.86437	-0.225835	13748	1013	263	377	41857	41976	43022	35896	2.73442e-07
Har_00159706	---NA---	0.727442	0.273781	-0.130336	4.29601	0.525005	-0.202831	1.10363	-0.0172644	6324	9314	20116	72	16160	33560	2451	33124	2.74135e-07
Har_00175358	---NA---	0.955514	1.07447	1.66504	2.10885	-1.42264	-1.19326	-1.943	-1.30808	4147	1512	652	305	39963	41779	43135	41835	2.74178e-07
Har_00202600	---NA---	0.156127	1.82385	1.99006	1.52358	-1.11144	-1.24885	-1.86288	-0.156127	14920	352	498	589	38566	41951	43018	35104	2.74678e-07
Har_00051523	fibroin p25	0.950688	-0.380292	1.31207	1.45883	0.21695	-0.870202	1.21289	0.542577	4189	35386	957	643	22949	40358	1989	22417	2.74906e-07
Har_00140316	---NA---	1.04022	0.119224	0.613378	0.977907	-0.0690682	1.21031	-0.0529385	1.56375	3491	13164	3196	1413	28870	3060	29497	7025	2.77263e-07
Har_00095507	cuticle protein	1.07052	0.790022	0.692648	-1.35177	1.39829	0.738444	1.07973	-0.640022	3265	2823	2708	43257	3026	11459	2585	39300	2.77576e-07
Har_00078554	abc transporter	1.60886	0.59758	-1.38049	-0.939735	2.06871	1.75912	-0.238442	0.427661	986	4476	43025	41965	815	728	32724	24752	2.79482e-07
Har_00213299	---NA---	1.2171	1.12569	1.26126	1.27207	-0.119559	-0.252327	-0.756601	-0.150492	2382	1345	1017	856	29599	34327	38596	35039	2.79691e-07
Har_00106769	udp glycosyltransferase 1polypeptide a6	-0.857259	1.9515	0.444693	-0.510806	-2.13352	2.32065	0.692798	0.0822463	30497	281	4739	37214	41891	286	6880	31066	2.82443e-07
Har_00174445	---NA---	0.0866613	1.17608	1.57146	2.42346	-0.979829	-0.242576	-0.798173	0.441181	16167	1209	715	225	37797	34188	38909	24500	2.82686e-07
Har_00108090	cathepsin o	0.0894227	2.08437	1.65779	-0.504398	0.779721	0.444654	0.0582049	1.47001	16119	241	655	37093	10495	19050	26061	7930	2.84606e-07
Har_00108380	kuzbanian-like cg1964-pa	1.94411	0.000882	-0.918833	-1.22132	2.54693	1.32261	-0.000881	1.17352	503	19299	40385	42996	354	2118	28012	11049	2.8547e-07
Har_00217700	---NA---	1.69665	0.671986	-0.107072	0.423896	2.18652	0.325774	-0.0102148	0.100477	803	3720	19306	5325	673	21703	28366	30768	2.85704e-07
Har_00018234	proclotting enzyme	1.22751	0.887776	-0.0030551	-0.0376353	1.89119	1.27489	0.208035	-1.82215	2334	2260	15277	18333	1185	2485	21216	42695	2.87594e-07
Har_00079237	aliphatic nitrilase	0.437653	1.05558	0.704929	-0.58284	0.110184	1.35568	1.49544	-2.2042	10307	1575	2626	38548	25177	1935	1150	43001	2.88924e-07
Har_00101051	vitellogenin	-6.40911	1.23331	1.13103	-1.27809	-5.9685	1.44965	2.09512	-4.0231	43835	1074	1234	43117	43821	1522	545	43556	2.8943e-07
Har_00013516	myosin regulatory light chain 2 smooth muscle	0.127509	2.0701	-0.710748	0.357198	-0.812479	2.88966	-0.303143	0.0935741	15424	246	32966	6418	36685	130	33572	30882	2.89685e-07
Har_00223475	---NA---	-2.22121	1.02999	0.401714	-0.101706	-1.04452	2.04934	1.49807	0.206691	42311	1648	5291	20418	38160	418	1145	28855	2.89725e-07
Har_00030417	---NA---	0.00716782	1.76101	0.448971	0.478031	-0.711361	2.03037	-1.36078	-1.2552	17810	382	4682	4603	35923	432	41897	41708	2.90183e-07
Har_00050281	lethalessential for lifel2efl	1.24072	0.837778	-0.216478	0.362324	2.21373	0.494173	-0.500204	1.13417	2267	2537	22870	6326	639	17927	36060	11572	2.90284e-07
Har_00223416	---NA---	1.38523	0.368372	0.891608	-0.708633	1.53912	0.614839	0.999004	-1.16992	1629	7524	1834	40187	2354	14771	3064	41477	2.91327e-07
Har_00032341	seroin 1	0.127393	-0.619214	3.4533	0.267246	-0.638571	-0.100145	3.72232	0.745826	15428	39360	205	8212	35332	31825	190	18305	2.9177e-07
Har_00117267	cytochrome p450	1.80775	0.753418	-0.266323	0.465528	2.12685	-0.523492	-0.167287	0.661449	627	3097	24406	4774	745	37677	31594	19947	2.92089e-07
Har_00010918	mitochondrial solute carrier	0.147491	0.498384	0.922169	-0.613692	0.11634	1.69344	1.62209	-0.0864928	15079	5649	1740	39007	25057	855	944	34250	2.92265e-07
Har_00213319	---NA---	0.0507245	2.76499	-2.15925	-0.762894	0.51465	3.13115	-1.18484	0.21684	16794	76	43684	40747	16398	92	41220	28665	2.95555e-07
Har_00042966	vitellogenin	-6.18528	1.37475	1.28579	-1.84069	-6.23787	1.34613	1.80465	-1.0768	43831	814	992	43661	43834	1981	733	41188	2.95661e-07
Har_00135843	---NA---	1.61272	0.770587	0.187425	0.45087	2.33621	-0.606345	-1.61874	-0.268494	983	2971	9152	4974	513	38421	42586	36378	2.96267e-07
Har_00217029	---NA---	1.57844	1.10824	-0.520749	-0.429188	2.01084	1.39378	-0.968623	-0.760457	1057	1395	29729	34785	939	1771	40103	39940	2.96418e-07
Har_00120048	gag-pol polyprotein	0.575054	-0.467263	0.962244	1.64275	0.721185	0.447815	-0.226711	2.2192	8267	37159	1622	507	11842	18977	32550	2227	3.00336e-07
Har_00019618	kiaa1576 protein	1.40498	0.918522	-1.65419	-0.106006	2.10428	1.44624	-1.72446	0.273014	1554	2111	43400	20535	772	1540	42783	27708	3.00712e-07
Har_00136375	---NA---	0.404702	1.11188	0.290627	0.650825	-0.999385	0.487244	2.15584	-0.463602	10837	1379	7041	2906	37910	18074	517	38072	3.00968e-07
Har_00214782	---NA---	0.751502	0.389408	-0.0958862	-0.233712	0.566253	4.28147	-0.81127	0.72703	6079	7163	18930	25076	15248	18	39012	18662	3.01433e-07
Har_00013348	cubulin	-1.13925	3.29396	-0.784121	-0.339549	0.155922	1.10519	0.530993	2.24693	38176	38	36325	30658	24254	4473	11255	2094	3.01468e-07
Har_00118108	oxidase peroxidase	0.818845	-0.208155	1.85361	-0.515901	0.579898	0.574606	1.84227	1.53483	5377	30643	553	37320	14936	15891	702	7305	3.02061e-07
Har_00113682	juvenile hormone esterase	-0.414948	-0.8456	4.1312	0.0473547	0.209799	-0.242528	3.73426	1.12074	25195	41214	158	14444	23106	34185	189	11737	3.03037e-07
Har_00043158	peptidylprolyl isomerase	2.05529	-0.05369	-0.256948	-0.718357	2.0384	0.913533	0.790772	1.02112	425	23801	24134	40305	878	7191	5044	13265	3.03355e-07
Har_00079213	trypsin-like protease	1.67659	1.40267	-0.763146	-0.207142	1.65835	1.05894	-0.903023	0.651703	852	761	35259	23879	1882	5074	39669	20123	3.03695e-07
Har_00028489	trna methyltransferase	0.794547	0.151536	0.0507376	1.49877	0.71726	-0.300838	2.07996	-0.0507376	5617	12116	12925	610	11931	35015	552	33706	3.04379e-07
Har_00166510	---NA---	0.0784113	1.17823	1.11987	1.76764	-0.126148	-0.533173	0.568167	-0.0784113	16298	1202	1255	435	29710	37774	10196	34118	3.04715e-07
Har_00106941	spon2b protein	1.48004	-0.0392897	0.368889	0.535596	1.19599	-0.0161145	0.413454	2.06755	1338	22878	5751	3996	4392	30026	14750	3061	3.05683e-07
Har_00003673	piggybac transposase	0.786535	-0.565095	0.986784	0.398191	0.426392	0.203321	3.11458	0.77511	5713	38674	1559	5735	18278	24455	269	17730	3.0735e-07
Har_00103193	mgc81743 protein	0.692236	-1.10432	5.99454	-1.55291	-0.274631	-0.374814	6.229	-0.145582	6732	42365	95	43491	31656	35969	90	34989	3.08352e-07
Har_00092406	rna (guanine-9-) methyltransferase domain containing 2	-2.53641	-0.123202	0.439427	0.279387	13.4631	-1.1386	0.412575	-0.655116	42658	27234	4798	7936	4	41589	14784	39375	3.12635e-07
Har_00117149	leucine-rich transmembrane protein	2.01986	0.462795	-1.08748	-0.218823	2.90066	0.601273	-0.661428	1.10334	450	6113	42045	24379	222	15144	37748	11975	3.12733e-07
Har_00015454	organic cation transporter	2.55439	0.62669	-1.65823	-0.253721	2.87561	0.693474	-1.63157	-0.189008	208	4176	43406	26045	227	12761	42613	35487	3.1393e-07
Har_00168801	---NA---	0.0590491	-0.942978	0.217841	2.39432	-0.406006	-0.274045	0.626726	3.01017	16634	41749	8501	232	33111	34630	8524	322	3.14585e-07
Har_00121191	---NA---	1.31434	1.0393	0.0828905	-0.164493	0.977805	1.57345	-0.395844	0.704927	1902	1623	11889	22322	6862	1154	34804	19100	3.14731e-07
Har_00138929	hypothetical protein AaeL_AAEL003159 [Aedes aegypti]	-0.394943	-0.461445	-0.211202	0.82463	0.206826	0.398585	1.60387	3.33751	24896	37059	22692	1910	23179	20105	973	239	3.16266e-07
Har_00030709	isoform b	1.07514	1.28986	1.77275	1.37612	-2.02535	-2.27383	-2.67615	-1.07514	3235	956	597	721	41658	43564	43630	41182	3.16792e-07
Har_00154393	---NA---	0.660652	0.409369	0.293587	0.140248	6.46877	-0.187546	-0.621423	-0.180463	7135	6859	6996	11517	25	33334	37339	35382	3.16833e-07
Har_00166780	---NA---	0.384084	1.24695	3.28021	1.46395	-0.894853	-1.15479	-1.60314	-0.734001	11187	1046	221	639	37252	41647	42551	39800	3.16868e-07
Har_00015270	udp glucuronosyltransferase 2polypeptide a3	-1.95796	2.94859	0.304003	-1.66378	-2.57807	2.54895	0.32237	-2.01976	41896	54	6832	43579	42534	204	17417	42881	3.18573e-07
Har_00202925	---NA---	-0.402363	1.84484	2.331	1.044	-0.158565	-0.212753	-0.659198	0.249967	25017	341	383	1244	30142	33726	37729	28103	3.19733e-07
Har_00010728	chymotrypsin 1	1.57167	0.872604	-0.0864572	-0.0816526	2.11946	0.790673	0.200797	0.194092	1085	2341	18619	19809	758	9867	21535	29079	3.20215e-07
Har_00040470	methionine-rich storage protein	0.800342	0.241012	0.503245	-0.369199	1.69632	0.757386	1.37374	0.572486	5570	9975	4159	32215	1746	10851	1435	21792	3.21878e-07
Har_00071441	glycoside hydrolases	-3.45103	-1.27103	1.3089	1.48315	-3.56911	-1.19943	1.83148	2.06225	43314	42789	961	623	43354	41799	711	3089	3.22306e-07
Har_00182105	---NA---	-1.1777	3.01105	-0.823856	-0.333093	0.127745	1.24322	0.476312	2.18787	38767	47	38088	30271	24815	2749	12883	2395	3.22701e-07
Har_00122230	---NA---	0.488163	-0.832643	1.6326	1.50298	0.587334	-0.47168	0.519023	1.8585	9464	41143	676	603	14777	37089	11605	4387	3.23216e-07
Har_00208214	---NA---	0.927681	0.724911	0.849009	0.280023	1.9391	-0.469283	0.463177	-0.361476	4390	3290	1961	7923	1077	37056	13280	37254	3.2336e-07
Har_00069610	ribonuclease t2	3.45692	-0.559534	-4.39484	0.279467	3.12353	-0.231932	-2.23915	0.953686	87	38608	43853	7933	179	34027	43407	14358	3.23726e-07
Har_00009242	collagen triple helix repeat	0.105131	1.18523	0.630989	0.0490232	0.780468	0.94	1.22951	-0.63429	15829	1190	3060	14396	10472	6780	1921	39268	3.24342e-07
Har_00236950	---NA---	1.73757	0.53836	0.780462	0.809292	1.35661	-2.22522	-4.7409	-3.40266	716	5139	2262	1984	3254	43530	43853	43460	3.25338e-07
Har_00033276	---NA---	1.62914	1.23583	-0.418993	-0.334693	2.04611	1.11543	-0.430834	-0.597306	950	1066	27973	30370	869	4343	35227	39017	3.257e-07
Har_00026066	spla ryanodine receptor domain and socs box containing 3	1.4587	0.677553	0.0872135	-0.116524	1.85867	1.1804	0.122433	-0.0310431	1395	3661	11757	20848	1270	3487	24153	33385	3.26232e-07
Har_00133996	---NA---	-1.09248	0.0265813	-0.806982	-0.396256	0.00204277	3.4095	2.84829	1.0236	36449	17559	37382	33401	27431	49	315	13227	3.26611e-07
Har_00041739	matrix metalloproteinase	1.38101	0.41776	-0.117146	0.473843	1.82964	1.01147	-0.325094	0.823422	1650	6738	19651	4667	1351	5713	33883	16792	3.26779e-07
Har_00050941	carboxypeptidase b precursor	-5.33255	2.87636	-0.0157728	-0.32721	-4.80066	2.86903	0.321126	0.0157728	43794	64	15956	29927	43729	136	17452	32289	3.27343e-07
Har_00057349	glucose dehydrogenase	0.512879	-0.0201583	0.973706	0.456015	1.28851	0.230965	1.17112	0.881207	9120	21295	1589	4904	3710	23843	2142	15693	3.28413e-07
Har_00024069	---NA---	1.12398	0.761128	-0.509609	0.283411	1.9716	1.37201	-0.00778961	-0.999321	2915	3041	29545	7876	1013	1862	28275	40937	3.28674e-07
Har_00049288	mitochondrial carrier protein ymc	-0.0539479	0.4391	-0.712199	-0.678732	0.584141	2.14677	0.351686	3.05319	19316	6436	33006	39877	14850	362	16548	310	3.29309e-07
Har_00054190	calcyphosine-like protein	1.76738	0.778331	-1.23646	-0.216771	1.77256	1.33654	-0.533597	0.671623	667	2910	42665	24291	1531	2039	36432	19735	3.29505e-07
Har_00030760	cad86_dromeame: full=cadherin-86c flags: precursor	2.37877	-0.569218	-0.107675	0.538138	2.54053	-0.485183	0.388848	0.275911	267	38730	19330	3964	358	37264	15464	27661	3.29989e-07
Har_00215850	---NA---	1.45809	0.905917	0.031333	0.572762	1.42991	0.508454	-0.26589	0.732898	1399	2164	13625	3607	2832	17624	33104	18533	3.32502e-07
Har_00103411	mgc81743 protein	-1.33128	-0.221133	2.25864	-0.42286	0.896229	0.517239	3.23673	1.53042	40118	31113	405	34545	8162	17440	251	7340	3.34232e-07
Har_00075398	lysosomal thiol reductase ip30 precursor	-0.3525	0.976201	1.54807	0.409861	-1.52852	-0.0645194	1.61172	0.606876	24219	1853	728	5537	40349	31145	959	21022	3.34476e-07
Har_00106220	gelsolin precursor	1.09829	0.379745	0.0764742	0.305964	1.97771	0.550843	0.523625	1.10583	3084	7321	12100	7396	1000	16577	11471	11943	3.34889e-07
Har_00065764	scavenger receptor sr-c-like protein	1.29689	0.906937	-0.433928	-0.703065	1.86073	1.74261	-0.721513	0.358706	1981	2159	28283	40131	1269	747	38297	26056	3.35128e-07
Har_00205388	---NA---	1.07263	0.55062	0.270106	-0.261764	1.84521	0.983768	0.865681	-2.34026	3252	4994	7416	26473	1302	6118	4201	43083	3.35478e-07
Har_00061233	amp dependent ligase	1.297	1.16601	-0.163399	-0.724361	2.12654	1.27491	-0.273804	-0.207626	1980	1234	21215	40355	747	2484	33208	35695	3.35781e-07
Har_00024823	atp7	1.36614	0.234084	-0.84126	-0.820954	2.25644	1.54325	0.650795	0.159399	1705	10133	38750	41227	586	1220	7881	29737	3.37493e-07
Har_00091697	yellow protein	1.80138	-0.0347676	-1.14435	-0.968666	1.0665	-0.980409	0.774214	3.96157	636	22574	42339	42114	5665	40921	5288	148	3.38958e-07
Har_00042577	isoform a	1.91759	0.957387	1.14778	1.11719	-3.37508	-2.6755	-3.65862	-1.25802	523	1939	1203	1104	43243	43726	43814	41711	3.39662e-07
Har_00117445	glycoside hydrolases	-3.326	-1.34125	1.2549	1.90417	-4.22804	-1.03563	1.86892	1.73064	43251	42930	1026	373	43614	41180	667	5479	3.40382e-07
Har_00211653	---NA---	0.697133	1.35886	1.88609	1.60953	-1.27804	-1.80551	-2.33741	-0.697133	6683	847	541	522	39370	43130	43473	39617	3.41179e-07
Har_00092909		1.23128	0.423809	-0.144742	-0.307356	0.890669	1.49879	1.26153	0.375671	2309	6648	20598	28743	8269	1345	1798	25745	3.41463e-07
Har_00018789	synaptic vesicle protein	-1.14278	-0.04232	1.13221	-0.367329	0.309041	0.854331	2.69647	2.22249	38243	23062	1231	32118	20830	8321	351	2211	3.42318e-07
Har_00076622	glucosyl glucuronosyl transferases	-2.00173	1.90779	1.308	-0.460081	-2.75207	1.77168	0.594098	-0.375667	41984	306	962	35839	42727	701	9463	37381	3.42491e-07
Har_00136632	---NA---	-6.04241	-6.74756	1.96885	1.21298	-6.45077	-6.47509	2.37484	1.68818	43825	43863	510	956	43840	43863	445	5855	3.42703e-07
Har_00043135	hatching enzyme-like protein	0.810018	0.431462	0.344139	-0.331814	1.49386	0.977316	1.27637	0.372502	5468	6546	6119	30188	2544	6211	1744	25800	3.43066e-07
Har_00020986	glucose dehydrogenase	1.16023	0.797991	1.75208	1.81464	-1.01877	-0.797991	-1.29678	-0.815251	2694	2768	605	410	38012	39945	41665	40222	3.43506e-07
Har_00146967	---NA---	0.873795	-0.0962596	0.708383	0.444883	-0.703288	0.238844	2.51651	1.42892	4878	26002	2600	5039	35869	23656	402	8326	3.44431e-07
Har_00020390	serine protease	0.486828	0.909845	0.62987	-0.119967	0.459774	1.39397	1.00905	-0.532387	9491	2149	3075	20949	17613	1769	3000	38547	3.45496e-07
Har_00120868	cytochrome b	1.62766	1.05292	-0.250984	0.422127	1.10783	0.354413	0.355468	0.995581	953	1578	23954	5356	5196	21089	16456	13677	3.47274e-07
Har_00001011	gpcr opsin family (agap002444-pa)	0.124236	1.40477	1.96299	1.72414	-0.866715	-1.00611	-1.13005	0.268255	15490	755	511	462	37063	41056	40968	27784	3.49005e-07
DCP_22_9		0.955437	1.35422	1.01459	1.30061	-0.906743	-1.41113	-1.72882	0.829971	4148	856	1492	801	37327	42424	42790	16656	3.49522e-07
Har_00110548	gag-pol polyprotein	1.08776	1.42561	0.0329194	0.731132	0.898162	0.655319	-0.139769	0.722043	3154	723	13568	2385	8125	13732	31109	18772	3.5089e-07
Har_00163118	---NA---	-1.03133	0.0705624	-0.653338	-0.25266	0.323658	1.83494	4.0701	1.73048	33903	15431	31573	25992	20458	602	167	5482	3.53278e-07
Har_00093486	multi-binding protein	2.16913	1.11596	-0.839116	-0.182551	2.58838	0.474561	-1.41395	-2.1799	354	1369	38675	22979	339	18349	42066	42990	3.53584e-07
Har_00007765	protein	-1.18425	-0.0710399	3.66407	-0.355464	0.545412	0.965952	0.588148	2.55413	38853	24854	187	31529	15715	6369	9641	886	3.55245e-07
Har_00082138	isoform h	1.20077	0.668672	0.20188	0.727582	0.46893	0.861348	0.809495	-0.227178	2469	3762	8856	2405	17403	8184	4813	35909	3.55398e-07
Har_00032278	arystal structure of epiphyas postvittana takeout 1	1.14325	1.10665	-2.00631	-0.954502	1.60423	2.15406	-0.50698	0.401401	2787	1398	43630	42047	2089	358	36147	25257	3.56167e-07
Har_00001353	gram-negative bacteria binding protein 3	1.43353	0.750758	-1.05139	-0.0422964	2.03597	1.53815	-0.360086	-0.327524	1464	3115	41858	18510	884	1235	34345	36954	3.57307e-07
Har_00020120	lots wife cg33968-pa	0.215011	2.00199	0.0553007	-0.209138	0.273296	2.46131	-0.206398	0.304781	13922	262	12775	23966	21720	232	32243	27110	3.58993e-07
Har_00198207	---NA---	1.21736	1.08314	-0.961704	-0.846237	1.82192	1.72638	-0.081018	0.396074	2379	1477	41092	41409	1371	787	30082	25361	3.59191e-07
Har_00192216	---NA---	1.40045	1.19197	-0.00701809	1.06047	1.1233	-1.40468	-1.08489	0.845688	1569	1169	15485	1216	5038	42404	40748	16385	3.59512e-07
Har_00136787	---NA---	2.61847	0.0170898	-0.770883	-0.379921	0.0654779	1.78771	0.287912	1.95258	196	18083	35693	32751	25999	669	18445	3721	3.60968e-07
Har_00002483	retinoid x receptor	1.65637	0.672922	-0.604366	-0.520477	1.94505	1.25219	-0.659636	1.09697	893	3707	30847	37415	1067	2669	37732	12071	3.6167e-07
Har_00132595	---NA---	1.76272	-0.149873	0.609038	0.15444	2.02359	-0.393074	0.718444	-0.127257	676	28382	3223	11127	908	36203	6307	34772	3.62013e-07
Har_00118352	juvenile hormone epoxide hydrolase	-0.90826	-0.153083	1.0248	1.13972	-0.57581	0.688838	1.09137	2.03828	31003	28524	1457	1070	34781	12867	2516	3223	3.65141e-07
Har_00030985	brca1-associated protein	1.12555	1.94365	-0.443144	0.25609	1.06686	1.18626	-0.346784	-0.513185	2907	285	28452	8469	5656	3401	34173	38397	3.67743e-07
Har_00026548	firefly luciferase	3.72451	0.181399	-6.48979	-6.27299	3.99556	0.346591	-5.54361	-4.18438	70	11367	43863	43863	81	21264	43858	43587	3.67866e-07
Har_00000561	antennae-rich cytochrome p450	1.6349	0.5287	-0.227989	0.460064	2.57171	0.192844	-0.513109	0.171902	937	5247	23223	4845	346	24693	36205	29493	3.6831e-07
Har_00168525	---NA---	1.12915	1.72583	2.08793	-0.7453	0.48335	0.483601	-0.176312	0.46621	2880	403	454	40578	17105	18165	31742	23975	3.68985e-07
Har_00090209	sodium-dependent phosphate transporter	1.44403	0.393265	0.108137	-0.502058	1.93708	1.03788	0.618341	0.468484	1437	7106	11106	37049	1079	5337	8755	23924	3.69861e-07
Har_00016614	isoform c	-0.960156	0.166901	-0.622619	-0.323794	0.0695403	1.31749	1.76719	2.95902	31855	11709	31113	29723	25924	2145	775	343	3.72109e-07
Har_00114780	alpha-1-antitrypsin	1.25185	0.613384	-0.248169	-0.0888977	1.74471	1.05187	0.915106	-0.277761	2207	4311	23864	20030	1618	5165	3713	36471	3.75612e-07
Har_00180917	---NA---	1.79588	1.08988	0.600001	0.000906	1.56781	-0.807394	-0.341955	-0.0268285	641	1451	3295	16527	2237	40004	34102	33316	3.75829e-07
Har_00092927	glycoside hydrolases	1.42104	0.565443	-0.0415316	0.675038	2.06809	-0.425384	-0.918597	1.04145	1492	4827	17034	2743	818	36586	39779	12925	3.77881e-07
Har_00103994	pyridoxal kinase	1.60834	1.0905	-0.668284	-0.701167	1.88633	1.23209	-0.398576	0.473651	988	1449	31883	40107	1199	2860	34830	23824	3.80164e-07
Har_00063929	enhancer of split mbeta protein	1.10869	0.347021	-0.189784	0.48418	1.68046	0.914938	0.310211	1.3052	3013	7912	22040	4528	1802	7170	17767	9543	3.80356e-07
Har_00082508	fat tumor suppressor homolog 1	0.576911	2.41202	-0.871712	-0.472892	0.632059	0.751664	0.47364	2.37023	8246	143	39503	36238	13825	11043	12959	1563	3.80952e-07
Har_00140672	---NA---	0.995091	1.15867	0.525708	1.57937	0.830682	-0.462193	-1.03984	-0.232987	3820	1255	3955	546	9392	36986	40503	35973	3.82401e-07
Har_00085145	sarcosine dehydrogenase	1.86923	0.0526185	0.0912719	-0.110861	2.45877	-0.0980344	0.544989	0.821308	567	16208	11638	20667	410	31791	10830	16834	3.83341e-07
Har_00107784	hyypothetical loc100191015	0.309092	3.88958	-1.03573	0.165929	0.250648	-0.0611234	0.591946	1.24912	12425	14	41757	10798	22225	31062	9535	10177	3.83462e-07
Har_00105506	---NA---	-0.57324	0.423344	1.10373	0.278566	0.0238152	1.06783	1.80133	0.212184	27437	6652	1287	7959	26841	4966	736	28742	3.84715e-07
Har_00101255	resilin cg15920-pa	1.57412	1.2255	1.29643	0.930288	-1.20336	-1.77359	-1.74552	-1.21729	1078	1090	975	1551	39025	43092	42823	41608	3.88569e-07
Har_00025518	bestrophin 2	0.0882392	0.480933	-0.491109	-0.369388	0.813075	0.50172	0.465079	6.35505	16139	5881	29300	32230	9749	17754	13224	26	3.8928e-07
Har_00086196	carbonic anhydrase	1.5521	1.0561	-0.78617	-0.236245	1.82032	1.29326	-0.388404	0.184908	1137	1573	36418	25192	1377	2328	34706	29250	3.89698e-07
Har_00018852	arystal structure of epiphyas postvittana takeout 1	1.17438	1.43429	-0.171202	-0.632574	2.05313	1.26166	-0.611893	-1.27077	2624	710	21467	39280	842	2598	37240	41754	3.89976e-07
Har_00031054	---NA---	-0.0803866	-0.186651	1.45153	1.28433	-0.0245342	0.882765	0.312208	1.99472	19769	29883	805	837	28108	7759	17709	3480	3.90438e-07
Har_00205124	---NA---	0.596994	1.20268	1.42294	2.3636	-1.82212	-1.25409	-1.79416	-0.596994	7935	1146	839	243	41188	41970	42910	39016	3.91583e-07
Har_00194151	---NA---	1.02989	1.02534	1.6259	1.77828	-2.34318	-1.28571	-2.34519	-0.749203	3573	1663	678	433	42257	42058	43478	39887	3.92378e-07
Har_00044968	protein serine threonine	0.0105612	-0.438941	0.261832	1.86135	0.48985	0.633762	0.520259	2.52315	17707	36653	7563	393	16962	14285	11574	995	3.92842e-07
Har_00109942	neuropeptide f receptor 76f	1.89521	0.210584	-0.0505414	-0.516541	2.77417	0.557407	0.524247	0.171735	544	10664	17362	37333	259	16386	11448	29498	3.93296e-07
Har_00042300	haspin cg40080-pa	-1.19294	2.02075	-0.985002	-0.493583	0.54828	3.82752	-0.0941925	0.507359	38957	258	41337	36849	15653	32	30336	23174	3.9345e-07
Har_00000541	cytochrome p450	0.847714	1.99819	-0.0660372	-0.654673	0.700993	1.97299	0.0660377	-0.457264	5104	263	17932	39572	12269	472	25838	38033	3.9561e-07
Har_00113312	flotillinisoform b	1.05657	0.95468	2.21844	1.36551	-1.15562	-1.67844	-1.46207	-0.533483	3372	1953	415	733	38791	42932	42212	38556	3.96274e-07
Har_00234694	---NA---	2.45146	-0.200596	0.282263	-0.545055	1.75411	0.994062	0.354942	0.794957	242	30364	7197	37895	1587	5982	16472	17333	3.96428e-07
Har_00015455	organic cation transporter	2.23411	1.31243	-0.560249	-0.0570426	1.6313	-1.30255	0.530454	-0.0224309	331	915	30287	18994	1978	42112	11266	33224	3.9645e-07
Har_00072678	cg1443 cg1443-pa	0.479681	-0.104407	-0.897809	0.49993	0.0785627	1.86337	0.259074	2.75524	9604	26408	40037	4349	25771	571	19408	431	3.96714e-07
Har_00073659	ell complex eap30 subunit	1.00086	1.43447	0.290732	0.257521	0.0678592	1.15309	-0.240657	1.22141	3779	709	7038	8430	25959	3837	32757	10504	3.97605e-07
Har_00189989	---NA---	-1.64708	-0.0702467	2.84251	1.78601	-0.32187	0.755591	0.0702467	1.76938	41239	24809	269	426	32204	10921	25705	5141	3.97677e-07
Har_00017992	transcription factor ap-4	3.91646	0.260908	0.164374	0.0156193	1.41288	0.483458	-0.192093	-0.296169	60	9555	9671	15729	2932	18169	32012	36641	3.97688e-07
Har_00118920	---NA---	1.73722	0.969092	-0.396078	-0.449674	1.8678	1.11081	-0.239165	0.524645	717	1888	27526	35527	1254	4407	32735	22830	3.9902e-07
Har_00009240	collagen triple helix repeat	0.0118618	1.11257	0.768412	0.078229	0.54183	1.16042	0.497317	1.2567	17663	1376	2310	13434	15784	3733	12255	10085	4.00846e-07
Har_00031922	sodium-dependent phosphate transporter	0.450803	1.21272	-0.657766	0.0262184	1.36233	1.57435	-0.426091	1.4899	10090	1118	31658	15253	3222	1151	35170	7740	4.01328e-07
Har_00108482	prophenoloxidase activating factor	-1.06413	-2.13426	1.8633	1.29495	-0.744037	-0.930073	2.16264	1.22238	35377	43661	551	816	36172	40674	514	10495	4.02258e-07
Har_00104928	adhesion-like transmembrane protein	1.68211	0.55413	0.00897455	0.587614	1.86853	0.475268	-0.152442	-0.27608	841	4951	14556	3471	1251	18333	31339	36453	4.02261e-07
Har_00158003	---NA---	0.0758977	1.5064	2.46845	1.37766	-1.27264	-0.707031	-1.33516	-0.0965395	16349	611	346	719	39346	39292	41817	34375	4.03043e-07
Har_00228312	---NA---	1.79874	-0.445408	0.864451	-0.514028	2.31541	0.160494	0.705053	-0.276031	639	36765	1912	37271	540	25459	6593	36452	4.03689e-07
Har_00151978	---NA---	1.25845	0.60697	0.189427	0.609769	0.568552	1.63747	-0.683098	-0.121237	2164	4383	9102	3268	15195	981	37948	34694	4.04086e-07
Har_00083732	amp dependent coa ligase	1.615	0.421507	0.0736837	0.712558	2.03074	-0.0736837	-0.623597	0.330101	980	6679	12180	2489	896	31357	37360	26615	4.04575e-07
Har_00106825	isoform b	1.77731	0.759492	-0.738378	0.694449	0.952147	1.16461	-0.773352	0.134919	658	3058	33991	2600	7270	3680	38720	30169	4.05595e-07
Har_00057645	brasiliensin precursor	0.0697823	2.61036	-0.724863	-0.923513	0.069622	3.28677	-0.533039	-0.849057	16447	104	33373	41881	25923	61	36425	40387	4.05884e-07
Har_00045983	aliphatic nitrilase	0.606917	1.39648	2.203	1.34302	-1.57991	-1.59401	-1.95054	-0.606917	7793	769	423	752	40542	42776	43146	39082	4.06841e-07
Har_00143214	---NA---	-0.79446	0.93308	1.83916	2.336	-1.25824	-0.949839	-0.498012	1.16094	29942	2048	562	250	39279	40774	36020	11217	4.06878e-07
Har_00043848	isoform a	2.02361	0.523098	-0.062789	-0.224041	2.51324	0.443732	0.00387645	0.300047	442	5326	17815	24636	374	19073	27805	27208	4.06914e-07
Har_00088098	kazal-type serine protease inhibitor	-0.138597	2.02864	-0.301336	-0.64197	1.59485	1.52664	-0.196952	1.08569	20807	256	25374	39413	2120	1259	32097	12238	4.07594e-07
Har_00118326	zinc finger	1.48796	0.951139	-0.643446	-0.0410213	1.76849	1.32773	-1.0093	0.224785	1314	1967	31390	18459	1546	2095	40347	28552	4.07806e-07
Har_00136939	---NA---	1.43873	-0.311933	-4.94e-05	-0.492334	2.00408	0.581443	1.93129	0.57168	1445	33754	15080	36812	952	15705	633	21807	4.07823e-07
Har_00240972	---NA---	1.96564	-0.413305	-0.263918	-0.0995271	2.67136	1.25456	-1.0066	0.6355	488	36121	24324	20349	294	2651	40333	20441	4.09158e-07
Har_00000470	cytochrome p450	1.61675	0.537512	-0.510713	0.15471	1.63709	1.06014	-0.162728	1.17534	973	5149	29569	11118	1954	5061	31519	11032	4.13333e-07
Har_00016814	fibrillin-like protein	0.0131636	1.16137	0.925669	-0.121002	-0.213135	1.12531	1.31076	-0.0475416	17624	1245	1726	20992	30880	4200	1635	33657	4.14096e-07
Har_00072717	mgc81743 protein	-0.767006	-0.50562	6.18485	-1.05177	-0.0141633	0.297457	5.9624	0.538475	29682	37800	85	42485	27896	22322	100	22526	4.14774e-07
Har_00154217	---NA---	1.0344	0.766409	0.0436745	-0.740667	1.66425	1.41479	0.646999	-0.884917	3537	3003	13147	40529	1857	1676	7975	40519	4.15405e-07
Har_00090751	---NA---	1.48093	0.589463	0.169946	0.369175	1.22087	0.819683	0.137937	0.789829	1334	4568	9553	6214	4194	9102	23656	17442	4.15824e-07
Har_00222089	---NA---	1.56339	0.966577	0.893672	1.08382	0.155865	-0.957714	-1.70311	0.164112	1114	1894	1827	1180	24255	40817	42741	29641	4.1637e-07
Har_00054025	af316897_1jh-inducible protein	1.23744	0.677672	-0.553183	0.451485	1.88317	1.01647	-0.437515	0.7123	2281	3659	30193	4960	1209	5640	35318	18958	4.16469e-07
Har_00060694	cell adhesion molecule	-0.590692	1.12756	0.914349	-0.40926	-0.637196	1.38704	1.44452	0.0304651	27678	1339	1762	34010	35323	1799	1266	31998	4.1724e-07
Har_00173657	---NA---	1.24213	0.793918	-0.105218	-0.618194	0.867148	1.60306	0.496205	1.21625	2256	2790	19249	39075	8682	1074	12286	10558	4.17907e-07
Har_00010620	bumetanide-sensitive na-k-cl cotransport	1.33839	1.02248	-1.25058	-0.365051	1.26496	1.04044	0.209278	2.04243	1812	1671	42711	32003	3859	5303	21159	3203	4.18916e-07
Har_00028580	imp dehydrogenase gmp reductase	2.41109	-0.140784	0.0757628	-1.18643	2.8469	0.388112	0.575051	0.0312796	254	27971	12124	42901	239	20351	9991	31984	4.19173e-07
Har_00094758	glycoside hydrolases	1.59397	0.437881	-0.0102015	-0.065444	2.18773	0.874351	0.169763	0.468955	1028	6453	15669	19280	671	7926	22617	23917	4.2076e-07
Har_00028578	imp dehydrogenase gmp reductase	1.60062	-0.497055	0.427039	-0.13094	2.50961	0.500282	0.381479	0.990331	1011	37655	4948	21257	376	17785	15696	13753	4.21839e-07
Har_00081601	---NA---	1.24704	0.883564	-0.206784	0.220953	1.42404	1.23521	0.329816	-0.575597	2225	2278	22563	9343	2866	2826	17182	38877	4.21886e-07
Har_00212240	---NA---	-1.10283	1.61937	2.40296	1.45535	-1.16128	-0.788198	0.109398	-0.303772	36856	482	362	646	38823	39882	24549	36720	4.23167e-07
Har_00207718	---NA---	1.82457	0.266319	-1.46093	0.427365	2.16056	0.99534	-2.66713	0.447565	606	9457	43165	5266	704	5960	43625	24375	4.24181e-07
Har_00184155	---NA---	-1.67448	0.630933	1.10323	1.023	-0.353164	0.0458374	1.66738	0.406927	41311	4134	1289	1297	32572	28103	885	25159	4.24694e-07
Har_00025141	ral guanine nucleotide exchange factor	-0.0524597	-0.0241838	0.609475	0.0216317	-0.491979	1.04989	1.5002	2.41785	19287	21746	3221	15459	34012	5195	1142	1382	4.25032e-07
Har_00116991	gag-pol polyprotein	0.756478	0.0401421	0.890862	0.373037	0.989417	0.384117	0.988786	1.11129	6026	16858	1836	6128	6701	20440	3138	11866	4.2542e-07
Har_00170345	---NA---	0.20497	1.53785	1.95171	1.42429	-0.23348	-1.01035	-1.90279	-0.480528	14106	573	512	675	31132	41073	43079	38178	4.28734e-07
Har_00022033	p325-like protein	0.781049	-0.148065	-0.874707	0.702591	0.793384	0.522667	0.165317	4.64108	5773	28277	39570	2554	10163	17298	22766	89	4.28874e-07
Har_00002658	acetylcholinesterase 1	2.33615	-0.330179	-0.16926	-0.571732	1.45696	1.85897	0.0392628	0.78354	287	34205	21405	38381	2701	577	26632	17571	4.29257e-07
Har_00155960	---NA---	-0.473193	1.22386	1.89021	1.81464	-0.596983	-0.0256195	-0.535217	0.453574	26054	1095	540	409	34972	30268	36449	24256	4.30356e-07
Har_00151776	---NA---	1.12928	-0.325114	0.238283	0.427274	0.892573	0.829871	0.303095	2.49713	2879	34078	8031	5267	8234	8853	17982	1084	4.30359e-07
Har_00002369	antibacterial peptide	1.59745	0.407793	0.989275	0.433302	1.21995	-0.546176	0.300008	-0.27345	1018	6884	1552	5186	4204	37910	18087	36422	4.32188e-07
Har_00220707	---NA---	1.60634	-0.338605	-1.08744	-0.648859	2.37408	0.398114	2.17943	0.602401	994	34420	42044	39488	484	20111	508	21113	4.32785e-07
Har_00195415	---NA---	0.0147543	1.01184	-0.578228	0.514107	-0.181898	1.82381	0.473896	1.63197	17576	1713	30502	4180	30466	616	12950	6401	4.35822e-07
Har_00114275	yellow e3-like protein	0.207695	0.192484	1.49864	0.368352	0.348624	0.257749	1.68845	0.645625	14053	11083	770	6226	19861	23229	860	20247	4.37754e-07
Har_00112622	organic cation transporter	-4.22778	0.601069	0.24881	0.903162	-3.93124	1.51737	0.788887	1.41136	43622	4445	7813	1631	43499	1295	5071	8502	4.37952e-07
Har_00110233	trypsin-like serine proteinase t26	-1.18358	-0.0703173	3.1838	-0.356373	0.54635	0.961462	0.588925	2.55658	38844	24813	233	31568	15692	6450	9619	882	4.44279e-07
Har_00104238	juvenile hormone esterase	-0.449513	-0.831739	4.79985	0.028424	0.0521581	-0.0284238	5.45549	0.0826631	25691	41138	136	15166	26250	30341	113	31054	4.44634e-07
Har_00032387	kynureninase	-0.381151	-0.688423	1.23693	1.29591	-0.210711	-0.410217	1.27659	1.96186	24687	40074	1060	814	30849	36416	1743	3665	4.47074e-07
Har_00046191	imp dehydrogenase gmp reductase	1.21522	1.00062	0.835418	-0.0913172	0.832564	0.394282	0.781621	-0.311156	2395	1747	2022	20097	9354	20222	5187	36793	4.47947e-07
Har_00133595	---NA---	2.4236	0.979688	-0.667239	-0.623531	2.78039	0.136556	-2.36681	-0.32399	250	1837	31862	39139	257	26011	43492	36917	4.48612e-07
Har_00167191	---NA---	-1.18048	-0.0372961	-0.83038	-0.0348537	2.66385	1.02408	0.369588	2.87526	38795	22760	38331	18232	300	5524	16040	375	4.48907e-07
Har_00135268	---NA---	0.737321	1.09536	-0.198989	1.29839	0.983285	0.373683	0.436505	0.687357	6216	1434	22312	808	6788	20678	14045	19437	4.49391e-07
Har_00211867	---NA---	2.07075	-0.0712976	0.0712976	-0.0805135	2.24139	-0.159173	0.55701	1.11227	413	24872	12265	19773	607	32868	10497	11849	4.51152e-07
Har_00094759	glycoside hydrolases	1.67374	0.412422	-0.238237	-0.382008	2.05097	0.876043	0.709473	0.0745878	859	6818	23539	32858	857	7889	6492	31214	4.52922e-07
Har_00157312	---NA---	1.07571	1.01153	-1.08974	-0.00963593	1.22162	1.64856	-0.44202	1.16676	3232	1715	42059	17153	4183	950	35381	11144	4.57268e-07
Har_00039175	organic cation transporter	-0.423142	2.17743	-0.845777	1.92316	-0.888092	1.36598	-1.16499	0.152944	25318	206	38882	359	37214	1886	41142	29850	4.57963e-07
Har_00117741	---NA---	-0.852058	0.0570829	0.0540624	-0.368456	0.538382	2.93325	0.609463	2.30389	30444	16013	12815	32169	15870	119	9016	1838	4.59015e-07
Har_00092925	glycoside hydrolases	1.27574	0.329827	0.00411129	0.476329	1.6597	0.678763	0.0663652	1.41354	2070	8238	14811	4633	1875	13122	25826	8479	4.60103e-07
Har_00097913	alpha-glucosidase	2.33775	0.964775	-1.61209	-0.955417	2.5655	0.706468	-1.09503	-0.248561	286	1905	43362	42051	349	12391	40800	36148	4.6242e-07
Har_00007544	membrane-associated lps-inducible tnf alpha factorprotein	-0.0824928	0.68875	0.586157	-0.00849152	0.313906	1.46822	1.21641	0.369202	19809	3566	3423	17090	20720	1449	1975	25864	4.62516e-07
Har_00150854	---NA---	1.62989	0.58602	-1.2463	-0.101059	2.34184	1.28127	-0.332788	-0.678732	948	4611	42696	20401	509	2437	33974	39510	4.62682e-07
Har_00082552	multiple inositol polyphosphate phosphatase	1.54974	0.41932	0.422177	0.0374436	1.62777	0.496745	0.403106	0.618547	1144	6711	5010	14815	1995	17864	15054	20776	4.63555e-07
Har_00012370	prolylcarboxypeptidase (angiotensinase c)	1.26597	1.34429	-0.315481	-0.327297	1.43266	1.39288	0.139774	-0.401013	2128	876	25717	29931	2820	1775	23597	37575	4.64765e-07
Har_00162891	---NA---	0.14604	1.35271	2.05045	1.55341	-0.90387	-0.572394	-2.8237	0.145136	15103	860	469	561	37312	38130	43687	29989	4.64879e-07
Har_00058859	---NA---	0.768596	0.66316	-0.114425	0.360898	1.00093	1.26344	0.420619	1.33372	5889	3826	19554	6348	6556	2580	14535	9273	4.65336e-07
Har_00032449	---NA---	-0.986847	-0.139354	-0.890763	0.137361	1.66982	0.656635	0.0480609	6.58254	32420	27914	39900	11601	1837	13699	26351	23	4.66272e-07
Har_00111518	---NA---	1.84809	0.253091	0.49999	0.148191	2.25431	-0.169353	-0.420312	-0.123468	584	9704	4202	11294	590	33034	35101	34729	4.66343e-07
Har_00153767	---NA---	1.00015	0.927005	0.657249	1.39684	-0.277494	-0.206823	-0.402947	1.20471	3787	2075	2902	706	31700	33627	34883	10692	4.67142e-07
Har_00123013	---NA---	-0.765617	0.888474	1.09685	0.624564	-1.76166	0.934158	1.18019	-0.651948	29673	2254	1306	3133	41051	6866	2113	39359	4.6817e-07
Har_00021563	white	1.09849	1.26098	-1.10285	0.81136	0.717183	0.930286	-0.338001	1.37538	3082	1011	42142	1972	11934	6920	34041	8845	4.69907e-07
Har_00102311	ribonuclease t2	3.12743	-0.12562	-3.34477	0.0764856	3.41173	0.0586901	-1.90574	0.691763	120	27341	43817	13480	144	27777	43086	19353	4.71709e-07
Har_00194605	---NA---	-0.583928	-1.09566	0.757782	1.75099	-0.00577736	0.00577736	0.819727	2.41839	27572	42343	2363	447	27689	29266	4693	1380	4.72318e-07
Har_00143302	---NA---	-0.418677	0.451468	-1.0027	-0.502715	0.967586	2.09558	0.0974777	2.83609	25241	6263	41501	37058	7029	389	24912	391	4.72576e-07
Har_00064174	growth arrest specific 8	1.36317	-0.122744	-0.20436	-0.427257	0.237993	0.939364	1.50261	2.51442	1712	27215	22482	34722	22505	6790	1140	1024	4.73499e-07
Har_00060625	defender against cell death 1	0.406211	1.0202	2.21516	1.71661	-0.571167	-2.44594	-0.43571	-0.104276	10814	1679	417	466	34725	43652	35295	34482	4.75034e-07
Har_00145348	---NA---	-1.26218	-0.508207	0.35525	-0.507282	0.590533	0.395147	2.57065	3.72906	39644	37836	5940	37153	14711	20200	387	171	4.75091e-07
Har_00117490	sugar transporter	-4.36882	-0.104015	1.28906	0.577889	-4.06149	0.687567	1.92567	1.83723	43656	26383	985	3560	43553	12902	635	4544	4.7792e-07
Har_00172708	---NA---	0.939978	1.13757	1.45931	1.62864	-1.99595	-1.32991	-0.866625	-0.986761	4286	1317	800	514	41585	42191	39392	40896	4.78795e-07
Har_00065179	---NA---	0.774916	0.292716	-1.137	0.0283375	0.78357	1.93911	0.709449	1.68762	5832	8963	42308	15171	10396	497	6493	5860	4.81378e-07
Har_00037915	yellow e3-like protein	0.348552	0.811766	1.45094	0.564551	-0.721852	-0.0507336	1.2552	-0.114177	11775	2694	808	3689	35999	30856	1816	34604	4.81686e-07
Har_00153254	---NA---	3.01026	-0.414791	-1.17285	-0.756066	2.205	0.475248	0.261923	2.01583	137	36163	42442	40685	650	18334	19313	3371	4.84404e-07
Har_00096645	serine protease	-2.9653	1.4109	0.525566	-1.12549	-2.61783	2.37192	0.986835	-0.158516	43021	746	3957	42724	42585	260	3145	35131	4.84409e-07
Har_00016717	arylsulfatase b	0.668143	0.496348	1.08336	-0.910693	1.06719	0.771249	1.47573	-1.80711	7039	5677	1331	41805	5653	10382	1193	42674	4.84857e-07
Har_00009614	isoform b	0.313342	2.77802	-1.02735	-0.606338	-0.0227933	2.84418	-0.482505	0.00116157	12356	72	41705	38901	28086	140	35850	32662	4.84979e-07
Har_00223415	---NA---	1.2815	0.170162	0.838324	-0.753741	1.59259	0.0737181	1.30708	-0.199604	2038	11629	2010	40660	2133	27441	1648	35598	4.85397e-07
Har_00039463	adenylate cyclase	2.47119	0.833637	-0.876715	-0.277834	2.03934	0.607564	-0.964371	0.67392	232	2565	39610	27260	876	14983	40073	19694	4.85745e-07
Har_00082020	sugar transporter	1.37987	0.517644	-0.054245	0.431278	1.81921	0.537031	0.411833	0.486588	1657	5400	17489	5225	1382	16928	14799	23565	4.86849e-07
Har_00058791	extracellular signal-regulated kinaseexpressed	1.16615	0.101818	0.00926876	0.683125	1.90798	0.307846	0.162039	1.48226	2666	14079	14544	2690	1148	22103	22879	7829	4.871e-07
Har_00203852	---NA---	2.16479	1.71725	-1.44832	-3.18515	1.40789	1.03339	-0.48779	-1.37766	358	410	43143	43837	2959	5404	35906	41989	4.88421e-07
Har_00010249	protein	1.99475	0.255012	-0.634851	-1.33416	3.0645	0.975638	0.0292315	-0.179525	464	9663	31270	43229	186	6233	26932	35367	4.88454e-07
Har_00134850	---NA---	1.15217	0.549459	0.616953	0.147104	-0.0425529	-0.0195065	1.19617	1.47953	2739	5004	3164	11325	28448	30126	2040	7847	4.91727e-07
Har_00075493	---NA---	0.0988798	1.43338	1.8047	1.15185	-0.115118	-0.09888	-0.905594	0.353349	15959	711	581	1048	29532	31808	39683	26175	4.91979e-07
Har_00073437	glucose dehydrogenase	0.447127	0.776673	1.74802	0.812451	-4.49029	-3.96003	1.12311	-1.32226	10153	2923	608	1968	43671	43849	2369	41854	4.92062e-07
Har_00185691	---NA---	-0.481558	0.836161	0.0831082	0.0654788	-0.0951636	0.0508854	0.91789	3.50147	26170	2550	11885	13814	29255	27972	3688	204	4.9229e-07
Har_00186684	---NA---	1.83288	-0.34395	-1.15095	-0.671354	2.35242	1.00402	0.228307	2.02935	597	34560	42370	39779	497	5832	20431	3276	4.92358e-07
Har_00206726	---NA---	-0.457999	2.25227	-0.996709	-0.633683	0.56985	1.85713	0.177302	1.84136	25808	181	41449	39299	15166	581	22353	4506	4.92851e-07
Har_00055990	vitellogenin	-0.223209	2.11081	0.542233	-1.87186	-0.158284	2.61041	-0.226105	-2.0819	22247	230	3800	43674	30138	189	32543	42932	4.93213e-07
Har_00119562	wnt inhibitory factor 1	1.26765	0.598274	0.483687	-0.858614	1.74099	-0.0514698	1.16073	-0.21566	2118	4470	4371	41481	1627	30870	2193	35785	4.93788e-07
Har_00150837	---NA---	0.290897	0.950019	2.79855	1.91573	-2.20349	-1.68356	-1.27898	-0.247671	12718	1977	274	363	42011	42942	41587	36135	4.94797e-07
Har_00006968	isoform a	-2.45793	-1.35458	0.49545	1.6166	-0.296701	-0.0154703	1.91684	2.12786	42578	42955	4250	519	31911	30009	644	2726	4.94962e-07
Har_00116713	lactase-phlorizin hydrolase	1.37815	0.490887	0.0530186	0.427462	1.59295	0.631588	0.281225	0.739576	1667	5746	12854	5263	2131	14354	18669	18407	4.97103e-07
Har_00100130	fatty acid desaturase	0.632866	1.01587	1.38416	0.056911	-0.232465	-0.0823052	1.06332	0.838528	7452	1692	886	14101	31124	31522	2675	16510	4.98139e-07
Har_00046706	protein serine threonine	0.554765	-0.192438	0.238466	1.51573	-0.532663	-0.0283422	1.3906	1.93563	8531	30079	8026	594	34388	30338	1391	3846	4.98302e-07
Har_00196932	---NA---	-1.11852	0.00713634	-0.763307	-0.308827	2.42651	1.00518	0.698478	2.6731	37555	18764	35272	28833	441	5813	6753	551	4.989e-07
Har_00009125	isoform b	1.65253	-0.119266	-0.0869083	-1.18408	2.02054	0.704609	0.940483	1.37298	898	27071	18635	42893	913	12449	3492	8865	4.98963e-07
Har_00013424	sugar transporter	-1.99829	0.213472	0.450076	1.98208	-0.250523	-0.17367	1.71003	1.17444	41974	10603	4674	344	31352	33108	838	11039	5.01466e-07
Har_00064608	adam metallopeptidase with thrombospondin type 11	1.2437	1.66678	-1.08154	-0.553784	1.34819	1.71209	-0.987315	-0.714167	2242	443	42020	38061	3311	819	40208	39701	5.01818e-07
Har_00198073	---NA---	0.0084219	1.01827	1.70282	1.69417	-0.893428	-3.30929	-1.28006	1.17175	17786	1685	634	482	37240	43820	41590	11072	5.02256e-07
Har_00182851	---NA---	0.424257	0.891545	-0.912887	-0.0550272	0.444306	1.81596	-0.296971	2.51738	10523	2236	40302	18915	17932	631	33485	1014	5.02926e-07
Har_00166429	---NA---	0.953967	0.406179	1.1622	2.35264	0.105675	-0.208174	-0.704789	0.394197	4165	6907	1180	247	25271	33652	38140	25394	5.04013e-07
Har_00087683	mitochondrial inner membrane protease subunit	0.166744	2.11745	1.54702	0.884796	-0.166744	-0.454551	-1.21112	-0.299417	14750	225	729	1688	30262	36903	41330	36669	5.04442e-07
Har_00058832	aldolase	-1.95897	0.299489	1.0361	0.911057	-2.95943	0.579539	1.77259	0.872387	41899	8823	1424	1604	42931	15753	768	15876	5.08141e-07
Har_00056287	cytochrome p450	1.68069	0.374978	0.571658	-0.278167	1.52756	0.846523	-0.552614	0.888099	843	7401	3532	27275	2400	8479	36643	15555	5.08784e-07
Har_00135693	---NA---	0.642965	0.989056	1.41428	1.49566	0.0435174	-0.046067	-0.607742	-0.0435174	7335	1795	850	614	26421	30771	37195	33591	5.09405e-07
Har_00041091	chemosensory protein 3	1.67227	-1.1626	1.82402	-1.04545	0.247904	0.524035	1.28409	1.10877	863	42533	572	42464	22280	17266	1716	11903	5.11267e-07
Har_00016046	zinc-binding dehydrogenase family	-1.05212	0.0927405	-0.665868	-0.221124	0.305692	2.48059	1.6685	1.88586	34867	14573	31841	24495	20907	228	884	4204	5.12369e-07
Har_00014614	sugar transporter	1.17154	0.868939	-0.930557	-0.197115	1.69028	1.73552	-0.896688	0.559906	2639	2365	40574	23493	1765	766	39609	22057	5.12842e-07
Har_00121581	---NA---	1.31308	0.901927	0.131313	0.341295	1.29866	0.695128	-0.651485	0.986968	1908	2184	10494	6693	3635	12728	37638	13805	5.13492e-07
Har_00114116	sugar transporter	1.55377	0.297302	0.374809	-0.0498028	1.4281	0.452999	0.838264	0.294751	1133	8883	5675	18753	2845	18850	4491	27297	5.13915e-07
Har_00061706	vitellogenin	-3.15238	1.23069	1.16804	-1.4872	-2.95612	1.4273	1.59089	-2.69082	43147	1079	1171	43432	42927	1614	996	43262	5.15884e-07
Har_00037627	---NA---	1.75763	-0.299932	-0.96986	-0.58343	1.84242	2.40014	-0.0108602	0.610805	685	33422	41176	38561	1311	250	28398	20939	5.17029e-07
Har_00036678	sarcosine dehydrogenase	1.75835	0.321324	0.0835242	1.03553	0.539283	-0.930929	-0.363817	1.95187	682	8408	11873	1263	15838	40678	34387	3726	5.18026e-07
Har_00005416	---NA---	1.1998	1.05276	-1.14437	-0.0316224	1.76311	1.56219	-2.12763	0.153492	2477	1580	42340	18101	1561	1173	43320	29838	5.18094e-07
Har_00068570	---NA---	-0.972535	0.0705023	-0.743248	-0.533973	0.282702	5.12846	0.539376	1.47584	32088	15434	34252	37682	21479	6	11020	7874	5.21671e-07
Har_00003458	allatostatin neuropeptide precursor	-0.0229402	-0.370908	0.769632	0.837804	0.778597	0.474118	1.95816	0.58957	18697	35171	2308	1853	10523	18356	616	21407	5.228e-07
Har_00060689	cell adhesion molecule	-0.243139	1.39414	1.0268	-0.408168	0.128534	1.25019	0.905821	-0.0234365	22589	772	1442	33969	24803	2680	3807	33243	5.24442e-07
Har_00130695	---NA---	-0.660707	1.3463	1.42006	0.170701	-0.25753	1.0953	-0.100312	1.53182	28530	873	840	10649	31450	4603	30441	7325	5.24863e-07
Har_00185557	---NA---	-4.43778	1.48798	0.532809	-0.892899	-4.82886	2.1628	0.768346	0.709742	43682	642	3884	41695	43731	356	5373	19006	5.2694e-07
Har_00012551	mki67 (fha domain) interacting nucleolar phosphoprotein	0.660307	1.24341	0.605837	-0.282024	-0.38612	1.00501	1.16793	0.357974	7144	1055	3246	27467	32919	5818	2158	26071	5.28441e-07
Har_00118036	---NA---	1.75565	0.0300732	0.17259	0.575817	1.2703	0.334833	0.714401	-0.0605936	691	17354	9499	3575	3831	21517	6386	33847	5.29527e-07
Har_00135892	---NA---	1.48806	0.964325	-0.330692	1.01693	-0.188776	0.349841	0.00162172	1.82245	1313	1907	26088	1314	30554	21183	27905	4687	5.3027e-07
Har_00066449	sodium chloride dependent transporter	1.22266	0.877145	-0.147892	0.236797	1.77211	1.08575	0.151903	-1.77701	2360	2315	20697	8919	1537	4735	23221	42634	5.30311e-07
Har_00137325	---NA---	3.26445	-0.0156796	-0.8201	-0.323608	0.149531	1.34174	0.384305	1.95183	109	20784	37950	29706	24367	2008	15610	3727	5.30583e-07
Har_00066471	antennal binding protein	1.46258	1.30982	-1.04642	-0.504634	1.34651	1.41847	0.270058	-0.154905	1382	922	41822	37101	3324	1657	19030	35094	5.3076e-07
Har_00004590	bifunctional autolysin precursor	2.31275	-0.164444	0.00880718	-0.92304	3.03306	-0.00880718	0.64178	0.175662	297	28964	14562	41877	195	29804	8115	29423	5.31263e-07
Har_00149422	---NA---	1.81591	1.66128	1.0971	-0.444136	0.465506	-0.689893	0.243957	-1.58972	615	446	1305	35358	17482	39140	19890	42355	5.32443e-07
Har_00110285	alpha-aminoadipic semialdehydemitochondrial	1.89424	0.867775	-0.630582	-0.294514	1.98513	1.02979	-0.227996	-0.309602	546	2374	31209	28063	986	5455	32575	36779	5.33896e-07
Har_00100026	fatty acid desaturase 2	-1.36441	-0.2742	-0.986124	3.1822	0.58293	0.474726	0.176308	3.7202	40274	32716	41359	127	14881	18345	22381	174	5.36971e-07
Har_00036730	oxidase peroxidase	-1.16173	-0.0681024	-0.80554	-0.395968	2.16278	0.820022	1.11261	2.80959	38543	24686	37305	33388	702	9091	2416	403	5.37425e-07
Har_00002265	cytochrome p450	-0.00372028	1.72275	0.296138	0.244866	0.462676	1.75236	-0.535472	-0.163324	18183	405	6955	8713	17543	735	36452	35178	5.38496e-07
Har_00195127	---NA---	0.583616	1.72047	1.58851	0.683209	-0.0522733	-0.135646	-0.614932	-0.077847	8133	409	705	2688	28619	32478	37268	34106	5.43521e-07
Har_00106341	dihydropyrimidinase	1.32031	0.715942	-1.019	-0.610198	1.97625	1.38408	-0.43058	1.14788	1879	3357	41634	38969	1006	1815	35222	11383	5.46769e-07
Har_00227785	---NA---	-1.39273	3.90839	-0.571019	0.404371	0.217855	0.0412199	0.337524	1.43898	40403	12	30426	5638	22930	28213	16958	8239	5.48631e-07
Har_00116356	serine protease	-0.585786	-0.808466	1.09901	1.2054	-1.09834	-1.50131	1.40943	2.18894	27606	40988	1301	966	38503	42620	1349	2388	5.48633e-07
Har_00133658	---NA---	2.33119	0.852313	-2.25883	-0.307869	2.80284	-0.00971746	-4.36357	0.385493	289	2466	43710	28773	251	29840	43848	25565	5.4921e-07
Har_00023592	cytochrome p450	-3.15754	2.32919	0.247579	-0.365847	-3.39568	1.78771	0.827979	-0.0149655	43151	159	7841	32046	43255	670	4602	33072	5.54964e-07
Har_00188817	---NA---	1.15565	0.431193	-0.0821738	0.898014	1.51635	1.05055	-0.00583506	-0.641732	2716	6552	18486	1647	2450	5184	28200	39308	5.56692e-07
Har_00066360	imp dehydrogenase gmp reductase	2.76951	0.203137	0.330318	-0.974899	1.95251	0.748688	-0.715609	-0.0340681	177	10838	6339	42136	1048	11132	38234	33442	5.5781e-07
Har_00001700	sodium potassium-dependent atpase beta-2 subunit	1.74339	0.989656	-0.263077	-0.00374413	1.90113	0.643709	-0.600678	0.443623	707	1792	24299	16809	1163	14028	37136	24456	5.59573e-07
Har_00082997	glycoside hydrolases	1.75665	0.48766	-0.202129	-0.478912	2.13707	1.10104	-0.115562	0.494672	689	5797	22416	36430	730	4513	30709	23386	5.632e-07
Har_00050576	carbonic anhydrase	1.27271	-0.311373	1.00405	-1.00528	1.96216	0.00899982	1.39279	-1.1157	2090	33740	1512	42298	1033	29158	1385	41303	5.67108e-07
Har_00012696	isoform a	1.08977	-0.33337	-0.343913	-0.113621	1.7205	0.723557	3.30228	0.284655	3142	34291	26383	20755	1684	11904	239	27505	5.67402e-07
Har_00136927	---NA---	-1.08017	0.00555587	-0.747715	-0.333832	0.529049	2.42984	0.542564	3.25705	35970	18886	34483	30332	16072	243	10915	257	5.68111e-07
Har_00115344	trypsin-like serine proteinase	-4.41751	-1.24847	1.7511	0.867161	-4.46881	-2.37618	2.31838	1.83959	43673	42739	606	1745	43663	43618	459	4522	5.69431e-07
Har_00192952	---NA---	-3.52767	1.82579	0.361601	-0.836184	-3.84764	1.90929	1.10169	-0.471997	43364	351	5845	41335	43464	524	2460	38122	5.73224e-07
Har_00170373	---NA---	1.57558	1.41387	-0.574362	0.798471	0.971519	0.63356	-1.45233	-0.50717	1070	743	30467	2019	6981	14291	42184	38356	5.7612e-07
Har_00048743	alkaline phosphatase	1.07799	1.16613	-0.112884	-0.357315	1.29904	1.33947	0.35232	0.328061	3213	1233	19495	31618	3632	2021	16534	26650	5.76411e-07
Har_00234415	---NA---	1.91154	0.466541	-0.320402	-0.844374	1.66296	0.439274	0.162877	2.10556	529	6072	25831	41390	1859	19176	22847	2845	5.80746e-07
Har_00045142	prophenoloxidase activating enzyme	0.473792	1.16227	0.049058	-0.442001	0.830937	1.74265	0.80845	-1.81928	9688	1244	12988	35287	9387	746	4827	42693	5.81734e-07
Har_00161848	---NA---	-0.398819	1.05559	-1.24802	0.925031	2.53828	0.0409641	-0.492821	1.43326	24961	1574	42702	1569	361	28220	35960	8293	5.83642e-07
Har_00109189	prolylcarboxypeptidase	0.977454	1.06308	-0.371761	-0.13228	1.65488	1.61825	0.0423374	-4.96791	3948	1547	27031	21301	1900	1034	26527	43674	5.84155e-07
Har_00117025	catalase	-1.02162	-0.130176	-0.898798	-0.39569	1.01409	2.44916	0.197124	3.52665	33503	27541	40061	33376	6364	236	21674	200	5.86198e-07
Har_00153387	---NA---	1.49718	1.0568	-0.402511	1.05447	1.26695	0.324499	-1.81049	-0.00161982	1282	1572	27653	1227	3846	21732	42941	32743	5.86463e-07
Har_00182466	---NA---	0.961053	0.457991	0.823986	0.300834	1.48358	0.827471	0.104358	-0.245642	4096	6179	2062	7506	2588	8897	24707	36112	5.87311e-07
Har_00117624	female neotenic-specific protein 1	1.819	0.63826	-1.13405	-0.521292	2.62955	1.0591	-0.753428	-0.0160198	612	4062	42298	37433	316	5073	38559	33098	5.87704e-07
Har_00000660	cytochrome p450	0.485916	1.08998	0.122688	-0.13284	1.15682	1.72197	0.291492	-0.325698	9509	1450	10728	21315	4735	799	18339	36933	5.89627e-07
Har_00226208	---NA---	-1.25246	0.803649	1.39938	-0.394419	0.341051	1.03469	0.515672	2.25436	39576	2739	868	33337	20052	5382	11702	2045	5.91205e-07
Har_00109190	prolylcarboxypeptidase	1.24309	1.3511	-0.534088	-0.474048	1.45449	1.4778	-0.657663	0.338771	2247	865	29913	36285	2713	1420	37718	26448	5.91697e-07
Har_00137081	---NA---	1.75283	0.583126	0.92098	-1.07484	1.6938	0.0205719	-0.308915	0.66155	694	4641	1745	42560	1754	28807	33664	19944	5.92225e-07
Har_00172492	---NA---	0.959241	1.16249	0.0490148	-0.774128	0.285101	1.54003	-0.0118823	1.91164	4113	1242	12990	40846	21422	1230	28432	4009	5.94102e-07
Har_00028021	aldo-keto reductase	-1.58496	1.42822	0.203391	-0.285981	-2.14539	2.09722	1.26535	-0.677578	41065	717	8819	27647	41911	387	1781	39505	5.97897e-07
Har_00005806	viral a-type inclusion protein	1.6502	2.12327	0.492622	0.543516	-1.60414	-2.3283	-0.180014	-2.40756	901	224	4279	3908	40626	43587	31806	43124	5.98235e-07
Har_00134682	---NA---	-1.10559	2.99146	-0.826091	-0.305398	0.216412	1.11697	0.540408	1.93954	36977	49	38175	28630	22960	4313	10981	3822	6.00655e-07
Har_00090753	---NA---	1.59574	0.304247	0.00623703	0.372103	1.29763	0.876232	0.125179	0.930868	1022	8720	14707	6152	3648	7887	24068	14754	6.01226e-07
Har_00097308	calponin transgelin	1.30011	0.615924	-0.66597	0.228691	1.58801	1.1019	-1.31384	1.4289	1965	4286	31842	9132	2152	4503	41742	8327	6.02005e-07
Har_00102816	glucosyl glucuronosyl transferases	-3.45393	1.49205	0.547208	-1.00657	-2.88855	2.06709	1.05307	-0.757303	43315	631	3749	42301	42857	408	2733	39925	6.0355e-07
Har_00028230	phosphatidate phosphatase	0.27915	0.553775	0.85601	0.0154247	0.29381	0.998894	1.44449	0.325641	12896	4956	1941	15734	21206	5908	1267	26702	6.03787e-07
Har_00189320	---NA---	1.3382	0.701445	-0.437186	-0.181046	1.59561	1.24129	-0.367112	1.2595	1813	3468	28341	22915	2116	2768	34442	10046	6.03933e-07
Har_00236235	---NA---	1.71024	0.740962	-0.624293	-0.389052	2.44339	0.900905	-0.195041	0.0340862	773	3185	31136	33129	428	7437	32067	31926	6.03973e-07
Har_00195515	---NA---	-1.06568	1.06597	1.42738	1.07298	-1.94231	-2.1035	0.81185	0.780097	35412	1541	834	1200	41480	43429	4783	17639	6.05768e-07
Har_00173032	---NA---	3.04847	-0.0539319	-0.851856	-0.427548	0.0539317	1.0185	0.864279	2.04762	131	23815	39036	34736	26211	5606	4215	3169	6.0595e-07
Har_00058667	low molecular lipoprotein 30k precursor	0.722505	1.15786	0.37532	-0.821039	1.23578	1.49791	-0.054904	0.290938	6379	1260	5668	41228	4065	1347	29536	27382	6.07021e-07
Har_00160044	---NA---	1.94864	0.206443	0.272294	0.967449	1.37947	-0.388958	-0.965422	0.0294092	500	10770	7374	1448	3123	36162	40079	32021	6.08201e-07
Har_00000051	cytochrome p450 cyp4ab2	1.54602	1.34921	0.377584	0.21029	1.11928	-0.0550895	0.168806	-2.55537	1154	869	5637	9605	5079	30935	22653	43212	6.09457e-07
Har_00009298	---NA---	-0.606067	-0.0304837	-0.715195	-0.318781	0.342211	1.83656	4.09637	1.56557	27857	22272	33099	29419	20023	600	165	7008	6.12503e-07
Har_00213329	---NA---	-1.53743	0.466493	1.00742	0.0259213	-0.234584	0.783834	1.50291	1.89587	40918	6074	1503	15262	31144	10062	1139	4129	6.13197e-07
Har_00186474	---NA---	2.62019	-0.148148	-0.891736	-0.440342	2.17404	0.644495	0.369415	1.56086	195	28279	39921	35227	685	13997	16044	7044	6.13263e-07
Har_00046106	cytochrome p450 cyp6ae9	-0.0450974	-0.544191	-0.615045	-0.332057	1.55259	1.85548	0.679676	2.44755	19130	38392	31007	30211	2299	583	7189	1270	6.14432e-07
Har_00209795	---NA---	-5.12864	-1.789	0.529207	3.28184	-5.67085	-1.09867	0.00684929	3.59202	43782	43447	3926	117	43812	41433	27683	192	6.1526e-07
Har_00176305	---NA---	1.96771	-0.264089	0.0317352	-0.515701	1.81539	0.532102	1.04805	0.86014	485	32430	13612	37316	1393	17043	2761	16099	6.15292e-07
Har_00140205	---NA---	0.993388	1.24628	1.43039	1.25107	-1.82624	-1.68592	-1.93997	-0.3692	3836	1048	831	886	41202	42947	43128	37324	6.153e-07
Har_00033635	---NA---	1.49291	0.621198	0.00191116	-0.638306	1.83378	0.908005	0.633091	0.0327959	1297	4236	14954	39364	1340	7301	8346	31955	6.15843e-07
Har_00154099	---NA---	1.56067	1.35255	-2.21168	0.345588	1.02225	1.25619	-2.47611	-1.73013	1118	861	43701	6607	6244	2638	43553	42553	6.19213e-07
Har_00066170	prophenoloxidase subunit 2	0.414706	0.873727	0.51202	-0.397924	0.731609	1.22507	1.0938	0.187029	10679	2334	4093	33476	11627	2928	2502	29220	6.20335e-07
Har_00059723	epidermal protein	1.40949	1.39457	-0.26992	0.109502	2.05025	-0.109502	-0.633541	0.522411	1533	771	24532	12489	858	31996	37463	22876	6.21779e-07
Har_00234386	---NA---	0.577797	0.201294	0.648014	1.12301	1.5505	0.837416	-1.31314	-0.152689	8232	10882	2956	1096	2312	8683	41735	35066	6.22281e-07
Har_00061179	imp dehydrogenase gmp reductase	1.6208	0.0662215	-1.06777	-0.65452	1.78225	1.37937	0.134734	1.76298	967	15591	41952	39570	1506	1832	23757	5198	6.22316e-07
Har_00200337	---NA---	1.2157	0.766764	-0.0348582	1.16969	1.21967	0.716247	-0.838643	-0.14141	2390	3001	16784	1019	4207	12111	39213	34936	6.24889e-07
Har_00162629	---NA---	-0.930222	-1.15704	0.522361	1.40571	-1.34218	-0.970113	1.25958	2.58375	31370	42517	3990	693	39656	40871	1801	796	6.25385e-07
Har_00223051	---NA---	2.21687	0.635759	0.0285444	0.744217	1.20626	-0.245799	-1.0722	-0.00176954	339	4087	13749	2305	4301	34245	40686	32749	6.28882e-07
Har_00038521	cd98hc amino acid transporter protein	1.68529	0.589174	-0.620474	-0.0309353	2.47935	0.422897	-0.256639	0.875881	837	4571	31084	18074	394	19575	32981	15805	6.30663e-07
Har_00110539	gag-pol polyprotein	0.964386	1.3916	-0.310598	0.560348	0.893574	1.14374	-0.0632949	0.16335	4061	780	25591	3724	8216	3955	29708	29661	6.30818e-07
Har_00018508	formin homology 2 domain containing 3	1.70983	0.246582	-0.15051	-0.753325	1.5881	1.0834	0.695857	0.696346	774	9847	20780	40655	2151	4768	6812	19266	6.325e-07
Har_00117062	cg13025 cg13025-pa	-0.0542946	0.146613	0.497147	0.520586	-0.171497	0.981665	1.53965	1.22205	19321	12263	4235	4120	30328	6146	1072	10502	6.33131e-07
Har_00016364	aldolase	-4.0259	0.0363274	1.07929	1.06293	-4.84048	0.319639	1.82421	1.22288	43567	17035	1343	1212	43734	21848	717	10488	6.33482e-07
Har_00219599	---NA---	-1.39611	3.09796	-1.78165	-1.82155	-1.49322	3.81973	-2.27528	-2.94599	40419	44	43496	43648	40223	34	43432	43347	6.34436e-07
Har_00026904	ommochrome binding protein 2	1.47622	0.0105658	0.237456	0.269692	2.51644	-0.0105658	-0.301839	0.955034	1349	18520	8045	8163	369	29863	33555	14334	6.34639e-07
Har_00011196	pancreatic triacylglycerol lipase	-0.178811	0.34916	0.530152	-0.274875	0.968739	1.44881	1.53751	-1.37843	21507	7871	3912	27136	7013	1527	1079	41991	6.36339e-07
Har_00042867	paralytic peptide binding protein 2	0.0477648	1.53547	0.602203	-1.08679	-0.0598612	1.56129	0.688222	0.302457	16852	579	3276	42598	28719	1178	6981	27146	6.3711e-07
Har_00038825	chitin synthase	0.904991	0.892506	0.257864	-0.147451	0.973749	0.737247	1.31255	-0.642431	4602	2229	7643	21778	6949	11489	1633	39313	6.38673e-07
Har_00084510	tubulointerstitial nephritis antigen	0.990459	0.814108	-0.0675974	-0.344035	1.53098	1.81693	-0.799871	0.356545	3859	2679	17978	30898	2389	629	38918	26097	6.39647e-07
Har_00113188	autophagy protein 5	0.707561	0.652817	0.829679	0.819724	-0.0206308	-0.0022397	0.918128	0.242554	6558	3919	2043	1939	28040	29556	3682	28241	6.40315e-07
Har_00194604	---NA---	-0.82816	-0.157371	1.16893	2.15381	-0.431428	-0.318496	-1.31373	2.65516	30224	28685	1169	292	33401	35246	41741	604	6.41042e-07
Har_00170402	---NA---	0.186619	0.294257	-0.00516033	0.25408	-0.754321	1.35966	1.57036	1.53242	14419	8940	15386	8508	36234	1919	1023	7319	6.41147e-07
Har_00224730	---NA---	0.520902	1.67501	-0.667634	-0.818738	1.37449	2.21167	-0.972494	-0.901285	8987	436	31871	41208	3157	333	40132	40598	6.43289e-07
Har_00144381	---NA---	1.66506	0.265254	0.473068	-0.006387	2.06296	0.00638723	-0.288433	0.796056	878	9473	4478	16961	827	29245	33387	17316	6.44634e-07
Har_00019669	neuronal calcium	-1.09461	0.693419	0.949131	0.319823	-0.703503	0.874342	1.83326	0.214436	36522	3528	1662	7129	35871	7927	709	28704	6.44759e-07
Har_00182208	---NA---	-1.45109	1.633	0.0725436	-0.631047	0.905559	0.469783	2.64143	0.776311	40653	473	12231	39254	8009	18457	367	17710	6.47347e-07
Har_00022618	ubiquitin conjugating enzyme 7 interacting protein	2.04743	-0.550225	0.127281	0.26197	1.59229	0.63578	-0.00721979	1.55737	430	38474	10610	8323	2135	14234	28244	7080	6.47931e-07
Har_00135368	---NA---	0.407232	1.29961	0.924294	0.360164	-0.86314	1.52539	-1.56407	-0.740252	10802	944	1732	6361	37037	1262	42472	39835	6.48374e-07
Har_00047304	endonuclease reverse transcriptase	0.362647	1.51893	-2.04065	0.340292	1.51199	1.21468	-0.661254	0.880666	11565	594	43638	6715	2467	3019	37746	15705	6.48631e-07
Har_00228583	---NA---	1.36499	1.35805	-1.00295	-0.395859	1.27693	1.68123	-0.763962	-0.0887537	1708	851	41505	33384	3790	879	38653	34276	6.4874e-07
Har_00220452	---NA---	1.77345	0.348335	0.008214	-0.398067	1.74319	1.12336	0.512737	-2.34447	662	7894	14595	33482	1622	4227	11784	43085	6.48763e-07
Har_00009886	isoform a	1.312	0.667783	-0.616905	-1.69309	1.84873	1.32904	0.287097	0.741196	1911	3773	31036	43593	1289	2084	18467	18380	6.49136e-07
Har_00012781	methoprene-tolerant protein	1.47878	0.600121	-0.458248	-0.442525	2.32229	1.42037	-1.2415	-0.850006	1343	4456	28721	35307	532	1647	41447	40392	6.49664e-07
Har_00188312	---NA---	2.00888	1.01567	-1.75419	-2.08426	0.922287	1.96692	-1.33828	-0.617135	459	1695	43475	43727	7711	477	41828	39148	6.50116e-07
Har_00014396	reverse transcriptase-like protein	1.72306	-0.960915	-0.0741057	0.584553	1.71588	-1.01658	0.605367	1.55583	743	41825	18224	3502	1688	41098	9121	7101	6.50359e-07
Har_00080730	retinoid-inducible serine carboxypeptidase (serine carboxypeptidase	-0.19102	0.709129	0.646353	-0.464993	0.295411	1.5739	1.26593	0.358309	21725	3406	2963	35997	21163	1152	1779	26061	6.51047e-07
Har_00009492	cytochrome p450	-2.37821	1.17389	0.802874	-0.604199	-2.12558	1.51235	1.5098	-0.024435	42487	1218	2168	38862	41880	1311	1127	33266	6.5499e-07
Har_00016532	reverse transcriptase	0.548153	0.973161	1.06283	0.508778	0.64325	0.796312	0.0567207	0.263954	8623	1866	1376	4247	13551	9697	26108	27863	6.55986e-07
Har_00239991	---NA---	-0.433418	1.04778	1.45101	1.51776	0.0414112	-0.0414112	-0.351584	0.827265	25473	1597	807	592	26472	30655	34233	16708	6.58341e-07
Har_00139039	---NA---	0.00847745	0.88562	-0.404733	-1.17316	1.3004	-0.00847745	0.293988	4.49949	17784	2267	27706	42854	3618	29795	18261	96	6.60187e-07
Har_00107145	sugar transporter	1.4387	-0.00534582	-0.0177946	0.964911	1.63435	-0.132317	-1.04438	1.75894	1446	19823	16054	1454	1966	32408	40540	5236	6.60416e-07
Har_00126205	---NA---	-1.0344	0.114779	-0.71191	-0.173085	0.345148	1.30081	1.71183	2.61412	34054	13341	32991	22641	19957	2268	835	707	6.61767e-07
Har_00103354	cell division cycle-associated protein 3 (trigger of mitotic entry protein 1) (tome-1)	1.26622	0.167633	1.48163	0.652751	1.20696	-1.01112	-0.726291	0.468464	2122	11687	782	2899	4296	41076	38338	23925	6.64126e-07
Har_00116759	homogentisate-dioxygenase	0.84448	0.966001	0.226883	0.540983	0.806087	1.00522	-0.0250988	0.796876	5140	1897	8269	3934	9906	5810	28840	17291	6.64387e-07
Har_00000287	cytochrome p450	2.67879	0.577959	-0.528035	-0.524526	2.86038	-0.493313	-1.00452	0.338265	186	4692	29834	37499	234	37360	40320	26457	6.64507e-07
Har_00142324	---NA---	-0.555176	0.0292025	-0.803622	-0.271591	0.198268	1.26668	1.47156	3.23155	27197	17408	37212	26995	23376	2557	1201	267	6.6528e-07
Har_00158744	---NA---	-0.397791	1.41792	-0.209514	-0.00444031	-0.599863	0.00444031	2.61604	2.00936	24943	734	22637	16856	34994	29314	374	3409	6.66805e-07
Har_00028673	g patch domain containing 4	1.30002	0.815027	-0.983193	1.25883	0.705953	0.280877	0.16096	1.50216	1966	2675	41317	874	12172	22694	22912	7613	6.6781e-07
Har_00078475	---NA---	0.929872	-0.678303	-0.0924449	1.28194	1.41874	0.625188	1.00625	0.35783	4375	39973	18827	841	2896	14515	3021	26075	6.69154e-07
Har_00000012		1.93561	0.84408	-0.281232	-1.34019	1.98262	1.01438	-0.0134101	-1.28578	510	2508	24847	43238	992	5668	28488	41786	6.71251e-07
Har_00096434	threonine dehydrogenase	-0.643349	2.92275	-0.620051	-0.386909	-1.05665	3.08442	-0.532389	-1.17585	28330	57	31072	33052	38248	96	36418	41494	6.71557e-07
Har_00196754	---NA---	1.13792	0.622885	-0.240221	-0.324477	1.78512	1.48097	0.423003	-0.230826	2822	4219	23598	29771	1499	1411	14473	35951	6.7181e-07
Har_00046382	alpha-glucosidase	1.71698	0.959921	-1.97817	-1.1398	2.17299	1.23136	-1.1009	-1.48607	756	1928	43617	42762	687	2865	40835	42193	6.72838e-07
Har_00023359	chemosensory protein 11	1.12911	1.45798	-1.65987	-0.886098	1.46621	1.718	-0.536767	-0.0244069	2881	678	43408	41660	2666	808	36466	33264	6.73611e-07
Har_00205814	---NA---	0.256378	0.362705	-0.00780392	-0.00802898	10.1605	-0.144691	-0.59261	-0.202844	13259	7626	15528	17058	8	32628	37055	35632	6.73646e-07
Har_00072367	vitellogenin	-6.45479	1.10611	1.12653	-1.66388	-6.30432	1.35298	1.77104	-1.36309	43837	1400	1245	43580	43837	1952	772	41964	6.7368e-07
Har_00054117	---NA---	1.17888	1.50681	-0.544972	0.566359	0.89644	1.10766	-1.79435	-0.0738163	2597	610	30065	3663	8159	4444	42911	34052	6.74583e-07
Har_00096938	gelsolin precursor	-2.94625	-0.277158	1.25163	0.971088	-2.60537	0.379284	2.08103	1.3433	43012	32793	1033	1434	42569	20565	551	9178	6.7508e-07
Har_00063359	nanos-like protein	1.11221	1.21801	-0.363791	-0.311733	1.53182	1.58742	-1.42253	0.0183396	2991	1111	26851	29006	2385	1110	42095	32237	6.78561e-07
Har_00175847	---NA---	-1.22339	2.59904	-0.865323	-0.435298	0.538689	1.00059	0.522572	2.38062	39317	105	39377	35031	15860	5882	11507	1521	6.78575e-07
Har_00061002	multidrug resistance-associated protein	0.621426	1.5179	2.41874	0.79386	-1.41296	-1.0909	-1.64294	-0.756594	7602	595	358	2047	39926	41398	42641	39920	6.80632e-07
Har_00184367	---NA---	1.8044	1.16888	-0.0645189	0.0645189	1.4721	0.699279	-0.379718	-1.54049	632	1226	17875	13850	2638	12607	34608	42282	6.81295e-07
Har_00016233	trna-dihydrouridine synthase	0.703612	1.55288	1.23715	1.11524	-0.329988	-1.53234	-0.797124	-0.886678	6614	554	1059	1108	32310	42674	38899	40532	6.82118e-07
Har_00086186	kek1	1.16972	0.443363	-0.35154	0.00365639	2.26762	1.0946	0.536957	-3.4461	2647	6367	26563	16352	574	4620	11094	43467	6.83206e-07
Har_00240528	protein	1.38065	0.927625	1.75486	-0.55327	0.186549	0.270219	0.0246375	1.44825	1653	2070	602	38050	23637	22928	27057	8150	6.83602e-07
Har_00099345	growth-blocking peptide	-0.181624	0.798458	0.791512	-0.471785	0.56665	1.20291	1.3826	0.204672	21559	2767	2202	36199	15236	3169	1414	28882	6.84282e-07
Har_00049762	---NA---	0.332337	-0.151105	0.747888	0.362902	0.139082	-0.41788	2.00448	2.00902	12042	28440	2397	6316	24583	36494	593	3416	6.87671e-07
Har_00106416	polyq domain-containing hypothetical conserved protein	1.47827	0.579634	-1.66153	-0.810318	2.21136	1.4628	-1.19224	0.585655	1345	4679	43411	41149	643	1471	41246	21486	6.87715e-07
(+)E1A_r60_a22		1.0774	1.29008	1.13218	1.30485	-1.69644	-1.49996	-1.76522	-1.39571	3217	955	1232	794	40861	42615	42852	42033	6.87911e-07
Har_00167692	predicted protein [Nematostella vectensis]	1.57467	1.08168	1.19744	0.710001	-0.545278	-0.55363	-1.66456	-0.434719	1075	1484	1118	2501	34513	37978	42680	37864	6.89568e-07
Har_00013951	cationic amino acid transporter	-1.2351	-0.331605	-0.994294	-0.389394	-0.131673	4.79044	1.78004	0.720138	39429	34245	41435	33144	29779	12	760	18814	6.91488e-07
Har_00112798	peptidoglycan recognition protein	-0.387688	1.47807	1.49168	1.28822	-1.07426	0.433955	-0.0808706	-0.978265	24784	657	774	830	38358	19283	30079	40867	6.94122e-07
Har_00030160	phospholipase a1	0.10693	1.31144	1.62308	1.20799	-4.01567	-0.567393	0.342156	-0.223369	15800	918	683	963	43533	38087	16819	35866	6.96368e-07
Har_00171267	---NA---	-0.799961	0.803414	0.187793	0.305769	-0.583369	1.3424	0.935384	1.5725	29979	2740	9145	7401	34840	2006	3535	6949	6.96588e-07
Har_00186092	---NA---	0.921762	1.29805	1.53254	1.13314	-0.890647	-1.80483	-1.6959	-1.34066	4447	946	732	1083	37225	43129	42732	41896	6.99586e-07
Har_00074343	antennal binding protein	0.478169	1.21847	0.99707	1.57176	-1.03612	-0.292704	-0.876335	0.645931	9624	1110	1535	552	38108	34885	39477	20241	7.01731e-07
Har_00205012	---NA---	0.887767	1.30791	1.23627	1.34494	-0.750891	-1.34864	-2.00685	-1.16073	4754	928	1065	749	36211	42234	43204	41448	7.03367e-07
Har_00138248	---NA---	1.57591	-0.374699	-0.938742	0.782096	1.4461	0.523663	0.293354	2.00719	1069	35255	40718	2106	2758	17281	18278	3426	7.0394e-07
Har_00030055	apoptosis stimulating of p53	1.5226	0.738985	-0.557659	0.340815	1.74021	0.632881	-0.391892	0.905402	1208	3195	30262	6702	1629	14310	34745	15235	7.04934e-07
Har_00026385	cell wall surface anchor family protein	-1.04675	0.114332	-0.702188	-0.223239	0.303729	1.30333	2.22273	2.48628	34621	13369	32696	24596	20954	2249	491	1122	7.05248e-07
Har_00008316	amp dependent ligase	2.07605	0.965221	-1.44164	-0.344736	1.77748	1.09652	-0.795295	-0.114855	409	1901	43130	30942	1515	4582	38887	34614	7.07572e-07
Har_00220339	---NA---	-0.375755	1.07972	1.89507	1.90673	-0.705015	-0.256562	-0.789469	0.256562	24604	1491	533	370	35876	34377	38841	27977	7.07602e-07
Har_00199933	---NA---	1.5005	0.143669	0.272406	0.450846	1.95205	-1.20523	-0.429096	1.1851	1270	12342	7372	4976	1049	41815	35207	10920	7.07665e-07
Har_00213586	---NA---	-0.814861	2.39401	-0.839568	-0.421149	0.519763	0.841222	0.548843	2.49648	30100	149	38689	34477	16285	8605	10708	1085	7.1082e-07
Har_00217813	---NA---	1.86718	-0.27972	-0.515823	0.636808	2.39119	0.0259018	-1.11085	1.21371	570	32869	29648	3022	470	28646	40881	10587	7.13873e-07
Har_00169680	ga16811- partial	-0.023129	1.35532	1.84367	1.7263	-2.11215	-1.24506	-1.40069	0.0231295	18702	855	561	460	41859	41938	42019	32148	7.14142e-07
Har_00128057	---NA---	1.11699	0.525563	-0.210781	-0.0254536	1.33127	0.605701	0.99888	1.28415	2965	5291	22675	17858	3419	15033	3065	9782	7.14429e-07
Har_00189646	---NA---	1.2292	0.905872	0.0598679	0.565412	1.80701	0.0546236	-0.00857353	-0.41252	2321	2165	12618	3676	1421	27881	28301	37665	7.18381e-07
Har_00097961	homogentisate-dioxygenase	0.571044	0.912549	0.0115147	0.508678	1.03248	0.880095	0.299967	1.22701	8317	2135	14444	4249	6124	7815	18089	10437	7.18632e-07
Har_00047706	hemicentin 1	0.344643	-1.12172	1.6178	0.697486	0.815523	-0.688266	1.62486	0.0892239	11842	42410	688	2583	9688	39123	941	30950	7.19012e-07
Har_00096116	sugar transporter	1.43063	0.717616	-1.65088	0.0922966	2.07375	1.27768	-1.60422	-1.26851	1472	3339	43397	13007	809	2472	42556	41746	7.19361e-07
Har_00171180	---NA---	0.165176	1.1591	1.47944	1.60746	-1.04559	-0.248237	-0.897707	0.413021	14780	1253	784	523	38169	34271	39626	25054	7.197e-07
Har_00105274	glutathionetheta class (agap000761-pa)	0.00452852	0.874732	0.322979	0.507463	-1.07493	1.55931	0.787543	-0.355991	17897	2327	6475	4259	38362	1182	5091	37204	7.19861e-07
Har_00192098	---NA---	1.02634	0.892188	0.17154	0.175701	1.96583	0.213103	-1.25566	1.10676	3596	2232	9518	10512	1024	24233	41502	11929	7.2001e-07
Har_00007180	isoform b	0.802734	0.0140116	-0.382209	0.1229	1.60003	1.33378	0.766808	1.0595	5551	18273	27255	12065	2106	2059	5397	12646	7.20424e-07
Har_00097460	monocarboxylate transporter	-0.388131	-0.0408196	-0.140921	-0.8925	-0.194596	1.89692	0.824862	3.23233	24793	22978	20470	41694	30636	539	4641	266	7.23369e-07
Har_00090015	chromosome 3 open reading frame 59	1.64291	0.409663	0.328276	-0.845743	1.72662	0.611919	0.692448	-0.15	917	6853	6375	41403	1669	14860	6889	35035	7.24618e-07
Har_00145701	---NA---	-0.822259	-0.0846992	2.87622	-0.400436	0.22143	0.986924	0.577547	2.50831	30168	25504	266	33603	22849	6080	9926	1047	7.24635e-07
Har_00156547	---NA---	2.78509	-0.0483773	-0.875909	-0.371809	0.193375	1.13356	0.557778	2.28637	172	23453	39596	32357	23479	4098	10473	1907	7.24825e-07
Har_00186575	---NA---	0.32724	0.449609	1.44108	0.286972	-0.172904	0.342017	1.41891	0.47834	12120	6290	818	7801	30340	21363	1328	23738	7.25421e-07
Har_00017382	mfs transporter	0.859117	0.995025	-1.00129	0.0884533	1.62799	1.4362	-0.573685	0.770889	5019	1773	41489	13125	1992	1577	36851	17807	7.29009e-07
Har_00178503	---NA---	0.578155	1.07793	1.41483	1.70786	-0.570559	-0.651411	-1.46452	-0.194755	8225	1498	847	473	34720	38838	42214	35553	7.2908e-07
Har_00040823	---NA---	1.41593	0.70151	-0.539602	0.208406	1.73722	1.07343	-0.89184	0.614504	1505	3466	29994	9659	1633	4910	39582	20860	7.30171e-07
Har_00117283	corazonin receptor	0.966964	-0.59531	0.103883	-0.915259	0.641315	0.466676	0.91718	3.99159	4036	39091	11234	41833	13599	18531	3694	145	7.30408e-07
Har_00028159	salivary gland-expressedisoform a	0.150299	-0.863109	1.83618	0.343297	0.65544	-1.42837	1.78431	1.25916	15022	41330	565	6649	13279	42470	758	10048	7.31152e-07
Har_00031545	kynureninase	-0.397353	-1.13182	0.804035	1.10117	-0.0799909	-0.580036	1.84223	1.79321	24936	42443	2159	1143	29027	38195	703	4936	7.33304e-07
Har_00082994	glycoside hydrolases	1.91088	0.658341	-0.0528336	-0.233866	1.11387	1.20647	-0.000736	0.413597	531	3871	17442	25082	5130	3110	28002	25036	7.34043e-07
Har_00017127	cg15628 cg15628-pa	-1.1715	-0.0954463	0.475762	-0.423344	1.39818	0.753799	0.577869	3.5395	38686	25971	4438	34565	3027	10984	9916	198	7.34268e-07
Har_00204432	---NA---	1.18684	0.826099	-0.263962	0.290308	1.79987	1.1901	-0.710657	-4.53382	2555	2611	24326	7735	1444	3343	38189	43630	7.36833e-07
Har_00170695	---NA---	0.536936	0.434632	0.197828	0.603472	2.13955	0.986695	-0.513748	-0.380949	8771	6495	8934	3323	725	6081	36212	37417	7.37314e-07
Har_00026215	glucosyl glucuronosyl transferases	-1.14995	-0.142461	-0.911517	-0.420266	3.43786	0.634913	3.36913	0.944224	38376	28031	40274	34440	142	14253	231	14522	7.3932e-07
Har_00040576	spla ryanodine receptor domain and socs box containing 3	1.10294	0.393824	0.109034	-0.121141	1.75948	1.19222	0.560925	-0.348364	3051	7095	11092	20996	1571	3314	10397	37143	7.39721e-07
Har_00091518	glycoside hydrolases	1.60104	0.362537	-0.134368	-0.275298	1.91561	0.832196	0.611247	0.319786	1010	7631	20253	27150	1135	8793	8964	26818	7.42056e-07
Har_00028467	peptidyl-glycine alpha-amidating monooxygenase	-0.752615	-0.421683	1.41463	0.929207	-0.730368	0.000422	1.35318	1.83857	29519	36311	849	1552	36069	29453	1498	4530	7.43064e-07
Har_00177460	---NA---	0.601645	1.06211	0.909726	0.781366	-0.00742006	0.0797145	-0.190028	1.34116	7864	1551	1778	2109	27729	27293	31974	9211	7.43988e-07
Har_00239786	---NA---	-0.926293	1.41425	-0.710224	-0.436488	0.475675	2.96515	0.0328627	1.49551	31307	741	32947	35077	17270	107	26823	7673	7.44149e-07
Har_00117973	4-hydroxyphenylpyruvate dioxygenase	-1.0367	0.110197	-0.684391	-0.198539	0.395587	1.19986	1.65606	2.68113	34165	13607	32197	23551	18888	3207	896	534	7.45618e-07
Har_00014841	---NA---	1.05852	0.905604	1.52612	1.57034	-2.72291	-2.17605	-2.74127	-1.37146	3366	2167	743	554	42690	43493	43662	41978	7.45686e-07
Har_00127066	---NA---	-0.972602	0.143984	-0.66274	2.01984	-0.10203	0.885977	1.48434	1.33473	32090	12335	31760	332	29357	7698	1172	9265	7.47487e-07
Har_00018854	arystal structure of epiphyas postvittana takeout 1	1.06236	1.31261	-0.425629	-0.493774	1.47069	1.66649	-0.863715	-0.0901356	3330	914	28125	36855	2645	909	39375	34297	7.47582e-07
Har_00107195	uridine phosphorylase	0.675124	1.19369	0.194184	0.422281	0.967279	1.29116	-0.989974	-0.698389	6943	1164	9015	5353	7031	2347	40224	39629	7.48695e-07
Har_00033933	---NA---	0.113763	-0.617607	0.513148	1.0736	0.242811	0.193186	1.24946	2.0175	15692	39339	4081	1198	22388	24685	1837	3354	7.49996e-07
Har_00000284	cytochrome p450	0.545047	0.951105	1.92434	1.40271	-0.0803251	-0.242235	-2.66412	-0.527061	8667	1968	521	696	29032	34181	43622	38518	7.52636e-07
Har_00012892	amp dependent ligase	2.06863	0.84208	-1.5335	-0.56635	2.30304	0.739588	-1.32917	0.53668	416	2517	43263	38282	553	11425	41792	22554	7.53701e-07
Har_00040279	small calcium-binding mitochondrial	-0.79846	-0.0169823	0.842422	0.480023	-0.152569	0.109618	1.74009	2.10902	29969	20934	1990	4575	30060	26604	800	2829	7.54468e-07
Har_00218386	---NA---	-1.0696	0.483174	1.10155	0.393844	-0.95634	0.554759	1.6703	1.08955	35545	5852	1292	5803	37656	16457	880	12166	7.55138e-07
Har_00040266	importin beta-3	-0.647102	1.37307	-0.41763	1.01469	-0.716484	0.0203037	2.41029	0.302696	28372	816	27937	1326	35961	28818	429	27138	7.55175e-07
Har_00166321	---NA---	0.853513	1.16781	1.37467	1.29883	-0.779461	-0.706995	-1.23041	-0.615811	5055	1229	894	807	36433	39291	41400	39136	7.58686e-07
Har_00212909	---NA---	1.96726	0.189341	-0.215533	0.120687	2.41911	-0.138453	0.441464	-0.0939293	486	11166	22832	12133	448	32533	13902	34343	7.63444e-07
Har_00020756	nitric oxide synthase-interacting protein	0.458202	0.867926	0.0383062	0.408659	0.185914	1.17628	0.680451	1.25952	9974	2373	13347	5555	23649	3543	7174	10045	7.73292e-07
Har_00130919	---NA---	0.743509	1.17465	-0.225759	0.628042	-1.04567	2.03169	-0.782853	0.0874057	6147	1215	23148	3104	38170	431	38791	30978	7.74233e-07
Har_00232387	---NA---	0.406592	-0.0831113	-0.0168693	-0.535627	2.16856	2.14434	-0.0303147	1.38745	10809	25427	16013	37710	694	364	28978	8733	7.74312e-07
Har_00115803	cg11342 cg11342-pa	1.36954	-0.21157	-0.180445	-0.0147276	1.97058	0.835351	0.309374	2.00784	1691	30771	21756	17393	1015	8724	17788	3423	7.74761e-07
Har_00167355	---NA---	0.628045	0.318349	1.47984	1.00811	-0.551693	0.383027	-0.214247	1.56714	7513	8460	783	1336	34569	20469	32354	6994	7.76967e-07
Har_00089280	dimethylaniline monooxygenase	1.65057	-1.54192	0.138863	0.338274	1.96649	0.0334864	0.6685	0.75073	899	43209	10311	6763	1021	28428	7447	18191	7.77316e-07
Har_00107622	elegans proteinpartially confirmed by transcript evidence	1.27016	0.758843	-1.2887	0.141571	2.10271	0.947283	-0.743659	0.816433	2105	3064	42821	11479	775	6662	38481	16928	7.78168e-07
Har_00021660	cg10407 cg10407-pa	-0.490894	2.43012	-0.904209	-0.460937	0.25538	0.891934	0.557885	2.47908	26311	139	40146	35871	22122	7590	10469	1153	7.79026e-07
Har_00190246	---NA---	1.71345	0.990668	-2.05486	-0.932528	2.00729	1.09053	-1.60391	0.517689	760	1785	43647	41932	945	4679	42554	22963	7.82923e-07
Har_00100313	nitric oxide synthase	0.334271	-0.0115552	-0.0674689	1.05197	1.88873	0.843599	0.0527678	1.51559	12013	20329	17973	1231	1189	8538	26218	7494	7.86522e-07
Har_00052295	retinoid-inducible serine carboxypeptidase (serine carboxypeptidase	-0.359081	0.759155	0.764593	-0.283925	0.0845866	1.20955	1.73602	-0.187504	24338	3061	2334	27562	25662	3072	806	35462	7.88103e-07
Har_00014151	bel12_ag transposon polyprotein	1.23179	0.904847	-0.352739	-0.570261	1.75575	0.709211	0.887671	0.295271	2306	2173	26595	38351	1584	12306	3976	27284	7.88743e-07
Har_00068203	---NA---	-0.943622	-0.103748	-0.843908	-0.429765	2.26273	0.796275	0.564161	3.80108	31589	26365	38829	34803	579	9698	10314	166	7.8967e-07
Har_00175549	---NA---	-0.975603	0.876908	1.48371	1.69407	-0.268083	0.218643	-0.353749	0.929235	32171	2317	780	483	31587	24100	34267	14791	7.9076e-07
Har_00025273	isoform d	1.82388	1.34639	0.00419283	0.640576	0.341679	0.132523	-0.00419235	0.0647421	608	872	14806	2988	20034	26103	28153	31385	7.90964e-07
Har_00084371	laminaisoform c	0.682727	0.314622	0.847712	0.569254	0.298992	0.473824	1.25425	-0.317704	6849	8537	1966	3640	21063	18363	1820	36867	7.92508e-07
Har_00170492	---NA---	-0.61112	0.778276	1.21386	0.941227	-1.64202	-0.889228	1.21136	0.442055	27928	2911	1100	1510	40736	40469	1997	24484	7.94376e-07
Har_00092743	moderately methionine rich storage protein	1.03424	0.344426	0.321868	0.297004	1.86816	-0.261151	0.788316	-0.234885	3538	7958	6486	7587	1253	34444	5081	35995	7.98138e-07
Har_00064605	surface antigen ariel1	1.29343	-0.464897	-1.20374	0.295895	1.7723	0.379651	0.965241	1.86147	1994	37117	42557	7617	1533	20558	3313	4366	7.98168e-07
Har_00024398	---NA---	0.191339	-0.514935	3.35423	0.017837	-0.328987	-0.580578	3.59352	0.469563	14329	37955	214	15627	32298	38202	204	23906	7.98705e-07
Har_00011095	---NA---	0.289577	1.2248	0.969621	-1.58936	0.795663	1.4466	-0.615201	0.68212	12739	1091	1598	43524	10122	1537	37271	19545	7.99514e-07
Har_00014267	fasciclin iv	0.408744	-0.191714	-0.736964	-0.95242	1.36135	0.243843	-0.825391	9.53745	10775	30045	33914	42031	3227	23541	39111	8	8.00506e-07
Har_00054951	serine protease	-2.78851	1.4833	0.577871	-1.30343	-2.12525	1.86487	1.00502	-0.261121	42884	650	3489	43173	41879	569	3031	36296	8.0332e-07
Har_00111772	bel12_ag transposon polyprotein	1.25221	1.12347	-0.48126	-0.309765	1.2974	1.52669	-1.23276	0.503265	2205	1349	29132	28889	3650	1258	41413	23230	8.07042e-07
Har_00014789	pellino 1	2.16781	0.791687	-0.787004	-0.09058	2.14449	0.56872	-0.311001	-0.590008	355	2809	36452	20076	721	16066	33691	38967	8.09927e-07
Har_00128779	---NA---	-1.06545	0.0506361	-0.781121	-0.220846	1.11097	3.83244	0.0571234	1.76311	35406	16327	36165	24478	5161	31	26094	5195	8.09996e-07
Har_00030748	retinoid- and fatty acid-binding glycoprotein	0.763484	1.06052	1.23539	0.95366	-0.81401	0.297788	-0.621388	0.422143	5953	1559	1066	1477	36689	22314	37338	24861	8.10431e-07
Har_00108077	cg3823 cg3823-pa	0.993055	-0.27822	-0.86847	-0.3523	1.85199	1.09975	1.17212	1.70192	3840	32823	39442	31387	1282	4533	2138	5728	8.10431e-07
Har_00116196	---NA---	0.997822	1.44469	1.19755	0.976176	-1.35688	-0.83807	-1.63737	-0.608337	3799	694	1116	1420	39705	40188	42629	39094	8.1087e-07
Har_00127327	---NA---	0.797383	0.881561	1.40726	1.71028	-0.92917	-0.333379	-0.970862	-0.815855	5595	2291	859	471	37480	35423	40120	40227	8.10991e-07
Har_00073672	low molecular lipoprotein 30k precursor	0.465602	1.57587	0.660423	-1.50714	-0.621939	1.60581	0.546127	-1.44762	9829	530	2881	43449	35180	1065	10798	42127	8.11093e-07
Har_00009106	chymotrypsin-like protease	-4.14709	1.4426	2.12477	-0.433916	-5.23452	0.743006	1.5031	-1.29038	43598	697	444	34969	43779	11322	1138	41798	8.11831e-07
Har_00145588	---NA---	-1.7569	1.87984	-0.770056	-0.939036	-0.214467	2.60605	0.0548148	1.97208	41511	324	35653	41958	30893	190	26152	3602	8.11885e-07
Har_00117415	kynureninase	-0.427928	-0.941669	1.07393	1.21354	0.235664	-0.995316	1.7884	1.12236	25398	41740	1349	955	22561	41001	752	11717	8.12396e-07
Har_00018267	2-amino-3-ketobutyrate coenzyme a ligase	1.27825	0.95726	-0.283982	-0.00791359	1.39487	1.23878	0.0872998	0.1117	2054	1941	24929	17050	3051	2794	25232	30559	8.12883e-07
Har_00091830	lipid storage droplet-isoform c	1.29809	0.885601	1.34061	1.22598	-1.3394	-1.416	-1.79396	-0.870802	1972	2268	925	924	39642	42439	42909	40474	8.15121e-07
Har_00030699	aldose 1-epimerase	-1.23055	-0.0436213	-0.832047	-0.430209	5.3832	1.26159	0.244127	1.8828	39386	23125	38400	34820	42	2599	19882	4228	8.15544e-07
Har_00067773	bel12_ag transposon polyprotein	0.951187	0.920741	-0.660888	-0.197061	1.51379	1.84656	-0.309639	-0.15515	4181	2100	31719	23489	2460	588	33674	35096	8.16134e-07
Har_00023152	membrane bound o-acyltransferase domain containing 7	1.31815	0.996137	-0.739945	-0.430703	1.2642	1.73394	-0.273268	0.220376	1888	1764	34066	34839	3865	772	33202	28622	8.17959e-07
Har_00022801	---NA---	2.29146	0.0469615	0.0670888	-0.356341	-0.531076	0.992836	0.578985	2.12416	310	16502	12389	31567	34375	5998	9881	2753	8.18912e-07
Har_00191965	---NA---	0.964197	0.309043	-0.970387	-1.24558	1.86172	1.72534	0.820789	-0.517965	4062	8642	41179	43053	1267	793	4681	38445	8.21249e-07
Har_00123751	---NA---	1.51425	1.36292	-0.643921	0.737433	1.03405	0.571135	-1.17084	-0.327721	1233	837	31397	2342	6097	15995	41162	36956	8.21597e-07
Har_00088049	isoform cra_b	0.962854	-0.330923	0.441444	0.700073	1.37824	-0.0968742	0.897324	0.807258	4083	34225	4775	2565	3133	31769	3884	17078	8.24664e-07
Har_00220457	---NA---	2.10334	0.072578	-0.226899	-0.072578	1.89622	1.0414	0.192442	0.0817471	386	15354	23187	19518	1176	5291	21845	31080	8.26952e-07
Har_00070891	juvenile hormone esterase	-1.44501	-0.80426	4.10817	-0.864488	0.346479	0.310734	4.91575	0.785181	40626	40962	159	41526	19916	22055	134	17543	8.28006e-07
Har_00003258	pheromone binding protein 1	3.00817	0.00165916	-0.764008	-0.376888	0.10545	1.52847	0.153723	1.77511	138	19228	35307	32617	25275	1253	23150	5081	8.30757e-07
Har_00006699	cell adhesion molecule	-0.57437	1.26365	0.885814	-0.642868	-2.56046	1.18853	1.59138	-0.721461	27456	1007	1848	39425	42518	3364	995	39735	8.3134e-07
Har_00223050	---NA---	1.72742	0.198266	0.23782	0.631598	2.006	-1.22496	-1.79974	-0.045414	734	10957	8037	3080	949	41881	42921	33619	8.33266e-07
Har_00204919	---NA---	-1.11773	-0.00731969	-0.780998	-0.332782	3.10822	0.919522	0.65706	2.40874	37518	19987	36159	30256	180	7097	7736	1418	8.39013e-07
Har_00054342	alcohol dehydrogenase	-2.64846	1.0462	1.43734	0.731068	-0.581137	-0.322553	1.19784	-0.0673313	42759	1603	827	2387	34827	35293	2036	33958	8.39183e-07
Har_00069077	methionine-rich storage protein	0.9236	0.307886	0.652852	-0.160949	1.86401	0.299523	0.433591	1.13466	4433	8662	2933	22199	1263	22282	14138	11565	8.39587e-07
Har_00069406	aldo-keto reductase familymember c12	-1.18696	1.39383	0.538695	-0.0816317	-1.8131	1.8171	0.739416	-0.0177994	38887	773	3832	19808	41166	628	5890	33136	8.40189e-07
Har_00003048	---NA---	0.975372	2.27895	0.216661	1.01603	-0.46545	-0.383745	-1.00243	0.0871494	3962	170	8519	1320	33746	36094	40310	30982	8.40851e-07
Har_00030759	cad86_dromeame: full=cadherin-86c flags: precursor	2.17084	-0.219178	-0.130919	0.51768	2.46315	-0.253924	-0.223138	0.270939	353	31052	20139	4141	407	34351	32506	27739	8.41025e-07
Har_00119795	transcriptional regulator	0.403187	1.52936	0.902062	1.69749	-0.529599	-0.832504	-1.05575	-0.403187	10858	586	1799	479	34364	40144	40607	37589	8.42585e-07
Har_00024225	---NA---	1.36238	0.708988	0.983016	0.68186	-0.83512	-0.0875149	-0.56642	1.18915	1717	3410	1572	2695	36844	31600	36780	10871	8.42722e-07
Har_00020248	arystal structure of epiphyas postvittana takeout 1	1.22141	1.31754	-1.82151	-1.50027	1.72236	1.45142	-1.35883	0.330192	2366	910	43528	43439	1680	1515	41891	26613	8.43052e-07
Har_00186206	---NA---	0.390649	-0.0196474	0.802355	1.00881	-0.246813	-0.509509	2.55409	-0.297179	11097	21231	2171	1333	31314	37526	394	36655	8.44461e-07
Har_00191809	---NA---	1.42237	0.366643	-0.17219	0.485654	0.459842	1.51801	0.393772	0.121378	1489	7563	21499	4516	17611	1292	15324	30404	8.45909e-07
Har_00049794	protease inhibitor 5	1.69056	-0.299478	-0.108696	0.482208	2.72222	-0.407593	0.0133858	0.782964	814	33408	19376	4546	276	36391	27424	17583	8.46659e-07
Har_00101135	protease m1 zinc metalloprotease	-0.487034	-0.0834506	-0.817881	-0.40896	0.511351	1.51636	1.03506	3.40915	26244	25447	37867	33998	16470	1300	2837	223	8.49954e-07
Har_00200031	---NA---	-0.410206	-0.0155966	-0.166551	-0.364374	2.04502	1.48637	0.553562	2.15807	25130	20762	21323	31967	870	1392	10598	2553	8.50469e-07
Har_00192429	---NA---	0.725787	0.734441	1.35502	1.88629	-0.65817	-0.376193	-0.942344	0.0192304	6342	3224	905	384	35488	35990	39927	32222	8.52113e-07
Har_00102573	xanthine dehydrogenase	0.714074	1.09404	0.789684	0.279888	-2.16972	1.2876	0.0712452	0.260509	6470	1437	2217	7927	41955	2376	25679	27918	8.522e-07
Har_00221686	---NA---	1.63818	0.788315	-0.157701	0.0390992	2.31652	-0.867779	0.249107	-0.0390992	928	2840	21029	14750	537	40341	19723	33516	8.54351e-07
Har_00083173	circumsporozoite protein	0.746328	0.596318	0.558954	-1.12698	1.15841	1.18508	0.823002	-0.271494	6122	4489	3634	42727	4726	3426	4664	36402	8.56068e-07
Har_00191163	---NA---	1.519	0.791438	-0.383261	0.0256844	1.72563	1.04433	-0.124565	0.126052	1219	2813	27275	15274	1673	5253	30866	30328	8.57693e-07
Har_00000757	cytochrome p450	-2.17495	1.40543	1.01981	-0.145992	-3.52661	1.15616	1.26042	-0.619081	42253	751	1476	21720	43336	3785	1799	39160	8.57918e-07
Har_00001155	gram-negative bacteria binding protein 3	1.62566	0.98325	-0.992085	-0.0813036	1.95122	1.00119	-0.411586	-0.477552	958	1825	41413	19797	1051	5873	34976	38154	8.61689e-07
Har_00162554	---NA---	-1.03322	-0.128008	-0.687603	-0.268454	2.95156	0.870276	2.2977	0.73393	33997	27448	32278	26816	211	8013	467	18514	8.61708e-07
Har_00117595	cg15786 cg15786-pa	1.48898	0.892308	-0.740962	-0.241532	1.79238	1.23273	-0.498963	0.0956469	1310	2230	34132	25439	1470	2849	36040	30854	8.62099e-07
Har_00069549	synaptic vesicle protein	-2.29472	0.218116	1.27246	0.0454006	-1.98602	1.09387	1.95075	0.907516	42403	10498	1007	14508	41561	4629	622	15189	8.62673e-07
Har_00178694	---NA---	2.18329	0.853056	-3.8704	-1.11905	2.04098	1.09644	-2.44966	-1.53617	348	2461	43842	42708	874	4586	43536	42275	8.63339e-07
Har_00134203	---NA---	0.609708	1.88171	-0.59507	-0.735727	0.813681	2.06488	-0.9016	0.455049	7753	321	30716	40481	9733	409	39659	24228	8.6384e-07
Har_00116341	kynureninase	-0.5737	-0.617948	1.22131	1.44572	-0.799021	-0.0295191	1.56849	1.00636	27447	39345	1091	653	36594	30368	1026	13499	8.64193e-07
Har_00238581	---NA---	-0.94813	-0.064872	1.62912	-0.360951	0.464285	0.980387	0.619739	2.59999	31664	24507	677	31796	17509	6168	8719	754	8.65514e-07
Har_00119431	cd98 solute carrier family 3 member 2	1.36869	-0.536051	-0.147287	0.645667	2.41533	-1.44297	0.477155	1.08636	1694	38285	20681	2938	451	42502	12850	12222	8.65785e-07
Har_00231367	---NA---	1.83444	0.918345	-0.842693	0.0226164	2.17061	0.67765	-1.56341	-0.992145	595	2114	38790	15415	691	13156	42468	40920	8.67157e-07
Har_00000013	cytochrome p450	1.81211	0.488109	-0.00576448	-0.969786	2.84862	0.432671	0.00576448	-0.780836	621	5793	15424	42118	237	19320	27726	40053	8.67263e-07
Har_00118897	loc100135188 protein	0.921376	0.499261	2.07306	2.09907	-2.04261	-2.08215	-2.7121	-1.43937	4453	5640	461	310	41701	43411	43648	42114	8.71655e-07
Har_00113933	---NA---	0.25888	0.791799	2.03389	1.80573	-0.948091	-0.531495	-0.481845	0.0255289	13229	2807	478	413	37605	37758	35836	32094	8.73693e-07
Har_00040477	adenylyl cyclase 76e	2.17655	0.645306	-2.19299	-0.38918	1.97023	1.17294	-2.58061	-0.336986	351	3997	43697	33134	1017	3592	43589	37037	8.74279e-07
Har_00132277	---NA---	-0.79664	-0.524447	0.884375	2.36118	-1.35144	-0.92097	-0.518542	2.82048	29958	38099	1851	244	39683	40629	36273	398	8.75675e-07
Har_00199147	---NA---	1.26083	0.184866	1.02966	1.76451	-0.800667	-0.289515	0.0384426	0.505108	2156	11284	1434	437	36601	34833	26655	23206	8.77442e-07
Har_00020522	af184885_1lim domain protein plim1	-1.06329	0.0912304	-0.71214	-0.241666	0.323336	1.21352	2.03623	2.58682	35344	14650	33001	25443	20469	3028	572	783	8.8079e-07
Har_00105487	rad25 xp-b dna repair helicase	-0.453953	0.80957	0.632201	0.192676	0.0759473	0.176936	1.73372	1.19689	25742	2706	3051	10063	25808	25078	810	10774	8.81581e-07
Har_00019192	odorant-binding protein 1	1.30508	1.1758	-1.33916	-0.483261	1.80501	1.4388	-0.584672	-0.680738	1940	1212	42935	36549	1428	1569	36967	39529	8.81629e-07
Har_00030992	dna-directed rna polymerase i largest subunit	-0.116323	-0.513507	0.790941	0.976091	0.36981	-0.586134	1.38187	1.81774	20439	37931	2209	1421	19394	38254	1418	4719	8.81714e-07
Har_00013752	methylenetetrahydrofolate dehydrogenase (nadp dependent) 2-like	0.291898	1.12822	0.354979	-0.351086	-0.344946	1.41568	1.24878	-0.493519	12703	1338	5942	31317	32474	1671	1841	38266	8.82404e-07
Har_00007754	synaptic vesicle protein	0.784184	0.766995	-0.170622	0.00524855	1.53999	1.12142	0.745407	-0.15329	5741	2998	21446	16255	2348	4261	5770	35075	8.86643e-07
Har_00048842	growth-blocking peptide	-0.0353804	1.09137	0.797949	-0.726206	-0.0372105	1.37359	1.06471	-0.229858	18947	1445	2188	40387	28358	1853	2663	35942	8.88045e-07
Har_00117642	glycoside hydrolases	2.61723	-0.0195479	-1.27164	-0.278943	2.33002	0.572636	0.277875	0.870806	198	21217	42772	27326	520	15951	18792	15904	8.88319e-07
Har_00050166	mitochondrial transcription factorisoform d	-1.01206	1.22145	2.09299	1.76368	-0.499048	-0.725617	-1.44964	0.158999	33168	1100	452	438	34077	39431	42176	29746	8.8865e-07
Har_00031072	---NA---	1.7209	1.17121	-0.92733	-0.196265	2.36471	0.371051	-0.711906	-0.256093	748	1222	40523	23454	489	20731	38203	36243	8.89929e-07
Har_00121833	---NA---	2.28404	0.79283	-2.4417	-0.33044	2.43843	0.636368	-3.19688	-0.694634	312	2797	43744	30101	431	14218	43762	39607	8.90727e-07
Har_00015669	vwa1 protein	1.09289	0.539949	0.0861073	-0.321995	1.59188	0.885731	0.816986	0.244637	3121	5117	11795	29617	2137	7701	4733	28201	8.94364e-07
Har_00213865	hypothetical protein [Paramecium tetraurelia strain d4-2]	-4.17572	-0.68389	1.30419	0.768582	-2.6526	-1.2467	1.5743	2.30192	43606	40030	966	2172	42615	41944	1013	1850	8.95356e-07
Har_00046897	isocitrate dehydrogenase	0.243128	1.01222	1.89388	1.42521	-0.498643	-0.440621	-0.74996	0.11017	13472	1712	535	674	34071	36744	38531	30589	8.95591e-07
Har_00016349	bel12_ag transposon polyprotein	1.8964	0.357818	0.0546894	0.322005	2.21383	-0.196428	-1.01987	-0.407443	543	7696	12788	7086	638	33465	40394	37623	8.96734e-07
Har_00194534	---NA---	-1.87824	0.873007	0.619358	0.554608	-4.16156	1.38831	0.71199	0.601923	41763	2338	3148	3776	43591	1792	6441	21122	9.00201e-07
Har_00063115	isoform c	1.30506	0.717925	-0.550064	-0.135818	2.00831	1.40283	-2.04125	-1.43895	1941	3335	30137	21396	941	1727	43240	42112	9.01448e-07
Har_00113237	protein	0.313416	-0.793998	0.596832	0.384698	1.28037	-0.281378	1.61349	1.27249	12354	40907	3318	5950	3766	34725	956	9903	9.01486e-07
Har_00001599	cg12926-pa-like protein	1.24281	-0.341625	-0.0523529	0.745272	2.58037	-0.2472	0.476543	0.340322	2249	34484	17424	2298	342	34263	12874	26419	9.03233e-07
Har_00083952	sarcosine dehydrogenase	1.71225	-0.188044	-0.13133	0.239186	1.98977	0.192882	0.612967	0.973585	767	29935	20152	8858	979	24691	8917	14022	9.04049e-07
Har_00031916	sodium-dependent phosphate transporter	0.22757	1.48976	-0.420133	0.430601	0.715334	1.83399	-1.70402	0.0512242	13728	637	27996	5234	11964	604	42744	31614	9.13183e-07
Har_00100449	neither inactivation nor afterpotential	1.2671	0.0237737	-0.759271	-0.307322	0.462045	1.16159	0.698281	2.60056	2120	17711	35027	28737	17555	3716	6757	753	9.15508e-07
Har_00086223	protein	-1.38683	-0.280424	1.77211	0.564445	0.32756	0.656626	0.619196	2.32355	40380	32894	598	3691	20369	13700	8735	1756	9.15839e-07
Har_00004524	glucose dehydrogenase	1.1818	1.16508	0.247753	-0.494885	0.661235	1.22012	0.632443	-1.24811	2577	1237	7837	36888	13156	2970	8362	41683	9.15971e-07
Har_00107575	riddle 4	1.48725	-0.0516067	-0.761651	-0.397867	2.1487	0.723614	0.42952	2.11028	1317	23669	35158	33474	715	11900	14254	2823	9.16667e-07
Har_00083907	adhesion-like transmembrane protein	0.999667	-0.391445	-0.53362	1.66462	1.3564	-0.0677261	-1.13832	2.38472	3788	35651	29905	497	3255	31220	41010	1504	9.18157e-07
Har_00232696	---NA---	0.294603	1.51045	-1.9979	0.626768	0.408619	1.81741	-2.46622	0.472485	12654	605	43624	3114	18629	627	43549	23841	9.2045e-07
Har_00095649	homologue of sarcophagaproteinase	-0.24743	1.39751	0.508516	-1.40857	-0.0391731	1.20318	1.54896	-1.84552	22653	768	4114	43340	28400	3166	1059	42724	9.20981e-07
Har_00010241	matrix metalloproteinase	1.4	0.338749	-0.375037	0.122759	2.2202	0.512219	-0.00484371	1.28484	1570	8071	27096	12073	633	17546	28169	9774	9.25095e-07
Har_00185175	---NA---	1.58704	0.750638	-0.495327	-0.378747	2.45455	0.955051	-0.586868	-0.878163	1042	3117	29360	32698	415	6553	36992	40497	9.27073e-07
Har_00058588	alpha-glucosidase	1.98991	1.38925	-1.46313	-1.03601	1.17177	1.30029	-2.2185	-1.38219	466	782	43169	42426	4604	2276	43394	42003	9.3031e-07
Har_00164288	---NA---	0.94406	0.510355	1.23311	2.35465	-1.2983	-0.456858	-1.2884	-0.0928025	4239	5493	1069	246	39468	36935	41630	34330	9.31028e-07
Har_00020864	serine threonine rich antigen	1.96488	0.0494299	0.149198	0.565154	1.94823	-0.0300376	-1.21044	0.0163493	490	16391	10039	3681	1061	30385	41328	32275	9.31443e-07
Har_00077578	transmembrane amino acid transporter protein	0.743197	0.458414	0.752422	0.167722	0.623151	0.287787	1.53741	-0.54538	6151	6174	2385	10750	14001	22547	1080	38645	9.36241e-07
Har_00116012	---NA---	0.123615	0.26153	2.01812	1.41598	0.168723	0.411332	-0.19943	0.80024	15508	9546	482	686	23999	19822	32139	17220	9.4052e-07
Har_00017503	zinc finger	1.14339	-1.13771	0.679718	0.533595	1.22103	-0.186194	0.845816	0.86677	2786	42464	2772	4017	4192	33308	4396	15971	9.42475e-07
Har_00117180	phosphatidylinositol 3-kinase catalytic subunit type 3	1.6752	0.679583	-0.855223	-0.420962	2.43755	1.09756	-0.753398	-0.832167	856	3648	39128	34469	433	4563	38557	40306	9.43777e-07
Har_00110439	myosin vii	1.07149	-0.0526452	-0.919815	-0.338837	1.78958	1.22236	1.186	0.924713	3257	23738	40404	30619	1481	2950	2082	14877	9.44634e-07
Har_00116744	ccar1 protein	0.059154	-0.0143423	0.52982	-0.0506735	0.644722	1.0464	1.84357	1.23102	16630	20615	3919	18783	13519	5228	700	10382	9.45994e-07
Har_00101322	urate oxidase	-2.81195	-1.90888	1.88241	1.30534	-1.26327	-1.10675	1.72871	1.09692	42907	43540	544	793	39300	41473	818	12072	9.46657e-07
Har_00103103	elongation of very long chain fatty acids	-1.35354	-0.300846	-1.09821	2.21669	0.468306	0.915117	0.321417	2.85566	40221	33445	42116	277	17419	7167	17439	381	9.50017e-07
Har_00105636	dentin sialophosphoprotein	1.67967	0.730611	-0.31305	-0.234694	2.24364	0.448866	-0.0753307	0.587498	844	3254	25659	25119	604	18952	29959	21448	9.50214e-07
Har_00201125	---NA---	-0.300588	-0.630518	1.22756	1.44323	0.0761442	-0.486579	0.776126	1.9233	23478	39480	1078	656	25806	37282	5259	3932	9.51723e-07
Har_00034048	molybdopterin synthase small subunit mocs2a	1.03414	1.11226	1.3499	1.07337	-0.745149	-0.934572	-1.47675	-0.660225	3539	1378	912	1199	36183	40695	42249	39405	9.54049e-07
Har_00073421	adhesion-like transmembrane protein	1.68533	0.465668	-0.0347629	-0.219396	2.76705	0.14024	-0.544681	0.398633	836	6087	16778	24401	262	25931	36552	25313	9.55754e-07
Har_00119281	chemosensory protein 1	2.16298	1.21426	-1.14922	-0.0396428	1.94358	0.245484	-0.885798	-1.5119	360	1115	42367	18410	1070	23501	39542	42235	9.59563e-07
Har_00225013	---NA---	1.02729	-1.9326	1.1442	0.0230017	1.24599	-1.44461	1.54591	0.417696	3587	43556	1212	15397	3995	42506	1065	24949	9.60066e-07
Har_00017187	bel12_ag transposon polyprotein	1.19466	-0.683766	-1.51197	1.19684	0.455015	0.530021	-0.148737	3.00398	2508	40028	43241	978	17724	17098	31283	327	9.60511e-07
Har_00096909	lipopolysaccharide binding protein	1.46773	0.966305	-0.334714	-1.00356	1.8435	1.27123	-0.327655	-0.988918	1374	1895	26178	42285	1307	2521	33920	40908	9.61711e-07
Har_00234200	---NA---	0.545947	0.833534	2.01335	1.94704	-2.71603	-2.87765	-1.91159	-2.71455	8651	2568	484	352	42685	43762	43094	43269	9.62119e-07
Har_00206135	---NA---	-0.228274	3.93677	-1.18948	-0.0846624	0.751139	0.367914	-0.301835	1.3634	22330	10	42499	19906	11169	20795	33554	8961	9.62806e-07
Har_00129155	---NA---	0.66761	-0.653123	2.35234	0.836158	-0.283558	0.404389	0.0309069	1.91834	7044	39716	375	1859	31760	19960	26895	3970	9.63412e-07
Har_00116712	lactase-phlorizin hydrolase	2.0087	0.489066	-0.350047	-0.0491009	2.11709	0.66704	-0.130757	0.047348	460	5777	26526	18734	759	13434	30966	31677	9.63945e-07
Har_00222802	---NA---	-1.31944	-0.153177	-0.944071	-0.516497	2.16407	0.834262	1.01109	2.78231	40053	28527	40797	37332	701	8744	2985	416	9.66674e-07
Har_00000769	cytochrome p450	-3.28689	1.70995	0.0720539	-0.0720539	-2.82775	2.57321	0.573296	-0.325743	43228	413	12245	19500	42806	196	10041	36934	9.68024e-07
Har_00002621	trehalose-6-phosphate synthase	-0.714429	-0.525189	-0.409968	-0.419328	3.54085	0.461401	1.26753	2.08102	29107	38107	27795	34398	127	18650	1774	2981	9.69424e-07
Har_00120626	transposase domain-containing protein	1.75784	0.195702	-0.360733	0.29762	2.26998	0.0294714	-0.135735	0.800465	684	11009	26780	7574	571	28546	31043	17216	9.71025e-07
Har_00040112	bel12_ag transposon polyprotein	0.551891	2.88021	-0.998118	-0.597441	0.0530725	0.733391	0.390245	2.02959	8569	63	41469	38768	26233	11596	15422	3274	9.72874e-07
Har_00121318	proclotting enzyme	1.05501	0.891584	1.60869	1.2427	-1.6554	-1.21634	-1.69237	-0.568456	3382	2235	694	899	40774	41853	42723	38822	9.74167e-07
Har_00167234	---NA---	1.37924	1.22941	0.13437	-0.186165	1.05798	1.06142	-0.00418758	-0.395028	1660	1080	10433	23117	5792	5050	28152	37533	9.75278e-07
Har_00020565	---NA---	1.28672	1.04401	-0.985197	-0.659085	1.68229	1.59747	-1.29381	0.0885997	2021	1611	41344	39634	1794	1083	41655	30956	9.7548e-07
Har_00191710	---NA---	1.06587	0.816589	1.28687	1.5638	-1.39475	-1.04648	-1.54223	-0.691095	3303	2665	991	556	39842	41219	42416	39581	9.75939e-07
Har_00006942	short-chain dehydrogenase	0.757372	1.14213	1.55891	1.38203	-2.99714	-2.11171	-2.17554	-0.960886	6023	1303	721	716	42982	43438	43361	40806	9.76784e-07
Har_00098307	glucose dehydrogenase	1.08727	0.186831	1.32532	2.18387	-1.74604	-1.09661	-1.66118	0.694007	3156	11235	947	286	41003	41425	42672	19298	9.80331e-07
Har_00005695	t-complex 11likeisoform cra_b	1.0387	0.669051	-0.555572	-0.0531912	1.88049	1.26291	-0.627595	0.905623	3503	3757	30230	18858	1214	2590	37402	15227	9.80519e-07
Har_00235428	---NA---	-1.10725	2.65621	0.681356	-0.50472	1.00106	0.464261	-0.060782	1.23477	37056	95	2765	37108	6553	18581	29659	10335	9.83863e-07
Har_00173693	---NA---	0.636418	-0.141582	-0.941912	-0.45008	1.80024	2.22877	0.237523	1.81238	7418	28002	40763	35537	1441	324	20117	4774	9.8467e-07
Har_00211507	---NA---	1.95575	0.0599194	0.279593	0.301378	1.37227	-0.0770626	0.660578	-1.22543	495	15873	7249	7495	3171	31415	7651	41636	9.88662e-07
Har_00079370	origin recognitionsubunit 5-like	1.51666	1.26517	-0.0618749	0.350855	-0.549491	1.23399	-0.912793	0.446176	1225	1004	17775	6519	34547	2838	39742	24411	9.89309e-07
Har_00069078	methionine-rich storage protein	0.864094	0.33625	0.681038	-0.316826	1.31152	0.271629	1.31613	0.0414238	4975	8111	2766	29313	3528	22886	1619	31800	9.9258e-07
Har_00146412	---NA---	0.668494	-0.115883	-0.907397	-0.242916	0.852726	1.29717	0.226045	3.79699	7035	26919	40204	25496	8927	2297	20517	167	9.95347e-07
Har_00228161	---NA---	1.69501	1.13068	-1.33311	-0.0600748	2.30789	0.505565	-2.26937	-0.322845	806	1334	42920	19096	548	17686	43424	36903	9.98868e-07
Har_00004503	lipase	-2.04893	-0.811007	1.67794	0.567473	-2.59205	-0.394826	2.79506	1.60181	42055	41008	647	3652	42554	36233	328	6671	1.00333e-06
Har_00101214	cytochrome p450 cyp332a1	-0.187247	0.751268	0.205558	-0.223674	-0.8275	1.40699	1.02437	1.76689	21661	3113	8759	24616	36795	1714	2908	5159	1.00393e-06
Har_00053930	---NA---	0.860549	0.933952	1.80135	1.34257	-2.31663	-1.04486	-2.24884	-0.860549	5008	2043	585	753	42218	41213	43412	40434	1.00458e-06
Har_00008619	juvenile hormone-inducible	-2.69616	-2.41426	1.97176	0.945519	-4.00755	-2.03371	2.5583	1.02774	42804	43756	506	1497	43528	43369	391	13154	1.00529e-06
Har_00036825	zinc knuckle domain protein	0.116253	-0.198187	0.0634937	-0.537158	1.50086	0.631763	1.92448	2.13436	15648	30277	12504	37738	2510	14345	637	2689	1.00628e-06
Har_00212403	---NA---	1.19083	0.470105	-0.773113	-0.519058	1.90485	1.50543	-0.204559	0.995204	2531	6022	35820	37388	1157	1327	32211	13684	1.00815e-06
Har_00116486	sugar transporter	1.43075	0.43201	0.365621	0.0914416	1.8987	-0.638426	0.514787	-0.229287	1471	6538	5801	13028	1168	38712	11727	35933	1.0107e-06
Har_00071113	hatching enzyme-like protein	1.11893	0.473707	0.338635	-0.0787067	1.23903	1.32099	0.208113	-0.167573	2950	5971	6218	19704	4045	2124	21211	35232	1.01125e-06
Har_00091564	cg6178 cg6178-pa	1.72924	-0.126719	-0.151547	0.420102	2.2062	0.0475874	-0.0475874	1.12955	730	27396	20817	5385	647	28056	29377	11622	1.01402e-06
Har_00038004	calponin transgelin	-0.455532	1.28937	2.03762	1.53367	-1.21493	-0.193223	-1.22904	-0.401322	25771	959	475	583	39073	33412	41397	37576	1.01434e-06
Har_00157359	---NA---	1.59416	1.13713	-0.424031	0.173588	1.556	0.440533	0.158633	-0.102842	1026	1318	28085	10573	2285	19145	22985	34459	1.0154e-06
Har_00168443	---NA---	-0.744982	0.619903	-0.984661	-0.522014	2.47589	0.547821	2.02427	0.724427	29411	4251	41333	37448	398	16662	579	18727	1.01554e-06
Har_00078365	extensin-like protein	1.45817	0.336181	0.992668	-0.81472	-1.59543	0.45608	1.52997	0.497324	1398	8112	1544	41179	40582	18774	1087	23327	1.0166e-06
Har_00047425	cg11905 cg11905-pi	1.71958	0.234783	-0.726091	0.167194	2.45177	0.920553	-0.941035	-2.62723	750	10116	33423	10762	419	7076	39923	43238	1.01932e-06
DCP_22_0		1.08806	1.18767	1.10011	1.24333	-1.83832	-1.64799	-2.0636	-1.53696	3152	1183	1299	896	41232	42882	43256	42276	1.02412e-06
Har_00055560	luciferase	1.58979	-0.956188	0.395391	0.0309858	2.13377	-0.0309858	0.582231	0.74346	1034	41799	5379	15072	735	30403	9794	18342	1.02656e-06
Har_00180086	---NA---	1.22787	0.733521	-1.53061	0.43612	0.869356	0.589129	0.875271	0.906412	2333	3233	43258	5156	8652	15474	4107	15211	1.02687e-06
Har_00201825	---NA---	1.48313	0.744177	-0.104401	0.104601	1.90246	0.684195	0.0704803	-0.21265	1327	3162	19228	12636	1160	12994	25698	35749	1.03028e-06
Har_00103004	prolylcarboxypeptidase	1.08191	1.34995	0.0715804	-0.597001	1.14718	1.37899	-1.12749	0.150646	3180	867	12255	38759	4812	1833	40952	29886	1.03175e-06
Har_00076395	calcyphosine-like protein	1.49996	0.420252	-1.58759	-0.571031	2.38383	1.34517	-0.835411	0.325	1271	6698	43332	38367	479	1992	39191	26726	1.03232e-06
Har_00111686	sugar transporter	0.00704193	0.108383	0.67203	0.693584	0.768157	-0.00704193	1.33382	0.873421	17818	13692	2816	2604	10773	29734	1563	15851	1.03614e-06
Har_00179630	---NA---	-0.955771	1.01674	-0.746731	-0.480461	0.483982	1.08673	-0.0106914	4.57428	31779	1689	34433	36484	17090	4724	28388	92	1.03761e-06
Har_00049570	cytochrome c	0.600219	1.57011	1.23958	0.830286	-0.786594	-0.193836	-2.19017	0.0414481	7887	539	1055	1889	36492	33425	43376	31799	1.04023e-06
Har_00203809	---NA---	1.1756	0.911328	0.73829	1.63307	-0.564967	-0.660119	-1.17407	-0.309694	2617	2144	2438	511	34681	38913	41174	36781	1.04263e-06
Har_00239454	predicted protein [Lodderomyces elongisporus NRRL YB-4239]	1.95021	0.0013504	-0.0013504	-0.655641	3.03523	0.474555	0.347248	-1.29567	498	19258	15159	39590	194	18350	16678	41813	1.0428e-06
Har_00017080	lipid storage droplet-isoform c	1.11579	0.173456	0.413504	-0.303252	1.48042	0.460269	1.39442	-1.73971	2970	11554	5126	28515	2606	18679	1376	42571	1.04379e-06
Har_00116213	adhesion-like transmembrane protein	1.66905	0.232532	-0.169635	0.493098	1.00756	-1.54863	1.04962	0.538843	870	10171	21413	4419	6457	42687	2753	22516	1.04405e-06
Har_00025373	tripartite motif protein	2.07688	0.452675	-0.894184	-0.54588	2.33722	1.12613	-3.1801	-0.707067	406	6247	39972	37911	512	4188	43760	39676	1.04427e-06
Har_00012536	isoform a	-0.235458	0.705788	-0.149481	1.04769	-0.498946	2.36349	-0.797843	0.61927	22439	3434	20744	1240	34075	263	38903	20752	1.04656e-06
Har_00009373	glycoside hydrolases	-3.36308	-1.3441	1.08266	1.51768	-3.23716	-0.860142	1.48714	1.80188	43272	42938	1336	593	43151	40300	1162	4849	1.05263e-06
Har_00093196	120-kda protein	0.942901	0.569447	-0.279347	0.678103	1.88007	0.151115	-0.83514	1.40262	4252	4782	24801	2725	1216	25690	39187	8580	1.05336e-06
Har_00229186	---NA---	1.10365	0.602232	-1.02646	0.911032	1.21882	1.2387	-0.990869	-0.0548649	3048	4428	41698	1606	4209	2796	40232	33764	1.05448e-06
Har_00053547	guanine nucleotide exchange factor	-1.62288	-1.70369	1.19718	0.0256419	-0.473078	-0.820757	1.62937	2.88409	41176	43384	1119	15276	33829	40073	939	372	1.0553e-06
Har_00074006	tpa:cuticle protein	-0.785364	-0.552445	1.72497	1.10566	-0.267322	0.453966	1.40501	0.551527	29872	38501	621	1132	31580	18821	1355	22259	1.05776e-06
Har_00057024	novel protein	-0.414566	-0.49444	-0.0520201	0.471284	-0.839734	-0.0817118	-1.02148	11.7335	25190	37615	17409	4691	36881	31506	40404	4	1.06053e-06
Har_00103795	glucose dehydrogenase	0.831502	1.04924	0.867338	-0.252908	-0.079906	0.16036	1.24108	0.393295	5273	1590	1896	26002	29023	25462	1874	25409	1.06146e-06
Har_00020345	glutamate semialdehyde dehydrogenase	1.40336	0.957828	-0.81931	-0.162098	0.973914	1.63363	0.00200796	0.156384	1559	1937	37915	22235	6948	992	27882	29792	1.06373e-06
Har_00031046	member i	-2.89909	0.81994	1.00673	-0.979115	-2.07107	1.43087	1.62974	0.0130396	42980	2644	1505	42159	41771	1603	937	32356	1.06824e-06
Har_00048130	synaptic vesicle protein	-1.80974	2.61532	-0.241625	-0.471313	-1.51511	3.18003	-0.352779	-0.173134	41622	103	23646	36185	40291	82	34252	35299	1.06937e-06
Har_00096266	sugar transporter	-3.9658	1.33435	1.63947	-0.299132	-1.84616	1.49394	0.604912	-0.590906	43549	886	673	28317	41251	1366	9137	38971	1.07676e-06
Har_00018635	gdp-mannose6-dehydratase	1.26148	0.834132	0.976535	-0.285145	0.133283	0.152418	1.05055	-0.170582	2153	2561	1586	27612	24707	25652	2746	35268	1.08166e-06
Har_00040770	caseinolyticatp-proteolytic subunit homolog	0.601289	1.01181	1.55391	1.33518	-2.19548	-0.131792	-1.78702	-0.0889926	7869	1714	726	758	42001	32400	42896	34277	1.08386e-06
Har_00238223	---NA---	1.1315	0.63063	-0.526126	-0.329244	1.84773	1.25004	0.312636	0.523798	2862	4139	29808	30024	1295	2683	17701	22856	1.0876e-06
Har_00017970	isoform e	1.04199	0.980644	-1.01723	-0.0116997	1.59306	1.53134	-0.0108395	-2.58537	3478	1832	41619	17255	2129	1247	28395	43226	1.08819e-06
Har_00028960		1.39279	0.769583	0.42766	-0.545008	1.99142	0.529557	0.0690236	-0.573759	1602	2977	4941	37892	976	17114	25736	38865	1.08872e-06
Har_00048453	juvenile hormone-inducible	-3.02136	-2.32207	1.33615	1.04776	-3.37696	-1.6371	1.90527	1.70614	43060	43739	930	1239	43245	42857	651	5699	1.08905e-06
Har_00048454	juvenile hormone-inducible	-3.3146	-2.0986	1.73805	1.37154	-3.27853	-1.88018	1.55702	1.34982	43243	43649	613	727	43181	43221	1045	9100	1.08954e-06
Har_00158048	regulatory protein cii	1.19719	0.425364	0.517357	0.332538	1.63694	-0.337653	-0.79124	1.0977	2494	6625	4043	6880	1955	35476	38856	12059	1.09003e-06
Har_00037587	carbonyl reductase 1	-0.732401	0.713864	1.05441	1.03215	-0.757851	1.13451	-0.0692272	0.691411	29275	3370	1390	1273	36261	4085	29831	19365	1.09019e-06
Har_00174828	---NA---	-1.38665	-0.475743	0.27647	0.774298	2.38711	0.567005	1.05429	0.111059	40376	37296	7297	2141	475	16116	2718	30579	1.0924e-06
Har_00010642	beta--glucan recognition protein 3	1.70934	0.786309	0.0108337	-0.0891342	1.409	0.320707	0.544517	-0.0292654	776	2855	14468	20036	2952	21829	10855	33360	1.09372e-06
Har_00047707	hemicentin 1	-0.0339084	-0.767289	1.62553	0.874263	0.422121	-0.19837	1.06172	1.25828	18918	40711	680	1729	18364	33502	2680	10062	1.09638e-06
Har_00036972	lethalessential for lifel2efl	0.952556	0.569303	-0.377705	0.106752	2.09905	0.832266	0.209887	0.904592	4174	4783	27157	12567	778	8792	21144	15254	1.09703e-06
Har_00012144	orphan 2	0.208833	1.42982	-0.647649	1.32873	-0.521963	0.0249586	-0.559693	2.33284	14034	715	31477	767	34297	28683	36719	1723	1.10039e-06
Har_00116579	gag-pol polyprotein	0.916911	1.06232	-0.332855	0.357618	0.584937	1.07306	0.369774	1.1733	4499	1550	26137	6412	14831	4916	16030	11051	1.10161e-06
Har_00059427	---NA---	0.541315	-0.0519872	0.682054	0.177458	1.14144	-0.172682	1.30596	1.30661	8716	23698	2759	10471	4868	33090	1651	9523	1.10294e-06
Har_00220106	---NA---	1.19969	1.25007	0.683207	-0.00887871	0.88105	0.414452	-0.24419	0.528614	2478	1039	2754	17110	8443	19769	32809	22749	1.10301e-06
Har_00223108	---NA---	0.870709	-0.2621	1.19753	1.97732	-0.0992718	0.0132689	-0.426539	1.43908	4915	32384	1117	345	29310	29026	35173	8236	1.10324e-06
Har_00226940	---NA---	1.74399	0.437957	-0.7091	0.528279	1.87706	0.296487	-0.42849	0.36652	705	6451	32909	4046	1226	22350	35198	25908	1.10431e-06
Har_00118330	zinc finger	1.33441	0.824014	-0.742832	-0.197756	1.69385	1.33852	-0.15189	-0.179943	1825	2623	34226	23514	1753	2024	31324	35371	1.10528e-06
[truncated: 41,864 more rows]
