# Supplementary material for: Transcriptional responses underlying the hormetic and detrimental effects of the plant secondary metabolite gossypol on the generalist herbivore Helicoverpa armigera
Source: BMC Genomics. 2011 Nov 23;12:575. doi: 10.1186/1471-2164-12-575 (PMC3235194; doi:10.1186/1471-2164-12-575)
Supplement: Additional file 10 — Table S8_T5_G_RPlist_down. Rank Products list detecting differentially down-regulated genes in the G-T5 treatment. The most significantly down-regulated genes are at the top of the list. [file 1471-2164-12-575-S10.XLS]

## Sheet: SD G RPlist down
Unique ID	Name	rank 1	rank 2	rank 3	rank 4	rank 5	rank 6	rank 7	rank 8	rank product
Har_00015568	cecropin-like protein	43737	43776	43237	43663	42869	43809	43185	43488	1.27486e+37
Har_00072738	copia protein (gag-int-pol protein)	43731	43631	42435	42336	43712	43690	42218	31788	8.78541e+36
Har_00054411	carboxylesterase	43754	40448	43458	42289	43808	37993	43465	36578	8.60654e+36
Har_00121807	---NA---	39386	41899	43373	43712	37996	34978	43413	43608	7.87199e+36
Har_00221541	---NA---	43144	43491	42844	38473	42674	43515	40526	32210	7.49709e+36
Har_00235544	---NA---	43790	43829	43370	43650	43520	43627	42184	24442	7.11277e+36
Har_00144173	---NA---	43492	42613	41963	40012	39485	40813	42899	31737	6.82735e+36
Har_00066765	teratocyte released chitinase	43638	43469	38565	37777	43752	43684	42042	26902	5.97384e+36
Har_00095739	molybdenum cofactor synthesisisoform cra_a	32881	40271	43446	43579	32211	35497	43533	43550	5.43459e+36
Har_00233332	---NA---	43757	43755	42383	42720	43779	43723	35449	22530	5.29955e+36
Har_00070050	aldo-keto reductase	42302	43273	40348	27480	43282	43406	42422	31001	5.01465e+36
Har_00051020	galiomicin precursor	33534	39843	43429	43588	32864	32817	43450	41870	4.96245e+36
Har_00110180	loc407663 protein	38331	42552	40604	40720	41915	42422	41478	24414	4.85584e+36
Har_00114621	cytochrome p450	43683	43119	43223	41684	42414	43252	43543	17779	4.81955e+36
Har_00017955	mitochondrial ribosomal	43684	41227	43294	42944	43651	21488	37959	40257	4.79933e+36
Har_00120076	chitinase 4	43602	43594	42050	33490	43527	43556	42613	21920	4.74028e+36
Har_00001641	ygi2_bactu uncharacterized kda protein (orf 2)	43730	39049	43437	41532	43781	26090	43511	30074	4.6045e+36
Har_00227606	---NA---	41784	38821	37355	39655	41976	42232	40268	26208	4.49531e+36
Har_00192849	---NA---	42930	40924	39966	29154	42182	39064	40994	31603	4.36999e+36
Har_00085172	vitellogenin	36916	43287	43189	39709	33049	41221	43188	26849	4.32915e+36
Har_00238260	---NA---	22485	43669	42627	43743	26451	43712	43205	43321	3.96218e+36
Har_00032504	attacin-like protein	32487	39863	43426	43600	20735	37508	43408	43327	3.58651e+36
Har_00110046	transmembrane protein 14c	40733	36942	40243	38998	43068	30448	42392	27118	3.56004e+36
Har_00085842	methyltransferase like 6	41590	38153	38870	38003	43489	37138	40123	23108	3.50997e+36
Har_00087707	transmembrane protein 93	43774	36099	43712	29075	43746	24110	43723	36973	3.42422e+36
Har_00146138	---NA---	43248	34657	41600	25670	42902	32352	42594	35604	3.36901e+36
Har_00046026	amr structureutant of the antifungal defensin ard1 from archaeoprepona demophon	43667	42830	41284	23218	43761	41901	37243	27140	3.32257e+36
Har_00084996	cytochrome p450	34181	40925	41359	33820	39864	35149	41963	28796	3.31291e+36
Har_00082033	synaptic vesicle protein	40110	41864	35675	41957	34482	33609	38371	29048	3.2466e+36
Har_00088641	carboxypeptidase a	41832	40340	36035	37263	35761	38276	33398	31324	3.24475e+36
Har_00112504	vitellogenin	43139	41307	39654	39845	42984	41512	41636	15203	3.18005e+36
Har_00012942	glucosyl glucuronosyl transferases	39721	40850	32377	36561	30379	42933	41102	30823	3.17373e+36
Har_00100257	major facilitator superfamily domain containing 9	40330	36224	35399	32664	43330	35372	41976	29169	3.16998e+36
Har_00073362	exported protein	30714	28945	38914	42766	29597	40939	41179	42792	3.15891e+36
Har_00046027	amr structureutant of the antifungal defensin ard1 from archaeoprepona demophon	43671	43539	25021	34931	43414	43274	33556	29836	3.12575e+36
Har_00225861	---NA---	43240	39537	39463	29563	42861	35973	42105	24111	3.12188e+36
Har_00002309	cytochrome p450	29938	42164	42099	31246	39932	43286	42211	25476	3.08643e+36
Har_00047639	isoform b	40785	41846	30402	27755	42391	36515	36995	37002	3.05148e+36
Har_00091747	hexamerin 2 beta	41786	38709	39762	40519	43549	33276	38845	20623	3.02528e+36
Har_00068397	histidine kinase	41065	39357	39320	39247	43094	39246	30530	22907	2.94999e+36
Har_00093622	reverse transcriptase and rnase h	43507	35985	39584	38568	43447	21857	39796	32636	2.94791e+36
Har_00111843	osiris 16	36318	42977	42648	37230	34721	43535	32481	24084	2.93048e+36
Har_00080025	vitellogenin	43715	30600	43515	43467	43456	26108	25086	39733	2.86126e+36
Har_00188312	---NA---	41130	38366	30467	40431	37775	40701	26947	35357	2.84738e+36
Har_00001829	cellular retinoic acid binding protein	33364	43684	43409	42227	15717	43655	42933	35132	2.76483e+36
Har_00106146	major facilitator superfamily domain containing 9	31923	23283	43854	43656	24845	40142	43858	43654	2.71711e+36
Har_00052705	sodium- and chloride-dependent neurotransmitter transporter	38373	36159	42045	42663	18721	42000	37560	36679	2.69606e+36
Har_00206786	---NA---	24361	37358	43669	43834	29727	26967	43709	43790	2.67296e+36
Har_00236950	---NA---	40868	43441	32486	41254	40902	40719	33434	20166	2.67175e+36
Har_00098379	estrogen sulfotransferase	43620	25893	43379	37216	43612	31389	43260	24738	2.67123e+36
Har_00211945	---NA---	24924	42020	41065	28916	36276	42674	41345	33097	2.63438e+36
Har_00081658	alpha-amylase 1	42549	43368	25726	32859	42777	43265	29360	31042	2.6311e+36
Har_00013083	alpha-amylase	43736	42483	43398	38146	41825	38304	43425	11979	2.56338e+36
Har_00054723	juvenile hormone-inducible	33703	42203	38941	36372	26798	40921	36988	31340	2.56091e+36
Har_00097974	aldehyde dehydrogenase	43514	40779	40492	40009	43661	21496	38778	24455	2.55857e+36
Har_00163233	---NA---	43629	43445	42763	35691	39927	41689	42183	12374	2.51349e+36
Har_00171929	---NA---	42651	38969	41311	27748	42660	35876	41485	20444	2.47302e+36
Har_00055308	serum response factor binding protein 1	31945	35585	42653	26847	31516	41324	38596	37523	2.45521e+36
Har_00094590	sucrose-6-phosphate hydrolase	43782	20856	43718	41295	43786	20688	43741	36662	2.39466e+36
Har_00001869	alpha-amylase	36904	43724	35017	39913	33572	43634	32374	22272	2.38201e+36
Har_00128510	cytochrome b	36642	42247	41765	41855	13392	42144	37262	39143	2.2276e+36
Har_00156441	---NA---	41230	42160	35394	37942	41491	37218	39956	15448	2.22497e+36
Har_00084102	gloverin-like protein	43598	30731	31798	40049	43701	24245	35142	34531	2.19373e+36
Har_00117524	monocarboxylate transporter	33052	40032	43491	43478	20680	22796	43599	42565	2.18883e+36
Har_00185557	---NA---	37975	40038	24310	37516	37308	41284	29329	34591	2.16678e+36
Har_00015595	cytochrome p450	43447	39675	39188	37002	41710	27164	40701	18645	2.1491e+36
Har_00101153	---NA---	43658	43058	41723	24442	24148	41900	27151	40362	2.12561e+36
Har_00046467	attacin-like protein	43337	42244	32072	21436	42952	42423	40374	22893	2.11974e+36
Har_00132389	---NA---	42598	33611	36768	40202	42614	33212	42072	16568	2.08785e+36
Har_00009379	glycoside hydrolases	40780	36543	31764	36468	42864	27287	32393	31921	2.08773e+36
Har_00218625	---NA---	43288	42386	34518	22785	43402	42728	34964	21869	2.04624e+36
Har_00207358	trypsin-like serine protease	35547	41729	29420	39615	37740	36049	25775	33427	2.02644e+36
Har_00090916	sugar transporter	43541	41501	37845	20331	43562	38732	37075	23012	2.00142e+36
Har_00223652	---NA---	43424	42605	35123	29466	42337	30794	35261	22701	1.99815e+36
Har_00046710	dna polymerase subunit delta-3 (dna polymerase subunit delta p66)	43420	41494	42555	27534	41434	34075	25334	26407	1.99393e+36
Har_00108964	swr1-complex protein 4	43174	41459	30736	26102	43560	42148	34088	22036	1.98044e+36
Har_00014841	---NA---	43169	40420	42467	30461	40291	37421	27017	21448	1.97202e+36
Har_00022358	carboxylesterase	42347	39841	41869	30129	42146	38246	19341	29488	1.95658e+36
Har_00086924	lysozyme	23924	32984	43800	43862	29505	22018	43808	43855	1.89211e+36
Har_00116180	lipase 4	43168	42817	41097	38275	39868	41120	36280	10707	1.85147e+36
Har_00183768	---NA---	40119	36028	36374	22728	43309	37199	40664	23633	1.85004e+36
Har_00024654	carboxypeptidase a	37838	27006	42028	37736	37163	23424	40726	31998	1.83844e+36
Har_00107102	hemolymph proteinase 19	42802	25279	33799	39113	41527	23736	37767	34429	1.83326e+36
Har_00025317	cytochrome p450	43171	42884	14657	40111	43429	36747	26665	39055	1.80891e+36
Har_00235787	---NA---	43276	41127	41716	42455	38704	39310	41804	8960	1.79635e+36
Har_00002668	cytochrome c oxidase subunit ii	40851	35952	21824	39336	42062	36694	26097	34321	1.74295e+36
Har_00088273	isoform b	41702	31747	42197	34389	42826	20289	39467	25823	1.70126e+36
Har_00010973	cg16800 cg16800-pa	26201	42488	41554	30430	28080	40131	31609	33779	1.69369e+36
Har_00068342	viral a-type inclusion protein	42191	41669	21950	33896	35620	42702	29165	28713	1.66609e+36
Har_00182619	---NA---	33890	41491	30517	38309	20215	40321	36690	33819	1.66258e+36
Har_00056575	dimeric dihydrodiol dehydrogenase	42667	42974	40674	41296	40754	43412	7466	40117	1.632e+36
Har_00076114	larval visceral protein h	42660	43708	35447	40174	31784	43430	13207	33512	1.62222e+36
Har_00030709	isoform b	33658	33879	43022	35202	23646	28995	43289	31171	1.59767e+36
Har_00026463	glutathione s-transferase	42530	39296	34311	37650	39670	34762	20208	26422	1.58964e+36
Har_00159384	---NA---	42315	40098	40520	40818	43557	33701	13172	29186	1.58367e+36
Har_00209249	---NA---	40992	39923	41158	25823	37960	36692	40361	16129	1.57707e+36
Har_00038345	transcription elongation factor b polypeptide 3	42197	38118	31010	38601	41733	29510	25195	25457	1.52084e+36
Har_00000150	cytochrome p450	42769	40353	31523	38934	43541	42769	8781	43499	1.50665e+36
Har_00095025	mystery 45a	42076	38018	41919	26444	41387	29914	42459	15790	1.47181e+36
Har_00073507	aldehyde dehydrogenase	43454	23583	43067	12228	43757	39117	43444	36674	1.47174e+36
Har_00097122	juvenile hormone epoxide hydrolase	39345	40447	33679	24398	37129	37858	37293	21377	1.46533e+36
Har_00114036	secreted protein	42951	43525	28901	41854	42667	43572	9932	34904	1.45738e+36
Har_00151198	---NA---	41551	33945	32495	22278	43361	36966	38854	22657	1.44075e+36
Har_00048813	ribonuclease t2	32397	35069	35257	32911	34682	30382	29146	35468	1.43599e+36
Har_00119551	gli pathogenesis-related 2	35075	37561	43088	38294	28352	22206	43175	24223	1.43132e+36
Har_00091123	endoplasmic reticulum protein	42893	41807	40309	26833	41799	41295	16209	26354	1.43012e+36
Har_00064741	lipase 1 precursor	37984	42229	35020	39549	39069	39763	12338	33494	1.42622e+36
Har_00208864	---NA---	43703	43499	36249	41468	43675	16404	31965	21665	1.4178e+36
Har_00084786	isoform a	43645	41606	31698	42481	14460	21821	41960	43669	1.41374e+36
Har_00077043	nuclear protein e3-3	40899	38573	21189	26006	40445	28831	40799	34082	1.40955e+36
Har_00055246	ribosome biogenesis protein tsr1 (20s rrna accumulation protein 1)	31149	15190	32254	33512	34657	43397	43079	42245	1.39984e+36
Har_00121874	rna m5u methyltransferase	41794	35626	29053	39231	41989	30742	18038	35385	1.39822e+36
Har_00008744	peroxisomal membrane protein	39332	40365	35542	26614	33794	43779	14726	42524	1.39132e+36
Har_00093603	williams-beuren syndrome critical region protein	42840	42704	35961	34621	40629	41547	15195	23671	1.38287e+36
Har_00103848	kallikrein 7 (stratum corneum)isoform cra_b	42842	35144	29157	37712	40216	35977	19796	29110	1.38034e+36
Har_00210439	---NA---	35826	33612	34280	37838	39782	34648	25452	25084	1.3745e+36
Har_00052977	geminin	43055	41492	22631	33679	40613	32015	39361	19420	1.35327e+36
Har_00216007	---NA---	42675	30288	21283	38391	43180	35216	24970	33734	1.35274e+36
Har_00106160	cytochrome p450	22052	43662	35871	28986	34988	34990	42794	25785	1.35237e+36
Har_00235092	---NA---	43702	43202	23698	30463	43707	43179	17003	30709	1.34309e+36
Har_00129475	---NA---	35423	38209	24134	35200	34950	38920	35365	24208	1.33898e+36
Har_00054728	juvenile hormone-inducible	42701	41895	32650	24724	43464	41304	17882	28419	1.31749e+36
Har_00031076	serine-type	42720	37153	38854	29049	41869	26000	28810	23088	1.29714e+36
Har_00102972	vitellin-degrading protease precursor	43745	9112	43704	40074	43735	25092	43719	38682	1.2956e+36
Har_00216328	---NA---	43566	9142	43799	43778	42474	20824	43812	43667	1.29224e+36
Har_00064888	arp2 3 complex 20 kd subunit	35682	38431	27450	28581	34556	40428	38770	22093	1.28738e+36
Har_00234765	---NA---	39943	35748	28544	39365	34225	31024	26907	27727	1.27095e+36
Har_00053645	lysozyme	13102	24107	43666	38429	32524	39983	43619	41706	1.25382e+36
Har_00027171	---NA---	34744	22569	42275	38960	40154	20021	41722	28171	1.22033e+36
Har_00085179	beta-hexosaminidase b	40794	33508	16863	40264	33164	33721	31118	37770	1.2199e+36
Har_00196874	---NA---	35783	40950	37314	42907	11649	43565	31722	32179	1.21532e+36
Har_00002001	carboxypeptidase a	15782	41324	39916	42931	14972	41991	39742	43513	1.21503e+36
Har_00206133	---NA---	41747	42624	25076	24863	43288	43148	17773	32971	1.21426e+36
Har_00088971	ribosomal l1 domain containing 1	38128	43034	22681	38437	42395	42660	11937	39277	1.21293e+36
Har_00060616	amr structureutant of the antifungal defensin ard1 from archaeoprepona demophon	42103	23268	42211	43201	41134	26055	14418	43475	1.20013e+36
Har_00165275	---NA---	38724	41967	35595	39930	33958	38054	15024	26573	1.19164e+36
Har_00234540	---NA---	43245	41674	35685	28933	40166	11696	38243	35585	1.18958e+36
Har_00116154	---NA---	42340	33327	26266	37246	41854	29663	29030	23563	1.17233e+36
Har_00061214	alpha-amylase	43457	13044	30044	37740	43524	42616	42934	22854	1.16976e+36
Har_00005683	trypsin-like serine protease	34865	38578	30799	33223	37876	37089	25991	23223	1.16696e+36
Har_00002727	chymotrypsin-like protease	34487	29684	43360	25549	35860	30325	43380	21779	1.16514e+36
Har_00084325	cg3493 cg3493-pa	27532	35227	43416	36864	37814	16250	41059	29246	1.14537e+36
Har_00003110		39365	42314	17727	37452	29033	38948	27834	32813	1.1421e+36
Har_00194578	---NA---	38448	37454	39805	35657	22474	35397	38335	18257	1.13796e+36
Har_00069610	ribonuclease t2	33721	41536	23759	40660	17726	43780	31778	34097	1.13776e+36
Har_00206109	---NA---	40397	42394	41417	23541	42162	42807	41019	9159	1.13221e+36
Har_00000204	cytochrome p450	40920	30547	21287	37200	40490	28651	29497	33218	1.12512e+36
Har_00122804	---NA---	42555	42047	19061	23493	43387	39245	32232	25441	1.11876e+36
Har_00100614	aspartyl asparaginyl beta-	42207	38464	26375	38639	42482	26936	29065	20299	1.11697e+36
Har_00081659	alpha-amylase 1	43741	6727	43436	40275	43731	31089	43275	36783	1.11398e+36
Har_00041780	---NA---	35588	38738	31534	31859	40034	34503	26530	21823	1.10762e+36
Har_00030207	viral a-type inclusion protein	43425	42490	36466	12142	43104	42945	29727	24529	1.10272e+36
Har_00079345	---NA---	43499	43112	25730	33697	43428	41498	14259	26260	1.09721e+36
Har_00120720	transcription factor fet5	42841	33874	27719	15528	43148	40917	37940	26178	1.09526e+36
Har_00024163	apolipoprotein	39431	35202	40931	21665	42601	21582	29726	32299	1.08656e+36
Har_00115573	---NA---	38313	25591	16609	31799	41758	41805	38467	31218	1.08555e+36
Har_00119379	beta-tubulin at 97ef	43750	9234	43418	39634	43754	21838	42938	37849	1.07952e+36
Har_00068343	viral a-type inclusion protein	43809	18911	43286	10386	43772	36000	43209	42465	1.07691e+36
Har_00178158	---NA---	27234	23249	39945	25081	30345	38636	43164	33482	1.07482e+36
Har_00103759	variable membrane protein precursor	17278	42038	39289	43279	13996	41208	39371	38228	1.07208e+36
Har_00010644	mitochondrial ribosomal protein l37	33775	38985	39271	36054	35038	31675	15094	33724	1.05322e+36
Har_00004034	fatty acid binding protein	28680	39263	43427	43637	25242	11643	39198	42749	1.05089e+36
Har_00095986	ribosomal l1 domain containing 1	41428	37324	28176	23974	42364	35962	32280	20365	1.04607e+36
Har_00036983	---NA---	43466	41993	24274	18177	43178	24999	37570	31883	1.0413e+36
Har_00019801	carboxylesterase	41198	29785	29320	41174	42716	21761	20985	36035	1.04127e+36
Har_00061234	fatty acid desaturase	39494	37604	39004	34227	14648	42959	41275	20171	1.0387e+36
Har_00030053	arylphorin precursor	42719	38693	41922	28510	43019	25692	41936	11260	1.03104e+36
Har_00034781	---NA---	43006	40615	42073	25532	42953	15542	39209	20976	1.03018e+36
Har_00109618	threonine synthase	32110	36354	27127	30668	41223	36018	29884	23873	1.02869e+36
Har_00226635	---NA---	38480	37953	24199	16513	40191	38632	38690	29156	1.02213e+36
Har_00065289	protein	31436	36874	28339	39611	37579	21856	29174	32548	1.01481e+36
Har_00043731	cg12848 cg12848-pa	42911	42286	19910	38508	38668	22775	27408	30187	1.01367e+36
Har_00001871	alpha-amylase	42560	38890	41942	21177	43406	30758	42338	12160	1.01047e+36
Har_00019570	ganglioside-induced differentiation-associated-protein 1	42508	39872	41996	29856	42411	31149	42029	8541	1.00776e+36
Har_00117312	glycoside hydrolases	41750	9167	33026	40964	39254	42786	34082	33937	1.00583e+36
Har_00037150	cg16771-pa isoform 1	42574	42847	34554	42812	37300	42262	6835	34535	1.00412e+36
Har_00100530	teratocyte released chitinase	43732	13417	43531	42075	43713	14898	43540	32846	1.00089e+36
Har_00104859	elongation of very long chain fatty acids	43826	30782	43807	43140	43817	5547	43813	36778	9.98491e+35
Har_00204591	vacuolar atpase subunit c	43353	13306	42453	20648	42726	30570	43290	34676	9.91419e+35
Har_00184033	---NA---	39944	40200	28096	27944	37520	33236	18304	34285	9.8658e+35
Har_00126416	---NA---	40768	36332	14706	39434	36063	21830	38750	37398	9.79963e+35
Har_00121797	reverse transcriptase	42736	31919	41073	43228	42728	17366	31106	17423	9.73967e+35
Har_00174593	---NA---	38703	37631	29879	20200	38772	35689	34779	22927	9.69895e+35
Har_00079765	dehydrogenase reductase sdr family member 4	20132	19706	40815	43234	23505	38759	35187	42987	9.64679e+35
Har_00078985	endonuclease-reverse transcriptase	42731	34981	38189	25111	41019	25014	39373	16567	9.59374e+35
Har_00120503	tenascin c	41257	36633	29523	37245	41928	23504	24188	24128	9.55797e+35
Har_00118140	mgc81049 protein	28568	32142	38812	28749	25050	31390	42647	27741	9.53128e+35
Har_00198395	---NA---	40096	43216	37143	21928	23435	38849	42688	17298	9.48786e+35
Har_00218957	---NA---	41330	40594	30996	23066	41922	35983	40862	12701	9.39079e+35
Har_00102620	mitochondrial ribosomal	39432	34731	36455	20822	35116	32618	41625	18943	9.38882e+35
Har_00095355	isoform e	31937	27466	43098	42395	19070	19362	42201	37557	9.37942e+35
Har_00161273	---NA---	37648	42430	21552	43056	37076	23186	29819	24427	9.2815e+35
Har_00072149	fk506 binding protein13kda	38677	43621	25438	40479	12404	42238	32281	31481	9.24957e+35
Har_00095750	---NA---	42643	34955	26534	38530	42895	39813	25836	13748	9.2439e+35
Har_00147128	---NA---	43039	42303	42129	42579	43371	14145	16171	28503	9.23506e+35
Har_00026620	rnd family efflux transporter mfp subunit	32275	35602	29339	32633	35448	34044	33546	20730	9.23242e+35
Har_00119656	---NA---	27539	37584	27017	28992	32468	35809	39574	24690	9.20969e+35
Har_00224519	orf msv234 hypthetical protein	30887	35409	39778	33666	32789	18992	37240	27075	9.19604e+35
Har_00187992	---NA---	43142	42666	28361	20803	42669	42308	23354	20080	9.19369e+35
Har_00001079	accessory gland protein	35121	42917	35420	28553	37820	43494	41683	8707	9.1007e+35
Har_00149151	---NA---	33804	35943	43397	27413	19680	39021	43545	18790	9.08212e+35
Har_00214850	---NA---	37376	37362	21640	25417	36252	40810	25430	31242	9.02793e+35
Har_00038360	liver stage antigen 3	30968	38908	41923	28130	22658	37956	42597	17162	8.93353e+35
Har_00102468	carboxylesterase	42787	29441	30291	40033	33802	19289	30607	29263	8.92047e+35
Har_00063581	cox19 cytochrome c oxidase assembly homolog	24543	31601	39629	39744	13536	37718	42792	33362	8.90362e+35
Har_00099503	endonuclease reverse transcriptase	26256	34565	24012	37637	28257	36271	32405	32526	8.86006e+35
Har_00058335	urokinase-type plasminogen activator	32443	31706	41090	39767	24163	30390	40652	17592	8.82674e+35
Har_00070058	aldo-keto reductase	43700	43328	17823	26225	43756	43545	18854	27762	8.82626e+35
Har_00090501	apolipoprotein d	42526	20986	38113	39868	39472	13838	29114	40803	8.7991e+35
Har_00081743	fructose--bisphosphatase	38396	37318	37745	13676	41320	37653	42120	18064	8.75558e+35
Har_00028731	transposable element tc3	23972	29572	39903	38806	29668	22726	27254	43036	8.68086e+35
Har_00220723	---NA---	16973	42433	43079	40085	14523	33294	42151	34232	8.67705e+35
Har_00000755	cytochrome p450	40420	39321	22759	36584	37628	37605	17040	27157	8.6651e+35
Har_00072642	---NA---	37829	32037	35153	32677	22393	26660	36386	28520	8.62457e+35
Har_00095112	transcription factor protein	38900	36868	35553	25263	40264	22088	33377	22306	8.52909e+35
Har_00039379	oxidase peroxidase	34754	36934	27480	25097	31989	29728	35703	28355	8.52257e+35
Har_00188313	---NA---	43463	40856	27607	43073	27854	22265	16781	38478	8.45552e+35
Har_00119381	beta-tubulin at 97ef	40740	42538	41465	22067	41839	41571	42182	7213	8.39147e+35
Har_00028427	cueball cg12086-pa	14731	39213	43257	42672	14723	34369	42882	36140	8.36157e+35
Har_00113017	---NA---	38825	29822	26835	35421	40597	24308	38477	19562	8.17463e+35
Har_00091280	carboxylesterase	43682	43503	42712	41671	21799	24447	12428	36228	8.11546e+35
Har_00172203	---NA---	38052	35874	24133	28443	37125	38490	22355	27057	8.09865e+35
Har_00201166	---NA---	37664	23207	33170	36066	18957	29535	36500	37898	8.0985e+35
Har_00041245	formin 3 cg33556-pb	31851	23535	25891	42633	42675	35326	17646	36370	8.00552e+35
Har_00021416	retinol dehydrogenase 11	29811	32781	43094	37638	24003	20635	43004	23617	7.97344e+35
Har_00143826	---NA---	39690	39081	16707	31297	43086	35072	22720	28610	7.96656e+35
Har_00118084	extradiol ring-cleavage dioxygenase class iii protein subunit b	36434	28362	19485	25934	35049	42846	27214	37228	7.94441e+35
Har_00065024	guanine deaminase	42288	38488	31211	41797	41514	37013	6914	35165	7.93203e+35
Har_00084851	sugar transporter	29127	29902	43564	43774	12653	19880	43391	43695	7.92102e+35
Har_00128923	---NA---	22637	38926	39932	30262	15212	36693	41849	31661	7.87511e+35
Har_00199537		17740	42282	41735	25014	22937	36417	33592	35595	7.82093e+35
Har_00067835	glycine cleavage system h protein	38294	33889	39705	11649	42118	33013	42429	22072	7.81593e+35
Har_00023825	cg1561-like protein	38570	39362	24750	31333	38940	35742	21120	22570	7.81096e+35
Har_00023969	trypsin-like protease	43825	5675	43148	43127	43819	21403	42355	42436	7.80143e+35
Har_00034354	carboxylesterase-8 variant 1	24055	40298	40441	26774	23144	42415	41889	18000	7.76881e+35
Har_00239126	---NA---	37820	40310	25264	31360	38056	36639	25924	17715	7.73432e+35
Har_00122532	---NA---	37266	40045	35285	24228	21012	37833	35915	21218	7.72836e+35
Har_00000603	cytochrome p450	42955	40523	41754	21940	43323	33738	42961	7709	7.71899e+35
Har_00095369	carboxylesterase-8 variant 1	40985	9786	35833	38597	35630	35011	25882	42780	7.66171e+35
Har_00058109	ribosome biogenesis protein	41947	41614	25187	39725	24276	30703	16913	34769	7.65511e+35
Har_00064589	enl af9-related	23186	40824	37451	20103	34912	38641	39689	20062	7.65479e+35
Har_00191618	---NA---	42386	42891	14048	42219	40708	40115	11319	38241	7.6214e+35
Har_00047689	---NA---	40710	43141	30296	41479	35739	30132	12755	25092	7.60661e+35
Har_00000832	cytochrome p450 monooxygenase	21923	37007	39222	36627	20576	25717	40872	29967	7.5538e+35
Har_00086514	rnase h	31900	38640	25203	23907	32994	42162	33590	21753	7.54902e+35
Har_00171307	---NA---	41033	39952	26649	20686	34189	31061	40870	19238	7.54563e+35
Har_00049710	alpha-amylase	42959	41579	42366	43139	37934	12454	13616	35802	7.51813e+35
Har_00113365	peroxisomal-enoyl-isomerase protein	43442	30096	36602	26941	43409	22583	38684	15328	7.49403e+35
Har_00068966	protein kinase	42700	25679	23867	30519	42340	23647	35235	26571	7.48658e+35
Har_00087429	isoform a	38457	31490	33036	31113	38011	21178	39674	18786	7.46813e+35
Har_00136812	---NA---	38355	36068	19195	34695	37920	36107	29291	20210	7.46723e+35
Har_00025467	endonuclease reverse transcriptase	30459	37710	37215	18400	27794	34743	37634	25920	7.4087e+35
Har_00003018	cytochrome p450	26046	30172	41048	41260	33091	14130	42301	28013	7.37443e+35
Har_00171346	---NA---	20916	20215	38435	28226	27875	38279	34995	43035	7.37109e+35
Har_00213818	---NA---	40512	39824	25672	24834	19178	40808	33677	27128	7.35419e+35
Har_00000034	cytochrome p450	34848	37894	31754	35764	35738	26928	26524	19200	7.34966e+35
Har_00060617	amr structureutant of the antifungal defensin ard1 from archaeoprepona demophon	43749	43433	14775	24146	43797	43363	23306	24451	7.3365e+35
Har_00041575	af453824_1antifungal peptide gallerimycin	35241	41998	42488	39617	30313	34167	17756	16001	7.33082e+35
Har_00118586	---NA---	37649	39200	27122	22289	39935	20527	34983	28627	7.32426e+35
Har_00090801	isoform a	32801	34869	36613	29889	38875	18433	32611	25022	7.31856e+35
Har_00119888	---NA---	42836	37411	28195	24584	43193	35938	21247	19947	7.30761e+35
Har_00200107	---NA---	37813	31737	15274	28379	31652	34961	36795	34491	7.30527e+35
Har_00002682	cytochrome p450	41022	38269	14290	38877	25095	39734	25167	33254	7.27803e+35
Har_00174228	---NA---	34988	23752	31906	25665	25646	38307	35159	30804	7.2406e+35
Har_00009750	chromosome 14 open reading frame 166	23024	39697	41943	26452	30332	25164	39439	23605	7.20555e+35
Har_00169468	---NA---	23523	37549	35612	41186	24494	35422	40657	15739	7.19254e+35
Har_00012498	methuselah-like (agap009453-pa)	41419	40408	23369	37378	41857	30100	18584	20909	7.15699e+35
Har_00016909	protein serine threonine	36411	38427	32878	37885	28354	41655	27536	12625	7.15576e+35
Har_00073859	cg7519 cg7519-pa	39001	40606	23773	19529	40325	40487	26099	22785	7.13827e+35
Har_00166173	---NA---	31556	41277	21438	20946	31858	42014	27828	32684	7.12041e+35
Har_00067630	phosphopantothenoylcysteine decarboxylase	37784	27138	26668	29224	37507	30977	27741	27610	7.11142e+35
Har_00107565	cg31997 cg31997-pa	24573	36407	34274	30267	26041	36471	40662	19805	7.09817e+35
Har_00102818	glucosyl glucuronosyl transferases	43592	43213	27670	31610	43481	42258	20026	11666	7.07261e+35
Har_00228587	hypothetical protein Y59E9AL.6 [Caenorhabditis elegans]	34295	10494	42827	42388	17082	41698	42811	35482	7.06887e+35
Har_00218455	---NA---	41395	40102	35008	41459	26461	35680	39051	7955	7.06649e+35
Har_00010528	beta-site app-cleaving enzyme 2	36880	38272	31285	37430	34195	21949	34681	16346	7.03248e+35
Har_00203268	---NA---	40648	34724	30562	23732	40047	22038	36820	21119	7.02561e+35
Har_00116256	amino acid transporter	19896	31813	27043	43355	21373	25239	40149	43637	7.01345e+35
Har_00000908	cytochrome p450 6a8	38302	24142	40504	26579	32636	21279	31192	32500	7.00819e+35
Har_00022372	cellular retinaldehyde-binding protein	37570	35526	28591	27473	32798	30767	25903	25477	6.98158e+35
Har_00107223	dauer or aging adult overexpression family member (dao-5)	43846	4452	43802	43035	43835	24496	43802	40337	6.98095e+35
Har_00054869	lysozyme	43773	13405	43463	40799	43798	10761	42280	33506	6.94715e+35
Har_00002614	cytochrome p450	40062	41093	20054	31293	37124	26341	22860	30057	6.94157e+35
Har_00049994	trypsin-like serine protease	40373	30700	40668	42451	14994	40804	14367	36839	6.9289e+35
Har_00107091	trypsin-like serine protease	42248	41554	35602	24588	39331	17653	32653	19845	6.91424e+35
Har_00112023	9530008l14rik protein	33319	28152	42139	36722	26917	17661	41927	23730	6.86507e+35
Har_00209023	---NA---	37607	40082	21419	32330	33153	22590	24238	36103	6.84072e+35
Har_00111953	origin recognition complex subunit 6	33845	35077	26587	36855	36235	28397	24673	23124	6.82918e+35
Har_00084079	nuclear pore complex-associated proteinpartial	41611	41654	33200	42334	41034	35431	13053	14768	6.82734e+35
Har_00086387	fk506-binding protein	34831	41281	23694	21920	30804	40671	32833	22092	6.78629e+35
Har_00222672	---NA---	25806	14793	40639	34430	26247	38404	31011	40605	6.77967e+35
Har_00080268	prophenoloxidase activating factor	31096	40593	42737	25251	33965	19065	39788	19310	6.77706e+35
Har_00183925	---NA---	25313	17391	39445	37610	21436	37907	32062	39732	6.76017e+35
Har_00210076	---NA---	25310	28085	35438	36042	23608	30887	24639	41442	6.75995e+35
Har_00043457	cobatoxin-like protein	41125	38860	40700	32539	15416	13738	41824	36017	6.75205e+35
Har_00075842	sugar transporter	43805	8030	41051	38109	43775	25218	31271	35509	6.7454e+35
Har_00081689	carboxylesterase	36753	39668	35199	34058	15072	36065	29018	24432	6.73544e+35
Har_00015727	n-terminal domain containing protein	37960	38150	25554	24418	31430	29072	25989	31373	6.73216e+35
Har_00045112	cytochrome p450	40743	38747	32069	14247	41727	36163	39131	15663	6.67079e+35
Har_00040288	der1-like domainmember 1	24523	39106	25380	22987	17952	39751	42002	39545	6.63152e+35
Har_00031430	isoform cra_a	43285	41386	13522	24820	42672	32256	28162	28242	6.58182e+35
Har_00117262	retinoblastoma binding protein 5	43222	43040	31356	27224	35952	42870	8027	33428	6.56735e+35
Har_00097028	carboxylesterase	37298	38076	21325	36890	34489	27923	25684	23752	6.56357e+35
Har_00177934	---NA---	43334	42896	17318	18453	41711	42539	25120	24789	6.56337e+35
Har_00094876	glucosyl glucuronosyl transferases	31920	38542	33006	25000	31799	28800	35714	19751	6.55788e+35
Har_00106049	isoform b	19745	27158	23571	34467	34132	33523	39214	33508	6.54984e+35
Har_00095689	protease inhibitor-like protein	41341	32431	27411	15141	39996	32863	34452	25992	6.54936e+35
Har_00011619	transmembrane emp24 domain-containing protein 7	27375	22847	33065	32830	30778	28716	36310	30022	6.54113e+35
Har_00185724	---NA---	37366	37083	17428	26673	29218	38539	30450	29604	6.53822e+35
Har_00099690	adhesion-like transmembrane protein	29007	35746	18346	18532	41820	35976	40308	30576	6.53676e+35
Har_00208750	---NA---	42214	37126	24213	39197	42513	38151	9981	27072	6.51866e+35
Har_00051005	arystal structure of epiphyas postvittana takeout 1	41288	37540	35768	38758	36026	29755	37453	7555	6.51735e+35
Har_00073481	cg3402 cg3402-pa	31064	15169	41751	38374	30866	22829	42673	28662	6.50647e+35
Har_00022114	cg7860-pa	39995	35853	17138	22017	35253	35274	31209	30977	6.50458e+35
Har_00042667	cytochrome p450	43802	9903	43672	20097	43719	29017	43666	30803	6.49612e+35
Har_00090451	cg8192 cg8192-pa	34565	37363	34757	34334	27828	22494	29719	22652	6.49433e+35
Har_00102957	novel protein	31214	41585	38632	19793	26588	40930	29509	20222	6.44542e+35
Har_00059935	gag-pol polyprotein	41126	37414	41645	18308	43031	28495	42635	10482	6.42858e+35
Har_00055846	chymotrypsinogen-like protein	26950	21790	34208	24757	39390	42668	20377	37658	6.41398e+35
Har_00000022	cytochrome p450	37478	40185	17721	23936	42527	31747	28742	25871	6.41324e+35
Har_00000653	specifically rac-associated protein	34093	22763	25562	29446	28007	32482	28671	42079	6.41111e+35
Har_00196046	---NA---	20417	36074	39939	41409	15946	26312	40849	30693	6.40774e+35
Har_00000228	cytochrome p450	28531	40255	42208	38125	10092	27139	38807	32589	6.40168e+35
Har_00096370	serpin 1	39362	28203	38391	36776	30614	24878	25906	20666	6.39085e+35
Har_00053539	cg13827 cg13827-pa	35873	24021	29127	20811	31666	36168	35217	30300	6.38352e+35
Har_00158831	---NA---	36376	28120	18760	19324	38112	39138	33364	34421	6.35217e+35
Har_00042334	serine protease inhibitor	34396	22318	27117	30290	40945	16025	40746	37674	6.35082e+35
Har_00001708	ribonuclease e g	30284	36685	21196	36191	14664	31885	42521	37410	6.3385e+35
Har_00051140	folate carrier protein	37821	15632	28627	41837	18880	38525	29940	41080	6.33448e+35
Har_00112145	brain chitinase and chia	42465	41700	30239	40257	41032	26240	10760	25331	6.32597e+35
Har_00017647	ribosome production factor 1	42277	33843	25041	19287	42770	31252	29568	23147	6.32154e+35
Har_00026910	alpha-amylase	32499	42770	42862	39541	33005	43085	42807	4396	6.30388e+35
Har_00184663	---NA---	22665	40773	30811	25199	14023	41824	39718	37713	6.30322e+35
Har_00131489	---NA---	36827	40728	30904	34443	23055	36924	31693	14611	6.2935e+35
Har_00196589	---NA---	43857	42969	43839	23305	43849	24731	43778	6873	6.28214e+35
Har_00089686	sphingomyelin phosphodiesterase	41555	37216	23266	15121	35595	42519	42066	18119	6.27614e+35
Har_00001162		42827	41316	43206	42114	24633	19355	21372	19080	6.25951e+35
Har_00031674	tp53-regulated inhibitor of	43083	35359	36076	24754	39087	29456	25951	15382	6.25234e+35
Har_00062297	isoform a	37444	41892	13811	36287	29686	35243	24654	30719	6.22886e+35
Har_00120344	viral a-type inclusion protein	33811	42183	40176	21937	27930	41279	19937	21482	6.20689e+35
Har_00236683	---NA---	26825	26504	20746	37690	27089	37053	37113	29945	6.20124e+35
Har_00047807	immune-related hdd23	43234	42234	22536	13578	43501	42805	32504	18335	6.20029e+35
Har_00033088	member i	14472	42564	42070	43820	6769	42906	42880	43803	6.19465e+35
Har_00228430	---NA---	38698	38362	30141	24263	23371	31703	35708	21564	6.1939e+35
Har_00120201	ku p80 dna helicase	38649	38981	21570	24084	36241	34114	28598	22341	6.18217e+35
Har_00227680	---NA---	42182	41003	27862	25418	42320	42722	28724	9713	6.17863e+35
Har_00102968	vitellin-degrading protease precursor	43772	9382	43722	42426	43782	11758	43715	36032	6.17692e+35
Har_00089199	amp dependent coa ligase	41421	33743	32529	19277	43206	34353	26911	17559	6.14685e+35
Har_00231648	regulatory protein cii	37865	40266	18296	29620	42220	37194	31818	14801	6.11044e+35
Har_00118470	beige beach domain containing protein	31509	33247	23560	24516	39744	36438	28336	24602	6.10868e+35
Har_00078056	dopa decarboxylase	14305	41805	39797	41911	11201	40855	39281	34046	6.10443e+35
Har_00001309	neutral ceramidase	35369	43689	29454	32415	33454	43612	16563	17089	6.09249e+35
RC12		41755	43698	41535	43496	15188	30059	13147	30784	6.0906e+35
Har_00238203	---NA---	41426	12171	42734	43330	31963	13742	42276	35120	6.08846e+35
Har_00031163	mediator of dna damage checkpoint 1	43419	38835	41389	42442	43634	17472	12057	22308	6.07367e+35
Har_00061897	---NA---	33317	40891	19245	25580	38854	28978	31072	25863	6.06826e+35
Har_00117476	myo inositol monophosphatase	26081	22548	26540	42301	15796	36069	40904	39282	6.044e+35
Har_00015572	cecropin-like protein	42503	42463	38436	29731	42285	41518	39248	4244	6.03106e+35
Har_00221929	---NA---	41808	35697	28717	21999	37229	32734	22235	23553	6.01723e+35
Har_00080112	mgc81896 protein	37247	35928	34909	11936	40878	36863	40385	17725	6.01461e+35
Har_00065288	protein	41199	37182	33371	18984	42382	30635	38355	12432	6.00812e+35
Har_00151137	---NA---	40085	43155	36826	35434	17905	40027	11107	33360	5.99429e+35
Har_00088228	formin 3 cg33556-pb	24879	34639	30481	35222	20000	33945	33604	28369	5.98801e+35
Har_00061415	---NA---	30169	36928	26231	32534	33838	20076	25990	35655	5.98519e+35
Har_00149253	---NA---	18230	39791	36088	36115	13073	37590	41128	31282	5.97725e+35
Har_00073223	cg14701 cg14701-pa	31737	35676	30416	17856	39207	38537	38976	16499	5.97482e+35
Har_00098013	mgc79752 protein	39477	40896	22805	30350	37547	26223	24386	22246	5.96848e+35
Har_00209078	---NA---	33014	34298	30908	32021	21716	28446	26355	32627	5.9527e+35
Har_00189479	unknown [Picea sitchensis]	39047	37967	24417	33887	37830	36592	12032	29132	5.95182e+35
Har_00052772	mitochondrial single-stranded dna-binding protein	39360	40312	15787	20688	39287	37958	26030	29574	5.949e+35
Har_00080041	hexamerin 2 beta	41499	43312	35832	29503	41809	42997	8683	20052	5.94728e+35
Har_00000857	cytochrome p450	42590	36491	37587	30306	42914	34200	39721	5760	5.94467e+35
Har_00115520	rna pseudouridylate synthase domain containing 1	23873	37700	22533	33684	28123	30850	35313	28394	5.9425e+35
Har_00091575	aldehyde dehydrogenase	43079	33637	31071	37187	42891	21586	39109	9796	5.93872e+35
Har_00085814	peroxisomal biogenesis factor 3	40009	38823	20665	26620	40136	34245	24883	20292	5.92992e+35
Har_00059606	u3 small nucleolar ribonucleoprotein protein mpp10	35148	20166	41105	33393	38996	10774	42213	34341	5.92552e+35
Har_00003339	general odorant binding protein 1	43796	10239	43519	40789	43802	13118	43555	29692	5.91498e+35
Har_00133670	---NA---	30839	41203	22274	40571	38674	33419	19826	20097	5.91319e+35
Har_00053878	cytochrome b5	32125	33383	41319	33831	17215	23014	41491	23991	5.912e+35
Har_00093255	thioredoxin-dependent peroxidase (agap007543-pa)	25194	16684	41443	38693	24989	41234	21673	39219	5.90338e+35
Har_00013857	---NA---	26274	38763	40563	18038	28844	23817	36301	31676	5.88645e+35
Har_00210365	---NA---	24974	38070	34512	40315	28128	10200	40228	38545	5.88496e+35
Har_00117779	switch-associated protein 70 (swap-70)	42609	22421	40228	11385	37872	34213	27851	37251	5.88174e+35
Har_00069983	short-chain dehydrogenase	42724	29793	29347	37764	42564	19644	25444	19579	5.87592e+35
Har_00087037	cytochrome p450	7956	20117	43633	43795	30531	32904	43664	43776	5.87282e+35
Har_00004171	cytochrome p450	23957	35257	39292	43103	29118	24648	14976	38192	5.8722e+35
Har_00178694	---NA---	35171	7476	43630	42346	40856	17137	43623	39417	5.84846e+35
Har_00089456	muscle-specific proteinisoform d	21676	34692	29355	23316	25269	39102	41680	27538	5.83703e+35
Har_00040981	expressed sequence ai597479	28139	34882	38489	42265	31801	22040	15854	32886	5.83485e+35
Har_00228911	---NA---	40877	37697	34477	12400	43000	29536	25756	27048	5.82869e+35
Har_00102100	cytochrome c oxidase copper chaperone	32589	43607	31082	30460	40377	43365	7040	35134	5.82693e+35
Har_00006221	stranded atisoform a	37081	39662	37324	34280	22304	27525	35104	14359	5.82299e+35
Har_00050052	atp-dependent rna helicase dbp9	39473	30415	27570	24125	32604	35592	31770	19747	5.81345e+35
Har_00041379	viral a-type inclusion protein	42375	36301	22365	39348	26253	42572	28540	13460	5.81195e+35
Har_00056581	dimeric dihydrodiol dehydrogenase	43488	42782	41858	41859	43420	42838	13589	7052	5.81054e+35
Har_00091670	aminopeptidase n	42254	41120	27323	22972	22812	34312	28541	23780	5.79347e+35
Har_00172799	---NA---	42453	30852	26539	27169	40766	22898	19542	33590	5.78661e+35
Har_00078181	transcription factor iiia	38295	35384	27886	22252	40128	39259	14748	29619	5.78621e+35
Har_00103811	histidine-rich protein	40666	41550	22867	33413	27012	41169	11189	35967	5.77763e+35
Har_00215610	---NA---	30689	23494	29330	26720	31030	35191	36550	25609	5.77539e+35
Har_00196125	---NA---	25591	42919	25047	39585	13958	36523	26782	38601	5.73924e+35
Har_00093989	---NA---	37463	38945	23440	11445	41638	30340	34523	33596	5.73494e+35
Har_00013365	sodium-dependent phosphate transporter	38056	37767	16195	30183	41224	38570	13723	37357	5.72664e+35
Har_00080589	---NA---	32514	29525	24909	26103	28743	26595	40793	29386	5.71959e+35
Har_00003491	lysozyme	31816	41525	20251	12376	40290	42195	31073	32632	5.70778e+35
Har_00117005	aminopeptidase n	31216	37321	38310	27731	26776	41398	28119	14770	5.69788e+35
Har_00085706	tubulointerstitial nephritis antigen	28508	42794	42443	24568	15360	40981	42545	16710	5.69278e+35
Har_00166127	---NA---	27773	37718	41779	25927	25020	40611	41633	11851	5.6886e+35
Har_00072607	mitochondrial peptide chain release factor	38776	31247	29945	35818	41010	16712	31574	20187	5.67697e+35
Har_00045627	cuticle protein 1	40265	27153	20459	25330	40141	37377	35775	18650	5.67174e+35
Har_00105695	caspase short class (agap011951-pa)	26997	33251	33426	24439	25915	35959	28529	29023	5.65817e+35
Har_00001920	peritrophic membrane chitin binding protein	21654	15874	43647	43531	16357	30052	43659	40356	5.65635e+35
Har_00009840	serrano protein	34684	35104	34111	38385	13499	24497	32288	33230	5.65624e+35
Har_00105801	af250284_109 amv109	33360	34568	16040	34963	42194	25489	28816	28079	5.62772e+35
Har_00084774	signal sequence receptor beta subunit	35763	35573	42925	40510	21749	20765	16121	34918	5.62393e+35
Har_00004179	general odorant binding protein 1	42732	42074	22518	20652	42639	42145	32399	11524	5.60979e+35
Har_00063572	rwd domain containing 2b	40878	19800	28419	18226	38913	23015	42824	34838	5.60146e+35
Har_00149433	---NA---	33823	23651	30068	21548	23563	37136	43575	28326	5.59785e+35
Har_00173510	---NA---	38756	38044	22554	31872	32176	27765	25443	23206	5.59057e+35
Har_00001078	accessory gland protein	43257	22688	42340	8453	40541	32230	43493	28005	5.59016e+35
Har_00001943	member i	43583	16214	43102	8353	43578	35194	33438	42788	5.58271e+35
Har_00013358	leukocyte receptor cluster member 1	32738	35995	18641	34400	39428	26668	24150	29041	5.57245e+35
Har_00090772	5 nucleotidase	43338	42618	19847	18792	43305	31487	19286	30737	5.56805e+35
Har_00057073	hypothetical loc559344	38821	27235	37505	31540	40350	38793	11531	24644	5.56314e+35
Har_00096536	enolase protein	39069	33842	22349	27820	41884	31570	24902	20442	5.5333e+35
Har_00063580	cox19 cytochrome c oxidase assembly homolog	30122	41779	34407	19672	27132	40282	33037	17981	5.53025e+35
Har_00003105	allatotropin	35792	36240	36464	19671	26028	25596	40424	22028	5.5194e+35
Har_00073038	corticotropin releasing hormone receptor 2	39470	34941	39473	21241	43366	23658	42086	11053	5.51852e+35
Har_00003956	trypsin-like protease	30258	43614	43028	43316	11060	18386	43484	25321	5.50704e+35
Har_00048395	gallerimycin-like protein	26213	40763	36900	41937	12340	28614	23995	39260	5.50011e+35
Har_00008647	---NA---	28365	28133	27609	34266	28929	35674	32606	21645	5.49861e+35
Har_00002198	thiol peroxiredoxin	29232	26209	23631	18960	26848	40656	34374	42542	5.47916e+35
Har_00073864	---NA---	41455	37910	18383	35626	32814	19789	39440	20782	5.47799e+35
Har_00028417	---NA---	42020	39681	22352	27469	41200	34779	23955	15562	5.46857e+35
Har_00057881		23750	34591	23679	29085	36640	27573	36900	25917	5.4665e+35
Har_00086633		42854	36233	23611	16714	42729	35071	34900	17046	5.46272e+35
Har_00180668	---NA---	28853	34621	33861	34930	37758	31302	11800	33138	5.46032e+35
Har_00107657	---NA---	32484	43659	25383	31247	37936	43676	13179	22174	5.44647e+35
Har_00191627	---NA---	34173	37276	28437	26451	17626	34671	33885	27445	5.44539e+35
Har_00122495	---NA---	35867	32900	16919	27092	35581	35765	25610	30829	5.43441e+35
Har_00058489	myoinositol oxygenase	39279	28980	30163	21962	40728	24870	25552	27747	5.41521e+35
Har_00064608	adam metallopeptidase with thrombospondin type 11	34873	29329	35859	29089	28774	18863	38725	24125	5.40983e+35
Har_00079022	im:7155895 protein	42873	35768	42303	15668	41891	35486	29595	12083	5.40299e+35
Har_00235047	---NA---	40352	38568	29224	5151	41463	43164	40713	31608	5.39555e+35
Har_00101346	isoform a	43071	43036	33648	27016	8696	35923	43342	23626	5.39e+35
Har_00222924	---NA---	36515	39115	35111	23984	36871	36266	31752	10550	5.3875e+35
Har_00232736	---NA---	43518	26527	41612	42943	38751	14141	23909	19926	5.38533e+35
Har_00104470	6-phosphofructo-2-kinase fructose--bisphosphatase short form	29562	41765	41204	38820	12393	36114	36794	16519	5.37222e+35
Har_00050300	dendritic cell protein	31311	19794	32248	23702	27458	32551	30690	41182	5.35126e+35
Har_00223411	---NA---	38400	37254	26332	21660	39457	33360	41172	12099	5.34993e+35
Har_00087172	beta-hexosaminidase b	40466	31169	32923	24541	17888	27028	33317	32512	5.33691e+35
Har_00191605	---NA---	30046	34281	25950	25711	24959	23056	38241	35234	5.32842e+35
Har_00020883	crystal protein	37249	40831	42981	43343	39545	11095	12212	35093	5.32753e+35
Har_00009106	chymotrypsin-like protease	28834	42731	42458	14633	26032	42021	42193	15076	5.32649e+35
Har_00001676	ribosomal protein s23	43173	26510	34365	40289	40033	22347	37478	10017	5.32202e+35
Har_00030995		26100	39485	36735	29632	17274	24401	40517	27773	5.32077e+35
Har_00136541	---NA---	42539	27921	38709	31477	43534	43491	12990	14943	5.31861e+35
Har_00036768	---NA---	37591	34749	27504	17280	35877	31007	37117	20736	5.31544e+35
Har_00212184	---NA---	28059	38917	38221	20170	19138	30853	36049	29628	5.30895e+35
Har_00006001	lipopolysaccharide binding protein	38123	40866	22418	27609	41516	39603	38094	8789	5.30807e+35
Har_00067935	juvenile hormone-inducible	43339	42752	27747	26121	43390	43152	9565	22066	5.30689e+35
Har_00216073	---NA---	39198	34462	39219	36727	37745	15230	32990	14380	5.30624e+35
Har_00113774	amino acid transporter	26899	36311	22429	31930	29040	41891	29097	21419	5.30332e+35
Har_00107080	leucyl-trna synthetase	38217	38404	28060	25762	22764	36643	27607	21679	5.29661e+35
Har_00073022	novel protein	39925	40780	18768	26574	26849	39332	29155	21121	5.28042e+35
Har_00232726	---NA---	39376	37918	13441	25839	38604	39479	23716	28149	5.27579e+35
Har_00218125	---NA---	35752	37829	13550	31046	39802	38818	20542	29198	5.27235e+35
Har_00121469	---NA---	43367	43188	15892	25861	43687	43162	11942	30286	5.24951e+35
Har_00056811	inosine-uridine preferring nucleoside hydrolase	39268	38591	20376	21963	41725	38683	16173	29653	5.24942e+35
Har_00009411	trypsin-like serine protease	19471	24339	36130	42771	42478	12192	42375	32506	5.22421e+35
Har_00208580	hypothetical protein [Trichomonas vaginalis G3]	29928	39212	35666	29814	33577	23287	24973	21427	5.22106e+35
Har_00083989	apolipoprotein d	42779	41523	25245	24055	43106	33997	22329	14785	5.21878e+35
Har_00023501	tpa: mod-	42102	29429	37598	20263	32439	23406	39257	18529	5.21327e+35
Har_00118238	golgi apparatus protein 1	39455	35899	29167	23756	42447	25847	27351	17702	5.21317e+35
Har_00021207	glutathione s-transferase 6a	41861	40142	25542	5948	40676	41073	39998	30550	5.21169e+35
Har_00092490	serine protease	43296	40289	17847	41996	33311	38075	30352	10349	5.2086e+35
Har_00073956	---NA---	34946	37627	20480	25258	40959	24133	29024	26684	5.20709e+35
Har_00012063	n-acetylglucosamine-6-phosphate deacetylase	33070	34018	21512	37862	36478	26065	22577	26388	5.19026e+35
Har_00054607	---NA---	20648	33676	35631	24287	26397	30103	40878	26546	5.18864e+35
Har_00164167	---NA---	29445	34924	28478	35356	7630	41945	42841	36545	5.18801e+35
Har_00023771	maternal tudor protein	31549	35655	18909	35306	22498	39817	24962	30816	5.17477e+35
Har_00055776	cg32251 cg32251-pa	31928	41577	20442	16806	28307	42343	29869	31666	5.17014e+35
Har_00212635	---NA---	38736	39401	36509	23954	35478	31318	26598	13106	5.16978e+35
Har_00030472	alcohol dehydrogenase	43433	29749	34120	40388	42784	18939	9675	36992	5.16358e+35
Har_00041483	phosphatidylinositol glycan anchorclass f	41741	29292	37968	36219	38767	14118	28643	19581	5.16125e+35
Har_00033819	nuclear import 7 homolog	23784	31988	35925	35201	13108	33539	35990	33847	5.15243e+35
Har_00160331	---NA---	30616	32043	25583	31851	29035	36012	26802	22987	5.14961e+35
Har_00078694	ischemia reperfusion inducible protein	30499	34770	27137	28776	33076	34234	28990	18942	5.14905e+35
Har_00045467	ribose-phosphate pyrophosphokinase	42173	13093	22108	26471	42849	35140	26076	40441	5.13096e+35
Har_00084708	lethal 87df	42891	38715	14295	32746	41910	38803	12345	32832	5.12341e+35
Har_00190447	---NA---	33422	32960	38934	24285	31468	18797	39231	21187	5.12086e+35
Har_00097414	mam domain containing glycosylphosphatidylinositol anchor 1	43301	42383	26644	25219	43453	42323	10300	21900	5.11558e+35
Har_00080813	isoform a	31989	35869	19853	30193	40851	21402	25608	33155	5.10545e+35
Har_00083416	lipase 1 precursor	43673	42358	43008	43706	14399	19280	13376	39459	5.09507e+35
Har_00115741	tpa:cuticle protein	35996	40882	41286	32509	18583	23316	18705	31808	5.09163e+35
Har_00203815	---NA---	41956	41680	33370	37171	40229	31136	6226	30059	5.08473e+35
Har_00169077	---NA---	38932	26875	14010	23345	43200	35597	36320	26536	5.07184e+35
Har_00059444	inhibitor of growth protein 3	35565	37961	29720	27367	36143	27996	18111	25138	5.05859e+35
Har_00218882	---NA---	22643	41859	24467	38392	9901	39204	36383	40103	5.0423e+35
Har_00106273	cg1074 cg1074-pa	35661	13474	35000	35679	37902	23632	35076	26720	5.03709e+35
Har_00127498	---NA---	40729	41433	37575	38811	11847	43394	40715	9770	5.03258e+35
Har_00084788	isoform a	21103	16698	43752	43711	12831	30603	43750	43464	5.03187e+35
Har_00097330	cg6694 cg6694-pa	24738	38581	37623	31126	12363	27569	40190	32859	5.03074e+35
Har_00044404	mrna cap-binding protein eif4e	40026	40727	19677	21872	42518	34272	16901	29059	5.02085e+35
Har_00070427	---NA---	41382	41677	21385	11460	39063	33730	28491	31629	5.01853e+35
Har_00164750	---NA---	42095	41016	33561	22952	39440	19072	27332	18281	4.99855e+35
Har_00230370	---NA---	37135	26387	25479	41612	23020	25028	20554	40603	4.99529e+35
Har_00116108	short-chain dehydrogenase	21361	7491	43612	43267	34567	43579	43652	25157	4.99489e+35
Har_00056760	guanine deaminase	40580	39237	22980	30281	38708	25818	13257	34018	4.9935e+35
Har_00177037	---NA---	21183	27884	37994	31109	18314	24320	41821	38324	4.98374e+35
Har_00072367	vitellogenin	43819	4796	43009	25055	43818	26774	43027	43533	4.97646e+35
Har_00070065	pentatricopeptide repeat domain 2	18122	41158	40813	33801	18056	18786	43054	33090	4.97227e+35
Har_00103193	mgc81743 protein	41683	39338	31611	19908	37770	37104	12665	27078	4.95937e+35
Har_00092264	isoform b	39761	40510	13262	33524	18024	42561	25907	34712	4.9402e+35
Har_00103528	lethalessential for lifel2efl	33876	41890	38577	8890	32854	37221	40230	20630	4.93922e+35
Har_00223085	---NA---	32614	41828	30698	17494	27341	33779	32085	22734	4.93525e+35
Har_00053045	elegans proteinconfirmed by transcript evidence	41079	43134	15218	25683	43310	43517	18190	20765	4.93009e+35
Har_00225026	---NA---	39343	14200	23260	25353	41961	30665	40453	28740	4.92857e+35
Har_00085899	: shorter than wild-type family member (dpy-6)partial	38108	40247	39166	23571	36455	23582	34173	11824	4.91838e+35
Har_00002991	cytochrome p450	42294	35793	16768	31791	43231	26318	15695	34090	4.91246e+35
Har_00025032	ceramidase	32384	37857	21013	20070	34005	34647	35615	22635	4.91059e+35
Har_00201338	---NA---	26477	32742	27608	31897	36773	23804	20186	36279	4.89377e+35
Har_00053895	aldo-keto reductase	43571	43070	30591	19763	41649	42744	26876	9015	4.89361e+35
Har_00036640		29930	15902	22412	38351	33848	30360	29860	38974	4.89233e+35
Har_00020331	salivary secreted ribonuclease	34237	37506	26261	29142	35544	24353	22947	25031	4.88596e+35
Har_00100694	alcohol dehydrogenase	39768	37685	41802	36358	41276	34967	19157	7752	4.88199e+35
Har_00000196	cytochrome p450	41457	38199	27733	37713	28020	33152	28725	11027	4.87341e+35
Har_00203450	---NA---	37410	41814	33685	28610	39095	33524	22301	11022	4.85652e+35
Har_00014032	cg9752 cg9752-pa	20532	37335	39856	35638	23640	33363	38018	14867	4.85377e+35
Har_00127863	---NA---	40454	37501	20237	23659	41215	34190	28823	16425	4.84558e+35
Har_00018511	formin homology 2 domain containing 3	34690	34026	32411	33435	20258	19295	32709	29623	4.84447e+35
Har_00135646	---NA---	41223	42941	21363	33308	39391	43102	29679	7632	4.84401e+35
Har_00069187	kynurenine 3-monooxygenase	41994	36850	19999	38052	42492	32947	14274	20574	4.8417e+35
Har_00014621	larval visceral protein h	43763	7711	43775	13408	43668	35090	43726	36469	4.8397e+35
Har_00085099	nadph cytochrome p450 reductase	25652	32232	23026	30500	29207	36926	25724	29997	4.83239e+35
Har_00117106	diazepam binding inhibitor	31744	37574	43046	36063	13524	22501	42536	20126	4.82353e+35
Har_00101455	alpha-glucosidase	36954	27877	31011	22945	15760	26218	40732	39001	4.81148e+35
Har_00197463	---NA---	40125	35292	19920	29961	40800	12485	30775	36243	4.80184e+35
Har_00019192	odorant-binding protein 1	35427	39030	19083	25209	34665	30909	25362	26538	4.79693e+35
Har_00062594	organic cation transporter	38838	38773	35367	38282	15910	42778	23688	14577	4.79144e+35
Har_00039381	oxidase peroxidase	39383	27256	29905	20744	28240	32948	21598	35732	4.78158e+35
DCP_22_7		39785	12324	42911	43049	15614	37449	22041	40955	4.78074e+35
Har_00025048	glucosyl glucuronosyl transferases	39077	35797	16077	21618	41423	36218	25604	25558	4.77297e+35
Har_00140075	---NA---	35878	40282	41114	38474	14060	13652	37901	28685	4.77071e+35
Har_00102231	purine nucleoside phosphorylase	35983	42677	23881	40375	14006	41643	26067	21188	4.76973e+35
Har_00031007	imp dehydrogenase gmp reductase	43479	37922	14930	40999	43556	28846	12561	29934	4.76789e+35
Har_00121790	vitellogenin	43153	43157	18560	29302	43400	43437	14570	17115	4.76128e+35
Har_00114511	tpa:cuticle protein	35761	39885	21049	33909	30631	36992	17094	24131	4.75832e+35
Har_00047382	reverse transcriptase	43093	42963	26866	33069	42842	42077	9325	17204	4.75684e+35
Har_00033014	isoform e	40609	39853	23003	33131	41408	38855	12820	18682	4.75275e+35
Har_00011484	high choriolytic enzyme 1 precursor	37959	28970	40621	35967	26030	17242	41761	15777	4.75089e+35
Har_00037156	cg16771-pa isoform 1	40036	37629	27169	18037	35260	32891	27856	19900	4.74616e+35
Har_00108836	nol1 nop2 sun domain family	34056	39856	32660	21853	30450	32359	30601	16222	4.73846e+35
Har_00128950	---NA---	35367	42866	33613	19216	22507	42497	30061	16811	4.73319e+35
Har_00228161	---NA---	36116	34452	18348	31889	41653	17871	24884	35058	4.72766e+35
Har_00182138	---NA---	42925	43057	42410	41669	35960	42974	2387	39236	4.72714e+35
Har_00034926	glycogen phosphorylase	39080	16030	19267	34835	40440	24161	35386	32389	4.7084e+35
Har_00121393	bdr protein	41263	42044	12744	25575	42609	42500	16066	28507	4.6896e+35
Har_00025613	tpa:cuticle protein	40031	42863	43710	41033	15572	15453	41484	15245	4.68337e+35
Har_00074271	hiv tat specific factor 1	17975	33141	36551	41287	11414	33038	38857	35511	4.67768e+35
Har_00049485	phosphoglycerate kinase	27101	22277	41063	14215	22050	39217	35682	42959	4.67117e+35
Har_00064836	monoacylglycerol o-acyltransferase 2	26377	22804	39869	25963	21669	21859	43011	36768	4.66386e+35
Har_00085250	polymerase (dna directed)delta 3	20362	33183	37804	34591	11181	35559	39943	33217	4.66088e+35
Har_00108690	trypsin ii-p29	25942	34445	43840	43840	13031	10828	43849	43843	4.65861e+35
Har_00094839	amp dependent coa ligase	20322	25394	42829	22930	19837	42292	27326	40060	4.65437e+35
Har_00161594	---NA---	22237	34614	38569	30211	30087	28501	39480	15325	4.65316e+35
Har_00120943	protein	32529	42159	29279	25904	39746	39086	17575	16382	4.65223e+35
Har_00105893	retrotransposonty1-copia subclass	32422	40011	33513	25902	20346	37037	32487	16855	4.64643e+35
Har_00074152	serine protease	25797	32791	19437	29881	24219	39131	31474	31702	4.64584e+35
Har_00081395	plasma glutamate carboxypeptidase	26188	11960	39544	30241	33579	27235	42215	32117	4.64416e+35
Har_00048096	alkaline nuclease	33126	22652	40940	10377	28714	35108	33805	42691	4.6378e+35
Har_00222508	---NA---	33977	41758	38429	29228	29023	40208	22634	10995	4.62801e+35
Har_00028096	carboxylesterase-8 variant 1	40078	13392	28800	24721	30021	37484	27123	39644	4.62377e+35
Har_00185027	---NA---	42473	38637	23663	17724	39036	25985	24714	26785	4.62137e+35
Har_00097655	cdna sequence	34143	37861	33608	28944	28189	40524	8276	38872	4.62109e+35
Har_00217303	unknown [Picea sitchensis]	39657	39744	29638	33974	29695	21271	26998	17040	4.61168e+35
Har_00184759	---NA---	24808	34806	38458	22368	26492	26593	34504	25459	4.59677e+35
Har_00079160	ubiquitin-fold modifier 1	35100	35750	26295	25918	18302	23723	37542	32934	4.59079e+35
Har_00107815	beat protein	36735	36084	19971	18188	41039	37893	31532	19427	4.58662e+35
Har_00044560	sodium-dependent phosphate transporter	43791	27498	43714	38506	43741	4127	43704	28669	4.5845e+35
Har_00099865	aldo-keto reductase	40914	37893	37646	24160	39819	41740	22653	8632	4.58276e+35
Har_00196182	---NA---	37831	39509	24938	25198	39491	30725	26263	15303	4.58018e+35
Har_00003363	cytochrome p450 monooxygenase	38837	38159	22625	22714	38895	31382	28455	17295	4.57487e+35
Har_00122398	---NA---	33541	35525	34194	33784	13935	25089	36205	26212	4.56699e+35
Har_00011963	yr592_mimivame: full=helicase r592	33669	43349	42626	43363	43611	18107	8427	25423	4.564e+35
Har_00202479	---NA---	42342	31364	18775	28162	43111	29493	23590	21669	4.56373e+35
Har_00181176	---NA---	29651	34190	23885	30375	34747	20315	31663	27734	4.5591e+35
Har_00078943	zinc finger protein 3	42941	38092	36862	39323	43110	15967	7479	37322	4.55555e+35
Har_00006253	trypsin-like serine protease	33185	41530	39771	10388	32237	40936	41362	14644	4.55117e+35
Har_00003647	acyl- delta-11 desaturase	25432	32524	32616	40939	30694	20299	39036	16919	4.54486e+35
Har_00192336	---NA---	18365	32426	33099	33866	14084	37633	40554	31615	4.53612e+35
Har_00043456	cobatoxin-like protein	40359	40649	26103	31737	40364	40239	15101	13607	4.53582e+35
Har_00013094	organic cation transporter	32776	37684	34878	21464	34258	28958	32245	15332	4.53489e+35
Har_00146713	---NA---	37661	30854	34080	38685	23687	30600	12185	33513	4.53436e+35
Har_00030843	dna polymerase kappa	42489	32572	30956	22841	39467	22264	35334	14922	4.53355e+35
Har_00038001	calponin transgelin	20811	19579	24071	33860	32115	32721	31121	41612	4.5193e+35
Har_00173432	---NA---	25485	34169	34138	27882	13473	33357	40263	30122	4.51773e+35
Har_00058578	cg3817 cg3817-pa	36421	20711	29620	12542	25525	40995	37588	40965	4.51506e+35
Har_00048528	cuticle protein	22568	29845	37392	39703	13637	28825	40581	28288	4.51211e+35
Har_00101526	carboxylesterase	14229	37291	39234	36691	16118	25929	41987	33624	4.50673e+35
Har_00047076	amp dependent ligase	17635	41949	43733	43294	15183	13210	43732	36664	4.50437e+35
Har_00029848	phd finger transcription factor	35726	23979	31597	27653	42702	19885	27287	25955	4.50147e+35
Har_00213070	---NA---	36962	12353	31337	29777	32919	35891	23455	38107	4.49923e+35
Har_00211581	---NA---	36803	41912	19409	22189	35346	39077	20141	24283	4.48753e+35
Har_00121621	typealpha 1	33175	36268	33359	20805	37322	39799	39937	9056	4.48605e+35
Har_00079188	tho complex 5	42469	40203	32107	23016	42594	40377	19711	10479	4.48199e+35
Har_00189341	---NA---	43331	35569	30853	38553	31634	30506	9620	26334	4.48185e+35
Har_00137810	---NA---	40871	36995	28745	31328	25013	33573	29425	13319	4.48123e+35
Har_00020772	amp dependent coa ligase	24248	25962	27699	16898	24030	43026	35645	41243	4.47865e+35
Har_00115937	acp1 protein	24342	34672	19839	32118	19205	43416	35558	28055	4.47317e+35
Har_00085819	zinc finger protein	19551	24939	25825	35095	30470	30821	36734	29340	4.47282e+35
Har_00117351	abc transporter	36614	37294	23894	31617	36635	38349	10703	28815	4.46961e+35
Har_00091142	---NA---	36609	38599	42537	39943	25009	15265	18997	25666	4.46897e+35
Har_00188262	---NA---	39444	21417	23944	16460	41113	28378	40296	28522	4.46446e+35
Har_00118302	---NA---	39441	32137	40318	38231	13609	23120	17952	40410	4.45947e+35
Har_00015311	carboxypeptidase inhibitor	31205	19878	26638	25919	35513	29844	31837	30828	4.45491e+35
Har_00104408	protein	24452	41693	43665	43000	11532	43445	12707	36516	4.4499e+35
Har_00001774	chitin deacetylase 1	31870	36305	19792	24641	31443	36520	24203	28343	4.44494e+35
Har_00163888	---NA---	37976	38441	19680	22186	32170	41264	28715	18214	4.42532e+35
Har_00063910	isoform b	38337	40384	19729	19853	37697	37559	16064	32066	4.4226e+35
Har_00060802	asparagine synthetase	42987	10489	31538	42772	41790	23928	17609	41286	4.42162e+35
Har_00109139	aldehyde dehydrogenase	40087	38662	32588	25052	23666	32644	31947	14158	4.42128e+35
Har_00066808	immune-related hdd11	41849	33051	31542	16715	42324	24523	38570	15145	4.42124e+35
Har_00201832	---NA---	35346	27936	33114	34143	22386	26813	25634	25734	4.42042e+35
Har_00096066	zinc carboxypeptidase a 1	30556	38396	38992	22112	35602	39660	21078	14677	4.41855e+35
Har_00215821	---NA---	43814	14158	41130	9201	43767	29522	42464	34267	4.41365e+35
Har_00072329	gram negative bacteria binding protein 2	24349	24701	33852	26796	19656	31802	41282	31339	4.4121e+35
Har_00084731	trypsin-like protease	24863	6189	43796	43803	32760	23785	43817	43767	4.41112e+35
Har_00017036	aldehyde dehydrogenase	43096	42793	14589	22586	42856	43271	19779	19763	4.40494e+35
Har_00212954	---NA---	23899	20963	28995	28936	20788	37393	39472	34141	4.40315e+35
Har_00047581	---NA---	27842	32561	23090	34959	39181	33777	17305	26262	4.40126e+35
Har_00012151	---NA---	37775	32702	41430	35678	12899	38959	14171	33736	4.38684e+35
Har_00190580	---NA---	25014	37975	40671	29683	25415	15323	36643	26789	4.38384e+35
Har_00147145	---NA---	33115	14068	42116	37906	22978	41671	17472	35141	4.37235e+35
Har_00003287	aminopeptidase n	38977	35757	33491	28431	39690	36642	13914	16190	4.34759e+35
Har_00194777	---NA---	43468	42570	14890	22918	43280	39872	18947	21051	4.34623e+35
Har_00117023	smad nuclear interacting protein	36543	40159	33162	27803	20037	16470	38942	24990	4.34541e+35
Har_00025987	zincfyve domain containing 19	31062	34952	22080	34906	18923	24481	31384	35718	4.34525e+35
Har_00096802	protein kinase cisoform b	21182	36580	32804	32438	25686	17697	31205	37118	4.34107e+35
Har_00195660	---NA---	24577	22118	40643	28405	9852	38669	42722	42482	4.33909e+35
Har_00043447	glutathione s-transferase d1	40813	36769	32772	22868	42293	40550	33467	6721	4.33832e+35
Har_00183691	---NA---	41962	42241	31975	21542	37002	42710	9060	24764	4.32903e+35
Har_00034938	chitin synthase regulatory factor	34301	30524	34103	32289	26864	24676	21462	26360	4.32371e+35
Har_00108202	n-terminal domain containing protein	39021	29240	28390	35122	40438	25982	27072	13310	4.30706e+35
Har_00043567	mitochondrial cytochrome c oxidase subunit 6a isoform 1	34909	32429	26578	26547	33356	37735	12560	33946	4.28652e+35
Har_00027402	prefoldin 5	31839	39894	38547	26252	25587	34591	15529	24263	4.28638e+35
Har_00088161	programmed cell death 11	22421	38583	43101	43433	13389	40830	13326	36303	4.2828e+35
Har_00055326	---NA---	34499	30796	39744	39968	29201	22899	14522	26123	4.28103e+35
Har_00060086	28s ribosomal proteinmitochondrial precursor	43097	13929	23712	35006	42885	19173	34947	29842	4.27278e+35
Har_00002865	cadherin-like protein	34984	32537	24056	10952	31672	36634	40160	30521	4.26497e+35
Har_00082528	allantoinase	39321	38817	21661	25570	24345	34133	26181	23183	4.26379e+35
Har_00077406	phosphatidylinositol glycan anchorclass q	26466	37050	41774	18423	33688	19767	39878	21248	4.25805e+35
Har_00198279	---NA---	34509	24306	21889	32434	31096	27702	27504	30175	4.25727e+35
Har_00175836	---NA---	41034	32602	18051	28585	37518	26150	34108	18427	4.25647e+35
Har_00020942	hypothetical repeat protein	35910	31930	22132	38926	26674	41830	10824	35673	4.25577e+35
Har_00107840	thioesterase superfamily member 2	29165	22134	29957	34009	31488	38040	14465	37333	4.25413e+35
Har_00050183	lipid storage droplet-isoform c	33872	43845	14306	25500	36492	43843	15901	30744	4.23743e+35
Har_00067141	abhydrolase domain containing 7	30596	33912	27002	26836	31038	30772	32618	18085	4.23601e+35
Har_00094773	tyrosine-protein phosphatase non-receptor type 23	28656	27603	20919	30171	26740	33899	31252	29947	4.23528e+35
Har_00005715	juvenile hormone-inducible	42737	43450	42424	4125	41529	43642	41020	17513	4.23099e+35
Har_00123755	---NA---	29063	32414	26560	20888	33473	26102	39768	23295	4.23022e+35
Har_00033783	cg4393 cg4393-pa	31079	36363	14530	40295	18166	31728	34390	32219	4.22561e+35
Har_00211936	---NA---	25623	30399	29704	35176	27198	21313	35723	25056	4.22272e+35
Har_00083850	---NA---	38340	37032	18591	24762	41472	33341	26546	17599	4.2222e+35
Har_00135148	metallo-beta-lactamase superfamily protein	38085	34054	22317	22239	41478	22974	22719	30289	4.22087e+35
Har_00096201	ecdysteroid udp-glucosyltransferase	31058	40023	37097	11364	36920	32133	38887	17433	4.21447e+35
Har_00221262	---NA---	33607	39656	24712	25065	34208	28435	18713	28048	4.21445e+35
Har_00069733	mgc81258 protein	33956	38836	18970	17191	31376	31022	28944	34756	4.2109e+35
Har_00029449	intracellular fatty acid binding protein	32628	31783	20434	37351	36854	31349	14117	32616	4.21039e+35
Har_00185725	---NA---	43675	43637	29592	43577	20678	19619	11273	37449	4.20905e+35
Har_00071656	wnt inhibitory factor 1	41842	40241	34054	29395	41907	30811	22887	8448	4.20783e+35
Har_00197153	---NA---	38486	36820	20691	21911	41159	21301	28907	25800	4.20066e+35
Har_00125425	---NA---	43297	27656	32226	23197	43454	12073	33034	27030	4.19312e+35
Har_00150695	---NA---	22631	33651	24305	8424	35695	43347	42960	40429	4.19024e+35
Har_00011994	cytochrome b5	31246	41011	34622	6500	40659	39416	39311	23056	4.18878e+35
Har_00118255	---NA---	27023	37450	25673	30558	24067	34007	27613	23320	4.18427e+35
Har_00110725	isoform c	7548	15024	43626	43797	32849	30745	43602	43784	4.17759e+35
Har_00033297	actin-related protein 2 3 complex subunit 5	29712	28552	22458	36411	12338	37205	39419	33273	4.17653e+35
Har_00059871	nucleolar protein 10	41772	39266	21493	21265	42817	30594	15448	27522	4.17512e+35
Har_00004821	zinc carboxypeptidase a 1	38731	36353	19742	28563	41616	29824	25809	16410	4.1735e+35
Har_00183236	---NA---	37995	36704	26620	25365	41273	25394	18768	22526	4.17236e+35
Har_00123074	---NA---	33992	33668	18789	30528	31334	24658	24293	33856	4.17145e+35
Har_00000321	cytochrome p450	25148	31754	33296	22492	10826	41104	41614	37651	4.16956e+35
Har_00039993	odorant-binding protein 56h	42362	18492	43335	11622	20357	38945	32390	41091	4.16297e+35
Har_00060883	ankyrin unc44	38113	40370	23630	25151	39434	35618	20235	16012	4.16141e+35
Har_00133795	---NA---	32389	36818	38342	23724	34379	17956	19379	31982	4.15012e+35
Har_00061942	viral a-type inclusion protein	17789	40971	36101	29832	13166	41881	39391	24342	4.15006e+35
Har_00232721	---NA---	39244	39716	15666	30109	38882	26279	27005	20451	4.14867e+35
Har_00154248	---NA---	26458	38021	28583	34377	28451	35126	29916	14035	4.14762e+35
Har_00106816	dnajc2-prov protein	32200	32543	24766	21074	37042	34420	39377	15092	4.14392e+35
Har_00197271	---NA---	35078	34838	21303	22223	30400	38867	25269	23973	4.14092e+35
Har_00072871	jumonji domain containing 4	30003	16097	34216	38324	34095	13944	39498	34809	4.13956e+35
Har_00036468	arrestin domain-containing protein 2	40645	39593	18972	19407	42618	28746	22509	25298	4.13342e+35
Har_00061909	isoform e	22773	20022	42033	37810	17672	33799	24629	38741	4.12983e+35
Har_00038594	---NA---	34003	42714	40636	19024	35235	39741	26674	9846	4.12916e+35
Har_00068594	transferase hexapeptide repeat	30507	25476	27088	34934	33305	25999	30614	21178	4.12883e+35
Har_00062129	dnaayne state universityexpressed	31418	39089	32269	24354	38923	32134	41940	8150	4.12616e+35
Har_00102501	solute carrier family 25 (mitochondrial oxodicarboxylate carrier)member 21	34818	37464	26842	30693	39015	18516	15575	34111	4.12452e+35
Har_00115892	---NA---	31526	35979	27012	27722	32186	21016	37170	19291	4.11968e+35
Har_00117474	cytochrome b5-related	39636	41332	20559	20257	41406	30326	37609	12759	4.11093e+35
Har_00129645	---NA---	38019	37907	36625	43009	21047	25411	12363	27386	4.11075e+35
Har_00237097	---NA---	30320	31692	25026	30620	14833	34991	36642	29290	4.10166e+35
Har_00228626	---NA---	40651	42631	24369	12246	40232	41843	27330	17214	4.09586e+35
Har_00047727	ribosome biogenesis protein tsr1	25651	37555	20835	29048	38687	21430	28949	29242	4.09176e+35
Har_00234668	---NA---	30813	38050	24395	20764	21953	39047	32060	25062	4.09036e+35
Har_00007170	---NA---	43423	41188	33511	23875	39306	19683	23395	15772	4.0849e+35
Har_00028304	---NA---	36746	36482	22633	26812	30687	41979	18287	21224	4.06739e+35
Har_00086748	phosphogluconate dehydrogenase	13885	41124	34719	36463	9024	41858	40329	36915	4.06498e+35
Har_00062652	poly a binding protein	37443	39150	24851	27595	38439	35031	22969	13047	4.05652e+35
Har_00212720	---NA---	43333	39993	26422	18782	38734	40754	15862	18828	4.05448e+35
Har_00064070	glucosyl glucuronosyl transferases	38582	40459	27944	34087	40719	26612	16491	15248	4.05146e+35
Har_00236196	---NA---	33856	30321	34107	40655	37269	18862	22292	18160	4.05076e+35
Har_00097503	retroelement polyprotein	38328	34579	37562	24739	41350	28729	33761	8198	4.04929e+35
Har_00052800	isoform b	16427	37212	42577	35905	17023	38898	43128	15122	4.03555e+35
Har_00017792	leucine-rich repeat protein shoc-2	28136	18421	18391	37769	37994	32652	29842	30250	4.03176e+35
Har_00076068	hesb like domain containing 1	40395	38297	23941	23404	37303	33815	23080	15925	4.01877e+35
Har_00022322	---NA---	42427	36758	32758	6815	42785	38527	35109	19940	4.0177e+35
Har_00060014	wd repeat domain 55	35218	36827	29521	20261	29283	26787	31434	21000	4.01681e+35
Har_00072358	isoform a	32363	22505	19749	36810	27989	25491	30340	34971	4.00808e+35
Har_00095105	transcription factor protein	38712	38940	14914	21737	40852	35673	25949	21687	4.00782e+35
Har_00207403	---NA---	38043	35013	19344	29139	33530	34982	18603	24416	4.00001e+35
Har_00050286	cysteine-rich venom	43701	10438	43524	41999	43748	6729	43409	37525	3.99839e+35
Har_00183846	---NA---	31405	32898	27873	30032	25027	15470	34354	34714	3.99317e+35
Har_00122953	---NA---	19842	35269	28262	40634	13063	25162	40051	37693	3.9878e+35
Har_00238648	---NA---	34822	33249	33176	35168	38727	35951	8116	25991	3.96729e+35
Har_00205852	---NA---	36431	35595	17827	21042	40995	35638	26109	21349	3.9613e+35
Har_00120722	tryptophanyl-trna synthetase	32436	38368	34454	20270	26447	27708	37701	16493	3.96026e+35
Har_00150699	---NA---	40305	41876	25243	36135	36893	25806	12710	21236	3.95618e+35
Har_00130624	---NA---	42448	32949	33833	33239	40316	18436	14741	22949	3.95478e+35
Har_00000186	cytochrome p450	43681	41288	41905	9428	43725	34221	16191	22906	3.9541e+35
Har_00000519	cytochrome p450	41944	33980	40400	21811	31083	27775	11368	32039	3.94903e+35
Har_00031349	dna-j hsp40	35387	30937	20320	33587	35228	21397	25622	27359	3.94794e+35
Har_00035702	cg16771-pa isoform 1	26502	21085	31321	13482	26731	42321	39159	37753	3.94636e+35
Har_00016588	arylsulfatase b	30494	18074	18427	40603	36150	17539	38292	39400	3.94456e+35
Har_00098540	alcoholzinc-binding domain protein	26288	42151	13362	39684	13398	43248	30914	37463	3.9429e+35
Har_00094835	sphingomyelin phosphodiesterase	42252	38406	16557	32765	41454	24291	15687	28331	3.9396e+35
Har_00078703	transcription elongation factor bpolypeptide 1 (elongin c)	17371	28311	42640	39510	10366	25584	42418	42256	3.93842e+35
Har_00084042	programmed cell death 11	30976	29364	22962	38215	21433	23224	30239	32693	3.92759e+35
Har_00199302	---NA---	42463	42016	16140	28399	30058	27905	21564	26545	3.92632e+35
Har_00106684	glycerol kinase	27426	10945	21708	43200	32259	31186	35403	39121	3.92231e+35
Har_00175411	---NA---	21457	24548	19561	29978	26043	37237	35778	36599	3.9222e+35
Har_00117058	diacylglycerol o-acyltransferase	41880	36165	34061	30440	35765	31167	18907	11832	3.9159e+35
Har_00037313	isoform d	26142	28868	30983	29477	21464	25494	36715	28237	3.90997e+35
Har_00117513	zinc finger protein	13285	33558	40784	40832	7515	41157	42695	39869	3.90871e+35
Har_00214502	hypothetical protein [Plasmodium berghei strain ANKA]	39382	40029	28776	10874	40515	37081	28564	18446	3.90464e+35
Har_00087061	spectrin alpha chain	43628	42845	39572	43174	11029	25022	12136	36458	3.89944e+35
Har_00187204	---NA---	43385	43195	13749	31653	43440	43253	13254	19155	3.8904e+35
Har_00155665	---NA---	41386	42825	41110	26754	35421	24095	11055	21115	3.88351e+35
Har_00056672	serine threonine-protein kinase vrk	22566	28237	25842	29519	24638	26028	37918	32856	3.88336e+35
Har_00016188	atp-dependent rna helicase ddx51	30176	30182	26271	40905	21750	24909	18170	40272	3.88004e+35
Har_00115762	copia protein (gag-int-pol protein)	26433	13490	20439	42331	28499	37487	28872	40765	3.87928e+35
Har_00232192	---NA---	40516	25859	14280	26305	42483	26484	27445	31896	3.87617e+35
Har_00140077	---NA---	41469	42117	41842	23767	34510	23642	38677	7071	3.87553e+35
Har_00082472	flightless i	29827	28264	26749	30003	38387	19682	29868	25357	3.87144e+35
Har_00076833	sulfatase-modifying factor 1	24511	30623	37758	39721	17386	19713	40846	24564	3.87114e+35
Har_00093719	loc398471 protein	43088	41009	29396	23828	40912	22035	33009	10504	3.86867e+35
Har_00000740	serine 3-dehydrogenase	23018	42246	42075	31432	11327	41809	42146	15064	3.86661e+35
Har_00041757	---NA---	25657	41401	40171	20552	14682	41215	40948	17781	3.86378e+35
Har_00208893	---NA---	26895	38622	27144	33836	17729	36405	18894	33176	3.85969e+35
Har_00174272	---NA---	39775	37423	34923	33874	41178	38309	8392	16542	3.85608e+35
Har_00059735	trypsin	40551	40815	25645	33256	39556	40109	26795	6423	3.85425e+35
Har_00120251	mucin-associated surface protein	40741	43039	24741	28297	41856	42046	19032	9368	3.85181e+35
Har_00047726	ribosome biogenesis protein tsr1	33965	31302	25676	31173	27515	20721	26574	29872	3.85133e+35
Har_00026595	gram negative bacteria binding protein 2	24817	29712	18661	20346	22274	41736	35392	41788	3.84911e+35
Har_00224524	---NA---	38947	40922	18172	28583	33651	30364	21459	21199	3.84789e+35
Har_00058443	ribitol kinase	38684	41702	27604	26855	41931	25423	10605	28448	3.84601e+35
Har_00049413	---NA---	39339	39012	22182	24567	34378	25311	18387	28714	3.8421e+35
Har_00061497	chymotrypsin-like protease	40177	36465	14852	24450	43223	28678	23085	25233	3.84132e+35
Har_00041190	acyl-synthetase bubblegum family member 1	30222	41845	41109	22774	12134	29889	29515	30275	3.83694e+35
Har_00025101	adp-ribosylationarf	41548	23122	17448	17550	28708	34342	36030	36705	3.83545e+35
Har_00117158	glucose-1-phosphatase inositol phosphatase	41597	41327	20994	37538	43225	25937	7804	32292	3.82762e+35
Har_00169481	---NA---	37930	39549	34686	20868	36996	31106	14566	21006	3.82328e+35
Har_00050945	embryonic development factor	38569	38574	35231	13367	39627	27141	34503	14703	3.82271e+35
Har_00032585	cyclin-dependent kinase 5	30105	37402	21784	20626	21834	37707	31284	29320	3.82057e+35
Har_00032445	---NA---	25453	41968	43048	39111	14105	31687	14555	32619	3.81633e+35
Har_00112812	deoxycytidylate deaminase	41657	39553	20000	23834	42246	38699	40151	7393	3.81151e+35
Har_00236411	---NA---	18272	29548	40615	30481	22598	32381	32771	23763	3.80874e+35
Har_00059630	lipopolysaccharide binding protein	42669	38975	17447	24189	41672	42370	39993	7684	3.80813e+35
Har_00090059	dihydroxyacetone kinase 2 homolog	37120	42176	40997	32707	9738	37036	15230	33018	3.80724e+35
Har_00189762	---NA---	33038	41649	39517	12389	17677	38254	31516	26468	3.79994e+35
Har_00187729	---NA---	16885	24295	37406	18232	20214	39526	42941	39479	3.78937e+35
Har_00142579	lethal 09851	41296	27816	22043	32029	40892	24228	16100	29239	3.78234e+35
Har_00000514	cytochrome p450	43572	31612	39131	42755	43589	21300	14998	11782	3.78073e+35
Har_00089606	ubl3 cg9038-pa	34449	42295	23057	20180	34170	42556	18547	20675	3.7802e+35
Har_00114213	torso-like protein	37015	35327	41898	40224	22801	25501	42044	6997	3.76955e+35
Har_00087733	fms interacting protein	36819	35845	21665	31842	35379	30240	21364	18113	3.76929e+35
Har_00061330	transmembrane protein 60	36839	16302	35309	39554	33338	12498	28510	37802	3.76631e+35
Har_00106878	dead (asp-glu-ala-asp) box polypeptide 39	31675	39372	27092	33717	31616	31051	16979	19802	3.76009e+35
Har_00012287	microtubule binding	37489	28778	37126	22861	40468	20049	36927	13690	3.75569e+35
Har_00158485	---NA---	41992	43129	25609	41118	38577	39523	14809	8717	3.75346e+35
Har_00135908	---NA---	36388	34256	34296	30546	21348	37463	21860	16433	3.75162e+35
Har_00038105	cg4646 cg4646-pa	22022	25137	34092	37527	36180	12555	42602	27366	3.75053e+35
Har_00176571	---NA---	24095	13981	43059	43027	15756	36105	26155	40384	3.75014e+35
(-)3xSLv1		40232	33947	41107	19921	31107	23425	12427	36967	3.74385e+35
Har_00206398	PREDICTED: similar to GI16375, partial [Hydra magnipapillata]	35448	34524	17597	31136	28572	25441	26652	28786	3.73939e+35
Har_00069417	---NA---	35426	10725	27475	21408	35606	36702	32603	39266	3.7387e+35
Har_00093440	af172845_1death-associated lim only protein dalp	24687	31668	38137	36685	14804	23713	38827	25051	3.73464e+35
Har_00096568	proline synthetase co-transcribed homolog	30001	36806	31271	42044	10835	17334	36111	37860	3.72776e+35
Har_00001857	lipase	31415	36978	30492	29371	19253	32898	28171	20056	3.72306e+35
Har_00155180	---NA---	34005	36119	33460	22663	21993	27595	31717	20734	3.71717e+35
Har_00102678	---NA---	38942	42711	37094	14635	23729	38220	34209	13269	3.71709e+35
Har_00106583	---NA---	30547	35919	41563	20223	30890	38255	41919	8136	3.71683e+35
Har_00099848	lipase	37306	39945	41821	41925	15824	14308	40182	15623	3.71364e+35
Har_00120679	dna-dependent rna polymerase ii largest	37778	32645	32559	24777	37738	27762	31314	11374	3.71242e+35
Har_00031943	follistatin	35646	35435	19413	22010	42253	39108	12744	32660	3.71194e+35
Har_00212750	---NA---	34550	33083	14223	23141	42228	38372	18796	32382	3.71031e+35
Har_00069639	urate oxidase	38997	20072	36953	34760	41389	14387	28799	21465	3.70096e+35
Har_00027983	phosphatidylethanolamine-binding protein	37396	39981	22509	39091	32359	32225	8115	33239	3.70029e+35
Har_00014889	---NA---	32152	25387	24406	31399	39360	26151	28684	20035	3.70002e+35
Har_00007327	protein	41810	41923	18935	26814	40813	41070	18632	13305	3.69792e+35
Har_00119935	---NA---	30681	39572	39597	37453	17850	24525	18871	24856	3.69726e+35
Har_00116336	sphingomyelin phosphodiesterase	36489	42775	39333	7448	31199	40890	41559	15220	3.68966e+35
Har_00111053	serine protease	28830	21312	38977	24057	12472	41093	40009	31229	3.68925e+35
Har_00142564	---NA---	22188	28608	34743	21907	31898	21202	36258	31137	3.68873e+35
Har_00116651	voltage-gated potassium channel	39111	38505	32163	22429	39193	27475	30849	10220	3.68825e+35
Har_00206118	---NA---	29125	39233	17351	42582	27702	29221	15063	35764	3.68156e+35
Har_00085684	sulfhydryl oxidase 1	31054	33139	13359	23157	38761	40445	27046	27247	3.67786e+35
Har_00069340	dna-directed rna polymerase ii polypeptide	28695	33950	28163	21955	30835	26979	31220	23469	3.6716e+35
Har_00026868	protein disulfide isomerase	32657	33644	33440	38715	35371	22562	11377	28412	3.66931e+35
Har_00115904	---NA---	37260	37667	30289	28446	23065	29437	32698	13668	3.6693e+35
Har_00233493	---NA---	28460	43142	35611	39126	5538	43192	31698	28287	3.6691e+35
Har_00065562	retroelement pol polyprotein	37790	21031	29610	30496	41795	9196	40291	32996	3.667e+35
Har_00166896	---NA---	42517	35271	33926	28414	28598	26237	13710	24645	3.66489e+35
Har_00171743	---NA---	40107	41193	15159	22832	31514	20535	33129	29855	3.66001e+35
Har_00067980	adenylate kinase 1	41385	26090	38040	18183	33653	19181	40103	18927	3.65912e+35
Har_00011667	myeloid differentiation factor 88	22937	33259	24803	26771	30106	26291	31354	29087	3.65651e+35
Har_00113529	osiris 9	36471	36573	20737	33137	24735	21980	35023	20910	3.64934e+35
Har_00043451	midasin homolog	33524	24576	25649	35117	37016	22180	17464	34247	3.64395e+35
Har_00030342	---NA---	37295	16521	17233	16586	42151	37242	31204	42223	3.64242e+35
Har_00020248	arystal structure of epiphyas postvittana takeout 1	30952	40828	38477	7603	31740	39557	40851	19190	3.63866e+35
Har_00219088	---NA---	30442	35947	27259	25169	28029	24952	38832	17845	3.63857e+35
Har_00087551	carboxylesterase	40266	41358	15326	22153	40827	39653	22044	18030	3.63805e+35
Har_00116945	lots wife cg33968-pa	43287	38705	40253	41763	43467	16634	19107	9339	3.63382e+35
Har_00103309	u3 small nucleolar ribonucleoprotein protein imp4	27581	36388	32844	9548	30105	33977	40592	27735	3.62434e+35
Har_00030435	a disintegrin and metalloproteinase with thrombospondin motifs 1	37602	34645	29528	32734	33763	38724	8466	25993	3.62277e+35
Har_00197402	---NA---	23670	20950	40425	34623	18865	23998	42655	27012	3.62039e+35
Har_00036755	neurogenic locus notch	30060	22262	24629	24235	19557	37012	30796	40606	3.61553e+35
Har_00122484	---NA---	35728	36497	21264	32205	26311	25980	25879	22843	3.60837e+35
Har_00214018	imp dehydrogenase gmp reductase	32945	33161	20109	34070	37742	20634	19497	31748	3.60805e+35
Har_00132270	---NA---	24677	10969	37534	37468	26659	34684	27838	36769	3.60278e+35
Har_00119553	gli pathogenesis-related 2	43381	38056	36402	42655	43369	7609	24516	17364	3.60101e+35
Har_00236609	---NA---	37731	35662	39970	21971	24505	21877	40357	14076	3.59856e+35
Har_00007294	glycerate kinase	39803	43084	18273	40140	35648	39909	14156	14203	3.59787e+35
Har_00100477	mmr1 hsr1 gtp binding protein	26224	29281	31418	39494	14688	17776	39042	37038	3.59725e+35
Har_00062875	aminopeptidase n	40855	36609	29585	26420	15088	26898	20242	37360	3.58798e+35
Har_00174973	---NA---	38889	35753	41098	14551	40336	20978	42245	12064	3.58572e+35
Har_00026158	hydroxyacyl glutathione hydrolase	38888	37368	27789	30367	41196	20467	19685	17613	3.58483e+35
Har_00039154	chromosome 1 open reading frame 151 protein	38482	39211	28843	7173	33335	30263	36540	31128	3.58211e+35
Har_00158559	---NA---	43084	39966	20465	25446	43475	41967	9493	23043	3.57872e+35
(+)E1A_r60_a104		40412	37040	24911	26065	39012	16962	24872	22366	3.5777e+35
Har_00181070	---NA---	36154	37401	17550	31885	31729	27234	22551	24240	3.57412e+35
Har_00073227	dentin sialophosphoprotein	22819	37173	40016	31431	18118	25485	39933	18162	3.57278e+35
Har_00085052	---NA---	24487	18334	17682	36681	18747	42314	40095	38570	3.57208e+35
Har_00059112	pupal cuticle protein 78e	22585	31556	25684	29790	23227	34947	23061	34985	3.57107e+35
Har_00023285	nuclear import 7 homolog	33927	38310	24516	18752	40021	26118	29813	19126	3.56133e+35
Har_00116953	guanine nucleotide-binding protein beta 2 (g protein beta2)	41532	36090	25211	31968	42812	11820	33830	17219	3.56097e+35
Har_00145240	---NA---	33019	34840	25691	25606	31511	19887	40661	18465	3.5606e+35
Har_00105728	vanin-like protein 1	33855	34525	18567	23172	36765	34202	17556	32065	3.55963e+35
Har_00050135	isoform e	22195	22097	27909	21437	20714	39648	34621	42627	3.55637e+35
Har_00029644	kunitz-like protein	25811	22106	33389	27299	26396	21285	40252	30227	3.55516e+35
Har_00012573	abc transporter	28927	29271	21177	25163	31819	26311	30436	30892	3.55161e+35
Har_00079544	uridine 5-monophosphate synthase	43141	41935	20200	16573	42928	41652	31588	10378	3.55003e+35
Har_00118579	isoform c	17389	37878	36789	38207	12843	20962	40049	35563	3.54986e+35
Har_00115947	pancreatic triacylglycerol lipase	38097	39097	18522	23751	38560	27276	26430	19488	3.54965e+35
Har_00072996	serine protease	33616	40417	37100	19400	26017	33074	27025	15598	3.54703e+35
Har_00018210	salivary secreted peptide	29693	29218	42510	30079	21813	25960	42082	13407	3.54411e+35
Har_00004807	tpa:cuticle protein	38652	43437	43525	43773	14279	20145	11901	32360	3.54351e+35
Har_00202169	---NA---	35954	36618	29168	28425	22363	14157	36710	27928	3.54303e+35
Har_00067762	short-chain dehydrogenase	35706	35336	28680	27392	23758	30046	36298	13782	3.53959e+35
Har_00015877	---NA---	42098	43582	17622	43251	41275	43146	5292	26852	3.5387e+35
Har_00026821	dimethylaniline monooxygenase	35488	39813	25174	20573	12666	37700	31741	31867	3.53426e+35
Har_00008250	p18 component of aminoacyl-trna synthetase complex	37913	39562	40249	30477	39174	8269	16150	36673	3.52991e+35
Har_00116593	radiation-resistant cg8016-pa	22555	35323	36155	35628	37986	17604	13496	38073	3.52628e+35
Har_00157113	---NA---	40891	34812	33280	25167	35191	24529	20812	16457	3.5249e+35
Har_00079021	im:7155895 protein	42903	41960	21471	22167	42161	39702	33206	7382	3.51557e+35
Har_00218041	---NA---	38186	39975	22290	32877	39791	34286	27639	8317	3.50821e+35
Har_00035158	oxidative stress induced growth inhibitor 1	40419	40500	43055	42913	28267	15926	8988	28664	3.50784e+35
Har_00105767	isoform a	40732	39100	9619	39229	41693	33285	15839	26555	3.5078e+35
Har_00057037	cral trio domain-containing protein	25084	39265	41775	41589	18615	20115	14049	38943	3.50554e+35
Har_00154331	---NA---	30907	29599	24128	34447	22020	24214	29871	28906	3.50049e+35
Har_00004837	protein o-mannosyltransferase 2	33971	22525	29810	22509	41375	16823	35439	27633	3.49979e+35
Har_00040401	juvenile hormone-inducible	30204	34783	38556	41304	10328	31403	35127	18357	3.49901e+35
Har_00107762	isoform cra_b	24546	18142	38065	18718	20534	39101	32797	41849	3.49649e+35
Har_00010871	lipase	37036	33230	32296	34615	42978	11804	17493	28633	3.49602e+35
Har_00006181	juvenile hormone-inducible	43612	43041	41718	43509	15937	15657	9370	43861	3.49401e+35
Har_00041585	alcohol dehydrogenase	29786	40772	17019	31678	40444	41776	9566	33007	3.49288e+35
Har_00008320	retinol dehydrogenase 11	27176	16654	31394	35282	32010	21333	38230	26689	3.49284e+35
Har_00209307	---NA---	31174	20004	17336	31743	40937	33207	24822	30131	3.48901e+35
Har_00012097	regulator of chromosome condensation	39728	24193	19050	38277	41692	18522	24706	26084	3.48768e+35
Har_00099300	transaldolase 1	32562	38507	27822	32526	23713	21602	28808	20825	3.48697e+35
Har_00026435	glycosylfamily 31 fibronectin type iii domain protein	21085	17691	19091	33396	27777	39333	32895	40793	3.48664e+35
Har_00093527	glycerol-3-phosphate dehydrogenase	26532	31812	34055	32679	29217	21183	36352	16495	3.4859e+35
Har_00212514	---NA---	38287	40295	20497	23913	25178	33893	22853	23606	3.48116e+35
Har_00239600	---NA---	36412	42172	42978	29763	12740	12342	41189	27354	3.47976e+35
Har_00215662	---NA---	24953	29244	37955	40441	16361	16839	34768	32429	3.47928e+35
Har_00077097	rgs-gaip interacting protein gipc	28907	34370	25870	30158	38370	21790	21342	25101	3.47182e+35
Har_00084813	chloride intracellular channel	35462	39244	27079	32255	38496	37663	10259	19188	3.46922e+35
Har_00188533	---NA---	28829	28672	34867	28655	23961	26247	32298	20676	3.4684e+35
Har_00037337	succinate dehydrogenase	40139	32383	17921	30913	28975	23422	21470	33047	3.46736e+35
Har_00180539	---NA---	30463	34468	19807	36160	28592	29854	34303	15743	3.46659e+35
Har_00003243	aminopeptidase n	42424	35520	21355	19963	42645	17004	32988	22555	3.466e+35
Har_00234334	---NA---	36252	36234	27557	23477	19551	29506	30351	23293	3.46578e+35
Har_00120354	endonuclease-reverse transcriptase	21956	39703	41513	34994	7115	35972	41967	25438	3.46007e+35
Har_00032722	128up	24099	27074	26826	15604	24683	36264	34913	40525	3.45881e+35
Har_00042136	cell division cycle 26 homolog	40471	21861	26232	39686	37452	14601	19116	35924	3.45877e+35
Har_00041116	kif1-binding protein	36999	40111	35724	31389	38829	9971	22814	23521	3.45735e+35
Har_00037302	glutathione peroxidase	41177	29769	25138	23255	41858	22693	19349	26249	3.45707e+35
Har_00167225	---NA---	27940	38327	31167	23893	19508	34557	31600	20347	3.45647e+35
Har_00097123	juvenile hormone epoxide hydrolase	20533	16149	42685	23778	20701	38345	31538	40975	3.45225e+35
Har_00091618	calcium-binding protein e63-1	36989	27699	32539	20370	38686	29509	34806	12792	3.4517e+35
Har_00232297	---NA---	34497	38392	35015	30587	28980	26029	15743	20480	3.44974e+35
Har_00187893	---NA---	24498	31596	28210	14564	21139	38879	33216	39658	3.4429e+35
Har_00121763	glycerol kinase-2	40885	40478	34300	20043	30979	29153	9657	34692	3.44241e+35
Har_00056047	ribosomal protein l13	30540	27525	23015	19993	38523	33260	20082	34568	3.4404e+35
Har_00018347	exosome complex exonuclease rrp4	22642	24366	24217	36241	22044	27621	32150	36254	3.43626e+35
Har_00079288	phenylalanine hydroxylase	29630	35040	33640	40329	24346	25728	41765	9322	3.43498e+35
Har_00054783	cystathionine gamma-lyase	28035	42674	40804	29468	33392	37084	41943	4596	3.43389e+35
Har_00065427	gag-pol polyprotein	20626	31351	34241	28526	26061	19670	36398	29133	3.4333e+35
Har_00110958	upstream of140	30730	34861	30017	20869	28150	20931	30517	28400	3.42689e+35
Har_00028323	cg33964 cg33964-pa	42775	42573	30506	39795	43081	25817	5186	26861	3.42519e+35
Har_00157357	---NA---	39804	41197	13529	23808	41673	41835	21457	17326	3.42328e+35
Har_00035954	beta-carotene dioxygenase	23183	32920	35587	41480	9176	28156	30442	38631	3.42289e+35
Har_00241176	---NA---	18857	25106	36530	28874	23217	42551	19166	36183	3.42104e+35
Har_00092541	carboxylesterase 4 variant 2	36174	39196	24241	30172	26367	29006	29181	14775	3.41955e+35
Har_00020419	futsch cg34387-pc	34927	31751	28518	24609	31904	25580	31425	17126	3.41829e+35
Har_00100004	neural lazarillo	18399	25498	19647	35362	20363	40861	31306	40218	3.41454e+35
Har_00140534	---NA---	36881	33158	22922	27066	38100	23780	28382	17484	3.41105e+35
Har_00157586	---NA---	18984	34573	18256	30445	31295	39533	27464	27497	3.40824e+35
Har_00205195	---NA---	38535	35564	35761	32360	29358	19481	21443	17490	3.40171e+35
Har_00002532	actin	31520	37244	28620	27453	29702	28497	30146	14452	3.4013e+35
Har_00176507	---NA---	32330	27653	37124	37182	20597	20658	33794	19167	3.40112e+35
Har_00011725	equilibrative nucleoside transporter	43382	21355	15046	43203	43458	26200	14896	33221	3.39311e+35
Har_00042005	uroporphyrinogen decarboxylase	41719	38968	30630	12951	12219	41029	33366	31452	3.3929e+35
Har_00111541	myo-inositol dehydrogenase	40533	26643	26118	23849	30302	23180	31581	22728	3.39136e+35
Har_00214162	---NA---	34384	34873	23692	26107	34196	19684	30539	22234	3.38973e+35
Har_00172156	---NA---	37423	40784	35927	16137	36724	38113	22621	12096	3.38882e+35
Har_00030553	lighttctex-type 1	34391	19107	19315	28245	39909	35345	25031	26758	3.38691e+35
Har_00015726	n-terminal domain containing protein	39250	34299	15126	19775	39157	35794	20920	28613	3.37836e+35
Har_00025281	troponin c	40993	40786	32208	21966	40963	37850	5535	33250	3.37522e+35
Har_00030318	carboxypeptidase a	42407	40985	27203	32988	17200	38774	10025	32355	3.37388e+35
Har_00102958	serine protease	43585	36227	16343	37902	42226	33969	6194	38825	3.37372e+35
Har_00022022	cecropin-like protein	25152	24048	43394	41885	9220	20681	43383	37062	3.37047e+35
Har_00042358	cecropin b	42166	39011	16686	31771	41637	27007	14656	23448	3.36984e+35
Har_00201790	---NA---	30668	16040	38940	30006	19519	43362	18852	36741	3.36953e+35
Har_00112254	---NA---	37299	34236	20021	38789	11523	35316	33740	24700	3.36321e+35
Har_00015223	---NA---	23846	17489	40177	30830	12067	38041	42991	32945	3.35853e+35
Har_00233885	---NA---	41192	38877	15904	21899	39811	40152	12835	29345	3.35797e+35
Har_00000870	cytochrome p450	12630	28726	43768	43799	19111	13194	43783	43706	3.35588e+35
Har_00112452	ttc27 protein	36340	37008	18223	28083	36255	26026	14903	34672	3.35561e+35
Har_00113578	---NA---	26911	34761	31571	32299	22057	12852	39678	31226	3.35029e+35
Har_00115345	trypsin-like serine proteinase	24789	35318	38514	32723	9887	24421	40794	30748	3.3417e+35
Har_00192816	---NA---	32133	23303	22544	29789	25391	30344	33472	25754	3.33987e+35
Har_00233052	---NA---	30279	11878	41321	41379	37426	39495	10969	33469	3.33704e+35
Har_00003129	cytochrome oxidase subunit i	28841	32467	31963	21889	19530	28681	29483	30827	3.33523e+35
Har_00164696	---NA---	24520	28280	19203	18721	27059	37272	39563	33525	3.33465e+35
Har_00013200	cg14567 cg14567-pa	39661	25116	22138	26851	39282	25921	29348	18782	3.32337e+35
Har_00036152	uncharacterized protein c1orf149 homolog	35709	36787	17831	24838	23801	34161	25549	27492	3.32254e+35
Har_00091285	isoform c	22292	9050	39503	41190	35089	24687	40850	28561	3.3176e+35
Har_00005187	tyrosine hydroxylase	36387	28061	17412	24549	39092	33379	26822	21713	3.31668e+35
Har_00006531	glucose-1-phosphatase	33249	37066	43034	41735	12779	43862	11082	24107	3.31446e+35
Har_00052856	will die slowly	34695	39201	36178	32828	23571	16122	21205	25447	3.31226e+35
Har_00230643	---NA---	38978	39490	38242	30486	14773	32038	40774	9561	3.31107e+35
Har_00157490	---NA---	42978	41207	32477	6193	42850	39471	23436	23449	3.31078e+35
Har_00218241	---NA---	41496	37231	16448	30670	39595	33441	23847	13445	3.30866e+35
Har_00117517	cullin 5	39203	36008	19323	33315	37457	30342	17508	18287	3.30665e+35
Har_00038716	cg32177 cg32177-pa	32560	39557	22415	16168	31663	31551	33670	21059	3.30635e+35
Har_00039004	arylalkylamine n-acetyltransferase	39871	18457	42556	11220	18740	39537	30910	41064	3.3045e+35
Har_00100293	molybdopterin synthase large	4439	15210	43655	43824	42827	31379	43701	43462	3.29699e+35
Har_00215656	---NA---	39757	39445	17562	37276	42494	25136	13122	22876	3.29164e+35
Har_00060851	zinc finger protein	41066	18956	27200	28830	38721	20640	32088	21014	3.28965e+35
Har_00112924	dehydrogenase reductase sdr family member 13 precursor	28384	19308	23998	24642	27224	37804	30768	32030	3.28706e+35
Har_00108218	peptidoglycan recognition protein	30323	41625	24748	36839	18375	35495	19654	22277	3.28607e+35
Har_00007102	haloacid dehalogenase-like hydrolase domain containing 1a	26157	7211	36301	43471	26902	29579	32290	42869	3.27854e+35
Har_00161005	---NA---	23145	34975	21404	27196	33412	22610	29786	30918	3.27825e+35
Har_00022293	80 kda mcm3-associated protein	41429	40659	19606	23110	38235	26444	24270	17499	3.27734e+35
Har_00042175	mitochondrial atp synthase coupling factor 6	30011	36812	36668	30102	18826	15572	25351	36147	3.27584e+35
Har_00116845	chymotrypsin-like serine protease	37987	38063	39703	29472	30488	22841	38347	7247	3.2742e+35
Har_00049208	---NA---	39066	35720	16079	9707	42178	33920	32964	31874	3.27396e+35
Har_00039786	salivary cysteine-rich peptide	33701	17224	37089	42807	13463	35534	21537	34479	3.27388e+35
Har_00199245	---NA---	24026	29472	25797	35289	24535	27420	42021	17952	3.27139e+35
Har_00003698	carboxypeptidase a	43042	22640	29779	23134	43144	20126	35828	15662	3.27098e+35
Har_00048172	alpha-glucosidase	39781	9639	39089	41299	40731	12095	39980	26786	3.26575e+35
Har_00075895	aminopeptidase n	40759	32251	19851	24858	41848	21804	27414	20099	3.26117e+35
Har_00041668	adhesion-like transmembrane protein	42082	42980	20856	41259	41515	31096	7033	23061	3.25867e+35
Har_00064377	atp-dependent rna and dna helicase	38291	36548	33411	30662	28429	22023	27460	13220	3.25852e+35
Har_00047162	glycine n-methyltransferase	35849	35689	35836	17532	32263	25294	26920	18443	3.2568e+35
Har_00215560	---NA---	37689	30936	22834	16882	36692	34486	23126	24760	3.25649e+35
Har_00240144	---NA---	23235	34252	32189	23538	21315	38735	23493	27832	3.2552e+35
Har_00117563	transcription factormitochondrial	22432	32810	33003	32155	11755	36544	33560	28859	3.24951e+35
Har_00026154	vacuolar atp synthase subunit h	38702	37853	20027	29742	36862	36437	14300	19384	3.24878e+35
Har_00116750	lin-9 homolog	36192	23919	23546	32742	35142	16504	23345	35947	3.24826e+35
Har_00089839	amidase	34355	42414	33136	22549	39129	43065	25525	6931	3.24572e+35
Har_00218922	---NA---	29065	38904	25151	17917	39045	31249	35341	14772	3.24567e+35
Har_00101379	isoform b	38197	38423	29775	23421	20616	24890	29077	21240	3.24348e+35
Har_00055409	mitochondrial ribosomal protein l32	35563	28801	24440	18122	39528	29764	37687	16117	3.24179e+35
Har_00017360	elegans proteinconfirmed by transcript evidence	35034	39256	20152	27184	42935	29706	10520	32062	3.24108e+35
Har_00072888	transcription factor fet5	38897	41021	36918	19662	38906	18508	15826	24552	3.24058e+35
Har_00145842	---NA---	39649	11825	15113	30899	41866	27483	38928	33045	3.24057e+35
Har_00024158	glucose dehydrogenase	20944	37403	34519	36836	17767	40949	14216	31446	3.23964e+35
Har_00026597	gram negative bacteria binding protein 2	36400	12570	39446	34708	16821	40355	20075	37911	3.23623e+35
Har_00020314	---NA---	35582	11664	27158	33437	34297	23854	36800	28517	3.23573e+35
Har_00182220	arc cg6741- partial	35735	27617	30977	22698	20777	34442	16640	39155	3.23526e+35
Har_00125566	conserved hypothetical protein [Toxoplasma gondii GT1]	36720	42809	40618	16397	10945	38046	41706	17793	3.23514e+35
Har_00049912	juvenile hormone esterase	33547	41410	20399	30185	12885	38456	39016	19560	3.23459e+35
Har_00194660	---NA---	21988	23173	29539	35256	15711	30200	37406	34328	3.23294e+35
Har_00166831	---NA---	42528	36400	19803	7976	42658	36456	29430	28878	3.23161e+35
Har_00018254	atg2 autophagy related 2 homolog a	36558	38987	21368	27992	23616	35247	26573	17123	3.22886e+35
Har_00099994	coiled-coil domain containing 124	33634	38342	19805	24803	41549	30275	12523	32302	3.2234e+35
Har_00009008	-galactosyltransferase 7	36814	36516	17304	33099	29376	25431	20833	26898	3.22319e+35
Har_00217313	---NA---	43172	41409	36831	40889	42338	29928	9877	9559	3.22079e+35
Har_00030485	haloacid dehalogenase-like hydrolase domain containing 1a	22636	36674	12905	36514	35364	28460	29269	27943	3.21998e+35
Har_00088268	isoform b	34373	41715	40789	22915	26251	42095	40864	5317	3.21778e+35
Har_00121804	af117586_1cuticle protein	37519	26118	40379	23412	31767	13660	42511	18825	3.21698e+35
Har_00092415	acetyl-coamitochondrial (acetoacetyl-coa thiolase)	40675	34662	37074	35717	40455	36206	13272	8862	3.21623e+35
Har_00073447	aliphatic nitrilase	43699	29278	38142	4046	43258	31695	41853	28364	3.21361e+35
Har_00199682	---NA---	23824	33944	39238	24288	11800	39989	42551	20761	3.2126e+35
Har_00218881	---NA---	32710	35139	41363	40521	19343	9300	26743	34663	3.21252e+35
Har_00031526	alpha-amylase	4245	15297	43745	43204	42103	33756	43718	42094	3.20982e+35
Har_00074549	vacuolar protein sorting-associated protein 28	32907	33076	24914	19572	9589	37197	40362	41941	3.20459e+35
Har_00167581	---NA---	28367	15511	29822	39596	25631	21406	36235	31019	3.20404e+35
Har_00060652	nucleolar protein 66	35530	37074	22150	32425	42054	38568	13711	15206	3.19917e+35
Har_00096357	beat protein	38515	34380	23593	22519	37395	18638	24626	26487	3.19821e+35
Har_00055243	ribosome biogenesis protein tsr1 (20s rrna accumulation protein 1)	34475	32493	19021	33098	39336	17906	21209	30346	3.19698e+35
Har_00078716	cg5976	42317	19685	23830	39711	37337	16107	25781	26148	3.19578e+35
Har_00012892	amp dependent ligase	36986	39404	24211	30030	32942	34840	9418	27872	3.19228e+35
Har_00053547	guanine nucleotide exchange factor	31452	15574	41811	29366	34340	38947	32985	12031	3.1921e+35
Har_00071899	thap domain-containing protein 9	43451	18992	31599	24091	43257	10996	33367	32015	3.19198e+35
Har_00026419	cytochrome b561 domain-containing protein 2 (tumor suppressor protein 101f6)	41608	41074	24615	4789	35182	42790	31578	33306	3.18976e+35
Har_00121318	proclotting enzyme	38152	24361	33140	31133	39048	16290	41173	12685	3.18573e+35
Har_00186100	---NA---	32660	35949	20901	28422	30695	32240	24164	19096	3.18492e+35
Har_00070323	hemicentin 1	37892	34330	29850	25373	38386	25968	34701	9342	3.18369e+35
Har_00229345	---NA---	43061	40144	24558	38539	43191	22161	15498	13096	3.1783e+35
Har_00105184	isochorismatase domain containing 1	17611	34083	19460	18739	25007	34626	40810	41029	3.17346e+35
Har_00025132	chromosome 20 open reading frame 133	37795	37616	22892	37674	39599	40052	7955	20513	3.17329e+35
Har_00213507	---NA---	38167	42094	26439	22014	37314	41534	8652	25292	3.17123e+35
Har_00104716	valacyclovir hydrolase	31696	34438	28480	25961	22809	24292	29048	24410	3.17072e+35
Har_00090366	sterol carrier protein x-related thiolase	31061	29784	23680	35589	34145	26199	13491	33654	3.16657e+35
Har_00186864	---NA---	33178	35151	19253	19700	39825	32872	28281	19330	3.16564e+35
Har_00083596	retinol-binding protein	41060	42877	16924	13808	42491	43261	24934	16786	3.16526e+35
Har_00094044	sarcoplasmic calcium-bindingisoform a	40664	37603	21406	33254	41070	25444	10226	27195	3.16313e+35
Har_00051787	hemolin	18653	28504	11816	19221	42306	42715	36700	39488	3.16238e+35
Har_00154404	---NA---	39182	28983	32498	30494	33071	14390	24319	24256	3.15918e+35
Har_00111926	intestinal mucin	40304	35781	18471	41540	40760	22652	28881	10704	3.15832e+35
Har_00227692	---NA---	30771	28302	33286	31936	32107	23139	16897	27169	3.15739e+35
Har_00221976	---NA---	25167	8693	41556	42011	33341	25508	43248	22457	3.15479e+35
Har_00121684	antibacterial peptide	42993	4729	43770	43697	27962	15214	43760	43519	3.15038e+35
Har_00198385	---NA---	36272	41354	14790	34568	32557	41062	12134	25315	3.14918e+35
Har_00116770	---NA---	43021	36463	40332	16589	41464	35385	7221	28309	3.14786e+35
Har_00172455	---NA---	43695	25341	7693	14417	43455	38639	35763	42672	3.1468e+35
Har_00078469	zinc finger protein 287	33815	32069	19913	30465	29920	25662	25778	24161	3.14593e+35
Har_00104707	transport and golgi organizationisoform a	33041	26754	33793	31451	23716	9666	40092	36397	3.14278e+35
Har_00059936	gag-pol polyprotein	43845	12200	37376	30134	29138	26165	20432	33459	3.14003e+35
Har_00101221	multiple c2 domain and transmembrane region protein	40367	38951	12299	37664	40221	27521	14244	27337	3.13936e+35
Har_00011322	gustatory receptor 60	38532	33127	23888	22059	39456	24792	14766	32230	3.13125e+35
Har_00171597	---NA---	42950	39620	26757	27455	35786	33917	29585	6974	3.13055e+35
Har_00063045	lipopolysaccharide binding protein	40518	39403	29911	23071	42114	22122	28691	10628	3.12984e+35
Har_00090191	tpa:cuticle protein	29456	31069	36723	34353	10952	33766	32119	22767	3.12209e+35
Har_00191452	---NA---	36442	32417	18125	18634	28631	33835	24963	32270	3.11356e+35
Har_00077608	nadh dehydrogenase 1 alpha subcomplex 2 variant 1	36711	39271	19933	21402	37483	31884	19269	21982	3.11336e+35
Har_00181773	---NA---	26930	32765	22546	37665	28439	25004	18162	32151	3.11126e+35
Har_00095637	aldehyde dehydrogenase	39958	37130	16531	26246	35805	27377	21959	22450	3.11064e+35
Har_00201476	---NA---	34218	32801	22540	23486	21948	28819	36256	22828	3.11047e+35
Har_00174583	---NA---	36031	38219	32178	23000	33435	33385	11327	24116	3.10753e+35
Har_00101540	lipopolysaccharide binding protein	23064	18813	27934	36865	36592	15462	32708	37562	3.10595e+35
Har_00107864	isoform e	24729	32725	32272	33491	23592	28482	14688	35933	3.10193e+35
Har_00079504	metallophosphoesteraseisoform cra_b	37530	33876	22550	26864	39108	24629	19506	21435	3.10164e+35
Har_00102322	zinc finger proteinpartial	30205	23653	39889	38176	11878	27175	41759	21150	3.10157e+35
Har_00115840	o-sialoglycoprotein endopeptidase	41372	29380	23677	9235	41804	36934	33890	22293	3.10032e+35
Har_00168560	---NA---	22088	37825	30837	29277	11378	39771	38044	23870	3.0996e+35
Har_00109736	nuclear undecaprenyl pyrophosphate synthase 1 homolog	37465	34728	28327	27744	42342	27969	11845	21596	3.09765e+35
Har_00023700	zinc finger protein	15748	38397	34380	36431	10739	34332	36209	30630	3.09689e+35
Har_00199646	---NA---	29399	24613	27134	11898	34635	34154	36549	30621	3.09269e+35
Har_00102471	carboxylesterase	42813	17421	33454	42543	17288	24383	22538	30650	3.09103e+35
Har_00098814	gloverin-like protein	40633	43556	30012	34584	8010	43246	15014	32329	3.08862e+35
Har_00003913	trypsin ia2	43710	42788	42550	43477	16405	21198	10485	24477	3.08787e+35
Har_00117954	excision repair cross-complementing rodent repaircomplementation group 1	22383	42472	42386	8323	16763	42823	42947	29863	3.08758e+35
Har_00083673	proline synthetase co-transcribed homolog	41583	40205	13671	38904	42655	38224	8546	24906	3.08577e+35
Har_00003133	aminopeptidase n	42409	40787	32220	18383	40114	35580	21362	9856	3.07869e+35
Har_00159705	---NA---	30074	38170	39329	39734	13345	21765	31562	18711	3.077e+35
Har_00028838	pitrilysin metalloproteinase 1	38143	39251	40702	6100	41867	37774	41065	12711	3.06851e+35
Har_00051393	mitochondrial ribosomal protein l16	42371	13541	24253	38102	41033	15103	30068	31012	3.06382e+35
Har_00033611	arch_dromeame: full=protein archease-like	27130	35891	26442	19136	38949	38998	19137	21384	3.06254e+35
Har_00119628	larval cuticle protein	35786	15136	42642	18669	16829	38897	27142	39918	3.05821e+35
Har_00197689	---NA---	25336	22337	33451	26399	40054	19527	37558	20818	3.0562e+35
Har_00179452	---NA---	31052	37746	34936	34907	24520	33566	15218	17062	3.0546e+35
Har_00118103	lysosomal alpha-mannosidase (mannosidase alpha class 2b member 1)	28438	41473	21305	30642	35353	30881	12232	29700	3.05376e+35
Har_00057646	brasiliensin precursor	41002	39725	14056	13840	42569	41181	26163	21008	3.05302e+35
Har_00054234	threonine dehydrogenase	42518	33075	15709	12665	37928	19476	42108	35044	3.04975e+35
Har_00031611	uncharacterized protein c9orf82	40613	21425	30955	28877	40210	17503	25355	21947	3.04617e+35
Har_00024582	cg7781 cg7781-pa	39245	36138	15940	13828	37887	26372	29617	32906	3.04401e+35
Har_00182119	---NA---	33656	30706	28861	37909	32049	10690	37145	21155	3.044e+35
Har_00059827	retroelement pol polyprotein	26761	10443	42324	19262	29978	26057	43114	39517	3.03211e+35
Har_00037157	glycoside hydrolases	32918	34308	22807	36134	30183	22843	18983	24827	3.02425e+35
Har_00239259	---NA---	42051	40396	15523	20949	41748	41096	9422	33818	3.01981e+35
Har_00092040	cg3106 cg3106-pa	41178	23911	23364	27702	41764	25418	23698	18821	3.0173e+35
Har_00147233	---NA---	18700	41425	43413	43124	3537	34549	43379	39234	3.01617e+35
Har_00048166	---NA---	24893	29078	10700	21268	27342	41287	38030	42630	3.01465e+35
Har_00026625	ccaat enhancer binding protein zeta	23377	21332	26333	21072	29351	40361	35540	25875	3.01446e+35
Har_00184130	---NA---	37858	36380	27065	32831	33829	33906	6603	32521	3.01428e+35
Har_00039987	monocarboxylate transporter	26064	28730	23751	40802	25749	23153	37090	18775	3.01262e+35
Har_00051410	mitochondrial ribosomal	36870	36113	36620	33781	39685	22905	7945	25314	3.0112e+35
Har_00087384	prophenoloxidase activating enzyme	39277	36263	14869	20113	31156	33626	25217	26740	3.00907e+35
Har_00094112	trypsin-like serine proteinase t26	39263	38889	34403	23729	35974	27342	13645	17985	3.00877e+35
Har_00213617	---NA---	24732	30054	25164	27315	25514	25572	38913	23184	3.00724e+35
Har_00026777	#NAME?	28152	34544	20198	26024	31131	39231	26597	18111	3.0072e+35
Har_00063501	isoform a	42538	36239	20060	30663	43036	27517	10889	24570	3.00417e+35
Har_00155087	---NA---	39262	41635	36221	22086	36915	32375	42231	4551	3.00372e+35
Har_00058441	aliphatic nitrilase	32298	34726	23140	34778	38972	25568	26126	12782	3.00344e+35
Har_00025422	med13_dicdiame: full=mediator of rna polymerase ii transcription subunit 13ame: full=mediator complex subunit 13ame: full=aggregation minus b protein	25738	17331	39839	43246	16443	35174	18360	36801	3.00323e+35
Har_00145061	---NA---	34132	33184	16969	21369	34301	31973	30164	22102	3.00291e+35
Har_00191912	---NA---	39624	40870	11326	14377	35013	43030	27694	27292	3.00282e+35
Har_00012363	---NA---	37932	29406	29080	41707	37248	27082	8375	26272	3.00266e+35
Har_00048943	transmembrane protein 120a	31548	31756	24234	34635	18830	35123	21599	24989	3.00167e+35
Har_00048598	---NA---	23736	33630	32008	20353	19555	37364	36703	21508	2.9994e+35
Har_00231244	---NA---	38188	37375	22489	24123	37150	14451	30831	23401	2.99908e+35
Har_00111268	af162221_163 orf163	39294	43300	14208	14493	25302	39810	21905	38789	2.9985e+35
Har_00050556	hemolin	12605	20435	42754	12942	31224	36647	42989	42729	2.99573e+35
Har_00011482	high choriolytic enzyme 1 precursor	40129	40734	15734	40357	17943	34612	13456	34536	2.9956e+35
Har_00045895	phenoloxidase inhibitor protein	25319	33196	36919	37128	35999	37923	41584	4580	2.9955e+35
Har_00079992	---NA---	32812	39634	26303	25361	37858	27677	20216	16300	2.99524e+35
Har_00112235	arsenite inducuble rna associated protein aip-1	23571	21384	20100	19014	37573	39642	28788	36262	2.99524e+35
Har_00081473	---NA---	14310	25464	37967	33537	15042	33467	42242	30345	2.99399e+35
Har_00110327	leucine-rich repeat-containing protein	14144	13801	29654	39367	21037	42818	37711	38677	2.99385e+35
Har_00000115	cytochrome p450	40323	9296	20962	33579	41978	26812	36787	27396	2.99283e+35
Har_00018310	isoform d	25233	30363	36664	31307	24077	31176	24230	18687	2.98889e+35
Har_00151317	---NA---	27990	26154	8771	18558	39037	40313	36998	42983	2.98207e+35
Har_00185796	---NA---	36498	38372	25503	23339	23090	28559	23780	22810	2.98168e+35
Har_00089423	cg7272 cg7272-pa	31363	30967	27050	28967	26250	18168	24375	33699	2.98116e+35
Har_00041105	neprilysinisoform b	20127	43396	39005	22810	10375	43304	40895	20869	2.97963e+35
Har_00234615	---NA---	41216	42306	21679	17596	40244	39291	20089	14093	2.97767e+35
Har_00214266	---NA---	41618	37331	12204	32080	42015	21739	18302	29276	2.97674e+35
Har_00080192	chemosensory protein 3	38592	37891	23853	16889	28716	38797	33160	13673	2.97564e+35
Har_00075316	pyruvate dehydrogenase	25565	35427	36533	27723	21606	26830	30985	18053	2.97442e+35
Har_00063272	---NA---	22453	30043	11415	18279	35766	41676	33726	41983	2.97058e+35
Har_00076775	zc3hf_dromeame: full=zinc finger ccch domain-containing protein 15 homolog short=drg family regulatory protein 1 homolog	34804	31002	22206	24655	36030	28557	23227	21041	2.97051e+35
Har_00114156	mitochondrial ribosomal	28893	34556	30583	20048	29287	32138	38084	13525	2.96784e+35
Har_00232451	---NA---	42394	32514	21554	32110	41447	16619	13803	32696	2.96558e+35
Har_00107335	nad-dependent epimerase dehydratase	28267	41242	39514	17351	29516	38219	38915	8436	2.95996e+35
Har_00152344	---NA---	22321	31317	35269	38699	13305	25072	37345	24836	2.95192e+35
Har_00218085	---NA---	36000	42313	42086	41755	16135	16571	11890	34653	2.94892e+35
Har_00025830	cg13350	9148	24182	35688	27508	26758	38186	35812	37093	2.94766e+35
Har_00022194	pattern recognition serine proteinase	39333	40113	12198	25262	23318	42525	19990	30569	2.94597e+35
Har_00198207	---NA---	30739	30446	26828	26922	25913	28662	28737	20411	2.94473e+35
Har_00065818	isoform a	33075	35554	34855	12302	30923	28970	28726	22694	2.94473e+35
Har_00082546	short-chain dehydrogenase	13609	41592	43019	42682	12929	37933	15517	37221	2.94387e+35
Har_00136430	---NA---	29741	33812	34869	18607	32032	22242	36989	17102	2.94049e+35
Har_00069190	kynurenine 3-monooxygenase	42193	40608	17462	24098	40862	35096	16814	16900	2.93807e+35
Har_00005260	isoform a	36777	22462	17209	40115	15969	24052	34033	39393	2.93654e+35
Har_00090360	dead h (asp-glu-ala-asp his) box polypeptide 31	30523	38049	34213	23519	23017	29081	27041	17339	2.93282e+35
Har_00040054	macrophage migration inhibitory factor	20477	42078	30571	37924	19491	24195	15662	39645	2.9251e+35
Har_00106019	toll interacting protein	37647	39378	24927	25492	37703	37618	30416	7197	2.92471e+35
Har_00065697	srp54 cg4602-pa	24580	28692	24925	24874	22892	40833	34742	20578	2.92198e+35
Har_00010024	ubiquitin-protein ligase	33551	37527	20551	31273	25771	19742	40450	17543	2.92144e+35
Har_00132517	---NA---	18734	23102	22541	11897	42994	42472	33266	41311	2.91251e+35
Har_00059662	brix domain-containing protein 1	39981	36254	14727	16971	37614	27959	25032	30535	2.91203e+35
Har_00093509	gtp-binding protein	13513	24140	34562	38483	21108	36447	36694	23769	2.9112e+35
Har_00205767	---NA---	35611	23992	30457	31370	33778	24683	28566	14971	2.91061e+35
Har_00110965	zinc finger protein	32783	35446	24463	35218	9524	38119	25071	31930	2.90952e+35
Har_00114974	kh domain-containing protein	42563	39332	25977	39832	29294	27889	10759	19103	2.9086e+35
Har_00101498	arystal structure of drosophila ance	36339	15921	34903	26100	20101	30064	25773	35422	2.9077e+35
Har_00218599	---NA---	27441	27860	34293	24474	21950	22572	33201	27487	2.90118e+35
Har_00191836	---NA---	33920	32901	25401	30401	37301	32317	32312	8634	2.89822e+35
Har_00097748	eukaryotic translation initiation factor	21983	27665	18066	23080	35155	29792	42528	25610	2.89259e+35
Har_00099447	phosphatidylethanolamine-binding protein	43478	28510	20677	24346	42688	38573	22019	12784	2.89225e+35
Har_00116829	golgi transport 1 homolog b	32854	33796	33708	30666	36181	14277	13630	35779	2.89125e+35
Har_00114622	apoptosis antagonizing transcription factor	42190	40228	13078	31682	33743	27499	18009	24589	2.8895e+35
Har_00169758	---NA---	41462	24467	27888	8673	35645	36335	33499	27135	2.8887e+35
Har_00117704	aaa atpase central domain protein	22203	40751	35105	19248	7069	42150	40956	38705	2.88765e+35
Har_00201332	---NA---	37628	39466	25948	33686	36074	39136	14474	10884	2.88692e+35
Har_00053321	hrp20_dromeame: full=protein hrpap20 homolog	43092	37805	41883	14412	42621	30293	36137	6291	2.88633e+35
Har_00066632	arginase	24316	37389	34273	25582	23833	41727	30366	11976	2.88282e+35
Har_00026427	protein	34900	31605	37285	32616	11615	18206	37938	26780	2.88181e+35
Har_00116474	ecsit (evolutionarily conserved signaling intermediate in toll pathways)	20506	35582	36915	27817	15446	27432	38262	23686	2.87712e+35
Har_00100157	gag-pol polyprotein	17493	7611	39113	42285	36814	25219	42199	33333	2.87562e+35
Har_00121794	fast kinase domains 3	33728	37563	34133	38011	23335	13381	34777	16103	2.87429e+35
Har_00214656	---NA---	4807	20888	43829	43785	18580	41677	43829	43795	2.86409e+35
Har_00082646	thioredoxin-like protein	37739	39552	28998	35710	31421	18627	17574	18005	2.86249e+35
Har_00102171	hemolymph proteinase 5	26492	31444	31243	24631	32865	24255	30567	18326	2.86248e+35
Har_00084074	serine threonine-protein kinase rio2 (rio kinase 2)	29907	22376	30179	13869	19210	40988	31338	41414	2.86225e+35
Har_00226117	---NA---	36101	20651	33201	29330	38989	17494	24614	23476	2.86128e+35
Har_00091131		28287	33771	31847	21263	28340	15945	38204	25620	2.86112e+35
Har_00090174	pol protein	17694	41314	31979	30050	14609	15892	40176	43660	2.86076e+35
Har_00023642	---NA---	40147	39880	35148	12950	33980	35295	31481	10394	2.85987e+35
Har_00077950	carboxypeptidase a	20585	33703	34169	18236	15718	25309	43308	38378	2.85828e+35
Har_00138126	---NA---	24171	38256	32221	13321	28675	32425	35084	22077	2.85827e+35
Har_00199489	---NA---	42656	40669	13602	37162	42235	29554	9119	28629	2.85751e+35
Har_00194536	---NA---	38597	32889	21976	20489	40700	26348	30216	15424	2.8566e+35
Har_00031245	kda midgut protein	29918	31359	27517	29486	34039	24668	15705	28427	2.85359e+35
Har_00012360	---NA---	41639	41586	21301	34521	40998	41038	26682	4987	2.85061e+35
Har_00029898	virulent strain associated lipoprotein	41743	38075	35112	26668	41889	7848	39061	14911	2.84957e+35
Har_00106169	glycoside hydrolases	26127	31244	29830	36956	12784	29330	40749	20721	2.84906e+35
Har_00149818	---NA---	37233	39901	23424	18284	32389	39942	13393	25831	2.84768e+35
Har_00219263	---NA---	38215	11837	29436	37231	34415	29311	15431	36894	2.847e+35
Har_00149786	---NA---	36217	35210	16764	27463	40356	33376	15500	23217	2.84567e+35
Har_00081665	uncharacterized conserved protein	31451	24708	22413	20442	32666	26492	35758	25816	2.84425e+35
Har_00064885	arp2 3 complex 20 kd subunit	25980	37243	37519	26987	11275	34344	37122	20196	2.84416e+35
Har_00087565	2h2 type family protein	19887	10856	40482	36347	30165	32243	22908	40179	2.84377e+35
Har_00073943	glucosyl glucuronosyl transferases	17905	36419	40535	28129	22290	27233	40358	15586	2.83894e+35
Har_00135495	---NA---	28431	26375	33622	40693	14845	25341	21956	33500	2.83877e+35
Har_00087748	megator cg8274-pa	6156	18107	42885	40819	24324	39447	42203	35916	2.83787e+35
Har_00146324	---NA---	18961	35815	38949	37443	12269	19484	31694	37809	2.83696e+35
Har_00020692	synaptic vesicle protein	21813	34168	25069	35221	23296	32168	25399	22648	2.83678e+35
Har_00161715	---NA---	36504	37230	21210	31926	33036	32999	10473	26927	2.82922e+35
Har_00118717	cysteine-rich with egf-like domains 1	39896	38759	17483	29719	40308	31426	20285	13703	2.82894e+35
Har_00062995	glutathione s-transferase 7	25597	16166	28551	41002	27924	35052	29404	20288	2.82849e+35
Har_00105642	---NA---	24478	36706	35334	27914	21783	24930	40205	14617	2.82817e+35
Har_00040175	gtp binding protein	31203	26332	34807	38328	15996	30037	14428	37179	2.82511e+35
Har_00179324	---NA---	36818	23186	21104	26635	29302	24471	32068	25588	2.82332e+35
Har_00119843	cathepsin l like protein	30086	33714	38130	26002	24725	35786	40874	7762	2.82305e+35
Har_00099117	cg13676 cg13676-pa	41113	38996	19084	39982	36265	33616	8309	22766	2.821e+35
Har_00238480	---NA---	36238	28670	26237	21094	41480	18312	21199	30454	2.81968e+35
Har_00102886	sodium-bile acid cotransporter	19265	42276	23051	27893	11075	36637	40519	32728	2.81767e+35
Har_00005138	af286475_1retinitis pigmentosa gtpase regulator-like protein	23076	42174	35149	16040	11650	39487	42892	26017	2.81667e+35
Har_00044685	cg6981	19219	16862	37516	27955	16012	35515	42332	34420	2.81613e+35
Har_00151567	---NA---	29909	24074	24771	22766	32610	21565	35729	27590	2.81484e+35
Har_00167636	---NA---	33372	8619	30777	32231	17446	30957	43416	41970	2.80791e+35
Har_00004926	reverse transcriptase	27183	34492	28691	23052	10662	37901	37858	29505	2.79906e+35
Har_00042970	vitellogenin	43815	2881	43625	27832	43811	26369	43539	36269	2.796e+35
Har_00105754	methyltransferase-isoform b	41770	2779	43269	43626	30275	22448	43042	43589	2.79387e+35
Har_00163008	---NA---	13459	29672	24684	19652	22814	40932	35537	43445	2.79297e+35
Har_00238529	PREDICTED: similar to predicted protein, partial [Hydra magnipapillata]	38270	37729	20864	25602	37093	24449	16985	23499	2.79173e+35
Har_00094170	glycogen synthase	27778	31752	21800	27829	14143	35752	34462	29918	2.78959e+35
Har_00214784	---NA---	37504	31315	23033	15194	37857	26800	32358	20670	2.78905e+35
Har_00059075	partner of paired cg9952-pa	39949	31414	36339	13093	38760	34368	36866	9511	2.78889e+35
Har_00129806	---NA---	36793	37542	12829	28157	42554	40306	13901	23402	2.78401e+35
Har_00118317	---NA---	38986	17862	41264	38825	7995	20208	43462	35538	2.78398e+35
Har_00236366	---NA---	26346	13573	24767	29758	40003	30826	41565	20608	2.78382e+35
Har_00057360	ccaat enhancer binding protein (c ebp)gamma	35292	36913	13675	25759	37892	36959	14579	29709	2.78353e+35
Har_00187676	---NA---	38264	35216	35881	24333	40545	16294	41833	8551	2.7803e+35
Har_00140842	---NA---	16139	37169	34490	35259	7873	40264	37123	32380	2.7797e+35
Har_00107063	gag-pol polyprotein	37945	38202	19110	28727	34603	19381	23707	21949	2.77698e+35
Har_00077067	d-amino acid oxidase	37713	37690	41479	33114	29863	21317	42784	5219	2.77514e+35
Har_00023518	cral trio domain-containing protein	37374	26612	30050	34642	38350	8186	35400	24104	2.77347e+35
Har_00010535	---NA---	40523	35672	19791	24932	37803	16008	26733	24010	2.77049e+35
Har_00148169	---NA---	34756	14131	21541	34462	17821	36092	28576	41310	2.76827e+35
Har_00223084	---NA---	40152	38897	15457	21863	39375	33057	26748	15057	2.76676e+35
Har_00052969	geminin	29896	33923	21607	37887	20863	17756	40578	22163	2.76588e+35
Har_00152787	---NA---	34064	31287	27478	28591	30430	18878	26953	21327	2.76483e+35
Har_00015064	cytochrome p450	18393	43400	40423	24161	11274	42480	41105	17999	2.76243e+35
Har_00043942	cuticle protein 1	37475	34284	29401	26761	41707	9182	33609	21228	2.7619e+35
Har_00213848	---NA---	28882	17178	14078	33441	23285	34709	33789	43289	2.76116e+35
Har_00067423	thiol peroxiredoxin	40443	40196	17314	25200	39836	26585	23015	15967	2.76039e+35
Har_00004971	zinc finger protein	18943	33453	39512	36947	14854	36649	38808	14121	2.75984e+35
Har_00098644	short-chain dehydrogenase	34654	32977	26115	31689	16010	21159	25787	33406	2.75978e+35
Har_00053127	pitchoune cg6375-pb	27257	31590	30055	24667	34346	18299	26359	26085	2.75857e+35
Har_00219810	---NA---	32587	20199	29066	17194	29852	24332	33064	34898	2.75704e+35
Har_00153223	---NA---	29713	39529	17637	25849	31186	39308	33815	12420	2.75678e+35
Har_00115697	---NA---	37027	36926	21882	26268	37562	21326	14849	29489	2.75664e+35
Har_00047422	ribosome biogenesis protein	38292	18700	42807	42733	19786	32135	10413	31767	2.75497e+35
Har_00049091	---NA---	24359	29019	36505	17157	34139	37322	22802	21413	2.75424e+35
Har_00109317	titin-like protein	41780	40881	23085	25597	42757	20768	10985	27964	2.75302e+35
Har_00237501	---NA---	23867	38046	20959	33276	21366	14914	37983	35869	2.74938e+35
Har_00003976	chymotrypsin-like protease	31706	34513	20404	32114	29883	28260	38499	11793	2.74919e+35
Har_00023904	cg3706 cg3706-pa	33774	42746	12206	28611	40642	42713	8694	36124	2.74875e+35
Har_00099421	mgc83691 protein	42986	34391	39386	26903	43037	14619	10477	26548	2.74121e+35
Har_00134874	---NA---	23669	41226	41771	41928	42781	14032	7956	33556	2.73883e+35
Har_00073802	zinc carboxypeptidase a 1	34627	28884	17666	36454	31453	27310	38905	12715	2.73691e+35
Har_00119281	chemosensory protein 1	39460	34477	14734	21577	40467	27733	29935	18827	2.73562e+35
Har_00091368	cytochrome p450	37652	28042	40578	8532	17285	40127	27585	39112	2.73544e+35
Har_00047825	lysosomal acid lipase	33078	31877	36598	31195	34377	9890	37757	17696	2.73461e+35
Har_00180395	ribosomal protein s18	35540	29276	27578	24369	38472	22541	32666	13793	2.73214e+35
Har_00116974	3-hydroxyisobutyrate dehydrogenase	28967	16060	25195	35352	31339	28764	22269	32841	2.73167e+35
Har_00066862	---NA---	25979	17279	29069	33195	28464	28468	26312	29527	2.7269e+35
Har_00166276	---NA---	43613	43247	14637	20984	43643	43199	9445	26433	2.72677e+35
Har_00119335	beta-tubulin at 97ef	43589	43458	12515	14395	43646	43096	26737	15882	2.72577e+35
Har_00175502	---NA---	43607	41609	17783	34152	43405	42246	18648	7233	2.72547e+35
Har_00147202	---NA---	34592	33596	22006	32435	32777	26386	18479	20547	2.72388e+35
Har_00231252	glutamine synthetase, putative [Ixodes scapularis]	21048	34143	38090	31299	13417	23143	39133	26162	2.7236e+35
Har_00067563	6-phosphogluconolactonase	32841	42031	30190	21017	12853	41682	29217	19860	2.72263e+35
Har_00023592	cytochrome p450	35773	37407	35626	22090	40763	23870	7881	33698	2.72129e+35
Har_00000160	cytochrome p450	42647	41590	12799	32188	42113	41888	14451	14605	2.72052e+35
Har_00212265	---NA---	36265	15898	32789	26935	38007	19606	35883	19980	2.72027e+35
Har_00117142	diphthine synthase	28356	34318	43382	43178	19865	24042	11725	26644	2.71963e+35
Har_00053510	---NA---	37598	18553	30753	38097	25176	17225	29642	25883	2.7191e+35
Har_00119953	guanine nucleotide-binding protein beta 2	43850	15834	43751	39860	43844	2811	43761	41620	2.71798e+35
Har_00188456	---NA---	37583	39161	39338	33894	9087	31818	30799	15551	2.71749e+35
Har_00000749	cytochrome p450	40187	33860	17409	40048	37861	21181	16350	21836	2.71617e+35
Har_00110777	rna (guanine-9-) methyltransferase domain containing 2	39328	38332	19180	28310	39997	20161	11299	36407	2.71529e+35
Har_00021096	---NA---	31407	24316	41625	38800	24027	18071	15969	31734	2.71387e+35
Har_00031839	---NA---	36109	33507	24844	13861	42278	21693	30059	23601	2.71085e+35
Har_00115685	retrotransposonty1-copia subclass	16280	34229	37080	28789	9575	33720	41032	34386	2.70985e+35
Har_00222018	---NA---	37328	38939	23176	39283	31562	14167	40223	11342	2.69941e+35
Har_00238663	---NA---	38327	37518	14147	34437	37700	34582	14335	20577	2.69405e+35
Har_00026376	chemosensory protein 3	24815	27215	23603	19606	24796	33247	35698	29235	2.68881e+35
Har_00067329	peroxisomal membrane proteinpxmp2	34407	40862	36476	29384	34554	17151	13804	21794	2.68667e+35
Har_00100840	pyroglutamyl-peptidase i	41434	41086	13105	37073	29674	27858	15647	25111	2.68637e+35
Har_00041971	isoform b	25584	36664	31793	5229	36890	37371	40022	31217	2.68591e+35
Har_00019573	beta-n-acetylglucosaminidase 2	22569	42968	42125	35833	15408	43011	41917	6605	2.68577e+35
Har_00001492	dopa decarboxylase	38937	37799	32183	22045	39931	24582	13903	18846	2.68556e+35
Har_00084263	fms interacting protein	27943	38510	22833	20102	37023	38187	11506	33420	2.68514e+35
Har_00119966	myo-inositol oxygenase	34559	24362	24828	15664	37638	28575	34087	22344	2.68214e+35
Har_00128306	---NA---	35286	36963	27735	25297	37196	40906	28477	6764	2.68193e+35
Har_00102486	inhibitor of nuclear factor kappa b kinase beta subunit	26223	35270	28072	23058	25101	20154	38471	23008	2.6807e+35
Har_00046792	chitin synthase	37511	29545	24337	25883	22552	33475	18774	27086	2.67998e+35
Har_00014384	alcohol dehydrogenase	8111	18270	43405	43690	28738	31929	25675	40457	2.67843e+35
Har_00144827	---NA---	42457	43605	7589	40707	42574	43681	7981	31525	2.67602e+35
Har_00102161	venom allergen 5	34736	7827	39609	39072	37295	12189	39854	35066	2.67308e+35
Har_00090813	lysosomal alpha-mannosidase (mannosidase alpha class 2b member 1)	41635	38294	13088	25495	43026	39089	19042	15687	2.67273e+35
Har_00092809	serine protease inhibitor	22513	39018	36744	21078	18522	29296	41608	17400	2.67262e+35
Har_00233843	---NA---	9666	29234	27576	20677	24790	41229	37435	43314	2.67017e+35
Har_00080042	hexamerin 2 beta	5527	21431	43142	43595	21999	39273	33903	40862	2.66639e+35
Har_00226239	---NA---	37896	18123	40125	36031	14162	28012	18710	36179	2.66633e+35
Har_00020385	anterior fat body protein	31537	21754	21379	41620	40419	18224	24567	24133	2.66589e+35
Har_00078063	dirasgtp-binding ras-like 2	32957	33003	22326	27592	20979	28258	26886	24947	2.66419e+35
Har_00104374	member ras oncogene family	29274	25878	30532	29205	25138	25850	35262	17211	2.66397e+35
Har_00116356	serine protease	32635	35954	25200	26617	33616	37920	10210	26001	2.6633e+35
Har_00110053	transmembrane protein 14c	40839	40301	18108	13056	42591	32454	24291	20384	2.66313e+35
Har_00237143	---NA---	42247	26662	19705	12888	41821	26036	40285	21222	2.66286e+35
Har_00114119	protein-s isoprenylcysteine o-methyltransferase	27380	42222	14598	37651	14325	43008	23715	28672	2.66175e+35
Har_00130860	---NA---	32472	28224	31103	23053	20478	37145	19380	27471	2.66118e+35
Har_00030959	atp-dependent transporter	34232	21732	32783	35837	28531	22756	28384	16503	2.65804e+35
Har_00092740	kinesin-like protein kif3a	31000	37273	17556	35334	12910	34072	25168	33457	2.65481e+35
Har_00163841	---NA---	24201	34384	25840	33297	18086	19016	37218	28967	2.65464e+35
Har_00005139	af286475_1retinitis pigmentosa gtpase regulator-like protein	38716	40490	22237	21466	37897	31397	14186	21017	2.65454e+35
Har_00215982	---NA---	40236	35471	21386	23872	41810	23512	18219	20333	2.6534e+35
Har_00071252	dolichyl-phosphate mannosyltransferase polypeptidecatalytic subunit	40106	23666	33001	23709	29242	18235	32536	20590	2.65282e+35
Har_00075277	---NA---	14049	36792	42752	42888	8602	22725	43014	33287	2.65264e+35
Har_00045498	ubiquitin-conjugating enzymej1	19367	32574	39418	21825	10027	38225	40436	31501	2.64968e+35
Har_00050789	trypsin-like protease	32665	37379	38727	34481	35990	7009	29303	21970	2.64779e+35
Har_00205087	---NA---	32162	30957	34428	32925	33154	14894	26857	17681	2.64637e+35
Har_00055262	asparagine synthetase	38116	37391	13332	16338	40193	29019	19159	38145	2.64613e+35
Har_00141694	---NA---	41377	36334	22621	32432	41407	24884	24846	9371	2.64603e+35
Har_00181180	---NA---	39812	42721	39206	39442	16835	17886	21845	15293	2.64568e+35
Har_00139153	---NA---	38654	14150	41859	28103	41000	13873	35740	20208	2.64317e+35
Har_00211703	---NA---	38850	38607	30651	31112	40253	10884	13346	31586	2.64157e+35
Har_00191545	---NA---	37270	38254	35203	36544	25974	19927	14090	19745	2.64108e+35
Har_00077509	adp-ribosylation factor-like 2	32035	38782	26508	20576	31108	31317	29224	13686	2.64035e+35
Har_00086262	loc496799 protein	41244	40121	17470	16139	40572	39214	18470	19258	2.64027e+35
Har_00086233	actin-related protein 2 3 complex subunit 1a	41207	37033	14314	24269	41018	37082	12962	25239	2.63788e+35
Har_00071332	transcription initiation factor iif alpha subunit	19924	33500	28445	34978	20790	24183	32216	24522	2.63763e+35
Har_00162043	---NA---	31267	36185	21328	39071	14454	27993	17616	39199	2.63414e+35
Har_00018073	zinc finger protein	23485	21522	25493	34154	19177	27237	33603	34096	2.63364e+35
Har_00083210	cg4884 cg4884-pa	37662	32172	13814	23321	40095	31941	17167	30675	2.63248e+35
Har_00045027	wd-repeat protein	43000	30283	12066	24430	38766	27226	21619	30049	2.63181e+35
Har_00012119	fumarylacetoacetate hydrolase domain containing 2a	19920	27623	39832	40647	28780	9625	32380	32935	2.63176e+35
Har_00218513	---NA---	36105	31518	22345	18090	30499	32002	26744	21913	2.63109e+35
Har_00037532	male sterility domain-containing	26317	27217	31766	33310	17460	31371	29390	21558	2.63023e+35
Har_00178305	---NA---	41433	42123	37472	13511	40714	42839	36551	4668	2.6295e+35
Har_00028929	arystal structure of epiphyas postvittana takeout 1	20472	23759	27684	38153	14646	26606	39340	33359	2.62719e+35
Har_00019815	n-ethylmaleimide sensitive fusion protein	18758	18190	26738	39032	20804	39785	24354	36597	2.62694e+35
Har_00120913	ribosome-associated protein p40	31398	26181	18505	23214	40484	42828	15054	28501	2.62694e+35
Har_00032047	---NA---	34779	36594	29014	38292	34336	32411	12097	13787	2.62441e+35
Har_00184066	---NA---	43803	8772	41390	35927	24998	23076	24415	32607	2.62393e+35
Har_00086576	juvenile hormone binding protein	42900	40949	22283	12841	29506	37898	23358	19968	2.62162e+35
Har_00036737	protein	29517	34346	21479	23222	36402	42242	25618	13159	2.6212e+35
Har_00113732	nucleotide binding protein 2 (nbp 2)	41672	31434	35593	15416	40586	19209	39002	11973	2.61668e+35
Har_00022610	dual specificity mitogen-activated protein kinase kinase mapkk	22661	37351	37157	26422	10937	33125	35815	24255	2.61522e+35
Har_00096116	sugar transporter	15611	39919	42708	33161	15500	23154	26933	30639	2.61375e+35
Har_00029662	mical-like cg11259-pa	22728	32065	37330	37063	19136	27751	37864	12891	2.61357e+35
Har_00133864	---NA---	38528	32683	18798	25121	39551	23237	27273	17530	2.61276e+35
Har_00210142	---NA---	26994	11136	29863	23558	33351	24145	41617	36863	2.61256e+35
Har_00071464	riken cdna 9130023f12 gene	36682	42910	23699	42337	35979	18846	9302	26210	2.6108e+35
Har_00123061	---NA---	38213	40468	21286	32382	13241	36605	36094	13988	2.60839e+35
Har_00235489	---NA---	43005	37046	20325	11006	43007	35975	37372	12650	2.60674e+35
Har_00118200	---NA---	28377	10375	18441	34712	40620	36787	25765	35926	2.60671e+35
Har_00133436	---NA---	29975	26974	15514	20592	29953	35590	31796	29766	2.60608e+35
Har_00194213	---NA---	38027	37345	36043	31750	21380	36383	38914	5294	2.60427e+35
Har_00156532	---NA---	34915	34831	24995	30417	36567	22297	16584	20830	2.60413e+35
Har_00023457	succinate dehydrogenase	30150	22423	18499	26862	28455	29996	26555	34192	2.60352e+35
Har_00215345	---NA---	39290	29823	20277	30459	30180	31477	21746	17393	2.60027e+35
Har_00102033	synaptic vesicle protein	34749	27129	16961	16759	40395	35659	24461	27537	2.59994e+35
Har_00028054	related to neurofilament-h protein	27013	28619	26801	33403	26317	24064	31332	18917	2.59782e+35
Har_00016830	lipase	42516	39931	38433	41354	39895	33171	12027	6048	2.59735e+35
Har_00202101	---NA---	41645	36828	32331	28839	39062	12339	28434	13252	2.59713e+35
Har_00104901	peptidyl-prolyl cis-trans isomerase e	29875	27033	28780	22326	30941	20909	35559	21749	2.59633e+35
Har_00103765	variable membrane protein precursor	18617	30604	11564	21792	26242	41400	38565	43147	2.59558e+35
Har_00097137	protease s51 alpha-aspartyl dipeptidase	28733	28932	30302	34536	30486	35604	26329	10437	2.59485e+35
Har_00098897	acetyl coenzyme aisoform c	37127	39242	34685	31826	17822	19088	31618	14999	2.59465e+35
Har_00073570	cytochrome p450	42849	42559	20623	34321	43509	30288	5643	27029	2.59438e+35
Har_00107225	dauer or aging adult overexpression family member (dao-5)	16474	31144	43586	43683	5946	23461	43639	43610	2.59337e+35
Har_00059849	thioredoxin-dependent peroxidase (agap007543-pa)	21186	39907	40137	10851	17935	37323	41079	25599	2.59199e+35
Har_00027273	amp dependent coa ligase	43707	43205	12435	30679	43727	42756	12062	15944	2.59021e+35
Har_00171406	---NA---	32549	37811	22308	26869	31392	29097	30577	12569	2.58959e+35
Har_00111961	lectin 5	43306	42581	32251	42883	20340	19740	8284	30516	2.58856e+35
Har_00012903	antimicrobial protein 5tox	42537	40702	24636	31228	42704	30870	18166	8115	2.58851e+35
Har_00089890	glucose dehydrogenase	38591	42274	41968	17862	14841	18402	41990	18455	2.58819e+35
Har_00110769	loc402803 protein	32685	29201	28818	28518	36393	22131	17852	22924	2.58539e+35
Har_00143452	---NA---	19336	26749	28302	34706	15705	36664	30270	29192	2.58494e+35
Har_00040797	beige beach domain containing protein	14873	17536	42542	9292	43533	32260	43172	41325	2.58318e+35
Har_00077550		37074	23581	23406	25186	36102	26525	32276	16216	2.58302e+35
Har_00203846	---NA---	12988	39776	30081	39263	39190	19144	14961	37695	2.58161e+35
Har_00069098	alcohol dehydrogenase	42907	42615	38462	41995	43043	43100	19056	2471	2.57991e+35
Har_00106852	aspartyl beta-	32444	11134	34634	35630	15287	41040	25060	36808	2.57963e+35
Har_00232243	---NA---	31469	33976	19844	25136	26690	28979	27803	22492	2.57948e+35
Har_00189158	---NA---	40945	39564	15341	35869	34314	25977	11577	28018	2.57732e+35
Har_00073590	fasciclin 3	41928	26951	14465	31084	41217	25369	15356	31576	2.57602e+35
Har_00120700	---NA---	41630	25668	35228	41313	31802	9152	23424	24282	2.57448e+35
Har_00109300	alpha-2 tubulin	17010	37873	40298	34692	10062	25564	41575	26727	2.5742e+35
Har_00142332	---NA---	31141	33359	17814	37074	38886	25208	14437	26480	2.57101e+35
Har_00009171	trypsin-like proteinase	19741	18930	28182	39833	22765	43104	16989	36717	2.56776e+35
Har_00091673	---NA---	35571	34386	20734	30633	38816	28081	17200	17628	2.56747e+35
Har_00080398	ecdysteroid udp-glucosyltransferase	42709	42985	10516	40148	43419	43108	7374	24000	2.56746e+35
Har_00180671	---NA---	35554	31037	14456	24829	37348	33505	27561	18787	2.56629e+35
Har_00004327	leucine rich repeat containing 23	26608	20181	31933	40366	34004	12789	27193	31347	2.56584e+35
Har_00174799	---NA---	20791	42310	42223	33946	8941	35391	18549	34655	2.56461e+35
Har_00066616	trna methyltransferase	37056	41287	13817	29662	39841	40896	14342	17496	2.56357e+35
Har_00048771	extradiol ring-cleavage dioxygenase class iii protein subunit b	23055	27269	18772	38620	25635	28006	25527	30685	2.56311e+35
Har_00229119	---NA---	37327	39299	24356	25309	38807	19442	17596	21345	2.5624e+35
Har_00063320	sp2523 cg18768-isoform c	32127	41749	38833	14080	26665	39091	31083	10780	2.56141e+35
Har_00138978	---NA---	22779	15289	32701	34869	19936	24689	36957	35458	2.56134e+35
Har_00054770	acylglycerol kinase	36522	38091	19897	26105	35000	37186	20143	13515	2.56021e+35
Har_00037843	---NA---	23249	26910	42346	39587	21212	8710	42728	30915	2.55956e+35
Har_00169771	---NA---	21555	26947	22538	25061	27160	23393	39843	30810	2.55877e+35
Har_00168176	PREDICTED: hypothetical protein [Homo sapiens]	29394	37081	27295	30584	17323	28788	29665	18998	2.55726e+35
Har_00135295	---NA---	25974	36468	34022	24658	16466	21719	39852	22578	2.55701e+35
Har_00115268	zinc finger protein 582	30091	19833	30906	34213	36462	14667	34760	21790	2.5561e+35
Har_00046658	imp dehydrogenase gmp reductase:region:bacterial chemotaxis sensory transducer	43010	14317	28810	35488	43156	23223	13643	29687	2.55554e+35
Har_00011818	trypsin-like serine protease	42515	25344	35819	35701	43495	14001	10309	29530	2.5544e+35
Har_00054453	c14orf124 protein	20151	29356	29372	32761	11433	27494	39245	36350	2.55253e+35
Har_00149311	---NA---	25900	31136	38507	22589	12388	28144	40499	25735	2.54891e+35
Har_00060259	esterase	42551	41957	17776	42550	13310	22681	15959	39177	2.54874e+35
Har_00028676	enolase	27052	39353	18774	25336	30768	35776	27963	16349	2.54823e+35
Har_00061273	gloverin-like protein	42157	43248	17748	17698	42466	43037	15943	15262	2.54668e+35
Har_00007522	isoform f	19186	27110	23969	32274	13786	35234	38290	34015	2.5455e+35
Har_00004892	dead (asp-glu-ala-asp) box polypeptide 18	37158	40984	13430	41079	31639	10699	23105	38680	2.54168e+35
Har_00225442	---NA---	39593	30368	29013	39869	12365	20941	28046	25146	2.53977e+35
Har_00006807	cg4797	23829	34743	35305	29916	16134	22995	39469	19817	2.53736e+35
Har_00036412	glycosylfamily 31 fibronectin type iii domain protein	25548	25877	37361	23503	28407	24568	16231	38578	2.53684e+35
Har_00076989	---NA---	40831	39145	17851	23431	40623	32079	26565	10960	2.53649e+35
Har_00063505	isoform a	37065	41616	34195	20874	41311	38649	15258	9454	2.53577e+35
Har_00028279	l-3-hydroxyacyl-coenzyme ashort chain	42718	33675	16725	40044	26589	21676	14905	30638	2.53569e+35
Har_00085559	skd vacuolar sorting	34442	16358	26138	30254	27402	25808	22909	35130	2.53568e+35
Har_00001334	serine protease	30503	24092	29092	12568	19697	40050	29206	40910	2.53256e+35
Har_00101541	lipopolysaccharide binding protein	29176	39793	38143	20929	14634	39856	42077	11130	2.53158e+35
Har_00020693	synaptic vesicle protein	37948	33253	15743	35435	39831	22973	17233	22798	2.53067e+35
Har_00114219	fast kinase domains 5	35679	24757	28590	31359	38905	21059	20215	19283	2.52917e+35
Har_00045848	cg3603-pa	32069	33814	22778	33920	29599	29407	9268	37415	2.52879e+35
Har_00114433	inhibitor of kappa light polypeptide enhancer in b-kinase complex-associated protein	31746	40112	17358	35022	15750	27930	22322	33260	2.5282e+35
Har_00153544	---NA---	33223	31168	14954	22762	39343	29167	23633	26429	2.52624e+35
Har_00204396	---NA---	28361	37069	31107	26472	14875	14882	41114	32049	2.52522e+35
Har_00111822	eftud2 protein	42057	35451	15770	32863	41754	26411	13197	22453	2.52487e+35
Har_00168977	---NA---	36748	36582	15449	22366	37428	34242	27267	15526	2.52024e+35
Har_00037958	odorant-binding protein	37733	36379	17693	23441	38446	24290	18762	25252	2.51886e+35
Har_00068989	mitochondrial cytochrome c oxidase subunit 8	28458	32800	37742	42510	19676	17988	13896	34186	2.51798e+35
Har_00038576	af162221_163 orf163	40927	38276	30622	19133	42617	36337	31885	5554	2.51697e+35
Har_00037345	---NA---	31764	27896	20890	24539	33238	24758	23840	28173	2.51051e+35
Har_00126417	---NA---	17201	16130	17683	19954	42209	41289	41470	35472	2.50977e+35
Har_00019843	translocon-associated protein subunit alpha	32674	35159	12999	15832	26624	26853	37378	39724	2.50969e+35
Har_00173578	---NA---	39296	33295	23220	31197	29638	22362	34847	11465	2.50958e+35
Har_00008656	cas1 domain containing 1	26241	38605	40801	38320	13678	14101	41610	19725	2.50731e+35
Har_00016966	n-terminal domain containing protein	24239	32389	29871	43093	12187	23869	38727	22018	2.50664e+35
Har_00023984	dead (asp-glu-ala-asp) box polypeptide 20	43201	42157	24233	28061	39991	22463	11483	19604	2.5044e+35
Har_00000893	cytochrome p450	43041	37707	39200	41471	43067	27349	4828	16689	2.50391e+35
Har_00116915	zinc finger protein	14252	14843	42144	27399	33424	31073	24335	40550	2.50341e+35
Har_00054221	purine nucleoside phosphorylase	43564	41599	32918	33839	41932	42509	2193	31710	2.50221e+35
Har_00149615	---NA---	22403	38503	39834	33539	13060	26890	38438	16059	2.49815e+35
Har_00135510	---NA---	41817	34925	25348	23081	42399	23657	24279	12002	2.4974e+35
Har_00089784	loc496093 protein	31489	30314	33755	34785	17444	24953	17812	28735	2.49704e+35
Har_00090152	laminin b2	19020	34736	38357	26010	27626	15198	36960	24363	2.49197e+35
Har_00231935	---NA---	36094	35887	33794	15665	36603	34658	36178	7917	2.49154e+35
Har_00233906	---NA---	34318	37245	17709	24557	27320	28792	29524	19297	2.49102e+35
Har_00112805	haloacid dehalogenase-like hydrolase domain containing 1a	31795	34086	18594	26682	35366	22428	22298	26190	2.4906e+35
Har_00064528	j protein type 1	43154	42588	21546	19654	42963	39904	13138	14199	2.48899e+35
Har_00018920	isoform c	31911	16907	18116	24708	38659	38936	27508	24885	2.48832e+35
Har_00224979	---NA---	18806	36229	38238	26928	15844	29447	37249	20408	2.48813e+35
Har_00069482	exported protein	43109	41965	32389	30071	43569	43284	21801	3432	2.48616e+35
Har_00056972	ribonucleotide reductase m1	35518	35765	18458	23684	40966	24844	11851	37088	2.48416e+35
Har_00112431	cell division cycle protein 27 isoform 1	31446	38239	24400	16280	29006	26519	16195	41734	2.48332e+35
Har_00097576	sugar transporter	34934	36089	22901	28266	32602	35610	14429	18161	2.48276e+35
Har_00121438	---NA---	37839	30887	40262	29658	36177	31492	5123	30459	2.48099e+35
Har_00158458	---NA---	36520	38147	15125	30632	42798	33955	14500	18234	2.47993e+35
Har_00218671	---NA---	22481	14697	41248	32704	19168	29732	27582	35365	2.4777e+35
Har_00038217	26s protease regulatory subunit 8	38538	37267	19385	26031	41230	32215	10151	25343	2.47633e+35
Har_00181715	---NA---	36268	33700	18763	25408	22756	25768	22615	32045	2.47605e+35
Har_00062787	tpr-repeat protein	30500	39333	39260	19905	26643	24718	36105	11105	2.47544e+35
Har_00037382	cuticle protein 4	39471	38592	16893	33409	41921	38221	13181	13633	2.47525e+35
Har_00205275	---NA---	18670	22609	22916	15292	28779	40288	35383	40776	2.47445e+35
Har_00054746	esterase	25480	42734	42586	19003	17002	41479	41665	9556	2.47422e+35
Har_00041270	---NA---	27788	19306	18794	27768	41242	22876	27037	34642	2.47397e+35
Har_00061671	cg6621 cg6621-pa	36807	37762	22135	22853	27355	25052	38223	13428	2.473e+35
Har_00060712	cg31374 cg31374-pb	29391	37533	31742	27162	18078	25493	35126	16052	2.47146e+35
Har_00016721	arylsulfatase b	40564	37143	20424	29167	33706	24146	14796	22863	2.47104e+35
Har_00167441	---NA---	41032	39660	15095	25463	40584	29853	18239	17873	2.47036e+35
Har_00080629	---NA---	17922	30569	11478	21821	26185	41445	38494	43057	2.46814e+35
Har_00038764	cecropin-like protein	41744	26153	8837	15127	26309	40148	37107	43111	2.46596e+35
Har_00209283	---NA---	35612	37165	25909	27015	30802	38376	8105	27784	2.46588e+35
Har_00073927	serpin b6	39907	37382	20906	12140	38835	41421	16725	24204	2.46546e+35
Har_00135720	---NA---	36884	9300	26538	38565	36785	27678	32370	21308	2.46532e+35
Har_00074486	loc407663 protein	3230	16589	43818	43863	29881	41639	43825	43858	2.46286e+35
Har_00044225	sugar transporter	33296	34894	19885	20272	39090	26977	19171	25967	2.45862e+35
Har_00176730	---NA---	30455	15817	27485	28788	30636	15173	40234	34481	2.45791e+35
Har_00065466	thyroid hormone receptor-associated protein 6	30971	13365	13953	35875	34814	25624	37626	35324	2.45665e+35
Har_00177769	---NA---	36972	41713	18550	10196	36116	38023	24325	25211	2.45645e+35
Har_00237733	---NA---	43711	38529	43193	2937	43291	28218	42771	22005	2.45635e+35
Har_00020575	dynein heavy chain family protein	7951	28323	32322	42730	30509	37271	21542	32229	2.45541e+35
Har_00172571	---NA---	24454	36070	25253	31986	16512	25620	40257	20200	2.45098e+35
Har_00107160	exonuclease 1	28723	39727	25824	24686	16688	38369	18265	28797	2.44986e+35
Har_00029714	nadh-cytochrome b5 reductase	22815	32051	18359	39612	41091	26196	11968	35752	2.4493e+35
Har_00188258	---NA---	40165	39319	20647	21717	41372	35728	16884	13835	2.44499e+35
Har_00082905	titin-like protein	34246	31598	26061	26066	26727	23277	29319	18235	2.44493e+35
Har_00160588	---NA---	38884	38203	16035	24389	39311	38120	14580	19260	2.44462e+35
Har_00093597	williams-beuren syndrome critical region protein	42497	25108	25133	12029	40816	38782	10983	43580	2.44407e+35
Har_00062571	hook protein	20966	29013	11402	19858	26376	40211	38540	43410	2.44388e+35
Har_00003966	chymotrypsin-like protease	41036	38544	13030	27323	41829	37650	18971	14520	2.44283e+35
Har_00170643	---NA---	27033	38246	36050	28124	9276	33409	29216	25729	2.44191e+35
Har_00064723	cg14534 cg14534-pa	23309	28947	16189	19461	22901	42431	29750	39651	2.43664e+35
Har_00171134	---NA---	27720	32086	34471	25770	8890	26398	39382	33349	2.43518e+35
Har_00089142	eukaryotic translation initiation factor 3 subunit (eif-3)	13420	27851	31049	11695	27994	43745	34848	42026	2.43406e+35
Har_00111875	intestinal mucin	38408	35448	20527	29989	36005	28250	12475	22869	2.43204e+35
Har_00078965	l-3-hydroxyacyl-coenzyme ashort chain	39730	37612	30757	18245	39938	27788	26016	10043	2.43153e+35
Har_00010772	leucine-rich repeat protein shoc-2	36241	40713	31005	34496	12021	27865	21067	21820	2.42991e+35
Har_00185623	---NA---	23341	40477	31922	12526	25607	41294	35855	16960	2.42913e+35
Har_00063006	troponin i	32992	37493	17487	34702	30364	30078	12355	28661	2.42756e+35
Har_00107180	casein kinase ii alpha subunit	33889	40857	39946	22660	24662	11546	21782	31215	2.42649e+35
Har_00164680	---NA---	24926	27793	29165	12396	38073	26465	37986	25305	2.42577e+35
Har_00123883	---NA---	33786	31484	20312	33235	27532	41666	17523	16802	2.42529e+35
Har_00008225	histone deacetylase	31504	26235	32784	38165	37664	13438	20057	23100	2.42501e+35
Har_00014852	cop-coated vesicle membrane protein p24	28301	21287	26680	35625	38583	16083	24378	27992	2.42467e+35
Har_00162023	---NA---	27376	33336	19667	27607	38105	17375	23040	32079	2.42466e+35
Har_00119785	gag-pol protein	40415	39517	14198	17644	42825	24276	26166	22256	2.4222e+35
Har_00110619	---NA---	36316	3656	43719	43468	26484	26153	43687	31689	2.41941e+35
Har_00090921	aldolase	17830	30222	11270	21801	26782	41424	38387	42881	2.41779e+35
Har_00158540	regulatory protein cii	25120	29094	21644	28812	26915	32730	38878	15488	2.41754e+35
Har_00160973	hypothetical protein ANHYDRO_02026 [Anaerococcus hydrogenalis DSM 7454]	40338	42685	18252	40982	38973	38414	3642	34425	2.41747e+35
Har_00101440	acyl-coa dehydrogenase	43422	38538	26049	19228	43490	24791	16059	16656	2.41711e+35
Har_00002368	cytochrome p450	33833	23729	17665	10804	38295	36586	28599	39370	2.41708e+35
Har_00218341	---NA---	21194	29028	27053	33093	13047	26654	37848	33327	2.41598e+35
Har_00191638	---NA---	33780	16775	14612	24402	27932	30545	40390	34697	2.41582e+35
Har_00061076	isocitrate dehydrogenase	17685	38711	39055	35035	13437	25131	35897	21275	2.41578e+35
Har_00014711	transport protein sec61 subunit alpha 2	21280	28851	31245	20627	17974	38184	30130	29519	2.41533e+35
Har_00031678	tp53-regulated inhibitor of	23631	33419	25743	35297	15265	27223	28422	28477	2.41354e+35
Har_00037989	asparagine-linked glycosylation 8 homolog (alpha--glucosyltransferase)isoform cra_a	34803	37051	22394	38072	35473	25945	8104	29433	2.41346e+35
Har_00101159	adult-type muscle actin 2	30780	27704	25449	33386	20787	20262	25118	31487	2.41344e+35
Har_00099357	uncharacterized protein kiaa1370 homolog	28355	31661	21631	29115	23759	32755	24869	22052	2.41301e+35
Har_00032408	wd repeat domain 65	18469	36813	33739	23614	19447	40008	36728	15571	2.41024e+35
Har_00049507	ribosomal protein l29	28375	38487	17898	4319	42933	43481	41870	36513	2.40923e+35
Har_00004731	glucosyl glucuronosyl transferases	22702	40226	42519	40402	5821	22338	43315	27261	2.40868e+35
Har_00000172	cytochrome p450	36426	41230	36357	18355	39511	31050	8050	24324	2.40756e+35
Har_00142118	---NA---	36261	36044	20982	31398	35777	30776	15456	16430	2.40753e+35
Har_00083714	cg2608 cg2608-pa	29726	35145	39676	33211	13296	38308	33318	10305	2.40739e+35
Har_00117162	camp-dependent protein kinase catalytic	38067	38954	15949	19780	28917	32346	30128	18260	2.40716e+35
Har_00078441	sugar transporter	43742	9420	43451	40539	43801	4860	43437	35841	2.40537e+35
Har_00195424	---NA---	40326	35906	37378	36277	42611	9420	38783	7869	2.4051e+35
Har_00136632	---NA---	4516	20013	43739	43858	18091	39972	43738	43853	2.4047e+35
Har_00016091	transferrin	31031	33521	33644	24728	38390	20963	12219	28249	2.40392e+35
Har_00042425	membrane-bound maltase-glucoamylase	28808	38598	36945	11221	35126	26886	22159	24903	2.40227e+35
Har_00170789	---NA---	25574	28402	9974	19955	24997	40978	37689	43038	2.40201e+35
Har_00194288	probable udp-glucose 4-epimerase (udp-galactose 4-epimerase)	12892	21975	41742	12761	28284	36457	35873	43015	2.40113e+35
Har_00170723	---NA---	33473	37272	29828	24634	24751	24803	29691	14355	2.39862e+35
Har_00092266	alkaline phosphatase	5225	15087	42427	43525	30193	28871	43566	43335	2.39566e+35
Har_00211111	---NA---	34726	22356	15056	23597	38696	32045	29550	23691	2.39432e+35
Har_00115865	fha domain containing protein	26240	42619	42138	22872	12984	39664	42229	10207	2.39254e+35
Har_00170727	---NA---	25013	27782	29503	39831	18236	23665	29157	23279	2.39199e+35
Har_00107078	---NA---	31081	32948	16160	25655	39798	24608	22557	25473	2.38911e+35
Har_00011564	antichymotrypsin precursor	36078	39222	32568	11778	38789	33582	31984	10561	2.38829e+35
Har_00222622	---NA---	43799	6282	41176	42394	43773	27873	28395	14348	2.38745e+35
Har_00222308	---NA---	35050	36708	24870	21904	30279	16862	23571	28266	2.38419e+35
Har_00042148	hitcher protein	17080	12683	37551	41395	19444	29350	38046	32601	2.38349e+35
Har_00112496	isoform a	30735	41637	34959	35908	17142	42529	20494	9928	2.38286e+35
Har_00034773	---NA---	38565	27270	25296	24405	40717	21578	23172	18025	2.38251e+35
Har_00051162	---NA---	36212	33696	26116	26714	24366	20860	15139	36336	2.38018e+35
Har_00007786	transmembrane protein 38a	42645	41051	16589	28590	42191	38611	12998	13536	2.37971e+35
Har_00110992	3-ketodihydrosphingosine reductase	26755	30867	24413	27416	29223	23210	25667	24695	2.37634e+35
Har_00083538	tpa:cuticle protein	28432	36856	31739	21170	25317	40471	10288	32005	2.37539e+35
Har_00077557	peroxisomal membrane protein pex16	36175	10340	33935	42048	13777	37477	21775	39564	2.37411e+35
Har_00007423	chymotrypsin-like serine protease	20709	42795	37650	42323	12445	33130	14880	27363	2.3707e+35
Har_00068510	isoform a	29053	35857	26002	26924	33638	26181	22149	16645	2.36791e+35
Har_00181837	---NA---	38768	34362	17894	26961	38753	32072	16117	18381	2.36636e+35
Har_00214348	---NA---	26886	32591	29351	26697	28775	14943	25164	31821	2.36405e+35
Har_00233608	reverse transcriptase-like	20279	34740	38693	26161	10310	26629	40993	29441	2.36286e+35
Har_00013266	isoform a	10275	28955	12333	43397	21683	43226	41112	38490	2.36165e+35
Har_00006234	mitf cg17469-pb	35460	12863	25575	32551	40890	32060	23352	20296	2.35926e+35
Har_00100931	mitochondria-associated granulocyte macrophage csf signaling molecule	31300	39918	18404	34325	31681	26407	40146	8899	2.35905e+35
Har_00026358	apolipoprotein d	41569	42347	14391	23748	41047	40080	15527	15341	2.35755e+35
Har_00034828	atructural studies of nucleoside analog and feedback inhibitor binding to drosophila melanogaster multisubstrate deoxyribonucleoside kinase	26874	24531	30240	24248	20832	25738	40674	22360	2.35722e+35
Har_00223388	---NA---	28238	31976	29750	23993	12278	22351	38932	34185	2.35395e+35
Har_00113702	---NA---	22759	33228	19008	38952	17818	32055	21284	34576	2.35346e+35
Har_00093738	ribosome biogenesis protein	30645	41427	38578	11154	22323	24454	39879	19755	2.34929e+35
Har_00182041	---NA---	34893	40095	28004	19331	31621	32971	25794	11534	2.34914e+35
Har_00068270	nuclear distribution gene e-like homolog 1	40790	39258	28241	22582	26414	27295	25701	12414	2.34911e+35
Har_00015164	calcium calmodulin-dependent serine protein kinase membrane-associated guanylate kinase	20950	32089	26055	29908	19927	20942	31168	34468	2.34857e+35
Har_00025982	---NA---	34206	27766	13557	13437	42309	36177	27523	32216	2.34809e+35
Har_00043913	cytochrome b5	32966	17576	36140	14257	37502	17683	40135	29549	2.3479e+35
Har_00045425	vegfr-a splice form a	34080	18447	22072	24172	26918	28576	28587	31816	2.34659e+35
Har_00199948	---NA---	23722	40360	21581	32824	19080	40957	18005	24578	2.34537e+35
Har_00138715	---NA---	37169	39521	25961	33791	40242	37912	16082	7417	2.34507e+35
Har_00147514	---NA---	30548	18681	21095	31605	37312	23324	24848	28492	2.34414e+35
Har_00014866	---NA---	32254	37614	36114	20243	27787	24461	36170	10743	2.34247e+35
Har_00055316	ommochrome binding protein 2	35573	41532	19461	31880	37403	28377	24182	9956	2.34227e+35
Har_00038341	transcription elongation factor b polypeptide 3	36980	15591	36564	7304	40175	37222	26680	38103	2.34075e+35
Har_00035309	ribose-phosphate pyrophosphokinase	39714	42200	26709	33787	29606	39886	4478	29201	2.33531e+35
Har_00115377	hydroxypyruvate reductase	10210	12930	38533	36518	42938	34079	22037	38935	2.33231e+35
Har_00178073	---NA---	35087	27722	26381	20791	41469	25986	29153	13901	2.32986e+35
Har_00117658	---NA---	20750	6344	43813	43828	20341	25174	43791	41036	2.326e+35
Har_00019175	rna recognitionfamily protein	35242	27827	34341	26302	16344	28683	17817	31438	2.32595e+35
Har_00184075	---NA---	41475	18627	18123	17256	36215	25452	38904	26840	2.32534e+35
Har_00107142	sugar transporter	25335	32525	29594	31154	20248	23768	34623	18369	2.32531e+35
Har_00055093	peptidyl-prolyl cis-trans isomerase h	39546	7146	24759	28069	41812	32576	24328	35726	2.32496e+35
Har_00026548	firefly luciferase	43821	11113	43755	6113	43803	43249	43765	21528	2.32491e+35
Har_00100911	mediator complex	33154	33172	23986	23064	25793	32836	13815	32656	2.3247e+35
Har_00021857	cubulin	24205	42089	14892	35972	14435	35200	20408	41040	2.32252e+35
Har_00178933	---NA---	24417	33999	27861	34089	20620	16319	34571	25310	2.32143e+35
Har_00007088	cd36 antigen	40033	34521	20498	25913	40765	20043	14267	27129	2.32139e+35
Har_00056166	synaptic vesicle protein	35471	19097	33044	39053	13103	20046	27256	37089	2.32109e+35
Har_00101652	endonuclease reverse transcriptase	24299	41861	14643	36326	30744	43072	24681	13124	2.32076e+35
Har_00092782	translocase of outer membrane 34	35666	39054	31364	25640	23329	26772	19783	16764	2.32015e+35
Har_00030715	isoform b	28331	16005	33612	20106	32427	23641	41473	23804	2.31913e+35
Har_00026581	sugar transporter	43554	27362	31475	12297	9489	37866	33983	41111	2.31542e+35
Har_00089088	glycerol-3-phosphate dehydrogenase	29761	28940	21660	31497	29260	29293	39621	11600	2.3147e+35
Har_00015261	protein	31713	23413	23177	35088	30136	19754	24640	26132	2.31454e+35
Har_00151626	---NA---	20783	14600	35392	39815	19035	30112	26941	35020	2.31225e+35
Har_00045724	---NA---	27744	42665	42136	26047	14860	42624	40724	6900	2.31219e+35
Har_00029677	hydroxyacylglutathione hydrolase	37704	30894	22012	26082	41763	33971	13627	17879	2.31156e+35
Har_00034024	tether containing ubx domain for glut4	26782	38207	36351	25600	15482	25864	31933	18982	2.31125e+35
Har_00018195	ezrin-radixin-moesin-binding phosphoprotein 50	23196	33052	28204	22228	21040	26911	37917	22393	2.3107e+35
Har_00135187	---NA---	37673	38534	16895	31312	36720	27163	12162	24793	2.30971e+35
Har_00173994	---NA---	28239	35572	13740	29518	34638	23927	21151	32339	2.30956e+35
Har_00210877	---NA---	19343	31939	13277	27311	16343	39191	43334	37122	2.30813e+35
Har_00116414	amino acids transporter	31477	25887	33183	24828	33137	16787	39148	15780	2.30693e+35
Har_00099802	prostatic acid phosphatase	24370	41989	37256	34215	13249	40230	17968	18467	2.30692e+35
Har_00005341	retinol-binding protein	41981	25125	43351	15967	42874	9887	43363	17184	2.30613e+35
Har_00004713	fatty acid synthase s-acetyltransferase	25348	25671	22930	31683	24283	17065	35058	33571	2.30556e+35
Har_00089263	hexamerin 2 beta	42273	11251	42229	22926	42693	8734	42712	31422	2.30434e+35
Har_00016860	deoxyribonuclease ii	37405	37490	26008	22016	37657	25762	20784	14229	2.30366e+35
Har_00013809	surfeit 5	21468	31410	26936	34551	16624	30904	29731	24026	2.303e+35
Har_00050073	gtpase-activating protein gyp2	16187	17704	35751	30823	15881	30398	39484	38257	2.3028e+35
Har_00112823	nadph-ferrihemoprotein reductase atr1	32559	25461	28325	27746	37485	10571	25449	35048	2.30263e+35
Har_00185863	---NA---	26586	21830	26320	16686	20228	37512	40272	29558	2.30222e+35
Har_00041866	tpa:cuticle protein	29436	34120	15547	32211	26770	37608	15849	28641	2.29857e+35
Har_00049566	---NA---	31671	22810	24017	27284	31363	25916	28293	21109	2.29798e+35
Har_00100547	chromosome 1 open reading framepartial	25151	33365	38901	15128	13757	30604	41802	26419	2.29617e+35
Har_00055228	eukaryotic translation initiation factor 3 subunit 1	15176	26439	37621	38337	14313	23924	36740	31535	2.29587e+35
Har_00167948	---NA---	28513	12542	15410	26664	37908	37118	31701	34997	2.29381e+35
Har_00231428	---NA---	18738	32420	23907	23598	28078	36626	20659	31503	2.29379e+35
Har_00162817	---NA---	38879	39644	17668	21572	42134	30602	13955	21694	2.2931e+35
Har_00175410	---NA---	23745	36312	33425	34020	13380	30845	30079	18840	2.29305e+35
Har_00070099	hus1 checkpoint homolog	23192	33720	38523	32221	14953	15358	35832	28707	2.29301e+35
Har_00017636	cecropin-like protein	43429	42862	4664	43122	43059	43107	7680	42928	2.29099e+35
Har_00033046	mitochondrial ribosomal	36140	42528	33269	13309	11537	41079	33642	21111	2.29061e+35
Har_00161635	---NA---	40487	16941	15996	36538	14014	24429	41360	40341	2.28984e+35
Har_00108462	geranylgeranyl pyrophosphate synthase	33022	28860	16951	29476	40685	23099	18164	28168	2.28959e+35
Har_00099613	3-hydroxybutyrate dehydrogenase type 2	37690	34486	19824	37158	32043	18109	31459	13100	2.28958e+35
Har_00016424	transmembrane protein 1 tmem1b	16941	30648	35048	9605	24531	35754	42343	35264	2.28905e+35
Har_00170777	---NA---	21459	22366	40666	30303	18478	15336	35963	37959	2.28798e+35
Har_00119995	loc494680 protein	31986	15246	40682	26429	25200	19447	41097	21657	2.28697e+35
Har_00184986	---NA---	38842	5936	30079	37312	40570	19881	33769	32436	2.2861e+35
Har_00083826	cg5783 cg5783-pa	8327	26279	41680	17024	25090	39946	36020	40758	2.28464e+35
Har_00045880	rotamase pin1	31707	27492	14566	32243	13461	26754	41577	37222	2.28169e+35
Har_00022571	nucleolar and coiled-body phosphoprotein 1	40841	16361	31280	37309	38542	9002	32965	25578	2.28128e+35
Har_00047273	transcription initiation factor iif subunit beta	35477	31966	24620	40722	38094	12381	19786	21490	2.28013e+35
Har_00012214	aldehyde dehydrogenase	40602	39811	19308	26256	36582	29174	15105	17248	2.27845e+35
Har_00018095	acetyl-coamitochondrial (acetoacetyl-coa thiolase)	39133	38259	22245	34864	36272	37731	10303	13916	2.27842e+35
Har_00094350	---NA---	36087	39711	38174	39523	13475	21112	11964	30953	2.2778e+35
Har_00103933	dna polymerase v	29933	32793	21174	28131	36517	25495	19192	21802	2.27765e+35
Har_00026586	isoform d	32780	33130	21862	22605	25752	32833	35113	14282	2.27564e+35
Har_00065589	glucose transporterisoform f	34193	36121	39388	38536	26202	18036	10196	25181	2.2746e+35
Har_00061002	multidrug resistance-associated protein	41405	31936	19480	16318	16310	40892	21053	38536	2.27438e+35
Har_00036115	cuticle protein 4	41195	42672	2778	22315	40233	39910	36006	36086	2.2735e+35
Har_00010798	epidermal growth factor receptor	25606	35953	36064	23708	20776	11215	40605	30515	2.27248e+35
Har_00167768	cytochrome b5	39793	35820	12703	25557	32183	30422	19394	25852	2.27156e+35
Har_00109167	amp dependent ligase	39737	36495	22020	28004	39816	20519	12046	25807	2.27122e+35
Har_00059610	u3 small nucleolar ribonucleoprotein protein mpp10	20422	42434	20456	17543	20069	41937	33108	26201	2.27044e+35
Har_00058743	mitochondrial atp synthase epsilon chain	33389	35710	29545	34129	21528	24854	22965	15357	2.26868e+35
Har_00190021	---NA---	32897	24698	17757	33108	24280	23906	24740	33071	2.26842e+35
Har_00079155	syndecan binding protein	34898	27696	26565	29289	38031	11878	25669	26008	2.26793e+35
Har_00078501	mitochondrial ornithine transporter	42776	43080	23804	24867	26329	43411	6651	27339	2.26701e+35
Har_00161043	---NA---	34388	41678	24745	29128	24981	25024	36312	9661	2.26543e+35
Har_00001997	lipase	29043	7370	27222	39191	39663	24211	32289	31984	2.26465e+35
Har_00097913	alpha-glucosidase	37619	9462	29726	41897	14796	34783	24288	40838	2.26296e+35
Har_00127587	---NA---	38371	36072	14761	22617	39413	27091	18924	24233	2.26261e+35
Har_00203436	---NA---	23042	24347	21418	42382	20948	24188	22492	38982	2.26235e+35
Har_00201242	---NA---	27884	26243	16486	27826	13244	38883	34256	38177	2.26075e+35
Har_00106188	beta--glucan recognition protein 3	15379	34133	26229	32503	21093	29018	30299	27221	2.25915e+35
Har_00050094	vitellogenin	30557	35229	34236	22889	21381	14212	37994	23185	2.25801e+35
Har_00122231	---NA---	22056	31412	25092	34421	18266	26831	34959	22023	2.25786e+35
Har_00119214	mgc79138 protein	23331	34900	30702	21619	19679	40467	35819	14629	2.25524e+35
Har_00085283	larval visceral protein h	30642	5537	43702	43447	14205	27661	43703	40756	2.25457e+35
Har_00007242	a disintegrin and metalloproteinase with thrombospondin motifs 1	19464	41008	40077	21305	27162	40227	30879	9795	2.25229e+35
Har_00045537	ptpla domain protein	34331	16507	40272	32729	27114	12879	38048	22693	2.25211e+35
Har_00175200	---NA---	15334	42991	43024	33215	12414	39261	13423	36539	2.25194e+35
Har_00082784	ubiquitin-protein ligase	42853	6209	38916	22607	43488	26079	28168	30111	2.25173e+35
Har_00026131	heavy polypeptide 200kda	40162	33405	20006	17756	18528	28176	28767	31455	2.25125e+35
Har_00000745	cytochrome p450	22699	15389	17914	40810	18080	37346	30960	42168	2.25114e+35
Har_00018199	nicotinic acetylcholine receptor alpha9 subunit	38584	19614	32724	38347	40836	22821	7168	35464	2.24975e+35
Har_00022094	aktip protein	29931	35588	19032	29353	26507	25155	18192	31159	2.24911e+35
Har_00056303	phenylalanine hydroxylase	38305	21632	33180	23838	36285	13341	29443	24074	2.24877e+35
Har_00058193	s-methyl-5-thioadenosine phosphorylase	36420	26942	26917	30536	30595	17566	20430	25365	2.24613e+35
Har_00169951	---NA---	34805	31995	19529	23251	34319	19569	27872	23728	2.24584e+35
Har_00119404	protein	33419	28802	20686	38513	11876	24492	29495	34120	2.24467e+35
Har_00180311	---NA---	40595	33817	17032	32537	25400	22636	14830	34602	2.24454e+35
Har_00101667	nad-dependent epimerase dehydratase	40762	40106	22222	22176	42376	25351	26496	9787	2.24428e+35
Har_00240627	---NA---	39900	40737	40046	28149	39342	22380	4983	27918	2.24427e+35
Har_00179138	---NA---	30288	34537	22642	37629	17133	26467	14807	37501	2.24409e+35
Har_00107148	cytochrome p450	25096	37890	40113	33859	32765	13050	38784	10470	2.24238e+35
Har_00179718	---NA---	22324	32353	28026	30742	19344	26122	33387	21323	2.23851e+35
Har_00011784	chymotrypsin-like protease	14411	38974	41379	39801	10642	17904	36992	34284	2.2352e+35
Har_00087012	threonyl-trna synthetase	38243	20424	15692	39591	38157	16490	22117	33095	2.23486e+35
Har_00016910	inwardly rectifying k	17555	13954	18976	28314	39650	31449	31161	43676	2.23362e+35
Har_00085063	dihydroxyacetone kinase 2 homolog	23623	29563	19522	20991	26814	35374	26767	30729	2.23272e+35
Har_00042975	sjchgc05576 protein	28318	35136	35763	37669	8800	18577	29801	34179	2.23193e+35
Har_00058472	4-nitrophenylphosphatase	19885	39630	41838	33200	20877	19148	14164	35943	2.22767e+35
Har_00157271	---NA---	37407	34428	29232	39673	16130	24193	17683	21610	2.22717e+35
Har_00114661	cg7781 cg7781-pa	34348	21428	37771	42498	19122	12209	29137	27709	2.22684e+35
Har_00117866	plasma glutamate carboxypeptidase	26809	25213	24742	33182	19231	23956	31363	27758	2.22569e+35
Har_00156537	---NA---	39823	16817	25636	34107	38291	15658	25999	24377	2.22508e+35
Har_00116545	cg13690	8645	23840	35725	22274	27285	38962	33512	38083	2.22504e+35
Har_00195133	---NA---	31868	36213	27027	25489	16500	20427	36511	22741	2.2248e+35
Har_00235520	---NA---	39656	24360	27718	40995	38454	13974	16774	22460	2.22222e+35
Har_00062581	rpoc2_plafaame: full=dna-directed rna polymerase subunit betaame: full=pepame: full=plastid-encoded rna polymerase subunit beta short=rna polymerase subunit beta	31557	15264	22672	32827	24476	21827	32145	36093	2.22206e+35
Har_00173466	---NA---	20645	30565	11277	20026	23342	41500	37508	42899	2.22118e+35
Har_00172645	---NA---	39196	13284	12448	42121	40026	36528	15325	36301	2.22053e+35
Har_00053622	---NA---	33513	11898	40778	26350	29634	27113	20513	31444	2.22039e+35
Har_00061212	alpha-amylase	43524	11921	36608	29422	43563	37975	41653	5755	2.21614e+35
Har_00112030	---NA---	23069	20727	25987	35800	35812	15602	29227	30482	2.21432e+35
Har_00067186	tar-binding protein	19082	26454	19777	26185	18083	36387	30525	42145	2.21282e+35
Har_00050106	dtw domain containing 1	24266	36454	39314	21715	20162	14147	28639	35870	2.21278e+35
Har_00085311	nadph cytochrome p450	19214	31664	38269	11946	22322	42557	21458	39026	2.21259e+35
Har_00064020	glutathione s-transferase omega 1	40224	36645	16203	17903	41625	36576	14252	23834	2.21128e+35
Har_00206316	---NA---	40216	41985	13928	38053	26066	34891	10936	24812	2.20841e+35
Har_00112096	---NA---	35467	27248	10508	28166	24560	42506	19201	38501	2.20739e+35
Har_00025470	female neotenic-specific protein 1	13895	22930	41874	39289	13804	17260	43064	41035	2.20695e+35
Har_00089893	translocation associated membrane protein	22713	30381	10887	20696	22625	41768	35412	42414	2.2068e+35
Har_00081383	abhydrolase domain containing 7	30599	26167	15843	33068	22215	22710	28167	36963	2.20332e+35
Har_00004886	serine protease	42088	31581	28649	19313	39443	25281	13110	22917	2.20327e+35
Har_00002263	cytochrome p450	27510	9601	37466	38363	23573	18588	34309	38606	2.20327e+35
Har_00023147	---NA---	39936	39058	22646	21918	17239	25225	26813	24390	2.20175e+35
Har_00026506	dribble cg4258-pa	25540	36215	33725	15576	22541	38974	34745	14824	2.19848e+35
Har_00013487	isoform g	40250	38034	31327	37642	37943	20753	11896	12996	2.19762e+35
Har_00118471	beige beach domain containing protein	14543	25968	27690	15260	24538	36812	36241	42066	2.19751e+35
Har_00079148	glutathione s-transferase	38299	38346	32469	40081	29190	14495	10714	25363	2.19745e+35
Har_00148831	---NA---	32458	29927	32727	28079	25508	19503	25340	19517	2.19619e+35
Har_00066586	cytochrome c oxidase assembly protein cox11	41764	19348	16025	28372	42508	26334	22696	23502	2.19365e+35
Har_00083885	isoform a	37541	31179	13252	31661	39477	31604	16457	21754	2.19356e+35
Har_00167104	---NA---	36652	36719	16730	26882	36735	27444	38528	9317	2.19041e+35
Har_00046048	aminoadipate-semialdehyde dehydrogenase	18544	20753	39414	18479	27264	27297	26080	40204	2.18723e+35
Har_00150064	---NA---	39156	36886	21615	25829	40176	26455	15066	16939	2.18717e+35
Har_00000393	cytochrome p450	41477	7378	30620	39760	41079	32061	11950	37295	2.18682e+35
Har_00184685	---NA---	34339	34368	34065	14275	28807	19123	39169	17656	2.18633e+35
Har_00149662	---NA---	35513	33452	13874	29182	29367	31075	16473	30196	2.18333e+35
Har_00023467	glutathione s-transferase	35978	6593	35727	40298	38811	27701	14918	39796	2.17972e+35
Har_00064821	cytochrome p450	38738	39086	26380	38799	32907	8498	36704	13696	2.17854e+35
Har_00037036	serrano protein	29937	24517	42142	40248	22653	17937	15557	27679	2.17815e+35
Har_00191144	---NA---	39499	39259	29847	12567	23820	26238	25498	23494	2.17768e+35
Har_00193950	---NA---	15640	36147	40111	39813	20836	15327	19876	37986	2.17681e+35
Har_00188484	---NA---	17433	36775	25392	30164	11524	39765	30991	31208	2.17629e+35
Har_00203032	---NA---	36351	35404	43081	42528	9295	23395	11510	36870	2.17596e+35
Har_00045274	chromosome 1 open reading frame 131	24718	40285	39896	24675	14375	32019	39357	12249	2.17511e+35
Har_00155034	---NA---	22514	13388	43641	20229	29400	27550	42540	23723	2.17507e+35
Har_00214430	---NA---	22959	38446	37750	22769	18290	30356	32131	16068	2.17475e+35
Har_00094853	titin-like protein	16463	14363	33726	30787	37588	31159	19948	37893	2.17359e+35
Har_00015853	acetyl-coa synthetase	27262	32184	25925	29454	34014	9232	36251	28499	2.17352e+35
Har_00120544	transducin beta-like 3	22528	29629	24755	31539	26395	28335	21969	25372	2.1725e+35
Har_00021396	isoform a	32652	40604	19471	23108	38136	34102	22846	12257	2.17239e+35
Har_00163221	---NA---	30688	22018	21695	29546	34729	31785	40368	11250	2.17125e+35
Har_00123625	---NA---	18120	29627	26781	25629	21276	34033	39835	20422	2.17049e+35
Har_00054888	methyltransferase-isoform a	42462	32082	37427	18630	34809	18354	42127	8485	2.16917e+35
Har_00163861	---NA---	22305	41097	41662	7665	28628	40695	42450	14982	2.16892e+35
Har_00061045	ferritin	41456	41931	17799	24207	41699	31063	5226	42764	2.16808e+35
Har_00071423	autophagy-specific gene 4	36640	36677	32173	29738	29317	16227	15669	22618	2.16773e+35
Har_00087273	3-hydroxyacyl-coa dehyrogenase	35560	34918	32329	34736	35016	32662	11412	11911	2.16772e+35
Har_00029278	ribosomal protein l5	24613	20714	34894	30881	20024	19514	36518	27642	2.16693e+35
Har_00093372	steroidogenic acute regulatory protein	22505	24299	9007	21797	32158	40310	37196	41852	2.1665e+35
Har_00103231	adducin	35830	20984	15262	30321	20208	40790	22631	33380	2.16649e+35
Har_00005706	riken cdna 1810049h13 gene	23643	30759	31876	23038	14808	32660	32706	25643	2.16617e+35
Har_00080645	gag-pol polyprotein	36461	21211	14883	21818	39234	35824	18248	33612	2.16492e+35
Har_00067217	mida_dromeame: full=protein midamitochondrial	39415	31934	13138	20727	41914	32389	17239	26971	2.16345e+35
Har_00111004	clumping factor b	31280	34334	19655	37827	36197	18629	13127	30603	2.16301e+35
Har_00047735	obstractor b	24972	40495	35537	22818	9537	37279	34336	21595	2.16168e+35
Har_00009428	jnk sapk-associated protein	23815	37663	24263	25332	22759	37524	20364	22532	2.16025e+35
Har_00093412	small subunitprocessomehomolog	33076	33008	28225	19467	34157	36706	9410	30505	2.15895e+35
Har_00181687	---NA---	15349	40472	39335	19298	18587	24586	40470	24745	2.15796e+35
Har_00040360	ribosome biogenesis protein tsr1	23962	24250	25899	38498	11304	23255	40317	35144	2.15796e+35
Har_00012646	alcohol dehydrogenase	43132	37516	24104	28279	34774	38731	6438	22559	2.15751e+35
Har_00110177	son dna-binding protein	38018	38492	19694	34651	37398	7350	22455	35000	2.15738e+35
Har_00102747	beta 2c	40190	39619	35034	6434	29392	34065	37247	16113	2.15674e+35
Har_00008419	sulfotransferase	39178	19184	20695	30005	41626	37582	10558	27962	2.15544e+35
Har_00116597	origin recognition complex subunit 2	18267	25511	28069	36533	17747	28690	26985	32827	2.15534e+35
Har_00083212	retinol-binding protein	38495	43174	29685	35268	25225	21324	7144	32227	2.15479e+35
Har_00190845	---NA---	28726	18633	14926	21969	22865	36198	34730	42688	2.15366e+35
Har_00206563	---NA---	20954	33546	33823	37240	16111	19975	34393	21976	2.15356e+35
Har_00177115	---NA---	33433	33708	22595	25086	29411	30107	25416	14973	2.15251e+35
Har_00094847	aldo-keto reductase	13896	41741	27236	40901	39659	15056	43574	12802	2.15222e+35
Har_00113731	---NA---	41509	12366	31949	34943	16143	27030	25841	33305	2.15198e+35
Har_00077514	enoyl-hydratase precursor 1	25803	18115	13038	25340	35870	28894	39261	34231	2.15103e+35
Har_00073612	drosophila melanogaster cg5548	23893	13420	25265	36321	16428	37645	27456	43029	2.14976e+35
Har_00027317	---NA---	36090	34495	14893	23712	42304	39539	21519	13585	2.14972e+35
Har_00216659	---NA---	30435	41503	40288	10489	17999	38273	40418	14461	2.1492e+35
Har_00118515	loc100135156 protein	32892	29221	18112	32219	40809	20352	16515	27925	2.14832e+35
Har_00131986	---NA---	31090	35969	21233	25393	18038	26771	29092	25344	2.14672e+35
Har_00020973	synaptic vesicle protein	22703	35346	29976	26041	27489	17018	30121	24300	2.14486e+35
Har_00013416	protein	28561	21408	8926	37693	20099	39384	32418	40598	2.14315e+35
Har_00003364	cytochrome p450 monooxygenase	10863	20357	23261	25292	23101	39472	42833	42159	2.14222e+35
Har_00183865		28311	40043	38969	38975	6617	21818	32543	26476	2.14177e+35
Har_00113414	aspartyl-trna synthetase	35727	33882	16011	21364	39970	25833	19194	26097	2.14157e+35
Har_00077152	synaptic vesicle protein	41219	31153	19734	41311	36968	24016	9346	24635	2.13985e+35
Har_00017576	rf-150 peptide	16358	32782	36415	22992	11602	33668	40905	29807	2.13829e+35
Har_00112828	nadph-ferrihemoprotein reductase atr1	21844	22983	21588	29455	20418	26295	33874	36819	2.13764e+35
Har_00025308	rest corepressorprotein	42303	38959	12232	27108	41581	26330	31762	11246	2.1371e+35
Har_00229198	---NA---	36594	21559	38095	15506	42413	28083	40848	9421	2.13608e+35
Har_00217514	briggsae cbr-elo-9 protein	40775	28739	41307	38227	15591	11014	20334	33057	2.13582e+35
Har_00089978	#NAME?	34928	34915	19733	33197	31861	25358	18358	18024	2.13564e+35
Har_00100256	major facilitator superfamily domain containing 9	4238	16619	43757	43861	21723	37906	43753	43849	2.13544e+35
Har_00061915	ribose-phosphate pyrophosphokinase	27725	37983	14564	11634	34115	26110	30640	43838	2.13483e+35
Har_00221607	---NA---	20774	20077	37011	36368	21379	17498	33922	29930	2.13223e+35
Har_00164711	unknown [Picea sitchensis]	24881	29204	34928	37510	19764	11202	36751	27526	2.13213e+35
Har_00091254	sparc	26106	32754	28245	20718	20010	23902	33098	26916	2.132e+35
Har_00108937	---NA---	25529	37758	25561	21021	23038	35394	29177	17300	2.13174e+35
Har_00120248	---NA---	37569	37258	37835	23185	28253	11055	38298	14504	2.13028e+35
Har_00192695	---NA---	16182	30258	11084	21787	26565	41449	38267	42740	2.12936e+35
Har_00051389	ribosomal protein l3	43843	8393	43709	5256	43843	34153	43729	38463	2.12905e+35
Har_00018942	af162221_163 orf163	39895	39647	15450	28315	34867	24567	18050	19885	2.12737e+35
Har_00221443	---NA---	35791	6838	41153	42398	22904	29388	19439	38068	2.12699e+35
Har_00101384	diazepam-binding inhibitor	41990	41517	17638	28100	39635	22119	19175	14634	2.12554e+35
Har_00118250	---NA---	33029	26123	27561	23250	38820	25349	31129	12547	2.12499e+35
Har_00220823	---NA---	30972	36519	28659	20002	24623	27155	29392	16657	2.12246e+35
Har_00039424	isoform c	36792	35302	27382	17909	28423	29751	33308	11829	2.12206e+35
Har_00234678	---NA---	30812	33156	19519	33562	23241	35630	10814	35395	2.12122e+35
Har_00121274	---NA---	18967	35401	42985	41700	28086	22881	12824	21375	2.12013e+35
Har_00066205	zinc finger protein	21753	24641	20332	33976	24937	30563	29805	25204	2.11996e+35
Har_00028734	cathepsin	25887	35598	30203	25419	29501	28973	20044	17485	2.11932e+35
Har_00087014	amine oxidase	42858	40094	34815	41107	43512	11004	6643	27053	2.11608e+35
Har_00014602	leukocyte elastase inhibitor	25074	32719	25330	23118	33099	27267	32073	15207	2.11468e+35
Har_00060267	seryl-trna synthetase	35154	24827	16348	41076	25874	28795	20547	23557	2.11349e+35
Har_00203296	---NA---	18363	34953	39101	12342	27099	38259	38837	16944	2.11325e+35
Har_00012308	gamma-glutamyltransferase	35476	41231	16880	22331	28166	39564	15064	22830	2.11305e+35
Har_00210686	---NA---	36534	26277	8372	17277	24317	39935	36291	43173	2.11274e+35
Har_00007474	3-ketoacyl-coamitochondrial (beta- ketothiolase) (acetyl-coa acyltransferase) (mitochondrial 3-oxoacyl- coa thiolase)	42449	35178	30405	7580	41714	27513	14875	35956	2.11252e+35
Har_00190271	---NA---	35580	19771	14330	14930	39536	42895	20759	39868	2.11237e+35
Har_00148485	---NA---	17712	35436	30073	35382	6385	39592	40916	30574	2.11196e+35
Har_00108255	sulfate transporter	21687	34972	35835	23261	18345	33503	41380	13132	2.11144e+35
Har_00023910	mitochondrial ribosomal protein s18a	30699	26432	18165	23658	39417	35899	17740	24057	2.10586e+35
Har_00030561	---NA---	41937	15237	25475	8117	41730	38750	30606	32199	2.1056e+35
Har_00002586	pheromone biosynthesis-activating neuropeptide	37123	37963	22246	25947	33732	31617	16242	14942	2.10549e+35
Har_00055992	vitellogenin	38885	30805	14412	43336	30091	18453	12498	40513	2.10337e+35
Har_00069486	exported protein	5255	12487	43652	43794	30599	28645	43646	43788	2.10138e+35
Har_00076948	---NA---	34243	40837	15336	22467	34898	39104	17231	18540	2.10051e+35
Har_00021710	optic ganglionisoform a	32290	12268	33518	34025	29434	26726	19358	30532	2.10047e+35
Har_00097741	acyl-oxidase	39030	39132	15552	25855	24744	30735	21690	20722	2.09921e+35
Har_00198834	---NA---	39229	40208	12884	28075	30925	29740	15318	26113	2.09894e+35
Har_00002722	chymotrypsin-like protease	29948	34992	17889	21714	22962	32640	27889	24650	2.09736e+35
Har_00211552	---NA---	23602	29912	37388	18101	21659	23489	39991	21572	2.09693e+35
Har_00013533	d19bwg1357e protein	42863	33302	25765	37535	42800	14559	12764	19092	2.0962e+35
Har_00237965	---NA---	28502	34741	30325	23905	16681	15331	28629	39856	2.09459e+35
Har_00208388	---NA---	33959	11934	22197	25058	24102	24836	42290	36706	2.09455e+35
Har_00047363	cysteine synthase	22139	40458	40901	7867	22701	42712	42085	17803	2.09373e+35
Har_00066464	macrophage migration inhibitory factor	38209	35565	25222	20401	35420	21068	33705	11905	2.0937e+35
Har_00074435	enoyl-hydratase precursor 1	34628	26497	7583	18753	25476	40704	36608	42240	2.0922e+35
Har_00162241	---NA---	18261	33867	25282	31903	17062	30187	30156	26987	2.09085e+35
Har_00076622	glucosyl glucuronosyl transferases	32331	18229	15791	14359	28653	39339	33312	41658	2.0903e+35
Har_00064206	af146688_1u2 small nuclear ribonucleoprotein auxiliary factor subunit-related protein	16142	27821	11057	16202	41012	37568	39252	42950	2.08973e+35
Har_00161705	---NA---	35343	37343	23404	24776	33363	36487	15769	14219	2.08886e+35
Har_00100423	dentin phosphoryn	32406	32759	19359	26076	27309	30868	25316	18265	2.08886e+35
Har_00106981	nadh-ubiquinone reductase	30506	19380	23205	9196	33926	29648	43241	38053	2.08801e+35
Har_00112871	gag-pol polyprotein	42935	34424	33764	24866	41943	15563	13214	19486	2.08565e+35
Har_00090172	pol protein	41754	16415	16748	32922	41592	15250	30549	28479	2.0854e+35
Har_00112200	maltase 1	4107	12203	43756	43860	29969	37699	43735	43845	2.08377e+35
Har_00044963	cocoonase	32834	35339	15057	31533	28568	33954	15730	24773	2.08238e+35
Har_00006252	trypsin-like serine protease	36342	37901	21806	22941	36970	32663	28668	8714	2.07859e+35
Har_00068808	transmembrane bax inhibitor motif containing 4	34666	34081	17094	33699	10869	26897	27790	37587	2.07824e+35
DCP_1_2		25213	35998	34745	27511	25918	16664	25245	21944	2.07574e+35
Har_00155128	---NA---	34411	26357	24469	25942	32580	21694	28137	18129	2.07566e+35
Har_00189852	---NA---	36240	38082	39506	41760	34537	15415	9311	18389	2.07546e+35
Har_00118888	partial optokinetic response b	35234	32534	18840	25239	39250	36086	39227	6846	2.07326e+35
Har_00115016	---NA---	35370	31358	25732	35357	20044	22487	23956	19024	2.07283e+35
Har_00035328	papillary renal cell carcinoma (translocation-associated)	33573	35782	18286	20894	29561	27372	25510	21862	2.0712e+35
Har_00105048	peptidyl-prolyl cis-trans isomerase	33740	36551	18943	38609	36881	26588	15726	14884	2.07018e+35
Har_00199994	---NA---	33368	35670	11940	29602	41238	41916	13062	21781	2.06882e+35
Har_00236530	---NA---	33761	20467	26528	26775	35407	22400	36639	14503	2.06844e+35
Har_00164198	---NA---	31147	39125	25359	34427	14606	24082	27407	20152	2.06683e+35
(+)E1A_r60_a135		23599	34313	34098	25415	20654	30980	18627	24687	2.06475e+35
Har_00113786	cg12848 cg12848-pa	32784	12672	40186	40276	34462	21346	39692	10503	2.06206e+35
Har_00051230	domain-containing protein	21729	36091	30536	23815	15640	25083	36246	25424	2.06168e+35
Har_00186320	---NA---	19264	22944	28393	24890	28428	25901	31746	28203	2.0592e+35
Har_00082959	cuticular proteinrr-1 family (agap000344-pa)	15462	21320	31830	35309	17264	27618	35319	32995	2.05857e+35
Har_00215599	---NA---	32062	41156	39243	17125	33217	38892	25540	7035	2.05836e+35
Har_00187740	---NA---	32573	31175	34432	16475	35892	24566	28977	13954	2.0537e+35
Har_00080214	stretch regulated skeletal muscle	24340	22123	14559	15216	28922	38929	35557	42997	2.05334e+35
Har_00123320	---NA---	42734	41116	12004	27324	40724	31326	10332	27031	2.05332e+35
Har_00209348	---NA---	31864	29540	27786	26779	16606	26127	24812	27226	2.05273e+35
Har_00204615	---NA---	34750	34742	25779	20996	30444	20379	29442	17188	2.05158e+35
Har_00020456	adenosine deaminase	36576	38851	21495	32180	25472	33939	30537	7903	2.0507e+35
Har_00074200	isoform a	24052	36291	25239	33075	11913	31531	34169	21921	2.05009e+35
Har_00232536	---NA---	38963	26460	36201	22136	20617	29623	32479	12505	2.04929e+35
Har_00012293	eda40 (embryo sac development arrest 40) protein binding ubiquitin-protein ligase zinc ion binding	26905	30631	22870	23807	39555	16478	23118	30271	2.04667e+35
Har_00115611	crossveinless cg12410-pa	38175	21394	25382	25284	28127	24980	38079	14560	2.04176e+35
Har_00132095	---NA---	40889	38852	34149	41756	41817	10421	12797	16153	2.04052e+35
Har_00239021	---NA---	43185	43351	13606	32968	43057	43504	7103	18250	2.03907e+35
Har_00110486	chymotrypsin-like protease	42346	38429	40317	11181	39755	19841	10262	34332	2.03858e+35
Har_00130369	---NA---	26089	35138	17429	33693	23915	28047	19785	28530	2.03817e+35
Har_00037719	cwf19-likecell cycle control	30357	35576	17200	38404	42079	12438	33353	16355	2.03668e+35
Har_00048130	synaptic vesicle protein	41942	32611	20179	35452	37291	32599	8514	20095	2.03509e+35
Har_00041565	methyltransferase protein	37061	38722	16539	20902	34797	34229	25390	13563	2.03482e+35
Har_00013993	short-chain dehydrogenase	30906	32526	15906	29179	15216	36436	29041	27083	2.03444e+35
Har_00049081	h aca ribonucleoprotein complex subunit 4	35244	17962	22122	27093	40977	22387	16676	35036	2.03359e+35
Har_00009417	guk-isoform d	23082	33585	36355	31735	21427	21390	15908	31180	2.03322e+35
Har_00240007	---NA---	38473	39022	36044	24944	40307	4980	34618	21656	2.03121e+35
Har_00006570	chaperone atp11p	40628	37095	30368	20634	41013	29553	15874	11177	2.03084e+35
Har_00081798	aminopeptidase n	37106	5123	37939	32374	33986	38180	26927	24874	2.02918e+35
Har_00017578	rf-150 peptide	39837	32523	23268	35592	38173	24642	37476	5355	2.02551e+35
Har_00214489	---NA---	35465	30946	17552	13609	32770	36497	28377	22755	2.02458e+35
Har_00117801	tyrosine-protein phosphatase	30631	33673	36523	24710	23609	24657	10831	34493	2.02441e+35
Har_00210323	---NA---	37319	39186	17417	27193	23357	8745	43314	33037	2.0244e+35
Har_00062842	lysozyme	4920	13413	43689	43810	30287	27645	43691	43808	2.02421e+35
Har_00121686	---NA---	33542	17951	28115	11076	21110	38801	32129	41020	2.02406e+35
Har_00178211	---NA---	28543	35611	28296	33067	14813	17778	37276	21678	2.02385e+35
Har_00204656	---NA---	32613	29598	21190	31619	34025	21187	26019	16673	2.02257e+35
Har_00117624	female neotenic-specific protein 1	35739	23131	18152	33307	38624	32130	13059	24966	2.0222e+35
Har_00052009	glutathione s-transferase	38247	31748	30939	43254	31933	8849	43312	10158	2.02021e+35
Har_00100870	dihydropyridine-sensitive l-type calcium channel	21780	31085	27542	23270	14899	41577	21820	34428	2.01919e+35
Har_00093085	apolipoprotein d	32588	27251	34872	30644	18237	43376	30933	8693	2.01863e+35
Har_00110819	isoform a	35357	43353	8754	22034	35956	43468	13317	32774	2.01684e+35
Har_00077523	1-acyl-sn-glycerol-3-phosphate acyltransferase	38111	42355	41526	36027	28540	13445	18285	11892	2.01497e+35
Har_00129437	---NA---	21058	35858	32119	31434	15971	28188	39385	14906	2.0149e+35
Har_00094765	dihydropyrimidine dehydrogenase	33589	22167	14925	17584	30880	32449	28450	36153	2.01392e+35
Har_00166532	---NA---	30329	35505	25889	25204	25275	37987	35575	8391	2.0138e+35
Har_00011203	amino acid transporter	37796	11949	16968	40826	41667	18712	28950	28490	2.01186e+35
Har_00048809	fusion protein	41997	33799	34592	21724	40302	9322	27216	18440	2.01121e+35
Har_00008886	sugar transporter	43134	16468	23047	38479	43217	15808	14487	32242	2.01016e+35
Har_00047197	cg3817 cg3817-pa	37099	10985	19631	26241	42295	23244	29548	32936	2.00856e+35
Har_00221436	---NA---	19556	26275	27639	19888	38444	30399	15954	38137	2.00835e+35
Har_00069986	chymotrypsin-like protease	19262	35019	35162	28490	17154	16268	36932	28836	2.00821e+35
Har_00050254	---NA---	33518	35237	17837	16763	27648	31907	27503	23431	2.00757e+35
Har_00218799	---NA---	13220	10283	43277	28485	30237	29439	33722	39872	2.00571e+35
Har_00007785	transmembrane protein 38a	43020	40610	18205	18745	43260	24912	13905	22416	2.00264e+35
Har_00176564	---NA---	20831	18151	31362	32726	29563	18744	37958	24531	2.00233e+35
Har_00086928	titin-like protein	43023	38913	29308	40393	42613	25531	12525	7411	2.00148e+35
Har_00105443	calcium-binding protein p22	39009	32391	39724	41762	17085	23772	10964	21442	2.00142e+35
Har_00235978	---NA---	42566	41416	6532	29729	40045	35759	17418	23436	2.00112e+35
Har_00168478	---NA---	22394	40724	14497	33936	26143	42126	15256	26542	2.00079e+35
Har_00116860	nuclear transcriptionx-box binding-like 1	30252	28592	35321	30699	17149	24100	13335	38700	2.00039e+35
Har_00023245	cg8545 cg8545-pa	41245	35749	37727	23988	40562	21540	41245	4156	1.99845e+35
Har_00203961	---NA---	36733	36523	33287	39724	21789	5219	31869	31082	1.99826e+35
Har_00025337	transposase	29840	39500	35376	34750	7502	33894	25899	20923	1.99649e+35
Har_00106930	ribosomal protein p0-like protein	11634	29956	25653	16334	24636	38395	36862	39209	1.99643e+35
Har_00120596	af393488_1antennal binding protein 3	25135	32084	27074	38557	25810	22768	14480	27859	1.99558e+35
Har_00144759	---NA---	28087	20556	30142	31006	25986	19531	33218	21932	1.99516e+35
Har_00112659	heat repeat containing 6	33842	24123	21420	27663	25655	24440	22179	29652	1.99469e+35
Har_00047488	t-complex protein 1 subunit theta	41520	17819	28094	29083	43020	18667	24856	16531	1.99466e+35
Har_00186084	---NA---	31660	21735	27797	31713	31128	14975	24085	29278	1.99394e+35
Har_00008406	coiled-coil domain containing 51	22121	10801	25788	29421	31832	24003	39078	36826	1.99324e+35
Har_00067488	af162221_163 orf163	43180	32855	17084	36290	43293	15318	12821	26648	1.99281e+35
Har_00041138	cg3706 cg3706-pa	23162	25067	9210	19051	30926	40247	37047	42422	1.99277e+35
Har_00120799	autotransporter-associated beta strand repeat protein	18019	39865	40772	24729	16801	39704	41758	9875	1.99222e+35
Har_00160996	---NA---	31571	36505	32510	34288	24278	23670	15340	17589	1.99195e+35
Har_00132945	---NA---	27955	42084	14729	43420	21583	7325	43564	38429	1.99134e+35
Har_00094433	malate dehydrogenase	21586	28347	11363	17716	25847	38207	38075	42989	1.99108e+35
Har_00203313	---NA---	30731	26464	7813	17210	28822	40340	36463	42931	1.99028e+35
Har_00076644	phosphatidylethanolamine-binding protein	42152	16649	21382	9142	21359	37074	42724	42840	1.98823e+35
Har_00129652	---NA---	32080	29974	21050	25667	9843	28610	39531	34350	1.98663e+35
Har_00137875	---NA---	34123	34843	24835	33488	27130	25151	18760	15677	1.98434e+35
Har_00238414	---NA---	29599	24146	21766	27985	32680	26785	25535	20385	1.98357e+35
Har_00045533	dynactin subunit	29529	27963	20121	26017	35010	20177	27970	23221	1.98318e+35
Har_00006277	peptidylprolyl isomerase	20756	30694	38558	35796	16208	14473	40976	23456	1.98252e+35
Har_00136843	---NA---	34675	11904	28822	40723	32716	18341	19680	34651	1.98243e+35
Har_00103917	transmembrane protein 38a	41442	41018	16875	22216	41461	36541	23413	8769	1.98222e+35
Har_00148175	---NA---	25948	31707	27228	27045	27905	24324	28638	16827	1.98166e+35
Har_00226326	---NA---	33112	18147	31096	24372	36398	19333	29362	21060	1.98156e+35
Har_00039835	---NA---	43283	24263	16714	37188	42402	18339	15351	25405	1.97953e+35
Har_00125815	---NA---	21751	22130	17007	13234	30600	39467	40035	37790	1.97948e+35
Har_00106440	ampk-beta subunit	32238	36859	16706	19081	38426	31189	31276	13941	1.97932e+35
Har_00199780	---NA---	11788	20350	27915	18889	37130	39480	28854	36985	1.97872e+35
Har_00108173	cytochrome p450	28665	24111	30578	40980	27242	12307	24109	28261	1.97836e+35
Har_00223453	---NA---	22346	15600	15550	31601	28725	33710	36646	32508	1.97602e+35
Har_00221701	---NA---	38509	34270	30452	32054	36615	13310	21778	14449	1.97546e+35
Har_00052307	dipeptidyl-peptidase	23576	36167	19417	38728	15457	41312	11894	40506	1.9726e+35
Har_00057870	#NAME?	26637	22714	16535	14052	21328	41877	40834	38426	1.97013e+35
Har_00051022	cg3603-pa	18379	19867	27623	32693	16003	38673	32297	29886	1.96979e+35
Har_00073801	zinc carboxypeptidase a 1	35173	41568	32515	10997	39154	39952	10944	22002	1.96915e+35
Har_00204293	---NA---	21212	40938	32407	10519	13818	39829	38744	31195	1.96904e+35
Har_00145588	---NA---	35277	40030	16259	18045	36341	37470	19133	18238	1.96865e+35
Har_00100429	methyl-binding domain protein 6	31698	34615	22585	24617	29927	26219	18281	22485	1.96754e+35
Har_00071094	mfs transporter	18188	32659	21648	37288	11965	30783	30756	36211	1.96684e+35
Har_00148032	---NA---	25650	24638	14615	13877	21312	39661	42720	42475	1.9658e+35
Har_00072239	cobatoxin-like protein	43434	5390	33254	35541	41729	29630	15620	36784	1.96563e+35
Har_00095189	hypothetical malaria antigen	25856	31532	21585	25935	21791	35041	19377	29080	1.96375e+35
Har_00081713	cyclopentanol dehydrogenase	16791	40549	38438	31239	9809	35778	26830	25507	1.96352e+35
Har_00181720	---NA---	31781	36713	35247	22089	17010	18506	33719	20359	1.96306e+35
Har_00045871	mitochondrial ribosomal	16430	25471	23035	16540	21190	40582	34314	41723	1.96299e+35
Har_00024583	---NA---	23378	9413	41967	14736	42546	35082	23800	40586	1.96209e+35
Har_00025748	glycerol kinase 5	29550	23544	26416	32634	28666	24140	13751	34379	1.96204e+35
Har_00120824	---NA---	38181	38298	21681	26133	25937	21538	22225	19073	1.9619e+35
Har_00105061	dna pol b2 domain-containing protein	24484	30747	23715	22901	24713	30118	22024	29272	1.96184e+35
Har_00091722	angel homolog 1	31553	33390	37245	41413	28584	13434	16684	18841	1.96153e+35
Har_00103832	atg5	37284	38495	18005	18068	34796	39023	12144	25475	1.96135e+35
Har_00184232	---NA---	41388	37615	20667	25221	34250	42029	15544	10802	1.96134e+35
Har_00026276	cytoglobin	24389	28671	39757	29974	21201	12652	39610	22128	1.9591e+35
Har_00116880	glycoside hydrolases	21078	39205	37767	15630	24004	39513	18220	23238	1.9589e+35
Har_00091374	purine nucleoside phosphorylase	14254	30682	11636	21595	25825	41339	38610	43238	1.95859e+35
Har_00013769	acyl-oxidase	28898	34092	28038	35402	12947	22343	23784	29107	1.95834e+35
Har_00045013	cg31997 cg31997-pa	28559	34128	31153	22715	32380	28967	17201	17591	1.95745e+35
Har_00171896	---NA---	30443	34926	36449	33589	22464	11427	28840	20301	1.95637e+35
Har_00117437	---NA---	28522	40637	41011	18313	17725	41613	41405	7358	1.95609e+35
Har_00071643	rystal structure of human cytosolic 5-nucleotidase iii ( nt5c3)(casp target)	31942	35775	31220	25398	37948	15709	13556	26709	1.95569e+35
Har_00099272	choline ethanolamine kinase	22510	38994	41367	37718	20803	17893	42420	9042	1.95533e+35
Har_00011583	atp-dependent rna helicase	40504	39886	5624	34775	41352	29538	14767	34304	1.95499e+35
Har_00127397	---NA---	24611	20704	30728	15538	29706	29192	40201	23049	1.95483e+35
Har_00003947	trypsin ia2	20235	33928	27264	25316	29841	8306	38313	43422	1.95392e+35
Har_00042817		37669	36889	41423	41230	31417	13761	11604	16404	1.95303e+35
Har_00028973	endonuclease-reverse transcriptase	6160	17919	42621	39800	25395	35555	33552	34404	1.95154e+35
Har_00004105	pheromone binding protein precursor	33098	34365	19571	23394	36125	28226	26685	13765	1.95046e+35
Har_00117457	chromosome 2 open reading frame 13	29940	32879	20238	28827	21913	15334	34288	29475	1.95025e+35
Har_00234448	---NA---	14584	35808	39458	30488	14272	30548	40052	17770	1.9494e+35
Har_00060669	isoform d	14533	35140	38126	35910	12816	29913	27067	26862	1.94888e+35
Har_00019009	phosphoribosyl pyrophosphate synthetase 1	43310	9541	14203	40585	42998	12895	38691	38130	1.94838e+35
Har_00200726	---NA---	23579	40206	42793	41066	19207	26486	14199	16179	1.94696e+35
Har_00072142	sentrin sumo-specific protease senp7	34282	37122	17591	20039	33515	25469	16120	31529	1.94621e+35
Har_00127943	---NA---	27519	28244	21532	13287	25904	35125	33897	28377	1.94617e+35
Har_00058713	---NA---	15501	33781	41361	40512	8395	18606	42190	33651	1.94575e+35
Har_00031926	acyl-delta-11 desaturase	25018	10825	29917	23949	25457	24374	41284	39130	1.94496e+35
[truncated: 41,864 more rows]
