# Supplementary material for: Transcriptional responses underlying the hormetic and detrimental effects of the plant secondary metabolite gossypol on the generalist herbivore Helicoverpa armigera
Source: BMC Genomics. 2011 Nov 23;12:575. doi: 10.1186/1471-2164-12-575 (PMC3235194; doi:10.1186/1471-2164-12-575)
Supplement: Additional file 11 — Table S9_T5_RB_RPlist_up. Rank Products list detecting differentially up-regulated genes in the RB-T5 treatment. The most significantly up-regulated genes are at the top of the list. [file 1471-2164-12-575-S11.XLS]

## Sheet: SD RB RPlist up
Unique ID	Name	log-ratio 1	log-ratio 2	log-ratio 3	log-ratio 4	log-ratio 5	log-ratio 6	log-ratio 7	log-ratio 8	rank 1	rank 2	rank 3	rank 4	rank 5	rank 6	rank 7	rank 8	rank product
Har_00236950	---NA---	4.04272	5.04065	0.539763	4.51667	3.60892	4.52143	0.628856	4.50613	10	5	5389	9	43	10	5617	26	1.11143e-23
Har_00209898	---NA---	3.85471	2.47863	1.44106	3.46463	4.35396	3.02194	0.893509	2.47781	14	182	774	37	20	85	3025	138	3.77928e-21
Har_00126478	---NA---	2.73255	1.90359	1.73613	3.24243	2.52538	1.83366	2.23151	3.55896	133	380	426	51	182	306	129	58	3.33917e-20
Har_00144256	---NA---	2.3402	3.72611	0.658744	3.6516	2.26926	3.81578	0.614427	3.31503	253	35	4177	33	291	29	5813	70	3.05893e-19
Har_00097913	alpha-glucosidase	3.94485	1.24868	1.41418	1.66367	3.67443	1.13776	2.13548	2.30471	12	1075	842	557	41	1358	157	167	6.4457e-19
Har_00148511	---NA---	2.16296	1.48594	1.70512	2.21605	2.05878	1.57629	2.13769	2.48573	358	725	455	202	432	495	154	133	7.62533e-18
Har_00121190	---NA---	1.86006	1.60566	1.64889	2.01145	2.06734	1.64349	2.17875	2.47926	669	597	510	292	425	427	143	137	1.54326e-17
Har_00174098	---NA---	3.56146	1.0229	1.1993	1.55312	3.4293	1.0454	1.64639	2.18561	21	1680	1349	714	50	1669	442	196	1.7929e-17
Har_00152186	---NA---	-0.997046	-2.22522	4.83168	4.9403	1.45042	-1.80971	4.89778	5.16019	39866	43344	6	4	1718	43021	5	17	1.90142e-17
Har_00000291	cytochrome p450	2.76221	1.94613	2.02596	1.02526	2.7555	1.57742	2.26461	1.07359	122	353	245	2394	130	494	117	2248	3.1138e-17
Har_00101456	alpha-glucosidase	3.53459	1.13836	0.97638	1.29323	3.46672	0.978327	1.90478	2.11701	26	1332	2154	1298	46	1932	236	219	3.24588e-17
Har_00086992	cd40 ligand	5.38659	-0.295963	-0.973996	4.88446	6.01912	-0.130461	-0.00132132	4.25559	1	35732	40872	5	5	30071	27319	31	6.78595e-17
Har_00097917	alpha-glucosidase	3.45933	1.00667	1.00409	1.32175	3.48899	0.764906	1.81599	1.94234	29	1749	2029	1213	45	3162	277	300	1.07726e-16
Har_00101455	alpha-glucosidase	3.44142	0.94792	1.10134	1.41113	3.42544	0.77095	1.71233	1.95355	34	1988	1679	975	52	3115	363	296	1.40548e-16
Har_00108100	peptidoglycan recognition protein	2.92318	1.62505	1.11471	2.50601	2.18131	0.899218	1.12878	2.4762	90	585	1632	124	341	2314	1752	139	1.49424e-16
Har_00048172	alpha-glucosidase	3.40225	0.932553	1.02447	1.27366	3.34092	0.833091	1.61686	1.79364	35	2063	1949	1348	59	2683	491	398	4.28272e-16
Har_00012829	---NA---	2.65588	3.76167	-1.14878	1.8081	2.47653	3.66066	-0.998825	2.02044	155	31	41806	432	196	38	41579	263	5.1582e-16
Har_00066924	---NA---	2.57367	3.65511	-1.1879	1.89193	2.44468	3.65425	-0.960022	2.1826	172	40	41954	369	212	39	41442	199	5.30024e-16
Har_00072420	alpha-glucosidase	3.29983	0.946218	0.984642	1.36585	3.22099	0.722233	1.50448	1.77518	42	1994	2113	1081	66	3463	663	412	8.71606e-16
Har_00202898	---NA---	4.44571	1.20111	0.599772	1.23739	4.25661	0.982636	0.596492	1.11033	3	1174	4747	1469	21	1917	6063	2064	9.02989e-16
Har_00216082	fimbriae-associated protein	2.45729	3.60228	-1.35032	1.82274	2.46349	3.56188	-1.3704	2.14132	209	47	42412	422	208	48	42526	212	1.15492e-15
Har_00175365	---NA---	1.22563	0.411504	3.33763	1.98343	1.71658	0.164242	3.38881	2.10624	2908	8398	26	308	919	14137	32	225	1.3351e-15
Har_00099931	1-acyl-sn-glycerol-3-phosphate acyltransferase	2.44254	2.224	0.721362	1.61742	2.23359	2.08858	0.721587	1.56439	213	249	3670	631	313	211	4501	686	1.82788e-15
Har_00023103	alpha-glucosidase	3.07267	0.755969	1.01244	1.22833	3.26909	0.643683	1.44511	1.64426	63	3190	2002	1496	61	4160	791	561	4.94655e-15
Har_00046379	alpha-glucosidase	3.11612	0.6771	0.940373	1.36818	3.22332	0.554092	1.4008	1.63252	59	3913	2331	1072	65	5186	902	581	7.43774e-15
Har_00071695	alpha-glucosidase	3.30984	0.841164	0.939493	1.25466	3.05807	0.489086	1.51019	1.34866	41	2565	2337	1411	82	6071	648	1137	9.28282e-15
Har_00049815	tissue factor pathway inhibitor	-1.13827	0.42485	3.85688	4.07883	0.0555089	-0.530897	3.23501	3.68904	40513	8075	13	16	28338	38342	35	51	9.63154e-15
Har_00048170	alpha-glucosidase	3.23247	0.742491	0.588041	0.910236	3.27884	0.696081	1.50559	1.8374	49	3295	4871	3186	60	3703	658	362	9.67761e-15
Har_00058586	alpha-glucosidase	3.06173	0.647379	0.95866	1.38071	3.15847	0.607096	1.29602	1.64206	66	4238	2231	1053	72	4575	1170	563	1.04055e-14
Har_00162107	---NA---	3.57763	0.882294	-4.48321	2.41368	3.63504	1.1038	-3.18421	2.15734	19	2324	43836	148	42	1478	43698	207	1.17395e-14
Har_00000948	cytochrome p450	2.25047	1.45391	1.55854	0.781844	2.2632	1.24046	1.81498	0.870974	297	769	616	4408	293	1080	279	3836	1.53283e-14
Har_00083294	phosphoglucomutase 2	3.6205	1.00097	-3.36726	1.94862	3.69367	1.127	-1.83491	2.17303	18	1770	43708	336	39	1404	43167	202	1.6304e-14
Har_00033713	larval cuticle protein	-0.612639	-0.405434	2.3124	5.1629	-0.835316	-0.862958	3.30755	5.84838	35988	37650	140	3	38842	40704	33	13	2.81696e-14
Har_00212812	---NA---	1.8676	0.860001	1.28772	1.10821	2.61799	1.46571	1.43189	1.26449	653	2449	1129	1961	156	635	816	1406	2.93671e-14
Har_00118735	allantoicase	2.36919	2.23299	-0.895789	1.83178	2.25208	2.0786	-0.594847	2.14363	238	246	40162	414	298	213	39300	211	3.73949e-14
Har_00191126	regulatory protein cii	2.06431	2.85263	-0.531634	1.96648	1.72974	2.71062	-0.717854	1.97787	441	110	30132	322	896	112	40233	284	3.93872e-14
Har_00085402	glutathione transferase zeta	2.92357	1.4293	-0.262291	1.45194	2.92443	1.39359	0.26221	1.75193	89	799	24977	885	99	744	16241	433	5.94213e-14
Har_00053061	galactosesoluble 9	1.62616	0.709594	0.722664	2.58444	2.18844	0.60146	1.05847	2.35132	1100	3593	3654	111	338	4645	2052	159	5.99283e-14
Har_00058095	---NA---	1.86525	-3.84485	1.26783	4.38898	1.41529	-3.49434	1.25748	4.53421	659	43775	1185	11	1863	43724	1295	24	6.94784e-14
Har_00137586	---NA---	1.61089	2.09535	0.840782	1.62475	0.221323	1.58772	1.83614	1.65417	1146	298	2855	616	24701	485	268	551	7.75432e-14
Har_00121458	---NA---	3.26067	1.78731	1.21555	0.66004	3.06908	1.9701	0.337081	0.0540123	46	457	1316	5978	79	248	12406	28666	8.40963e-14
Har_00046382	alpha-glucosidase	3.0129	0.563169	0.705366	1.17063	2.94333	0.510593	1.23342	1.58174	76	5381	3802	1706	94	5750	1385	662	9.59366e-14
Har_00046809	lysozyme	1.37184	-1.54296	2.14688	3.41341	1.28104	-2.03481	1.74756	3.1775	2016	42864	199	38	2496	43202	329	75	1.26893e-13
Har_00065141	---NA---	2.80036	-1.13981	-0.266927	3.36272	2.86062	0.902641	0.137297	3.3199	114	42166	25074	42	109	2290	21980	69	1.3986e-13
Har_00018290	glutathione transferase zeta	3.05027	1.38461	-0.396445	1.39448	2.826	1.21298	0.27675	1.63338	68	856	27903	1014	117	1154	15472	579	1.45379e-13
Har_00131017	regulatory protein cii	1.81201	3.22229	-0.391925	2.07134	1.04312	2.48141	-0.46895	2.08523	739	78	27807	263	4158	136	37893	234	1.54263e-13
Har_00211532	---NA---	1.55217	1.22768	1.35384	1.71953	2.71952	1.6255	-0.312239	1.27902	1319	1114	969	512	137	445	35543	1346	1.55173e-13
Har_00182918	---NA---	2.05735	1.68474	0.671036	1.58253	2.27071	1.92937	0.0860887	1.14292	449	526	4070	665	290	263	23838	1900	1.61153e-13
Har_00204152	---NA---	2.01397	2.81648	-0.756559	1.79777	1.68056	2.43432	-1.05011	1.69696	497	115	37911	441	1000	141	41748	503	2.06488e-13
Har_00010604	tan cg12120-pa	1.33004	2.39631	2.32831	0.542926	0.920353	2.23837	1.85523	0.111247	2232	200	134	7916	5354	170	254	27198	2.17293e-13
Har_00018288	glutathione transferase zeta	2.99326	1.27197	-0.212204	1.39369	2.93291	1.23933	0.0673828	1.57326	80	1029	23695	1019	96	1084	24510	676	2.50115e-13
Har_00219516	---NA---	-0.581709	-0.701965	3.31144	4.75751	0.542368	-0.66418	1.64361	3.62488	35081	40436	28	7	14603	39543	445	56	2.91991e-13
Har_00056829	glucosyl glucuronosyl transferases	3.55405	1.91415	0.289471	0.743271	3.37189	1.73212	-0.681606	0.459297	22	367	9283	4859	55	371	39982	13723	2.97569e-13
Har_00119397	h aca ribonucleoprotein complex subunit 4	2.88967	1.16931	-1.57506	2.17143	2.57387	0.994545	-0.640747	1.91286	98	1267	42808	219	163	1873	39647	319	3.28028e-13
Har_00198360	---NA---	1.30751	3.23109	-0.0647206	1.27475	2.03824	2.90179	-0.841502	1.65465	2356	77	19652	1344	451	95	40955	550	3.37486e-13
Har_00058588	alpha-glucosidase	2.7535	0.590796	0.719887	1.06868	3.07104	0.590993	0.900104	1.44139	124	4991	3680	2178	78	4748	2972	898	3.57815e-13
Har_00239364	---NA---	2.73671	0.676551	-0.635046	2.36513	3.1647	0.56733	-0.365406	2.45158	130	3920	31969	167	70	5030	36466	143	3.64568e-13
Har_00023360	chemosensory protein 11	1.9527	4.22795	-0.928516	0.747251	1.50184	3.85609	-0.723683	1.02771	552	14	40485	4805	1520	26	40267	2537	4.4295e-13
Har_00121191	---NA---	2.02592	0.979827	0.622479	0.989322	2.12343	1.29163	1.22906	1.33097	487	1854	4531	2631	378	934	1399	1191	4.62099e-13
Har_00119628	larval cuticle protein	-1.70281	-1.56836	2.21623	4.82592	-2.04212	-1.65923	2.32414	5.12546	41899	42889	178	6	42376	42864	112	18	5.12906e-13
Har_00237850	---NA---	2.46569	-0.496127	3.32661	1.36075	1.86638	0.360676	1.99363	0.0687108	205	38827	27	1091	659	8229	203	28303	5.33151e-13
Har_00146435	---NA---	1.24389	-0.429424	1.07651	2.51885	4.80264	3.82298	-0.208797	-0.0167077	2771	37990	1767	119	13	27	33530	30870	5.86921e-13
Har_00077016	protein serine threonine	-0.494602	-0.963068	2.03184	4.19267	-1.25844	-0.497076	2.66503	4.74509	31959	41635	243	13	40686	37963	66	23	7.1927e-13
Har_00230643	---NA---	-0.711141	-0.875947	3.88924	3.02021	-0.151772	-0.0706956	2.79676	2.23872	37814	41313	12	64	32484	27980	55	182	7.96646e-13
Har_00128414	---NA---	2.19681	1.22505	0.246989	1.85833	2.27803	1.11448	-0.156681	1.59439	332	1118	10229	388	286	1444	32300	639	9.1642e-13
Har_00058096	---NA---	1.28166	-0.399594	0.386621	3.02194	2.1002	0.275741	1.26783	3.43551	2514	37546	7527	63	395	10258	1263	64	1.06991e-12
Har_00016909	protein serine threonine	-1.15902	-1.71109	2.20869	4.04397	-1.37745	-1.34868	2.809	4.51787	40602	43023	179	20	41062	42352	54	25	1.0715e-12
Har_00014674	glutathione transferase zeta	2.80296	1.1282	-0.166515	1.33803	2.86345	1.06066	-0.0211639	1.43193	112	1361	22549	1169	108	1613	28306	926	1.33899e-12
Har_00104835	carboxylesterase 4 variant 2	2.21297	1.33784	-0.434073	1.12502	2.46636	1.72274	0.181345	1.49914	319	922	28592	1889	205	375	20197	785	1.41304e-12
Har_00211653	---NA---	2.89238	4.41647	3.07473	2.44318	-1.91555	-2.28704	-2.09872	-1.9795	97	11	39	140	42207	43341	43388	43110	1.45479e-12
Har_00039713	---NA---	4.19272	-0.952523	-1.86653	2.16223	4.19006	-0.228211	-0.944524	2.21252	9	41597	43135	223	25	32868	41391	190	1.69834e-12
Har_00002942	allatotropin	2.43728	-0.145013	3.61694	-1.01314	1.98574	-0.000776768	3.86416	0.380691	216	30712	22	40477	499	24564	20	18636	1.96965e-12
Har_00185557	---NA---	0.00737143	0.585216	0.202878	3.38398	1.29019	2.35971	0.204111	3.25837	23544	5075	11245	40	2445	151	19092	72	1.99062e-12
Har_00050802	chemosensory protein csp2	1.44494	0.683189	0.261879	2.27994	2.35185	1.68959	-0.47346	1.54991	1710	3860	9900	185	244	399	37947	703	2.29139e-12
Har_00237222	---NA---	-0.226781	0.536987	2.22268	1.93131	0.749655	1.0719	1.82115	1.34745	27375	5795	175	343	7574	1575	275	1141	2.60122e-12
Har_00043462	chemosensory protein csp2	1.71687	1.05431	0.0486403	2.02504	2.1157	1.27818	-0.0486403	1.6754	909	1573	15365	285	383	974	29306	526	2.62775e-12
Har_00077010	protein serine threonine	-1.03798	-1.53366	2.14562	4.06514	-1.07412	-1.58477	2.31338	4.18401	40071	42854	200	17	40029	42776	114	33	2.74478e-12
Har_00134874	---NA---	3.63552	3.73481	2.54986	2.16025	-1.88373	-2.2996	-2.04964	-1.94374	17	34	89	224	42141	43351	43350	43067	2.86825e-12
Har_00053225	cytochrome p450	2.30181	0.715664	0.291156	1.69843	3.12388	1.04818	-0.478548	1.11751	272	3528	9255	528	75	1662	38002	2031	3.29253e-12
Har_00150428	---NA---	2.81268	1.16574	0.826848	1.39632	6.45987	-0.381436	-0.284656	0.0142198	110	1274	2934	1010	3	36207	35045	29797	3.43771e-12
Har_00091686	glucose dehydrogenase	0.902886	7.82426	-1.19273	0.39083	-0.0326114	7.60743	-0.434626	0.439388	6210	1	41972	11073	30485	1	37445	15009	3.60879e-12
Har_00138506	---NA---	0.941687	-0.767629	1.93024	2.28831	4.48752	2.4803	-1.61787	-1.34325	5711	40790	303	184	17	137	42939	42104	3.99102e-12
Har_00094587	sucrose-6-phosphate hydrolase	-1.85367	-1.36794	1.90473	4.01447	-0.820404	-1.05774	2.38034	4.30811	42121	42610	319	21	38756	41531	104	28	4.11279e-12
Har_00239946	---NA---	2.71812	1.62498	-1.1178	0.540299	3.50526	1.88381	0.582577	0.112393	137	586	41685	7948	44	285	6253	27175	4.13642e-12
Har_00238675	---NA---	1.77587	1.4855	1.9531	0.311762	1.90543	1.44693	1.04919	-0.279707	804	727	292	12806	588	659	2105	35428	4.60958e-12
Har_00030966	cral trio domain-containing protein	0.526013	2.78048	2.11618	-1.32494	0.660356	2.55302	2.36094	-1.12862	12698	121	209	42315	9168	127	106	41448	5.07297e-12
Har_00059387	glucose dehydrogenase	-1.91267	-1.46488	1.85074	4.16755	-1.98406	-1.70189	2.10995	4.25824	42201	42767	361	14	42301	42905	165	30	5.98059e-12
Har_00204724	---NA---	0.621109	0.883535	1.59276	1.90965	2.75029	3.18209	-1.27997	-0.379373	10882	2318	567	359	132	79	42336	36641	6.06165e-12
Har_00006428	sugar transporter	2.79872	1.64785	0.118441	-0.149472	2.66272	1.45953	0.709613	0.565582	116	562	13331	24410	147	643	4643	9193	6.24629e-12
Har_00013378	isoform a	0.729279	-0.186896	1.55663	2.49828	1.53504	0.798023	0.808652	2.0145	8931	32591	620	127	1411	2911	3668	267	6.72847e-12
Har_00008452	short-chain dehydrogenase	2.03726	0.19581	-0.213383	1.71241	2.93002	-0.0298595	0.946205	2.29508	469	14780	23724	521	97	26304	2687	171	7.33067e-12
Har_00007154	gag-like protein	1.82848	3.87895	3.05122	3.03629	-0.599	-1.04534	-0.71816	-0.590634	718	23	41	62	37243	41496	40235	38607	7.35465e-12
Har_00012039	endonuclease-reverse transcriptase	2.63568	2.05744	2.67622	2.09792	-0.12433	0.877197	-0.798485	-0.609382	157	311	69	246	32092	2431	40728	38761	7.4495e-12
Har_00071785	cuticle protein 1	-1.69824	-0.831296	2.14925	3.01499	-1.88105	-1.09876	2.70434	3.81636	41890	41118	197	65	42138	41681	61	46	7.93295e-12
Har_00051379	cytochrome p450	-0.673809	2.30651	3.84666	1.32347	-1.41649	-1.37458	4.14263	0.0368867	37315	228	14	1204	41192	42400	16	29117	8.51592e-12
Har_00160486	---NA---	0.604592	-0.932803	2.53938	2.45108	2.91361	2.3465	-0.90342	-0.671699	11187	41536	90	139	101	153	41239	39222	1.06038e-11
Har_00094590	sucrose-6-phosphate hydrolase	-2.17048	-1.71307	1.73097	3.69776	-1.03305	-1.57915	2.39206	4.13781	42504	43026	435	32	39854	42767	98	36	1.11718e-11
Har_00033710	larval cuticle protein	-2.00572	-2.10223	1.53725	4.05251	-1.93681	-1.77502	2.08236	4.77313	42333	43286	646	19	42246	42977	172	22	1.12771e-11
Har_00039712	---NA---	3.92984	0.0825858	-1.5828	1.95901	3.75994	-0.232918	-1.22535	1.35089	13	18710	42826	331	36	32981	42206	1132	1.42742e-11
Har_00162755	---NA---	1.72314	1.31247	1.14932	1.17311	2.82944	1.39171	-0.169	-0.0420704	897	965	1528	1696	115	750	32596	31469	1.4484e-11
Har_00154218	---NA---	1.82887	1.12103	-0.0681725	1.30974	1.79134	1.0545	0.415375	1.57457	717	1378	19753	1249	786	1645	9516	670	1.46654e-11
Har_00081657	glycoside hydrolases	3.15587	0.95134	-1.97626	0.953226	2.92534	0.633757	-1.48351	1.42154	54	1971	43212	2850	98	4270	42739	942	1.61166e-11
Har_00140775	---NA---	2.60238	1.9581	-1.06354	-0.635023	2.98629	-0.299065	2.00001	0.794746	167	346	41430	32266	89	34574	201	4749	1.65578e-11
Har_00023359	chemosensory protein 11	1.53247	3.95906	-1.07211	0.415508	1.01607	3.60724	-0.219822	0.965558	1391	19	41474	10520	4382	45	33761	2988	1.67404e-11
Har_00116051	glycerophosphate oxidase-isoform c	2.53249	0.420035	0.952074	0.530513	2.53063	0.511491	1.1121	0.788771	187	8193	2270	8131	180	5730	1819	4825	1.86821e-11
Har_00020054	glycoprotein hormone beta subunit	0.320942	-1.16937	1.96007	2.7489	-0.408435	-0.881493	2.27577	2.97556	17047	42231	284	89	35588	40810	115	86	1.90751e-11
Har_00193569	---NA---	-0.330364	-0.0883884	2.13708	2.72086	2.68915	2.77783	-2.01032	0.0883884	28600	27540	202	93	144	105	43326	27789	1.96585e-11
Har_00102644	short-chain dehydrogenase	2.16923	1.57535	0.658238	0.473832	1.92213	1.2859	0.562489	0.57414	352	625	4182	9289	570	947	6564	8931	1.97371e-11
Har_00085213	viral a-type inclusion protein repeat containing protein	4.78567	3.88024	0.555867	1.37641	0.0515728	-0.443131	-0.204578	-0.0515726	2	22	5193	1062	28420	37215	33421	31674	1.98277e-11
Har_00185177	---NA---	2.7501	0.665749	-0.35466	1.78585	2.41599	0.0699577	0.000153542	1.82938	126	4053	27066	450	221	19937	27217	365	1.98693e-11
Har_00071784	cuticle protein 1	-1.72642	-1.14378	2.02314	2.77194	-2.3445	-1.38895	2.56661	3.6714	41934	42176	247	85	42695	42436	77	53	2.00373e-11
Har_00196434	---NA---	-0.346694	-0.854663	2.32043	2.48858	3.42736	2.39846	-2.92014	-1.23407	28795	41229	137	130	51	148	43656	41807	2.1258e-11
Har_00014508	---NA---	1.73085	1.33647	0.719665	1.17211	1.38383	0.893157	0.606928	1.10636	885	923	3682	1699	1994	2348	5917	2082	2.151e-11
Har_00214987	---NA---	1.90888	2.51209	0.689821	1.70497	0.482819	2.52176	0.112165	0.136391	609	173	3914	525	17595	132	22871	26545	2.22786e-11
Har_00205275	---NA---	2.17828	1.46776	-1.49536	1.20619	2.09545	1.24301	-1.36321	1.34466	345	744	42698	1581	397	1072	42512	1149	2.62882e-11
Har_00182141	---NA---	3.3221	4.17583	1.61932	1.93291	-1.81596	-1.69019	-1.91942	-1.61932	39	15	542	342	42031	42896	43253	42667	2.63323e-11
Har_00206529	---NA---	4.35142	3.30087	1.05353	1.73657	0.0578935	-0.490569	-0.263883	-0.0578938	5	71	1852	498	28288	37891	34645	31797	2.82148e-11
Har_00117642	glycoside hydrolases	3.22841	0.964613	-2.77342	0.929719	2.84673	0.395777	-1.64262	1.46318	50	1918	43576	3045	111	7548	42969	854	2.85519e-11
Har_00126405	---NA---	0.278796	1.02211	1.5599	1.5416	0.6099	0.825139	1.25821	1.47941	17940	1685	614	742	10338	2729	1293	820	3.00649e-11
Har_00227606	---NA---	2.3471	1.77278	0.392535	0.626895	2.20119	1.73785	0.208928	-0.11774	249	464	7434	6477	327	367	18837	32912	3.0207e-11
Har_00117641	glycoside hydrolases	3.08358	0.668636	-1.98457	1.00701	2.94569	0.645331	-1.62379	1.41749	61	4019	43219	2506	93	4142	42946	957	3.06792e-11
Har_00155225	---NA---	1.79493	1.86693	0.641744	-0.0560245	1.86345	1.81902	0.991315	0.0715342	767	396	4328	22340	668	319	2403	28220	3.09708e-11
Har_00090452	cg8192 cg8192-pa	0.930094	5.53152	-0.96644	-1.38789	0.640573	5.40496	-0.0317097	-1.01679	5853	2	40802	42490	9579	2	28715	41051	3.34482e-11
Har_00014616	sugar transporter	2.80036	1.4968	0.128702	-0.253142	2.62598	1.37786	0.546771	0.35797	115	711	13069	26578	155	785	6847	19655	3.39407e-11
Har_00075900	histidine-rich protein iii	2.47225	1.8795	-2.64792	-1.7154	3.13727	2.05227	0.167208	0.564882	203	392	43540	43038	74	224	20801	9216	3.45814e-11
Har_00045823	---NA---	1.64443	0.925563	0.282579	0.865911	1.65493	0.453206	1.21182	1.58348	1054	2095	9430	3542	1053	6628	1469	660	3.64229e-11
Har_00196369	---NA---	2.84473	0.924486	-0.420228	1.6459	2.78874	-0.255323	-0.245636	1.40583	107	2103	28345	582	123	33577	34298	988	3.79148e-11
Har_00048406	---NA---	1.91439	0.105939	0.253985	2.02833	2.27288	0.738179	-0.105939	1.62979	599	17879	10071	281	288	3350	30927	583	3.84774e-11
Har_00014614	sugar transporter	2.63034	1.20122	-0.135125	0.00610065	2.51601	1.19113	0.887702	0.55166	160	1173	21679	20316	186	1214	3064	9590	4.00265e-11
Har_00045825	---NA---	1.52222	0.779052	0.969509	1.16388	1.99227	0.954387	0.426778	0.869828	1427	2995	2181	1728	491	2038	9206	3846	4.16485e-11
Har_00049347	clathrin light chain	-0.262732	-1.00409	2.22022	2.65749	3.06737	2.16146	-2.63421	-1.72565	27808	41768	176	97	81	191	43569	42808	4.17573e-11
Har_00092675	cg8192 cg8192-pa	1.29162	5.08105	-1.43105	-1.21933	1.12405	4.71531	-1.83219	-0.493031	2457	4	42583	41924	3477	6	43166	37774	4.3558e-11
Har_00224787	---NA---	1.51499	4.91645	-0.173038	-1.45428	0.893757	4.57869	-0.478101	-1.54768	1446	6	22709	42647	5649	8	37999	42548	4.48056e-11
Har_00079365	---NA---	2.50041	-1.9736	-1.06398	2.779	2.46542	-1.55889	-0.176723	3.22702	195	43227	41433	84	206	42734	32778	73	4.50998e-11
Har_00047411	mgc89905 protein	0.0435247	-2.17695	1.51172	2.26297	4.18564	2.56363	-1.9758	-0.296291	22720	43326	670	193	26	126	43303	35653	4.69851e-11
Har_00171747	---NA---	-1.56321	-1.04962	2.62499	2.47792	-0.307038	1.11955	1.96364	0.917044	41658	41915	80	133	34523	1424	214	3370	4.80712e-11
Har_00169433	---NA---	3.49848	2.39167	3.22234	1.3551	-1.36519	-1.85017	-1.53414	-1.36582	28	201	33	1116	41014	43051	42827	42156	4.82212e-11
Har_00046416	riddle 4	0.492461	3.25977	1.5311	-2.88684	1.05209	3.13352	1.1585	-2.54986	13386	75	651	43605	4079	81	1640	43490	4.90134e-11
Har_00046660	chemosensory protein	2.34046	0.706693	-0.78882	1.47744	2.14087	0.623766	-0.180453	1.74937	252	3622	38644	845	366	4386	32872	438	5.02749e-11
Har_00107621	elegans proteinpartially confirmed by transcript evidence	1.50203	2.06318	-0.0684004	-0.659121	1.70722	2.13041	1.30765	0.506383	1492	308	19762	32496	937	200	1143	11117	5.12858e-11
Har_00074202	isoform a	2.00528	0.526578	0.445886	1.18059	1.78027	0.494942	0.678425	1.44548	504	5988	6608	1674	811	5980	4973	888	5.21801e-11
Har_00078421	membrane-associated lps-inducible tnf alpha factorprotein	2.8054	4.45586	1.97914	1.55407	-1.55407	-2.05272	-1.76693	-1.62677	111	10	275	712	41568	43210	43118	42678	5.2427e-11
Har_00167430	---NA---	1.05919	0.299206	2.72644	-0.940004	2.33046	0.684627	1.46395	0.608775	4331	11414	64	38753	256	3802	750	8031	5.24575e-11
Har_00144675	---NA---	1.42969	0.288765	2.12051	0.563968	2.74781	0.240962	0.711677	0.931502	1767	11737	207	7512	134	11313	4616	3248	5.3493e-11
Har_00041002	chemosensory protein 7	1.55508	3.63568	-1.09137	0.278701	1.58735	3.54687	-0.707201	0.564955	1307	44	41560	13523	1247	50	40172	9211	5.44198e-11
Har_00003105	allatotropin	2.22701	-1.24946	2.8486	-0.222777	1.92446	-1.04688	2.98352	-0.634783	311	42420	55	25954	568	41501	44	38956	5.55323e-11
Har_00186146	---NA---	1.73087	0.716987	0.526507	1.14939	1.71435	0.813272	0.653116	1.16833	884	3516	5553	1783	922	2811	5311	1801	5.56769e-11
Har_00079861	cral trio domain-containing protein	-0.271576	1.54659	1.8606	0.0645638	1.36278	1.98931	1.77581	-1.70356	27927	652	354	18565	2085	244	304	42775	5.77754e-11
Har_00117051	adenylate cyclase	2.1343	0.856911	0.332831	0.456848	1.83785	1.40269	1.19244	0.465548	376	2468	8466	9653	705	733	1530	13238	5.79287e-11
Har_00098624	hemolin	3.26212	0.746979	0.698449	-0.312284	3.2431	0.565211	0.689634	-0.12881	45	3257	3849	27674	63	5054	4847	33115	5.82287e-11
Har_00197727	---NA---	2.44769	1.65098	0.0525317	0.65768	2.14398	1.98986	-0.134992	0.115445	212	560	15242	6017	362	242	31757	27084	5.98736e-11
Har_00126815	---NA---	2.23144	1.86469	-0.331365	-0.829894	2.57985	-1.41813	1.12264	1.60479	309	398	26564	34033	161	42491	1780	621	6.13597e-11
Har_00164167	---NA---	3.12082	3.82167	1.56788	2.02034	-1.56788	-2.07834	-1.79161	-1.66933	58	26	596	287	41592	43227	43135	42719	6.23675e-11
Har_00115528	beta--glucan recognition protein 2	2.02132	0.820446	0.286482	0.759272	2.10237	0.777691	0.650138	1.05463	491	2699	9344	4665	393	3065	5349	2356	6.3996e-11
Har_00072663	domain containing 24	1.53328	0.0235243	-1.01774	1.8733	2.29919	1.37217	-0.331216	2.00332	1385	20997	41167	382	276	792	35874	271	7.09278e-11
Har_00065140	---NA---	2.52607	-1.02652	-1.40112	2.64314	2.2624	-0.504234	-0.294082	3.12612	188	41837	42532	99	294	38049	35207	78	7.42501e-11
Har_00105054	---NA---	2.89535	1.50168	0.307302	0.309218	2.57784	1.15463	0.0525179	0.140286	95	702	8947	12860	162	1325	25019	26450	7.95461e-11
Har_00070453	cg31522-isoform b	1.72563	2.00912	0.461902	-0.443908	1.55284	2.20661	1.04681	-0.600147	891	320	6399	29882	1338	182	2127	38684	7.9724e-11
Har_00002957	allatotropin	1.56599	-0.258719	1.73733	-0.277209	1.57035	-0.110901	2.87007	1.32339	1273	34886	424	27034	1288	29391	47	1214	8.02446e-11
Har_00230497	---NA---	1.61495	4.91347	-0.406226	-1.52942	0.988436	4.30698	-1.11883	-1.69965	1133	7	28081	42778	4638	14	41934	42764	8.09613e-11
Har_00133324	---NA---	1.15179	2.19583	-0.22087	0.0599277	1.30054	1.37966	0.401566	2.3921	3478	260	23918	18665	2390	782	9926	150	8.19859e-11
Har_00000556	cytochrome p450 cyp4s4	2.57932	0.798459	-0.312003	1.18592	2.55604	0.531634	-0.261605	1.19178	170	2859	26132	1655	171	5474	34602	1688	8.38729e-11
Har_00115780	cg14590 cg14590-pa	1.73869	2.09764	1.51125	1.13527	3.37561	-1.03294	-0.8833	-0.666279	875	294	672	1849	54	41440	41150	39188	8.41805e-11
Har_00224312	---NA---	0.894899	1.07728	2.65075	2.51113	1.3134	0.606284	-0.178922	-0.511954	6314	1494	76	122	2326	4586	32832	37958	8.48567e-11
Har_00141130	---NA---	2.36426	0.610641	0.940374	-0.0830085	2.34138	1.35993	0.962019	-0.354625	241	4704	2330	22980	252	807	2600	36359	8.51654e-11
Har_00228058	---NA---	2.91191	1.99745	-0.752054	0.304314	2.4649	1.62971	-0.576573	0.283104	93	323	37803	12968	207	441	39123	22257	8.54291e-11
Har_00145366	---NA---	3.03349	1.09425	0.00151157	0.27201	3.13918	1.03881	0.26363	0.214412	72	1449	17135	13684	73	1699	16153	24409	8.73033e-11
Har_00228742	---NA---	2.73951	1.95886	-0.831878	0.280873	2.3968	1.63555	-0.248528	0.431577	128	344	39359	13455	227	434	34351	15500	8.92681e-11
Har_00074200	isoform a	1.89081	0.14349	0.447981	1.78433	2.20086	0.504851	0.346317	1.16879	624	16606	6575	452	328	5827	12031	1799	9.29713e-11
Har_00024207	cral trio domain-containing protein	1.03138	2.09707	1.35933	-0.75287	0.973741	1.96216	1.5397	-0.828546	4627	295	957	33395	4786	253	607	40143	9.39334e-11
Har_00195415	---NA---	0.948126	1.19058	-0.0794754	2.09144	1.10067	1.08783	-0.519755	2.23164	5629	1203	20094	250	3648	1528	38533	185	9.86505e-11
Har_00152344	---NA---	1.74129	-0.421526	1.3788	0.750789	1.65029	-0.0805268	2.2411	1.03201	865	37881	908	4765	1064	28338	127	2510	9.94461e-11
Har_00047462	cg8192 cg8192-pa	1.3627	4.79017	-1.96157	-1.70027	1.37222	4.41929	-0.870001	-0.778266	2063	9	43206	43013	2037	12	41091	39893	1.00905e-10
Har_00002951	allatotropin	2.02167	-0.238266	3.17437	-1.00324	1.04899	-0.0584409	3.55388	0.337817	490	34312	35	40358	4108	27526	26	20440	1.04155e-10
Har_00000012		2.21733	0.66358	-0.0206089	1.42624	2.42126	0.631674	-0.184197	1.10238	316	4073	18193	931	220	4295	32947	2104	1.04212e-10
Har_00115598	centromere kinetochore protein zw10	2.22713	0.49149	0.0654936	0.978089	2.44224	1.10603	-0.458245	1.24752	310	6673	14862	2704	216	1466	37758	1466	1.06343e-10
Har_00033141	---NA---	1.93743	0.819639	1.23522	1.26764	1.54961	0.159024	0.786517	0.625483	568	2704	1266	1369	1345	14403	3869	7620	1.10952e-10
Har_00220574	---NA---	2.45717	0.501258	1.15416	-0.727805	2.68276	0.459435	1.54214	-0.804191	210	6469	1511	33145	145	6530	601	40019	1.13077e-10
Har_00059018	short-chain dehydrogenase	-1.28052	-1.81652	2.66772	2.53343	2.38503	1.96008	-1.2412	-1.4588	41021	43111	72	117	231	254	42248	42377	1.14211e-10
Har_00140062	---NA---	3.22649	2.72786	1.01671	2.0339	-0.088959	-0.29008	0.364176	-0.341851	51	127	1986	278	31525	34384	11293	36197	1.15639e-10
Har_00211409	---NA---	2.01816	1.56182	0.165438	0.768391	1.38043	0.917122	0.730369	0.799559	494	638	12127	4557	2009	2216	4416	4692	1.17255e-10
Har_00187856	---NA---	3.5617	3.14798	1.16145	2.02534	-0.476938	-0.985521	-0.799569	-0.545301	20	83	1483	284	36210	41273	40733	38252	1.18816e-10
Har_00202572	---NA---	-0.116512	1.75299	0.420357	1.68517	-0.185038	1.69902	0.51634	1.81777	25937	480	7000	538	32964	392	7422	378	1.24049e-10
Har_00067202	zinc carboxypeptidase	1.88149	3.54247	0.257754	0.793852	0.281077	3.51885	-0.282715	-0.0351338	636	49	9988	4283	23321	52	35010	31312	1.29344e-10
Har_00216000	---NA---	2.38452	1.485	-0.3945	0.430175	2.81049	1.72717	-0.323093	0.257501	234	728	27867	10230	119	372	35737	23073	1.29371e-10
Har_00035256	neuroserpin precursor (serpin i1) (protease inhibitor 12)	1.27164	4.36322	-0.993009	-0.130297	1.27363	4.21796	-0.966784	-0.266698	2572	12	40998	24013	2523	16	41471	35264	1.30915e-10
Har_00092677	cg8192 cg8192-pa	0.845792	5.08176	-1.30277	-1.45924	0.728471	4.89715	-1.30731	-0.773835	7021	3	42311	42659	7878	4	42397	39871	1.47797e-10
Har_00010973	cg16800 cg16800-pa	3.53771	0.62754	-1.27692	0.689411	3.25331	0.265948	-0.673937	0.941242	24	4463	42251	5551	62	10521	39921	3167	1.51202e-10
Har_00050556	hemolin	3.22211	0.666695	0.0137725	-1.01823	3.00127	0.824012	0.979995	0.168522	52	4039	16551	40536	85	2737	2483	25688	1.52601e-10
Har_00032984	sugar transporter	2.85965	0.931028	0.678205	-0.502993	2.64489	0.830728	0.652172	-0.553483	104	2070	4005	30697	148	2699	5326	38318	1.57465e-10
Har_00060859	cytochrome p450	2.12602	0.517849	-0.0522518	1.08309	2.63807	0.874459	-0.00954914	1.07374	385	6148	19271	2086	150	2446	27782	2247	1.59053e-10
Har_00107148	cytochrome p450	-0.970986	-0.563094	2.18174	3.75687	0.0225248	-0.296541	1.01455	2.72637	39738	39447	186	31	29067	34530	2297	105	1.59682e-10
Har_00022377	cellular retinaldehyde-binding protein	-0.995595	1.69891	2.08041	-0.818335	3.45707e-05	1.84946	1.66879	0.860548	39860	516	219	33927	29700	301	407	3961	1.60736e-10
Har_00193068	---NA---	3.31574	0.774922	-1.24972	0.613061	3.2412	0.735217	-1.29569	0.641481	40	3038	42160	6709	64	3375	42369	7215	1.65637e-10
Har_00153223	---NA---	-0.5665	-0.815904	1.73539	2.36774	-0.150981	-0.0569026	2.33663	2.08897	34576	41031	428	165	32474	27466	110	233	1.67151e-10
Har_00135635	---NA---	3.13392	3.15759	2.44326	1.26211	-1.70477	-2.22077	-1.97725	-1.76179	56	80	111	1391	41850	43318	43305	42863	1.69874e-10
Har_00228056	---NA---	2.71685	2.02552	-1.11791	0.291075	2.30396	1.63539	-0.52771	0.304081	139	316	41686	13229	272	436	38630	21588	1.74834e-10
Har_00237431	---NA---	1.16642	2.10371	1.01882	-0.223339	1.17346	2.06674	1.06257	-0.324021	3350	292	1973	25965	3131	221	2034	35986	1.85232e-10
Har_00112918	---NA---	0.858499	2.75346	-0.73371	1.20502	0.54489	2.58877	-0.0918536	1.40469	6851	124	37178	1586	14448	121	30556	992	1.93722e-10
Har_00190836	---NA---	0.835218	0.014657	0.0721808	2.49224	1.98833	1.316	-0.628767	1.67113	7171	21393	14632	129	497	890	39560	531	1.96361e-10
Har_00119760	orf	4.28848	2.5574	0.473468	2.11895	-0.37278	-0.80029	-0.648651	-0.361323	6	162	6227	235	35234	40401	39710	36435	2.13796e-10
Har_00007216	---NA---	1.76045	1.1313	1.43913	-0.908908	1.63072	0.989112	1.27106	-0.26664	830	1350	782	37677	1114	1895	1249	35263	2.24019e-10
Har_00000287	cytochrome p450	1.43134	1.05311	0.683596	0.0840282	1.75291	0.827663	1.39703	0.636921	1759	1579	3960	18069	860	2715	917	7332	2.27694e-10
Har_00023904	cg3706 cg3706-pa	-1.27714	0.973659	1.2266	1.74456	-1.15298	0.909116	1.07231	1.83748	41006	1883	1284	488	40295	2255	1981	361	2.29449e-10
Har_00025063	pol protein	0.988294	3.37219	2.97238	2.94896	-0.943019	-1.56854	-1.23177	-1.13732	5152	65	48	67	39418	42753	42220	41486	2.32006e-10
Har_00180668	---NA---	2.2778	1.4117	1.28171	2.51856	0.503707	-0.849303	-0.686743	0.882659	281	821	1145	120	16700	40644	40023	3704	2.32779e-10
Har_00041467	ku p80 dna helicase	1.11188	2.74918	3.67013	2.08851	-0.23495	-0.56738	-0.27655	-0.0695944	3844	125	19	251	33639	38710	34871	32037	2.43286e-10
Har_00009614	isoform b	1.63874	1.9843	-1.28749	0.375825	1.72774	1.85905	-0.356444	1.11269	1064	331	42273	11417	899	297	36316	2050	2.46585e-10
Har_00117943	heat shock protein	1.30559	0.989645	0.932263	1.02206	1.90779	1.08284	0.268343	0.551515	2368	1821	2379	2413	584	1543	15942	9593	2.48962e-10
Har_00101583	transposase orfa	1.04558	1.89153	1.46783	-0.698303	1.09685	1.59926	1.15563	0.0313225	4462	387	727	32872	3677	471	1647	29272	2.51463e-10
Har_00103058	carboxypeptidase b	1.51966	3.28722	-0.487856	-0.0318003	1.36239	3.22837	0.178469	0.421825	1436	73	29472	21690	2090	75	20351	16204	2.52799e-10
Har_00000810	cytochrome p450	1.27713	0.271317	1.15227	0.775125	1.22376	0.450759	1.54873	1.24138	2540	12291	1517	4472	2810	6670	591	1488	2.54768e-10
Har_00068612	kazal-type proteinase inhibitor	1.76612	0.826909	-0.231763	1.35801	2.18902	1.22999	-1.11396	0.870946	821	2658	24200	1105	336	1113	41924	3837	2.56199e-10
Har_00001738	zinc carboxypeptidase	0.108756	1.90514	0.109486	0.830165	2.21273	3.92162	-0.108756	-0.609633	21445	377	13584	3887	320	22	31004	38765	2.63605e-10
Har_00179318	---NA---	1.42806	-0.529246	2.50565	1.48631	1.464	-0.337677	1.39479	0.489356	1773	39137	98	833	1661	35376	925	11814	2.65459e-10
Har_00194323	---NA---	0.855123	-0.756531	1.36255	1.99248	3.35423	1.52687	-1.48617	-0.217359	6893	40738	947	301	56	554	42744	34548	2.67629e-10
Har_00186670	---NA---	2.71766	3.0122	1.86379	2.05285	-1.0775	-1.49898	-1.27961	-1.04513	138	96	352	270	40040	42641	42334	41138	2.73227e-10
Har_00197412	---NA---	1.49164	-0.550921	0.523205	2.17553	3.79992	0.27019	-0.484444	0.862062	1531	39334	5591	218	33	10409	38074	3946	2.76447e-10
Har_00112185	neurexin domain-containing protein	2.5486	1.35702	-0.285931	0.305185	2.14114	0.884296	0.327067	0.680719	181	895	25526	12946	364	2387	12795	6472	2.81103e-10
Har_00000806	cytochrome p450	2.34836	0.676884	-0.550537	0.648595	2.32968	0.576056	0.27252	1.36722	248	3915	30402	6157	257	4917	15716	1081	2.84754e-10
Har_00121476	---NA---	1.5927	0.473773	-1.05533	-0.324602	2.56173	0.484033	1.30338	1.87764	1191	7031	41387	27892	170	6150	1154	337	2.86844e-10
Har_00133101	---NA---	2.20894	0.331562	2.6687	1.35465	0.923783	-0.127492	0.775536	0.254174	322	10449	71	1118	5319	29979	3987	23165	2.87058e-10
Har_00168133	---NA---	-0.604895	-0.462616	1.21073	1.01895	3.99951	0.399526	1.13228	1.0348	35757	38434	1325	2437	28	7479	1745	2478	2.93265e-10
Har_00030965	cral trio domain-containing protein	-0.0623198	2.31786	1.99527	-1.64203	0.243851	2.14673	1.76062	-1.9244	25058	225	263	42938	24188	195	314	43044	2.96222e-10
Har_00010608	tan cg12120-pa	1.48522	1.47423	1.12164	-0.212626	1.22872	1.16731	1.43948	-0.0226083	1544	737	1604	25739	2781	1282	804	31017	3.04838e-10
Har_00089541	glucosyl glucuronosyl transferases	2.49855	0.551421	-0.129038	1.126	2.4944	1.68461	-0.440448	-0.0893741	198	5554	21500	1886	193	401	37524	32407	3.06277e-10
Har_00000847	cytochrome p450	2.19921	0.616278	0.0200462	1.2236	2.49216	0.658442	-0.318041	0.855637	329	4625	16330	1522	194	4034	35655	4012	3.08987e-10
Har_00086382	phosphonate abcperiplasmic phosphonate-binding protein	1.95772	1.39669	0.0643358	0.667731	2.0249	1.37988	-0.24765	0.58198	547	841	14897	5858	467	781	34337	8721	3.19994e-10
Har_00004014	cytochrome p450	0.306726	0.118977	-0.118977	3.11287	1.50279	1.11891	-1.23231	2.4839	17347	17451	21211	57	1515	1426	42223	134	3.26498e-10
Har_00114917	domain containing 3	0.179824	-0.473422	2.75425	3.34597	2.59815	0.143511	-0.131858	0.0453289	20053	38564	61	44	158	15175	31657	28888	3.32147e-10
Har_00135013	---NA---	2.32823	1.0164	-0.817497	0.196419	2.15197	0.592803	0.457458	1.33179	260	1711	39150	15414	355	4734	8490	1189	3.32376e-10
Har_00069749	protease inhibitor 1	1.35548	1.75469	0.474233	0.0204897	1.31473	1.53442	0.973886	0.491799	2107	477	6210	19820	2319	546	2526	11702	3.37892e-10
Har_00017955	mitochondrial ribosomal	2.81727	-3.2085	-0.0519433	1.84151	2.58335	-0.658968	-1.98445	1.71801	109	43678	19265	401	160	39496	43309	475	3.48948e-10
Har_00162342	---NA---	2.40141	3.24944	2.41005	1.36671	-0.571824	-0.905809	-0.660341	-0.47412	228	76	121	1076	37052	40925	39805	37619	3.73856e-10
Har_00001602	ensangp00000017373-like protein	1.50351	1.4377	0.807491	-0.45084	1.22463	1.28474	1.54237	0.0144863	1483	791	3064	29997	2805	948	600	29784	3.73915e-10
Har_00001729	zinc carboxypeptidase	1.68869	3.67459	-0.514311	0.0903416	0.970737	3.1191	-0.0636287	0.296598	967	39	29882	17915	4818	82	29775	21814	3.78093e-10
Har_00048313	isoform g	1.83071	2.11028	0.238914	-0.458817	1.45117	1.6523	0.810308	-0.0010252	712	289	10407	30106	1713	423	3658	30322	3.78154e-10
Har_00207425	---NA---	1.87303	0.939818	-0.0213532	0.634461	1.84367	0.929884	0.298264	1.20105	643	2027	18226	6354	693	2149	14154	1637	3.80114e-10
Har_00039791	regulatory protein cii	2.87394	-0.168295	-0.829575	1.78111	1.75473	0.00596118	0.143357	2.13085	101	31827	39323	455	854	24002	21773	215	4.02764e-10
Har_00182858	---NA---	1.56911	1.19266	-1.4319	-1.09605	2.28326	1.46997	0.896268	0.868197	1264	1200	42586	41261	284	629	3003	3870	4.03816e-10
Har_00024210	cral trio domain-containing protein	1.44898	1.85878	0.888835	-0.539707	1.28851	1.62537	0.984644	-0.453677	1691	402	2615	31181	2451	446	2447	37411	4.04815e-10
Har_00108680	thioredoxin (agap003338-pa)	1.28982	0.273967	-0.0826583	1.33931	2.1073	0.355466	1.13405	1.26944	2469	12205	20185	1166	391	8350	1737	1382	4.05668e-10
Har_00024204	vacuolar protein sorting 25	1.31984	-0.460458	1.34131	2.24249	1.49848	-1.34494	0.680494	1.39457	2290	38405	995	196	1531	42344	4947	1016	4.07867e-10
Har_00003527	hemolin	3.05884	0.510824	0.901243	-0.489166	2.91728	0.353821	0.613834	-0.343151	67	6272	2534	30509	100	8380	5821	36213	4.18827e-10
Har_00147355	---NA---	2.01682	2.69312	-1.17418	0.23197	1.75997	2.44465	-2.00833	0.0848217	495	134	41912	14559	841	140	43323	27884	4.20137e-10
Har_00000005	cytochrome p450	1.13384	0.556552	1.12824	1.03615	1.01149	0.569788	1.22045	1.03324	3633	5483	1592	2339	4423	5004	1440	2500	4.31327e-10
Har_00156854	---NA---	2.88618	2.83728	1.98269	1.57903	-1.06551	-1.619	-1.35444	-1.25255	99	112	272	671	39989	42811	42491	41863	4.4976e-10
Har_00117406	cytochrome p450 monooxygenase	1.30714	1.02444	0.787397	0.219282	1.66282	0.75201	1.22485	0.654593	2358	1675	3213	14856	1034	3261	1420	6937	4.57e-10
Har_00073964	af162221_155 orf155	2.69957	0.621633	-1.59033	0.977785	2.84003	0.711648	-0.874309	0.769062	144	4552	42837	2705	113	3553	41111	5081	4.64885e-10
Har_00061182	imp dehydrogenase gmp reductase	1.20028	1.42424	0.344266	1.08256	0.980133	1.17708	0.454422	0.956752	3080	804	8265	2090	4713	1253	8570	3058	4.83143e-10
Har_00121643	antennal binding protein	-1.09235	0.0727739	2.32202	1.45907	-1.6407	0.309174	2.6866	0.962129	40305	19079	136	871	41729	9411	62	3017	4.88344e-10
Har_00032977	sugar transporter	2.35618	0.985904	0.484979	-0.0723462	2.56757	1.05248	0.367999	-0.237234	246	1833	6073	22726	169	1651	11148	34834	4.9212e-10
Har_00000487	cytochrome family subfamily polypeptide 2	0.649343	0.710722	3.15133	-0.194452	-0.175923	0.67127	3.0866	-1.90077	10358	3580	36	25355	32828	3926	37	43010	5.06646e-10
Har_00071673	isoform a	2.14633	0.918876	-0.458909	0.728738	2.22751	0.893147	-0.227687	1.04568	369	2136	29034	5033	316	2349	33940	2409	5.10145e-10
Har_00119785	gag-pol protein	0.707053	2.14576	-0.0501347	2.36317	0.221097	0.999471	-0.12611	1.61012	9307	276	19205	168	24708	1852	31491	610	5.3168e-10
Har_00031624	---NA---	4.43109	2.53355	1.54724	0.604793	-0.604793	-1.01489	-0.920535	-0.699557	4	170	633	6828	37304	41378	41306	39402	5.3886e-10
Har_00163138	---NA---	2.08161	0.042264	0.412993	1.01233	2.21663	-0.249654	0.91552	1.21027	423	20221	7111	2473	319	33451	2871	1606	5.40119e-10
Har_00030108	cellular retinaldehyde binding protein cg10546-pa	3.13227	1.3822	-0.00332785	-0.0493131	2.41573	1.1725	-0.607284	-0.27786	57	862	17426	22154	222	1267	39382	35398	5.42814e-10
Har_00046998	loc402804 protein	2.31196	0.483759	0.330971	0.627006	2.34041	0.534764	0.483734	0.662069	266	6818	8509	6475	253	5432	8019	6811	5.47371e-10
Har_00062016	---NA---	2.00852	-0.0924206	0.817878	-0.451052	2.16643	0.243881	1.70196	0.847459	500	27775	2998	30001	348	11220	378	4111	5.53116e-10
Har_00064613	isoform a	1.14285	0.799945	1.92079	-0.0914893	0.636102	0.724343	2.07393	0.385605	3548	2844	307	23172	9660	3444	175	18365	5.60141e-10
Har_00208893	---NA---	1.44402	0.976588	-1.06582	0.173949	2.40741	1.3595	0.560044	0.947445	1717	1870	41445	15925	225	809	6604	3123	5.80613e-10
Har_00239366	---NA---	2.30155	0.385247	-0.138038	1.64449	1.63286	0.264366	0.221498	1.31898	273	9034	21766	586	1109	10573	18232	1234	6.05636e-10
Har_00049123	sodium-bile acid cotransporter	2.77981	0.597425	-1.75485	0.497595	2.78895	1.01	-2.47961	0.844378	118	4893	43034	8788	121	1812	43530	4148	6.30875e-10
Har_00237713	---NA---	2.42758	3.3408	1.97287	1.61087	-1.61087	-2.14976	-1.84339	-1.65991	219	67	278	638	41670	43283	43176	42708	6.3167e-10
Har_00147691	---NA---	1.18067	1.17114	-0.970116	-1.23966	1.68831	-0.0112538	4.60322	0.734498	3246	1263	40840	42012	978	25281	9	5560	6.35148e-10
Har_00064539	1-acyl-sn-glycerol-3-phosphate acyltransferase	2.30538	0.0105591	0.840796	1.67868	1.3161	-0.409492	0.463094	1.27633	271	21632	2854	545	2312	36687	8405	1357	6.43795e-10
Har_00218441	---NA---	0.0132484	-0.094656	2.48268	2.30106	-0.013248	-0.836995	1.53621	1.40415	23379	27909	102	180	30083	40584	612	994	6.49337e-10
Har_00216293	---NA---	2.03801	-0.217091	-0.821334	1.72931	2.81529	-0.0377164	0.211645	1.70688	467	33710	39200	501	118	26670	18708	490	6.5094e-10
Har_00084332	serpin-like protein (sep-lp)	1.85637	1.26433	-0.090559	0.0358639	1.92773	1.42191	0.443363	0.560316	680	1041	20409	19335	565	698	8817	9332	6.61513e-10
Har_00157511	---NA---	-0.466031	-1.68651	1.73921	2.22695	2.78876	1.70294	-1.17656	-1.03307	30889	43001	422	198	122	387	42088	41103	6.6157e-10
Har_00170278	---NA---	1.71237	1.03109	-1.35173	0.431586	1.57579	-0.584829	1.15542	2.30123	919	1655	42419	10203	1277	38884	1648	169	6.64387e-10
Har_00119322	ribosomal protein s19	2.15844	1.39783	-0.155281	0.477941	1.73743	0.806523	-0.00553036	1.07213	364	838	22243	9199	885	2852	27573	2256	7.15169e-10
Har_00047057	saccharopine dehydrogenase domain-containing protein	1.16838	0.456649	0.0184147	0.262355	1.63128	0.941202	3.78096	-0.214911	3336	7394	16389	13880	1113	2086	22	34502	7.21668e-10
Har_00121883	tetratricopeptide repeat domainpartial	2.26975	-0.386913	0.580806	1.58259	1.47697	-1.1167	0.77369	1.37358	284	37323	4944	664	1603	41743	4011	1065	7.25896e-10
Har_00119488	nadh dehydrogenase subunit 5	-1.32646	-1.47248	2.68246	2.21932	1.9386	1.59737	-0.924039	-0.625741	41138	42775	68	200	550	475	41315	38883	7.33009e-10
Har_00105868	isoform b	2.03271	0.854866	-1.35713	-0.17921	2.64192	1.23795	0.0954037	1.09634	474	2483	42433	25019	149	1086	23500	2136	7.40674e-10
Har_00019198	odorant-binding protein 1	1.56066	0.440166	1.17622	0.21481	1.42851	0.258923	1.84635	0.552084	1288	7724	1430	14969	1802	10740	258	9572	7.42817e-10
Har_00206676	---NA---	3.33779	0.70183	-0.0627403	-0.405094	3.16103	0.537527	0.411864	-0.235211	38	3671	19595	29259	71	5394	9614	34797	7.47827e-10
Har_00179543	---NA---	1.41822	0.899421	-1.6171	-1.20451	2.51021	1.51033	0.611475	1.07141	1809	2224	42876	41871	188	575	5856	2260	7.54136e-10
Har_00045587	tpa:cuticle protein	0.357928	-0.760698	-0.171491	2.53689	-0.0659769	1.53003	0.833643	2.76019	16276	40760	22665	115	31134	550	3492	101	7.62153e-10
Har_00107901	cg12948 cg12948-pa	2.1791	0.580053	-0.0723906	1.02467	2.00489	0.584351	0.131958	1.04279	343	5137	19891	2397	484	4809	22165	2430	7.68627e-10
Har_00001324	zinc carboxypeptidase	1.2551	2.70662	-0.635354	0.263514	0.877985	2.60649	-0.206998	0.967909	2695	130	31983	13847	5821	118	33482	2974	7.74502e-10
Har_00088901	cral trio domain-containing protein	0.984936	1.97782	0.986464	-1.06874	0.946638	1.76729	1.3542	-0.786879	5187	335	2106	41049	5056	346	1021	39936	7.82004e-10
Har_00078716	cg5976	2.43611	0.906352	-1.32542	0.783212	2.23245	0.600342	-1.005	1.1195	218	2190	42361	4395	314	4655	41603	2020	7.96828e-10
Har_00227415	---NA---	-0.00876594	-0.775268	0.524213	2.75223	2.77838	2.11397	-0.990179	0.291622	24025	40839	5579	88	125	203	41546	21986	8.1484e-10
Har_00066471	antennal binding protein	1.62799	0.537258	1.27277	0.354251	1.44918	0.23834	1.69358	0.410011	1095	5792	1173	11875	1724	11402	382	16901	8.18242e-10
Har_00176613	---NA---	1.1902	2.12034	-1.04305	-0.731173	2.0258	3.8619	-0.0302706	0.104095	3166	283	41316	33172	466	25	28658	27377	8.1914e-10
Har_00004503	lipase	-2.4355	-1.9382	1.45837	2.06307	0.175972	-1.69823	1.8868	2.67786	42775	43199	748	267	25696	42903	242	114	8.1915e-10
Har_00160529	---NA---	2.46553	0.256453	-0.745443	1.55361	1.83832	0.703799	-0.0841334	1.10372	206	12788	37597	713	704	3632	30356	2100	8.40056e-10
Har_00107276	thioredoxin (agap003338-pa)	1.96206	0.494225	-0.069232	0.940493	1.9355	0.235948	0.662511	1.19481	541	6614	19792	2958	553	11471	5183	1673	8.40942e-10
Har_00205129	---NA---	1.77388	0.743082	-3.65611	-3.04213	3.34471	2.26487	0.244534	0.452135	809	3285	43761	43629	58	161	17113	14251	8.43306e-10
Har_00118353	cral trio domain-containing protein	1.26769	0.534357	0.744049	0.512466	2.17456	0.869282	0.862536	0.56664	2603	5843	3514	8493	344	2476	3265	9160	8.43867e-10
Har_00124986	---NA---	2.43624	3.14499	2.13755	1.43111	-2.04911	-1.43111	-2.26045	-2.04644	217	85	201	923	42390	42521	43448	43193	8.44773e-10
Har_00100118	member i	1.52677	0.0289602	0.391921	1.27028	1.4108	-0.087934	1.22152	1.68695	1412	20754	7448	1360	1883	28600	1433	512	8.55975e-10
Har_00194667	---NA---	2.76306	3.12857	1.68001	1.54346	-1.30353	-1.82704	-1.60171	-1.43913	121	87	481	735	40824	43035	42918	42335	8.67015e-10
Har_00191317	tpa: cuticle protein	-1.28184	-1.4996	1.6171	2.64748	-1.72439	-0.391413	1.51806	2.49008	41024	42802	545	98	41892	36386	633	132	8.71728e-10
Har_00203730	---NA---	2.1302	-0.354736	-0.905409	1.7844	2.53211	1.30415	0.0778732	0.478744	380	36784	40254	451	179	912	24118	12346	9.00237e-10
Har_00003525	hemolin	3.24757	0.527948	0.363853	-0.731112	3.20033	0.479417	0.383847	-0.461031	48	5967	7919	33170	68	6220	10527	37481	9.16308e-10
Har_00155145	---NA---	3.4523	1.67332	1.14191	2.3846	-1.11896	-1.67378	-1.38868	-1.2392	32	543	1544	158	40207	42881	42564	41826	9.49561e-10
Har_00119549	---NA---	1.95215	1.52398	0.376846	0.578108	1.33698	0.791817	-0.469878	1.02903	553	678	7702	7274	2202	2960	37905	2533	9.59369e-10
Har_00122235	---NA---	0.816663	0.52773	1.25573	0.726072	2.42154	2.58018	-0.956565	-1.39895	7501	5971	1226	5069	218	125	41430	42230	9.68489e-10
Har_00015804	udp glycosyltransferase 1polypeptide a6	0.0540047	1.39209	-0.0090065	1.83949	0.0090065	1.4123	0.126564	2.15181	22520	848	17702	402	29409	716	22367	208	9.71606e-10
Har_00043619	glucose-methanol-choline oxidoreductase	-2.32411	-2.311	1.06821	3.05675	-1.89806	-2.67269	1.49111	3.68125	42664	43381	1796	61	42172	43501	689	52	9.7265e-10
Har_00064605	surface antigen ariel1	2.33717	1.07736	-1.20608	0.450646	2.33808	0.846789	-0.705046	0.93396	255	1492	42014	9797	254	2588	40147	3227	9.73329e-10
Har_00031352	imp dehydrogenase gmp reductase	2.90949	0.871654	-0.444983	0.940667	2.52373	0.304579	-0.726393	0.540427	94	2388	28787	2956	184	9522	40278	9948	9.78647e-10
Har_00120526	bel12_ag transposon polyprotein	0.817055	1.41205	-1.44885	1.32324	0.689236	1.21044	0.517959	1.6166	7489	820	42612	1207	8540	1160	7395	598	1.00982e-09
Har_00182563	---NA---	3.00674	2.61745	1.66707	1.4579	-0.953947	-1.37907	-1.11299	-0.964941	77	147	491	873	39475	42411	41920	40835	1.01478e-09
Har_00010012	c2h2 zinc finger protein	1.93286	1.17226	-1.09168	-1.97404	2.76928	2.20768	-0.763198	0.493222	572	1257	41563	43238	127	181	40518	11641	1.02244e-09
Har_00026572	nudix (nucleoside diphosphate linked moiety x)-type motif 9	0.0627074	-2.14173	1.94643	1.24517	1.08478	-0.0368199	1.64215	1.50958	22369	43307	295	1445	3775	26638	448	761	1.03321e-09
Har_00051782	hemolin	3.13814	0.567524	0.787937	-0.536984	2.82839	0.283328	0.372972	-0.506401	55	5328	3211	31144	116	10059	10921	37913	1.03328e-09
Har_00188994	dopa decarboxylase	1.56116	0.87545	-0.274883	-0.483435	1.86201	3.24126	0.402052	0.47878	1284	2365	25253	30436	670	74	9913	12345	1.03351e-09
Har_00107622	elegans proteinpartially confirmed by transcript evidence	0.960898	1.74589	0.22619	-0.775314	1.16393	2.07161	1.40375	0.227635	5467	486	10703	33562	3209	217	894	23995	1.04049e-09
Har_00039532	---NA---	1.80167	1.05902	-0.0332565	0.0332565	1.68958	0.801389	0.941697	0.824602	758	1552	18666	19409	974	2885	2722	4387	1.04373e-09
Har_00149157	---NA---	1.63306	1.32531	0.480714	0.44106	1.51555	0.646316	0.904905	0.472009	1082	940	6130	10007	1486	4132	2944	12766	1.05076e-09
Har_00179327	---NA---	0.158232	1.76077	0.255034	1.55455	-0.127921	1.6401	0.0960455	1.59086	20496	473	10050	711	32142	429	23471	646	1.057e-09
Har_00181321	---NA---	2.80143	2.90913	1.15445	2.07626	-1.15445	-1.64734	-1.49655	-1.23448	113	107	1509	260	40300	42847	42764	41810	1.06886e-09
Har_00023518	cral trio domain-containing protein	2.39748	1.75879	-0.130524	0.356845	2.15494	1.26675	-0.724125	-0.426831	229	475	21538	11811	354	1004	40269	37123	1.07296e-09
Har_00121780	serpin 33	1.36177	-0.617379	1.50902	0.834742	1.73833	-0.0917394	0.993124	1.34882	2067	39871	675	3845	883	28749	2397	1136	1.07905e-09
Har_00095093	hemolin	2.97434	0.502891	0.771878	-0.596976	2.78638	0.362655	0.52503	-0.326932	82	6441	3316	31888	124	8202	7265	36023	1.08487e-09
Har_00108683	thioredoxin (agap003338-pa)	1.72812	1.25383	-0.369428	0.804515	1.5475	0.255691	0.733816	1.09103	888	1064	27348	4160	1358	10827	4379	2158	1.08999e-09
Har_00112183	neurexin domain-containing protein	2.1914	1.05504	-0.331186	0.32573	2.20851	0.866072	0.217487	0.715353	337	1569	26558	12492	323	2489	18427	5869	1.11311e-09
Har_00166153	---NA---	1.42808	1.21203	0.536974	0.901578	1.78245	1.40213	-0.153553	0.278563	1772	1149	5416	3251	805	734	32226	22428	1.11733e-09
Har_00202571	---NA---	-0.0153179	1.82276	0.0153179	1.51453	-0.548908	1.63331	0.230171	1.79232	24210	423	16499	789	36870	438	17844	400	1.12146e-09
Har_00102311	ribonuclease t2	2.50217	-0.958789	-2.34493	1.62986	2.59446	0.0391402	-0.959139	1.68499	193	41619	43429	605	159	21881	41440	514	1.14142e-09
Har_00009442	macrophage migration inhibitory factor	1.04671	0.328344	0.520034	1.55202	1.30857	0.848259	0.395693	1.27799	4453	10547	5635	717	2348	2577	10113	1352	1.14572e-09
Har_00105540	transmembrane protein 20	1.67497	-0.0251529	0.865307	1.14075	1.46416	-1.36478	1.08641	1.40771	993	24119	2745	1820	1658	42381	1935	984	1.16834e-09
Har_00094951	alkaline phosphatase	2.32894	1.5268	-0.660482	-0.52202	2.40264	1.69172	-0.0592613	-0.159016	259	670	33625	30958	226	398	29637	33648	1.18252e-09
Har_00112193	cytochrome p450	2.54177	0.453759	-1.04382	0.603732	2.24824	0.5702	-0.0904522	1.43209	183	7452	41322	6844	301	4999	30514	925	1.19542e-09
Har_00089368	cg11905 cg11905-pi	1.99956	1.17616	-0.819237	0.802045	1.88648	0.743106	-0.484879	1.10982	513	1243	39175	4184	619	3325	38080	2068	1.23632e-09
Har_00017382	mfs transporter	1.82684	1.26308	0.205711	-0.45224	1.9252	1.40744	0.624759	0.0468197	722	1044	11189	30024	567	722	5669	28846	1.23715e-09
Har_00069755	protease inhibitor 1	1.35981	1.86073	0.361424	0.0543833	1.09164	1.55073	0.871719	0.282667	2076	400	7958	18824	3716	523	3178	22276	1.24906e-09
Har_00097633	short-chain dehydrogenase	1.62511	1.35982	-0.133509	0.498759	1.65828	1.31655	0.139715	0.809782	1103	891	21627	8764	1047	887	21887	4568	1.26226e-09
Har_00121820	tyrosine kinasepartial	1.58952	1.74049	0.134578	1.78709	0.00398493	-0.00398493	1.54385	0.491979	1204	491	12912	449	29564	24834	595	11695	1.27787e-09
Har_00004152	cellular retinoic acid binding protein	-1.04328	2.28083	-0.929082	-1.14384	0.489889	2.50208	1.26076	1.81713	40090	232	40487	41568	17287	134	1288	379	1.29179e-09
Har_00014602	leukocyte elastase inhibitor	0.480303	-0.123161	1.01512	1.26707	3.00041	2.39574	-0.580388	-0.104846	13640	29479	1990	1370	86	149	39165	32700	1.31294e-09
Har_00113346	ras suppressor protein 1	-0.218511	-0.8186	0.946526	2.62351	2.36218	2.02904	-0.369725	-0.25213	27277	41045	2298	103	237	227	36532	35055	1.33246e-09
Har_00146451	---NA---	3.02413	2.67773	1.51449	1.40915	-0.796172	-0.772642	-0.951132	-2.45607	74	137	666	978	38604	40240	41413	43450	1.34709e-09
Har_00191040	---NA---	3.01385	2.83557	1.88031	1.07746	-1.07746	-1.63506	-1.32134	-1.14314	75	113	340	2128	40039	42829	42419	41511	1.35129e-09
Har_00068566	---NA---	0.926494	1.3825	-0.00553036	0.182958	1.72294	-0.637181	1.30426	1.88067	5898	860	17530	15711	909	39315	1150	334	1.39949e-09
Har_00196622	---NA---	2.23153	2.53768	2.3099	1.39289	-0.629873	-1.13514	-0.946238	-0.733755	308	167	142	1021	37502	41805	41398	39627	1.39974e-09
Har_00110282	alpha-aminoadipic semialdehydemitochondrial	1.54131	1.501	0.811022	0.524328	0.481269	0.621591	-0.209404	1.93785	1362	706	3047	8257	17666	4404	33545	305	1.40541e-09
Har_00004539	isoform a	0.704134	-0.085299	0.925578	1.8686	1.19411	0.484653	0.465934	1.67384	9358	27365	2411	384	3004	6140	8364	529	1.41208e-09
Har_00075543	cral trio domain-containing protein	1.24402	1.94445	1.03096	-0.864502	0.843699	1.68338	0.911833	-0.784043	2770	355	1927	35092	6257	403	2893	39923	1.41336e-09
Har_00124707	---NA---	3.04632	3.02162	1.69114	1.12037	-2.01857	-2.56304	-1.2454	-2.17138	70	93	467	1913	42342	43454	42254	43279	1.42815e-09
Har_00082186	cytochrome p450	2.92293	-0.894686	0.104046	0.736583	2.90623	1.05256	-0.744921	0.501306	91	41380	13744	4942	102	1650	40402	11288	1.43273e-09
Har_00070438	antennal binding protein	-1.14177	0.0140305	1.78659	1.47464	-1.0953	-0.0140295	2.09518	1.79844	40529	21429	391	851	40117	25465	168	396	1.43339e-09
Har_00112375	cg33635 cg33635-pa	-0.192735	-1.57991	2.19872	2.61801	2.45293	0.85001	-1.08235	-0.920317	26953	42902	181	106	210	2565	41848	40638	1.48319e-09
Har_00022263	torso-like protein	1.12975	-0.25285	1.15428	1.99233	2.02706	1.39301	-0.249844	0.0249639	3661	34737	1510	302	464	747	34387	29445	1.48537e-09
Har_00173466	---NA---	2.50375	3.64321	1.44374	1.40278	-1.40278	-1.91241	-1.56679	-1.47186	192	43	769	995	41148	43107	42875	42409	1.48693e-09
Har_00002944	allatotropin	1.77959	-0.269416	2.61265	-1.14877	0.943615	-0.12462	2.7255	0.250342	796	35147	83	41598	5091	29881	60	23288	1.49847e-09
Har_00114232	aldehyde dehydrogenase	1.97614	0.925751	-0.555637	0.79763	1.83506	0.754475	-0.290204	1.17294	530	2093	30460	4236	711	3246	35149	1777	1.50578e-09
Har_00119318	ribosomal protein s19	1.28709	0.789641	0.273831	1.02251	1.26188	0.670006	0.471024	1.24609	2482	2909	9622	2409	2582	3936	8280	1475	1.51598e-09
Har_00003258	pheromone binding protein 1	2.24791	0.406002	-1.43087	-0.10741	2.56773	1.43006	-0.0177767	1.02633	298	8536	42581	23502	168	680	28165	2545	1.52132e-09
Har_00021660	cg10407 cg10407-pa	0.376416	0.730267	0.050005	1.87467	-0.189712	-0.0986078	1.4582	2.86172	15878	3393	15319	380	33036	28991	764	91	1.52403e-09
Har_00103057	carboxypeptidase b	0.941913	3.03395	-0.442513	0.472252	0.876973	2.77892	-0.0474653	0.592502	5705	92	28743	9326	5831	104	29262	8430	1.536e-09
Har_00064499	cuticular protein	2.3668	-0.356702	-0.0311883	1.06978	2.35881	0.409887	-0.0383966	1.34061	240	36823	18596	2174	240	7284	28965	1164	1.53685e-09
Har_00150691	---NA---	1.33686	-1.06772	1.25815	0.949156	2.57039	1.94859	-0.722086	-0.451103	2196	41960	1221	2882	166	260	40256	37380	1.53689e-09
Har_00013510	intrruptedphage associated	4.26593	0.0180502	-0.916705	-1.20959	0.915173	2.99973	0.516117	0.22576	7	21229	40360	41893	5404	87	7429	24042	1.53982e-09
Har_00026075	alpha methylacyl-coa racemase	1.0824	0.518546	-0.945907	4.26346	0.301377	2.24301	0.248651	0.124352	4097	6133	40613	12	22803	167	16903	26874	1.54598e-09
Har_00112275	opa32_dromeame: full=opa3-like protein cg13603	1.54897	0.229382	0.535322	0.911265	2.06872	-0.351739	0.665471	1.45175	1337	13661	5433	3179	424	35688	5149	874	1.56776e-09
Har_00081533	antennal binding protein	-1.43394	0.0899682	2.43049	1.19426	-0.797649	-0.0240998	2.43919	1.19375	41394	18459	115	1620	38615	26026	91	1679	1.59524e-09
Har_00048405	---NA---	1.79327	0.296018	-0.251101	1.55117	1.55579	-0.0560732	0.327777	1.94602	773	11508	24718	719	1327	27437	12759	298	1.59726e-09
Har_00120841	corticotropin releasing hormone receptor 2	2.19716	0.368731	-0.327991	1.76943	1.84443	-0.3257	-0.482733	1.60782	330	9468	26479	468	690	35157	38054	614	1.60163e-09
Har_00232821	---NA---	3.04861	3.01614	1.32758	1.38444	-1.32758	-1.86762	-1.55732	-1.40381	69	94	1023	1041	40896	43076	42857	42238	1.60753e-09
Har_00035258	neuroserpin precursor (serpin i1) (protease inhibitor 12)	1.07367	3.90414	-0.349971	-0.474975	0.901241	3.74842	-1.03455	-0.638806	4189	21	26971	30316	5572	34	41688	38977	1.61593e-09
Har_00034848	carboxypeptidase m	1.54671	1.67614	0.136078	-0.451633	1.49027	1.56667	0.819921	0.0803833	1347	540	12872	30014	1564	508	3579	27998	1.6328e-09
Har_00097596	cg11905 cg11905-pi	2.07459	1.12209	-0.933718	0.641708	1.81824	0.900373	-0.758313	1.08694	429	1374	40523	6264	738	2307	40491	2181	1.64183e-09
Har_00087084	lipopolysaccharide binding protein	1.9718	-0.41477	0.853302	0.980773	1.76727	-0.241685	0.833723	1.22662	534	37790	2807	2682	828	33226	3490	1549	1.64899e-09
Har_00064979	odorant-binding protein 56h	-2.32767	-0.236552	1.69195	2.12666	-1.92707	-0.203402	1.64553	2.07157	42670	34257	464	232	42232	32162	444	239	1.65522e-09
Har_00017403	imp dehydrogenase gmp reductase	1.23644	1.31178	0.182487	1.07835	0.817252	1.01462	0.245204	1.19821	2836	966	11701	2117	6629	1787	17077	1655	1.65815e-09
Har_00006813	aspartyl-trna synthetase	0.860439	0.891392	-0.140878	1.41396	1.5348	0.925974	-0.325114	1.5936	6819	2262	21850	965	1414	2174	35766	641	1.6728e-09
Har_00069809	carboxypeptidase inhibitor	2.03087	0.925147	0.0761003	0.560963	2.03687	0.628794	-0.0477381	0.88679	476	2096	14513	7564	453	4324	29273	3659	1.677e-09
Har_00136878	---NA---	2.57593	1.96344	-0.548499	-0.851685	0.75741	0.306676	1.03206	1.04062	171	342	30371	34371	7454	9468	2190	2444	1.68298e-09
Har_00229772	---NA---	-0.456553	-1.35743	1.85557	2.53554	2.31222	1.32736	-2.74923	-1.49132	30626	42597	358	116	267	862	43610	42446	1.68448e-09
Har_00120408	viral a-type inclusion protein	2.08562	3.68415	1.62761	1.45924	-1.39037	-1.75888	-1.54362	-1.39845	421	38	529	869	41112	42960	42836	42226	1.71465e-09
Har_00053062	galactosesoluble 9	1.1896	1.17913	0.501522	1.6785	0.229092	1.08975	0.0165024	1.13456	3172	1234	5875	546	24495	1522	26392	1943	1.75186e-09
Har_00116904	epidermal carotenoid binding protein	1.58669	1.2001	0.360095	0.716151	0.440126	1.52089	0.388881	0.881654	1212	1181	7974	5185	19039	560	10347	3714	1.76962e-09
Har_00182833	---NA---	1.50309	-0.221994	2.65894	-0.929695	0.433523	4.11755	0.148416	0.341738	1486	33878	75	38396	19208	20	21565	20283	1.77783e-09
Har_00010573	glucosyl glucuronosyl transferases	0.113795	1.45638	0.0961828	1.95372	-0.118546	1.2715	-0.0895443	1.8905	21344	764	13965	334	32004	995	30488	332	1.78922e-09
Har_00089366	cg11905 cg11905-pi	1.85385	1.49394	-0.855464	0.678706	1.60371	1.08904	-0.584859	0.947274	683	715	39689	5704	1194	1525	39214	3126	1.80092e-09
Har_00043420	ecdysone oxidase	-3.38589	-3.06414	1.05261	2.84349	-3.86805	-2.58663	1.46357	3.45069	43327	43635	1856	79	43503	43468	752	63	1.81242e-09
Har_00166412	---NA---	2.24062	0.795251	-1.37779	1.12803	1.84251	0.567894	-0.065217	0.903113	302	2878	42486	1881	696	5023	29811	3487	1.84224e-09
Har_00012340	ubiquitin protein ligase e3 component n-recognin 4	1.49392	1.11521	-0.512327	-0.204874	3.97871	0.358761	0.505174	0.597488	1521	1397	29853	25580	30	8262	7608	8292	1.85167e-09
Har_00107142	sugar transporter	2.1381	1.98807	-0.365578	-0.0213346	1.7672	1.6695	-0.179018	-0.0527058	372	329	27290	21385	829	415	32836	31696	1.86648e-09
Har_00070957	protein serine threonine	-2.23986	-0.0157552	0.84583	3.24328	-2.1372	-2.52612	1.17458	3.47261	42583	23553	2834	50	42502	43443	1588	62	1.88555e-09
Har_00014213	brain chitinase and chia	-1.13821	2.72051	0.219459	-1.34657	0.330646	4.36615	0.419196	0.84982	40512	129	10852	42380	22055	13	9399	4085	1.931e-09
Har_00109837		0.886295	2.38621	0.0377626	-0.212726	0.625215	2.03434	1.06449	0.507328	6427	204	15707	25742	9930	226	2024	11071	1.94555e-09
Har_00032987	tan cg12120-pa	1.47165	1.35032	0.984381	-0.223884	0.968527	0.958172	1.3461	-0.137109	1593	902	2115	25974	4835	2019	1046	33258	1.95635e-09
Har_00022151	ccaat enhancer binding protein gamma	1.525	0.800879	0.00427866	1.18246	1.26304	1.00942	-0.434282	1.27826	1415	2838	16987	1667	2577	1815	37442	1350	1.96209e-09
Har_00046661	chemosensory protein	1.95796	0.350258	0.147354	1.30024	1.65001	0.494674	0.223181	1.00778	545	9969	12611	1273	1066	5986	18156	2666	1.96614e-09
Har_00028874	imp dehydrogenase gmp reductase	2.27822	0.792748	-0.107811	0.895967	2.15617	0.780595	-0.851911	0.509234	280	2893	20894	3296	353	3043	41010	11006	1.9739e-09
Har_00070290	chemosensory protein 1	2.16064	0.57409	-0.461039	1.09042	1.88045	0.0601025	0.00596809	1.55955	363	5217	29069	2042	629	20617	26906	693	1.98374e-09
Har_00123160	---NA---	0.268013	-0.268473	1.29179	2.06667	2.18577	1.83162	-0.868374	-0.147353	18158	35124	1122	265	340	307	41083	33448	1.98506e-09
Har_00133148	dopa decarboxylase	1.82065	1.18515	-1.06398	-0.165434	1.86385	0.998341	0.899407	0.602139	726	1219	41434	24743	666	1855	2976	8169	1.98876e-09
Har_00198748	---NA---	-0.547294	-2.9705	3.0018	2.62159	2.04538	0.547293	-0.965396	-0.95612	33909	43611	45	105	445	5269	41463	40800	2.02272e-09
Har_00001603	ensangp00000017373-like protein	1.39263	1.46542	1.06879	-0.679275	0.909558	1.0298	1.44276	-2.11663	1932	751	1791	32673	5462	1736	797	43243	2.02498e-09
Har_00106941	spon2b protein	1.40572	1.04763	0.35593	0.660977	1.45351	0.601158	0.656208	0.800013	1876	1598	8060	5959	1704	4647	5278	4683	2.05668e-09
Har_00200992	---NA---	-1.25656	-1.26436	1.92373	2.23917	1.67056	2.23052	-0.53292	-0.699521	40951	42440	305	197	1025	173	38681	39401	2.05965e-09
Har_00190271	---NA---	-1.28057	-1.55231	1.87291	1.80509	2.35905	1.99365	-1.97323	-1.84866	41022	42873	346	437	239	240	43297	42953	2.07029e-09
Har_00003371	cytochrome p450	1.99583	0.629462	-0.240121	0.998661	1.97291	0.557989	-0.00297642	0.995168	516	4444	24402	2562	514	5140	27424	2747	2.08237e-09
Har_00016492	ecdysteroid regulated protein	2.16488	1.50775	-2.28147	-0.170008	2.34379	1.81915	-1.40222	-0.0566225	355	694	43403	24835	250	318	42596	31773	2.08535e-09
Har_00073965	af162221_155 orf155	2.25078	0.646836	-2.20453	0.816065	2.23367	0.681823	-2.02927	1.02942	296	4247	43358	4028	312	3831	43342	2530	2.10011e-09
Har_00002134	olfactory receptor	1.45643	1.08591	-0.919167	-1.26179	2.36369	1.21012	-0.0260055	1.43846	1656	1468	40387	42092	234	1163	28489	903	2.11155e-09
Har_00000232	cytochrome family subfamily polypeptide 2	2.16214	2.60012	1.40691	2.29803	-1.83734	-2.34459	-2.02377	-1.92589	361	153	855	182	42061	43367	43338	43046	2.13447e-09
Har_00023516	cral trio domain-containing protein	1.36839	1.80353	0.774884	-0.717266	0.990122	1.62457	0.78474	-0.5239	2038	437	3296	33045	4623	448	3885	38066	2.16831e-09
Har_00075019	carbonyl reductase 1	2.41685	1.81532	-1.27146	0.0722995	2.11549	1.40781	-2.28704	-0.157945	225	430	42237	18342	384	721	43461	33624	2.21319e-09
Har_00176262	---NA---	1.81114	0.692428	0.0992556	0.854658	1.42041	0.529961	0.455662	1.03304	743	3755	13877	3645	1836	5500	8542	2501	2.22185e-09
Har_00213086	---NA---	1.52871	0.801802	-0.23304	0.674704	1.55494	0.711974	0.489111	1.24298	1404	2827	24233	5751	1331	3552	7929	1485	2.24726e-09
Har_00173032	---NA---	-0.577914	3.60255	-0.713306	-0.981105	0.455569	-0.0227706	2.67759	1.74835	34969	46	36372	39957	18581	25957	63	439	2.27585e-09
Har_00151688	---NA---	1.02508	0.849051	-0.061491	-0.00569916	1.64498	1.30937	0.897997	1.07316	4701	2511	19559	20827	1077	902	2991	2250	2.29427e-09
Har_00049083	h aca ribonucleoprotein complex subunit 4	1.30432	-0.484818	1.18793	1.21042	1.74576	0.0845737	0.763322	1.05767	2377	38705	1389	1572	872	18865	4112	2336	2.31667e-09
Har_00003458	allatostatin neuropeptide precursor	1.7625	1.22361	-1.45847	0.618376	2.12946	0.84795	-0.148449	0.862905	828	1121	42631	6614	373	2579	32090	3935	2.32014e-09
Har_00179239	---NA---	1.51992	0.629887	-1.27123	0.0249143	1.38596	1.00538	0.549592	2.06091	1434	4434	42236	19657	1983	1832	6795	244	2.32052e-09
Har_00166819	---NA---	1.11421	3.31518	-0.866449	-0.439585	1.77969	3.2472	-1.03356	-0.997158	3812	70	39827	29812	813	73	41683	40979	2.34405e-09
Har_00230040	---NA---	1.15428	0.222939	-0.194169	0.675238	0.97367	0.0436878	3.00143	1.33073	3453	13871	23242	5748	4789	21603	41	1192	2.36117e-09
Har_00036163	---NA---	1.98379	1.04779	-1.28654	-0.118653	2.51117	1.81897	-0.0246139	0.270852	524	1597	42271	23750	187	320	28440	22648	2.36323e-09
Har_00011795	protein	1.28417	0.535613	-0.90403	0.186553	1.19929	0.656202	0.758929	3.30483	2501	5818	40243	15627	2968	4044	4155	71	2.36467e-09
Har_00200274	---NA---	1.50337	0.851192	0.239879	-1.45618	1.7997	-0.450873	1.71035	1.14774	1484	2507	10385	42652	773	37349	369	1878	2.40618e-09
Har_00095095	hemolin	2.98366	0.32749	1.04335	-0.617896	2.76302	0.119028	0.474775	-0.361934	81	10564	1888	32102	129	16456	8219	36447	2.40689e-09
Har_00201299	---NA---	2.02637	0.939911	0.562668	-0.530526	2.0488	0.842098	0.712132	-0.758518	485	2025	5120	31061	441	2620	4612	39770	2.41574e-09
Har_00179473	---NA---	-0.916824	-0.595558	2.43507	1.35128	2.35149	1.44106	-0.151501	-0.0296884	39429	39714	114	1130	246	669	32169	31172	2.42951e-09
Har_00099934	1-acyl-sn-glycerol-3-phosphate acyltransferase	1.32688	1.56147	-0.447956	0.105535	1.35386	1.32413	0.659042	0.792989	2248	639	28837	17522	2130	869	5242	4769	2.45114e-09
Har_00234725	---NA---	0.50322	1.47342	-0.343122	1.69538	0.520666	1.25673	-0.254485	1.75085	13192	739	26837	530	15837	1027	34461	436	2.47307e-09
Har_00214416	---NA---	-1.29334	0.0686708	2.52392	1.11581	0.334867	1.33038	1.33457	0.490408	41060	19238	95	1928	21948	853	1071	11766	2.49107e-09
Har_00196886	---NA---	1.94233	1.63338	-1.67572	0.671179	1.54463	1.40347	-1.71856	0.54548	563	577	42944	5804	1373	731	43061	9786	2.49922e-09
Har_00199638	---NA---	1.07546	0.902258	-0.117648	1.51345	1.41601	1.12489	-1.52407	1.12724	4175	2207	21175	792	1858	1411	42810	1983	2.50993e-09
Har_00064268	---NA---	2.0244	0.268542	0.326995	1.03665	2.08101	0.0748167	0.30844	1.01812	488	12392	8578	2336	411	19589	13658	2598	2.52647e-09
Har_00170492	---NA---	1.03209	0.331759	0.902226	1.97052	1.35063	-0.25407	0.542047	1.17206	4619	10442	2525	319	2144	33544	6948	1785	2.52892e-09
Har_00106116	glucosyl glucuronosyl transferases	2.37374	0.902727	-0.58079	0.150603	2.33654	0.869717	-0.127288	0.673587	237	2202	30806	16488	255	2470	31522	6622	2.54345e-09
Har_00076159	vacuolar protein sorting-associated protein 28	-0.0159311	-0.748893	1.25546	1.98547	2.86888	1.52911	-1.37064	-0.495678	24223	40682	1227	307	107	551	42527	37814	2.5685e-09
Har_00018635	gdp-mannose6-dehydratase	1.61368	0.534139	-0.998507	1.0266	1.81109	1.10751	0.127674	1.07732	1137	5847	41040	2382	748	1460	22319	2230	2.57804e-09
Har_00238167	---NA---	1.61772	2.92384	-3.642	-1.16246	1.73086	2.7804	-6.17888	-1.14234	1123	104	43759	41669	894	103	43862	41508	2.60556e-09
Har_00010457	possible precursor of neuropeptides	1.60335	-2.51973	1.64745	0.0912995	1.44683	-1.08885	2.04214	0.71944	1162	43470	513	17894	1733	41642	184	5804	2.60801e-09
Har_00008075	morn variant repeat protein	1.33968	-1.44301	0.155086	2.26879	3.41483	0.992175	-2.93487	-0.527932	2184	42738	12382	189	53	1883	43660	38093	2.64599e-09
Har_00079372	origin recognitionsubunit 5-like	1.82186	1.06653	-0.115183	0.756928	1.32874	1.05274	0.140495	0.849392	725	1529	21103	4696	2241	1649	21859	4093	2.65073e-09
Har_00119623	chemosensory protein 3	1.61713	0.662687	-0.851	1.35262	1.42091	0.632064	-0.648522	1.63971	1127	4084	39628	1125	1834	4292	39705	570	2.66782e-09
Har_00181475	---NA---	0.916113	1.46547	-0.348177	0.845308	1.42054	1.54912	-0.441451	1.07815	6040	750	26936	3727	1835	525	37541	2224	2.66956e-09
Har_00016358		-2.91136	-0.342841	1.19359	2.82433	-1.04544	0.394862	0.553274	2.74923	43101	36578	1373	81	39909	7565	6724	103	2.6756e-09
Har_00011308	inwardly rectifying k	1.54952	1.06125	-0.198381	0.0682712	1.94989	0.723204	0.71717	0.765563	1329	1545	23340	18443	531	3453	4549	5122	2.75579e-09
Har_00138762	---NA---	1.29405	-0.317628	0.0657101	1.54173	3.09999	1.1711	-1.46626	0.55037	2437	36135	14849	740	76	1269	42730	9634	2.80376e-09
Har_00047355	---NA---	0.814395	-0.46857	0.144454	0.540536	2.34749	1.02377	1.04818	1.25942	7528	38509	12683	7944	249	1761	2114	1421	2.80785e-09
Har_00118679	pdz binding kinase	0.748301	0.333308	1.98276	1.02075	1.30215	-0.438303	0.734522	1.18955	8607	10404	271	2420	2382	37148	4373	1698	2.81608e-09
Har_00036747	endonuclease-reverse transcriptase	0.598126	-0.384796	4.03166	-1.87298	1.76654	-0.807747	1.65683	0.461045	11296	37290	11	43170	830	40439	426	13578	2.83419e-09
Har_00192855	---NA---	1.81057	1.46771	0.0666275	0.401644	1.82598	1.53915	-1.10666	0.110736	744	745	14823	10827	724	536	41903	27209	2.87242e-09
Har_00138381	---NA---	1.69644	-0.153682	-0.330426	2.19944	1.70418	-0.078465	-0.202452	1.99977	953	31141	26537	207	941	28254	33371	274	2.89235e-09
Har_00192884	---NA---	2.15061	0.810774	-1.15438	-0.401331	2.25149	1.33107	0.0689774	0.762371	367	2753	41837	29221	299	851	24453	5173	2.90146e-09
Har_00061179	imp dehydrogenase gmp reductase	1.05369	1.06516	0.155273	0.88886	1.30126	1.1931	0.143037	1.06894	4375	1532	12379	3346	2386	1211	21782	2280	2.90743e-09
Har_00123215	---NA---	1.28934	0.617318	0.835171	0.627593	2.29422	1.53475	-1.12881	0.0112667	2474	4608	2885	6466	277	545	41957	29884	2.93783e-09
Har_00048311	isoform g	1.53692	1.68201	0.117477	-0.421055	1.45886	1.71776	0.549107	-0.0612373	1377	533	13367	29520	1681	382	6806	31875	2.94441e-09
Har_00220493	---NA---	0.575066	2.39095	0.0582595	0.536101	0.540645	2.26881	0.570575	0.558588	11743	202	15063	8029	14723	160	6428	9388	2.97634e-09
Har_00022524	synaptic vesicle protein	0.329195	1.50227	-1.3226	1.87982	0.112603	1.55573	-0.294338	1.74938	16892	700	42353	377	27111	520	35215	437	2.98934e-09
Har_00010455	possible precursor of neuropeptides	1.72199	-1.53569	1.56032	0.222051	1.54792	-1.50218	1.89379	0.587865	899	42857	612	14779	1353	42648	239	8562	3.00304e-09
Har_00026026	---NA---	2.16297	0.241728	-0.307154	0.656885	2.09318	-0.762524	1.10685	1.14765	357	13247	26026	6027	400	40186	1842	1879	3.01203e-09
Har_00191717	---NA---	1.63623	0.832031	0.90085	-0.864083	1.80639	1.23302	0.708096	-1.34685	1073	2630	2536	35075	759	1105	4661	42117	3.01617e-09
Har_00094729	cg3823 cg3823-pa	1.59393	1.3889	0.249016	-0.458684	1.601	1.25362	0.852449	-0.069973	1189	852	10187	30104	1206	1037	3349	32046	3.04313e-09
Har_00058494	cellular retinoic acid binding protein	1.38354	0.0287375	0.798314	1.57561	0.940507	-0.0288715	1.22286	1.0329	1969	20764	3135	679	5120	26266	1427	2502	3.04967e-09
Har_00107616	major facilitator superfamily domain containing 9	2.17507	2.5208	1.89897	1.58549	-1.54444	-2.01127	-1.75926	-1.58534	347	172	325	659	41542	43184	43103	42612	3.0739e-09
Har_00107145	sugar transporter	2.13323	1.99504	-0.34464	-0.0419579	1.69831	1.59267	-0.431482	-0.205401	377	325	26867	21955	958	480	37413	34371	3.11898e-09
Har_00121914	---NA---	-0.170094	-1.29589	1.18088	2.3035	2.71809	1.43195	-2.45009	-0.401215	26666	42507	1416	178	138	677	43522	36867	3.12557e-09
Har_00024186	inwardly rectifying k	1.82421	1.11019	-0.080565	0.0805645	1.93955	1.06915	0.429216	0.446708	723	1408	20121	18146	547	1582	9147	14575	3.12943e-09
Har_00165148	---NA---	1.80135	-1.45013	-0.402896	1.77126	2.14621	-0.0318351	-1.26229	2.03247	759	42749	28014	467	360	26389	42291	254	3.16141e-09
Har_00207220	---NA---	1.79299	1.90621	-0.890956	0.0569468	1.63895	1.92893	-0.388089	0.378535	774	376	40103	18759	1091	264	36800	18745	3.17461e-09
Har_00234118	---NA---	2.09225	1.84146	-0.51894	-0.116111	1.66953	1.86923	-0.671066	-0.0134106	414	408	29955	23697	1027	290	39891	30785	3.20051e-09
Har_00017402	imp dehydrogenase gmp reductase	1.10967	1.25652	0.0237885	0.786417	1.0301	1.02693	0.407496	1.09893	3868	1056	16186	4355	4268	1749	9741	2118	3.2362e-09
Har_00001740	zinc carboxypeptidase	1.23829	2.7415	-0.618428	-0.00112057	1.25078	2.8009	-0.296357	0.332376	2818	126	31368	20659	2654	102	35249	20628	3.30542e-09
Har_00022852	sodium-dependent phosphate transporter	2.19119	0.81899	-0.0118856	-0.136528	2.12155	0.737966	0.659046	0.404006	338	2707	17830	24150	381	3352	5241	17252	3.32024e-09
Har_00194151	---NA---	2.71529	2.69117	1.73362	1.15261	-1.5034	-1.15261	-1.73842	-1.6297	140	135	429	1768	41441	41860	43081	42684	3.3373e-09
Har_00070327	hemicentin 1	1.46711	0.237864	1.29415	0.334559	1.63142	0.167378	1.46369	0.465494	1612	13381	1114	12296	1112	13999	751	13242	3.33819e-09
Har_00061680	cytochrome p450	1.09785	-0.203333	1.4188	1.19145	1.04506	-0.36708	1.44904	1.0872	3978	33238	835	1639	4140	35963	785	2177	3.36018e-09
Har_00002677	cytochrome p450	-1.19039	-0.127925	1.16993	3.31094	1.14362	1.59922	-0.899067	0.573505	40738	29748	1449	45	3347	472	41220	8950	3.36109e-09
Har_00117147	---NA---	2.00187	-0.346782	0.68335	0.2273	1.9603	-0.462206	1.50936	0.920382	509	36654	3965	14655	522	37493	652	3343	3.3751e-09
Har_00112917	---NA---	0.552335	2.34795	-0.794219	1.00454	0.554332	2.30841	-0.780308	1.10035	12174	214	38763	2525	13434	158	40622	2113	3.39049e-09
Har_00138692	---NA---	2.13173	0.852979	-0.955865	-0.819514	2.87069	1.91528	-0.123362	-0.843396	379	2495	40712	33940	106	266	31418	40225	3.39797e-09
Har_00184637	---NA---	1.922	0.544249	0.300028	1.07833	1.96546	0.466385	-0.155702	0.661972	584	5692	9074	2118	518	6421	32268	6813	3.40925e-09
Har_00135811	---NA---	1.85253	1.45961	-0.75687	0.478443	2.31326	-0.637339	0.933232	0.572719	685	758	37923	9184	266	39316	2774	8969	3.43407e-09
Har_00121884		2.16671	-0.540152	0.78308	1.54102	2.06523	-1.0421	-0.335857	1.07647	354	39241	3238	744	426	41481	35969	2234	3.46798e-09
Har_00160903	---NA---	-0.565233	3.79671	-0.702433	-0.723668	4.42672	-0.0137353	0.18432	0.830207	34534	28	35930	33110	19	25444	20046	4315	3.51061e-09
Har_00122803	---NA---	1.68251	0.751261	-0.0901947	0.956626	1.39438	0.512015	0.281022	1.22103	977	3216	20397	2833	1952	5724	15256	1564	3.53259e-09
Har_00016364	aldolase	-2.96377	-0.587702	1.41939	1.37899	1.54221	-0.276455	1.59095	1.28565	43127	39659	833	1055	1384	34059	528	1322	3.6094e-09
Har_00048683	isoform a	-0.243044	-1.09317	0.745826	2.84932	1.26175	1.09559	-1.42079	1.42142	27562	42056	3498	78	2584	1506	42639	943	3.61162e-09
Har_00221203	---NA---	-1.02152	-0.581215	2.45907	1.53162	1.58231	1.83616	-0.160102	-0.0230262	40000	39604	107	760	1262	304	32378	31030	3.62389e-09
Har_00237230	---NA---	-0.0274682	0.547385	1.09653	0.935801	-0.645949	0.942172	1.45729	1.3282	24448	5621	1694	2996	37620	2083	767	1201	3.67428e-09
Har_00110725	isoform c	2.84567	2.53645	0.870121	1.96022	-1.34156	-1.90581	-1.37905	-1.54796	106	168	2725	330	40937	43104	42545	42549	3.73319e-09
Har_00069605	ribonuclease t2	2.44156	-0.916114	-3.19908	1.29743	2.55361	-0.460346	-0.700157	1.77827	214	41460	43681	1279	172	37457	40111	408	3.81421e-09
Har_00155148	---NA---	-0.0971031	1.81122	0.411228	1.54105	-0.79566	1.45325	-0.082592	1.33339	25658	433	7129	743	38600	651	30316	1183	3.87049e-09
Har_00039530	---NA---	1.81675	0.932836	0.0599127	-0.0599127	1.72781	0.923156	0.810348	0.446458	732	2061	15011	22429	898	2186	3657	14589	3.88239e-09
Har_00028309	sentrin sumo-specific protease senp7	1.9246	0.774511	-0.0960221	0.471504	2.16027	1.25773	-0.0273471	0.434484	579	3043	20554	9340	351	1025	28555	15321	3.88541e-09
Har_00106942	spon2b protein	1.50465	1.12124	0.185407	0.394056	1.26112	0.660739	0.646345	0.887922	1479	1376	11632	10997	2593	4012	5410	3644	3.89644e-09
Har_00121870	lipopolysaccharide binding protein	2.36132	1.26599	-1.77862	0.241868	0.605345	-1.2186	1.23324	1.64182	243	1037	43060	14341	10454	42058	1386	566	3.91708e-09
Har_00097593	cg11905 cg11905-pi	1.92451	0.916143	-0.529274	0.963852	1.76483	0.763906	-0.963201	0.796183	580	2148	30102	2790	832	3170	41457	4731	3.9501e-09
Har_00034844	carboxypeptidase m	1.58391	1.69561	0.111843	-0.482735	1.30437	1.61905	0.633431	-0.226337	1219	522	13524	30430	2366	455	5554	34685	3.9634e-09
Har_00186297	---NA---	1.3181	1.66502	2.84095	2.08564	-1.17802	-1.65779	-1.43331	-1.30008	2299	552	56	253	40385	42863	42664	41994	4.0696e-09
Har_00089544	glucosyl glucuronosyl transferases	2.21163	0.854068	-0.593663	0.0816979	2.35864	0.847078	-0.436485	0.747999	320	2488	30985	18122	241	2585	37472	5372	4.09159e-09
Har_00192422	---NA---	1.56944	0.794228	-1.35096	-0.566311	2.48536	1.6713	-0.0433836	0.781382	1261	2883	42416	31528	195	413	29136	4929	4.10367e-09
Har_00143619	---NA---	1.54852	0.595912	-0.728346	0.608346	1.86434	1.44403	0.417665	0.599834	1338	4912	36958	6778	664	665	9435	8226	4.11773e-09
Har_00107275	thioredoxin (agap003338-pa)	1.69956	0.328672	0.0381527	1.06728	1.96877	0.267193	0.469265	0.886147	946	10537	15696	2183	517	10490	8309	3668	4.12011e-09
Har_00081345	isoform e	1.64691	1.07522	0.234926	-0.470646	1.82201	1.18005	0.77488	-0.0239334	1051	1502	10506	30250	733	1239	3994	31048	4.1235e-09
Har_00008101	protein takeout	-0.905838	1.47684	0.227903	2.00861	-0.041523	1.28231	-1.06267	1.68603	39365	732	10666	294	30682	958	41792	513	4.15569e-09
Har_00237272	---NA---	0.530725	-1.26211	1.34309	2.15015	1.70971	0.337487	-1.03925	1.26561	12594	42437	992	226	931	8725	41706	1403	4.15636e-09
Har_00124319	---NA---	2.33596	0.598945	0.108574	1.65342	1.79769	-0.195577	-0.946655	0.724264	256	4875	13616	573	776	31955	41399	5726	4.17709e-09
Har_00080207	translocase of inner mitochondrial membrane 8 homolog b	2.03513	0.859659	0.250602	0.915853	1.20664	0.830709	-0.994017	0.794201	472	2451	10147	3143	2923	2700	41560	4756	4.2004e-09
Har_00079863	cral trio domain-containing protein	1.21547	1.15159	0.812954	0.058116	1.50245	1.13566	0.791329	-0.134218	2971	1300	3038	18722	1516	1366	3828	33204	4.21999e-09
Har_00190273	---NA---	0.859597	1.48765	-1.83163	-1.17243	1.37621	2.32365	1.47981	0.0321646	6831	723	43111	41722	2028	156	714	29251	4.28372e-09
Har_00059394	glucose dehydrogenase	-2.27582	-2.32419	0.75709	2.73982	-1.73522	-2.58521	1.4201	3.39021	42614	43391	3419	90	41914	43467	847	67	4.29323e-09
Har_00082190	low molecular lipoprotein 30k precursor	1.906	-0.333501	-0.883161	1.26106	2.47495	0.0872583	-0.0627365	1.75148	613	36413	40020	1395	198	18637	29744	434	4.33223e-09
Har_00207555	---NA---	0.753252	1.5303	0.000705242	1.91555	-1.2074	0.89015	-0.141929	1.64037	8524	667	17178	356	40506	2367	31910	569	4.41735e-09
Har_00136591	---NA---	2.42394	0.557914	-1.22124	0.6782	2.2379	0.497975	-0.664384	0.967938	221	5456	42069	5713	307	5928	39836	2972	4.55698e-09
Har_00120843	corticotropin releasing hormone receptor 2	1.73957	0.340721	-0.239568	1.63973	1.42574	0.153631	-0.792943	1.73945	870	10208	24387	595	1812	14664	40699	449	4.56656e-09
Har_00073848	carboxypeptidase m	1.53925	1.86352	0.104635	-0.532816	1.14531	1.60985	0.662164	-0.159729	1370	399	13721	31088	3331	463	5192	33667	4.58754e-09
Har_00097630	short-chain dehydrogenase	1.49967	1.44114	-0.457647	0.166154	1.55277	1.30365	0.234047	0.755552	1503	788	29011	16114	1339	913	17635	5268	4.5892e-09
Har_00012401	small optic lobes protein	-1.13133	-0.626502	3.26425	1.24676	0.0853243	-0.439457	2.98889	0.324894	40473	39940	30	1440	27693	37166	42	20888	4.60185e-09
Har_00213045	---NA---	2.33487	2.11125	1.63103	1.63616	-0.832349	-1.26546	-1.08952	-0.77861	257	286	525	598	38824	42174	41871	39897	4.60651e-09
Har_00197907	---NA---	1.44424	-0.0075798	0.0525002	1.48998	2.52626	1.19096	-1.36551	0.460033	1714	22985	15244	826	181	1215	42516	13662	4.62455e-09
Har_00038763	cecropin-like protein	1.49557	2.6721	-0.974123	-0.316099	1.60441	2.52926	-2.38635	-0.713843	1516	139	40873	27750	1189	130	43498	39503	4.63288e-09
Har_00032803	leucine-rich repeats and immunoglobulin-like domains 1	1.58506	2.18814	0.243961	-0.854277	1.44366	2.21245	-1.14195	-1.49827	1217	262	10292	34500	1748	180	41987	42456	4.63438e-09
Har_00069610	ribonuclease t2	2.65671	-0.858841	-3.92757	1.32606	2.46796	-1.17756	-2.79953	1.68497	153	41242	43798	1197	204	41935	43625	515	4.64026e-09
Har_00066740	hypothetical secreted protein	1.75655	0.109441	-0.0416231	1.53821	1.74807	0.290733	-0.0614166	1.33257	836	17768	18949	749	868	9881	29700	1186	4.64823e-09
Har_00006474	morn variant repeat protein	2.21982	-0.20885	-0.731609	1.64405	2.8729	-0.053791	-1.6217	1.06598	314	33427	37105	589	104	27332	42943	2294	4.6879e-09
Har_00152918	---NA---	2.57034	2.61909	1.73361	1.08314	-0.896246	-1.20875	-1.41462	-0.943245	173	146	430	2085	39188	42030	42625	40738	4.72676e-09
Har_00211924	---NA---	2.12893	2.36705	2.87949	0.76999	-1.67058	-2.21528	-1.56887	-1.85095	383	208	54	4539	41783	43314	42877	42956	4.75013e-09
Har_00241360	---NA---	2.17917	0.779426	-0.137862	0.698313	1.70394	0.404162	0.0943289	0.918992	342	2991	21764	5417	943	7394	23549	3354	4.84708e-09
Har_00124894	---NA---	0.503324	0.0790064	-1.06586	1.9896	2.9465	1.96952	-0.107562	0.0125444	13191	18835	41446	304	92	250	30969	29854	4.85814e-09
Har_00207108	---NA---	2.54406	2.70518	1.18069	1.54034	-0.718949	-1.22122	-0.97457	-0.773831	182	131	1417	746	38104	42062	41500	39870	4.87775e-09
Har_00068821	elegans proteinconfirmed by transcript evidence	1.53832	1.47449	-0.210909	0.371371	1.21512	1.20437	0.373652	0.67227	1372	734	23663	11494	2865	1179	10900	6647	4.8921e-09
Har_00011306	inwardly rectifying k	1.49255	0.939223	-0.200408	0.213772	2.04157	1.02789	0.544017	0.496734	1526	2031	23379	14992	448	1745	6895	11488	4.90925e-09
Har_00014604	leukocyte elastase inhibitor	0.762491	0.0514507	1.06607	1.2595	2.31722	1.62211	-0.773491	-0.131454	8367	19884	1809	1398	265	449	40571	33177	4.91788e-09
Har_00007277	isoform b	2.66336	0.996731	-0.842356	0.538168	2.36186	0.622998	-0.432283	0.340624	151	1790	39528	7992	238	4395	37424	20331	4.95962e-09
Har_00166429	---NA---	2.3777	2.33894	1.57192	1.51527	-0.926187	-1.34234	-1.20174	-1.0929	235	217	589	788	39334	42340	42147	41320	5.00989e-09
Har_00132793	---NA---	-1.17495	4.79298	-1.17742	-0.0690053	0.222605	4.57616	-0.206705	0.0101137	40676	8	41920	22651	24660	9	33475	29920	5.01266e-09
Har_00015309	carboxypeptidase inhibitor	1.96768	0.810138	0.0181379	0.51783	1.99773	0.602726	0.0427208	0.710185	538	2757	16408	8400	488	4625	25362	5959	5.08927e-09
Har_00001596	deoxyribodipyrimidine photolyase	1.57015	-0.0883923	0.465204	0.881129	2.71511	1.06832	0.156236	0.350704	1260	27541	6337	3408	139	1585	21262	19950	5.11138e-09
Har_00172364	---NA---	3.28378	1.94649	1.19639	1.3537	-1.10634	-1.62456	-1.32675	-1.1974	43	352	1364	1121	40154	42819	42433	41692	5.13767e-09
Har_00139585	---NA---	1.59196	1.63253	-1.10143	-0.148149	-0.0160413	-0.35988	1.74164	1.99409	1193	578	41612	24380	30150	35847	336	278	5.15416e-09
Har_00208941	---NA---	1.13454	1.14988	-0.876704	-1.3489	1.11871	-0.394797	1.65301	2.32881	3626	1303	39946	42388	3523	36439	432	162	5.24541e-09
Har_00049409	ommochrome binding protein 2	1.94234	0.196091	-0.0619278	1.56698	1.87093	0.0619268	-0.532144	1.3103	562	14771	19573	689	648	20474	38674	1252	5.24853e-09
Har_00180505	---NA---	1.34204	0.248539	-0.901284	0.679419	1.22001	0.343421	1.55164	1.49875	2177	13034	40214	5693	2837	8598	583	787	5.30601e-09
Har_00098636	dehydrogenase reductase sdr family member 13 precursor	1.34868	1.55803	-0.346099	0.190956	1.35214	1.38333	0.316569	0.713391	2138	640	26895	15536	2136	773	13257	5903	5.39151e-09
Har_00116878	glycoside hydrolases	0.801485	0.838085	0.540242	0.223717	1.07342	0.596329	1.53802	0.836383	7732	2582	5380	14744	3862	4701	609	4245	5.42446e-09
Har_00188313	---NA---	2.55569	1.41008	-1.60991	-0.446706	2.2431	1.32332	-1.44596	-0.237795	178	824	42863	29934	305	871	42689	34841	5.42666e-09
Har_00015623	protein	2.5506	3.15498	1.2871	1.25263	-1.21526	-1.8788	-1.65627	-1.4682	180	81	1130	1418	40533	43086	42988	42399	5.42717e-09
Har_00234344	---NA---	-0.131037	-1.575	1.55523	2.43575	2.1051	1.11106	-1.52349	-0.0179853	26149	42895	623	142	392	1451	42809	30903	5.4493e-09
Har_00034947	neither inactivation nor afterpotential	1.71166	1.54908	0.373329	-0.471419	1.61385	1.39085	0.246337	-0.328447	922	648	7769	30261	1156	753	17007	36039	5.46916e-09
Har_00172993	---NA---	1.64272	0.237396	1.08266	1.22002	1.36081	-0.248929	0.499605	0.885068	1056	13403	1745	1536	2094	33428	7710	3680	5.49864e-09
Har_00075017	carbonyl reductase 1	2.23894	1.60966	-1.20562	0.143102	1.96105	1.24817	-1.61609	0.179779	304	595	42013	16657	521	1054	42938	25352	5.52226e-09
Har_00121816	ubiquinone biosynthesis protein coq7-like protein	1.88657	0.735699	-0.91942	0.246368	2.19405	1.274	-1.18332	0.810645	629	3359	40393	14232	331	986	42104	4557	5.55077e-09
Har_00028323	cg33964 cg33964-pa	0.808684	1.20035	0.202653	1.24813	0.763429	1.00545	-0.0859315	1.29885	7609	1180	11250	1432	7382	1829	30403	1284	5.56401e-09
Har_00239636	---NA---	2.41885	-0.501347	0.327257	2.04609	2.77246	-0.351365	-0.0657079	0.0739226	224	38882	8568	272	126	35681	29833	28159	5.59474e-09
Har_00209253	---NA---	-0.637513	-1.30587	1.95815	1.36312	2.23129	1.9068	-2.66056	-1.87176	36644	42523	286	1085	315	270	43577	42989	5.62244e-09
Har_00081772	elegans proteinconfirmed by transcript evidence	0.64272	1.52717	0.834882	0.975307	0.852856	1.91495	-0.0883751	0.0734663	10468	669	2886	2714	6147	267	30458	28172	5.63771e-09
Har_00090209	sodium-dependent phosphate transporter	1.99714	0.837059	0.0480385	-0.278464	2.08618	0.722792	0.596864	0.415636	514	2586	15380	27063	404	3456	6057	16585	5.66325e-09
Har_00033683	ribonuclease h1	0.563373	-1.61947	2.18932	0.843204	0.448154	-1.98608	2.42922	0.970258	11938	42947	185	3756	18813	43160	93	2951	5.79384e-09
Har_00128345	---NA---	2.09693	1.89661	-0.403286	0.85712	0.745171	-0.0408876	-0.0355654	1.46625	410	384	28024	3619	7637	26805	28873	847	5.83393e-09
Har_00048813	ribonuclease t2	2.16395	-1.66945	-2.36801	0.758084	2.57188	0.427887	-0.0329938	1.5025	356	42987	43437	4678	165	6988	28771	779	5.86475e-09
Har_00108647	isoform a	0.2679	3.1492	-1.16217	0.397241	1.60543	3.1935	-0.478736	-0.163987	18159	82	41862	10923	1187	78	38005	33737	5.89893e-09
Har_00090373	cytochrome p450	-1.97395	-2.14302	1.31051	2.92595	-1.36462	-1.81429	1.09483	2.29087	42293	43308	1068	72	41011	43026	1893	172	5.9056e-09
Har_00036763	multiple inositol polyphosphate phosphatase	1.12081	1.31297	0.300615	-0.432076	1.16198	1.26382	0.98811	0.520178	3744	964	9063	29696	3222	1009	2417	10621	5.91636e-09
Har_00127836	---NA---	1.70885	1.1231	-1.70687	-1.2331	2.2901	1.71338	0.294425	0.264568	930	1370	42984	41985	280	383	14416	22845	5.92667e-09
Har_00098633	dehydrogenase reductase sdr family member 13 precursor	1.45758	1.64325	-0.255323	0.338136	1.30061	1.51412	0.107901	0.567284	1651	565	24821	12220	2389	571	23036	9138	5.92939e-09
Har_00015913	glutathione s-transferase	2.86806	-0.0587168	0.235806	0.766961	0.669445	0.0417418	1.11691	1.15887	102	25922	10483	4576	8956	21724	1801	1844	5.98111e-09
Har_00114503	aspartylglucosaminidase	1.7933	1.10492	-0.329611	0.564298	1.63399	0.782106	0.0538731	0.814411	772	1418	26524	7507	1108	3032	24971	4520	6.03192e-09
Har_00000489	cytochrome p450	1.84704	0.81012	-0.165342	0.764873	1.86565	0.48021	-0.0418959	0.901777	695	2758	22523	4595	663	6201	29080	3496	6.05125e-09
Har_00122297	---NA---	1.1355	2.40531	2.4274	1.66187	-0.312476	-0.746773	-0.403577	-0.287192	3613	197	116	562	34586	40092	37023	35528	6.1765e-09
Har_00051174	---NA---	1.27143	-0.190882	0.264888	0.693713	0.858158	0.707435	3.74769	-0.466231	2574	32747	9831	5489	6080	3595	23	37546	6.26583e-09
Har_00209231	---NA---	3.45046	2.40583	0.164772	1.29032	0.250981	-0.332143	-0.202685	0.0168786	33	196	12139	1306	24048	35281	33374	29699	6.29331e-09
Har_00121915	---NA---	-0.516947	-1.77615	1.29611	2.3439	2.41224	1.29229	-2.11821	-0.294478	32728	43072	1108	171	224	933	43398	35626	6.2984e-09
Har_00198071	---NA---	-0.656394	-0.306638	1.38727	2.03629	1.88436	1.76704	-1.05675	0.0316267	37047	35934	890	276	621	348	41773	29264	6.3048e-09
Har_00139419	---NA---	-1.33686	-1.4331	2.467	1.54967	1.38516	2.18187	-1.42621	-1.16779	41163	42722	105	723	1986	186	42649	41592	6.38426e-09
Har_00065306	rna-binding protein 7	-1.00841	-0.552948	1.75935	2.30519	2.235	0.818046	-0.104129	0.0510342	39923	39352	412	177	310	2779	30871	28743	6.39156e-09
Har_00032341	seroin 1	0.422888	1.6629	1.46214	-0.572845	0.0702257	1.31341	1.62988	-0.66172	14867	555	743	31611	28004	893	467	39154	6.46727e-09
Har_00191684	---NA---	-0.0512447	0.576421	1.05203	0.397323	0.374618	2.08159	1.74852	0.242818	24881	5184	1858	10918	20927	212	327	23529	6.51822e-09
Har_00000007	cytochrome p450	0.881458	0.422911	0.956917	0.774274	0.94387	0.421866	1.18352	0.962721	6510	8123	2238	4485	5089	7093	1554	3012	6.54488e-09
Har_00116806	pacifastin-related serine protease inhibitor precursor	1.41094	0.652779	-1.6877	-1.90024	2.49593	1.51204	0.455394	0.66786	1844	4167	42961	43185	192	573	8548	6718	6.57303e-09
Har_00147696	---NA---	1.80298	2.50687	0.157558	1.0488	-0.851236	-1.36233	-1.11594	1.85235	756	175	12316	2275	38931	42375	41929	352	6.58699e-09
Har_00225970	---NA---	1.68788	1.8022	-0.0616055	0.0616045	1.57715	1.71218	-0.281049	-0.190252	968	439	19563	18631	1274	385	34973	34148	6.62145e-09
Har_00099311	elongation of very long chain fatty acids protein 4	-3.42201	-0.733149	1.57831	2.11251	-3.16619	-1.09157	1.47867	1.97244	43343	40602	584	239	43244	41654	718	286	6.63076e-09
Har_00219616	---NA---	0.690455	1.04285	-0.937371	-0.15591	1.4465	1.88618	1.60553	0.243469	9606	1620	40554	24550	1735	284	508	23509	6.65383e-09
Har_00000493	cytochrome p450	1.98135	0.745836	-0.326796	0.354983	2.16619	0.820077	-0.0428276	0.705221	526	3268	26454	11856	349	2761	29119	6033	6.66058e-09
Har_00149533	---NA---	-0.785902	-1.63757	1.90362	1.55781	2.00976	1.86792	-2.43452	-0.832672	38497	42968	321	708	477	293	43517	40163	6.70185e-09
Har_00001727	zinc carboxypeptidase	1.44394	2.41914	-0.718773	-0.175127	1.20406	2.54747	-0.316917	0.267378	1718	192	36589	24942	2940	128	35637	22751	6.70314e-09
Har_00106878	dead (asp-glu-ala-asp) box polypeptide 39	0.507977	-0.083252	1.46618	1.42399	1.92871	1.51598	-0.382316	-0.0676656	13101	27244	737	936	562	568	36710	32005	6.73936e-09
Har_00044329	antennal binding protein	1.34188	0.317102	1.16264	0.211515	1.3717	0.226382	1.68173	0.382463	2178	10868	1475	15046	2040	11808	398	18547	6.81706e-09
Har_00222089	---NA---	0.642857	0.726789	1.42471	0.877292	0.306602	-0.406779	1.56658	1.12197	10466	3422	817	3442	22661	36620	556	2011	6.82011e-09
Har_00139447	---NA---	1.7634	1.21292	0.333679	0.88851	1.38478	0.770227	-0.16862	0.39958	826	1145	8447	3350	1988	3120	32590	17533	6.92242e-09
Har_00119622	chemosensory protein 3	1.41097	0.433455	-0.772907	1.62742	1.58713	0.465071	-1.15884	1.47589	1843	7870	38286	610	1248	6441	42031	831	6.941e-09
Har_00000150	cytochrome p450	2.58779	1.07232	-0.244243	0.419145	2.07818	0.722733	-0.503751	0.13286	168	1509	24515	10454	415	3457	38319	26643	6.94498e-09
Har_00047425	cg11905 cg11905-pi	1.80382	0.863161	-0.80761	0.750475	1.73708	0.747493	-0.704675	1.05067	755	2433	38993	4772	886	3286	40144	2383	6.94761e-09
Har_00117146	---NA---	1.95176	-2.33315	0.973445	0.524396	1.34452	-2.06088	1.45715	0.953668	556	43395	2166	8254	2164	43218	769	3081	6.97575e-09
Har_00000013	cytochrome p450	2.05615	0.46662	-0.312368	0.979551	1.91018	0.4218	-0.186545	0.952807	451	7163	26143	2697	582	7094	32988	3085	6.98468e-09
Har_00042424	membrane-bound maltase-glucoamylase	1.68283	-0.229402	0.933469	0.888023	1.47333	-1.48101	1.09499	0.988699	976	34063	2367	3354	1614	42596	1892	2792	6.99546e-09
Har_00039494	rab-related protein	2.09366	0.549033	-0.252945	-0.00754023	2.02905	0.370296	0.401398	1.08128	412	5589	24766	20896	460	8035	9934	2211	7.06025e-09
Har_00142526	---NA---	-0.252408	-0.542965	1.70548	1.30525	2.14957	1.61182	-0.176697	0.0329626	27685	39267	453	1261	358	461	32777	29234	7.16705e-09
Har_00138543	---NA---	2.02115	3.14566	1.40936	1.45874	-1.40936	-1.80812	-1.5904	-1.44959	492	84	850	872	41169	43020	42901	42355	7.19459e-09
Har_00072321	peptidoglycan recognition protein	-0.548496	-0.430224	5.59597	-0.574819	-0.809264	-0.452081	4.22289	-0.433366	33950	38001	3	31623	38687	37359	15	37181	7.20021e-09
Har_00166484	---NA---	1.90542	1.68644	-0.236331	-0.0771537	-0.0551057	0.0996919	0.906392	1.8622	614	524	24314	22841	30935	17663	2931	345	7.205e-09
Har_00062978	glutamyl-trna amidotransferase subunit b	1.08703	-0.590702	0.992062	0.842059	1.51965	0.167474	1.13021	1.09034	4072	39684	2086	3773	1473	13996	1750	2162	7.23999e-09
Har_00064604	surface antigen ariel1	2.54061	1.0551	-1.55259	0.216039	2.25402	0.870223	-0.861705	0.3919	184	1567	42779	14943	296	2468	41055	17983	7.25494e-09
Har_00087038	cytochrome p450	2.66527	0.984989	-0.261403	0.357645	2.07579	0.841982	-0.358736	-0.0139961	150	1837	24954	11792	418	2623	36354	30801	7.26496e-09
Har_00214211	---NA---	2.46619	2.673	1.68099	1.05203	-1.522	-2.00585	-1.67168	-1.54732	204	138	479	2257	41483	43178	43005	42547	7.27965e-09
Har_00211072	---NA---	0.983555	1.29512	0.507185	0.761458	1.73878	1.54633	-0.429688	-1.23365	5209	991	5810	4641	881	530	37392	41804	7.41442e-09
Har_00072324	peptidoglycan recognition protein	-0.45942	-0.0473642	5.08716	-0.680805	-1.94247	-0.903391	4.24384	-0.132212	30713	25367	5	32688	42252	40912	14	33187	7.46375e-09
Har_00056289	cytochrome p450	2.04623	0.57714	-0.59213	0.427917	1.97725	0.433443	0.179777	1.14105	460	5176	30961	10281	508	6918	20276	1911	7.53187e-09
Har_00081976	dna replication complex gins protein psf2	1.69395	0.308376	0.434364	0.756348	1.53197	0.105367	0.721583	0.992857	959	11122	6770	4703	1426	17247	4502	2766	7.59048e-09
Har_00005949	amp dependent coa ligase	1.65875	0.998863	-0.393851	0.662	1.40172	0.691789	0.0259666	1.15625	1025	1780	27847	5947	1931	3729	26008	1852	7.64815e-09
Har_00118804	ribosomal protein s19	1.25983	0.74277	0.433398	0.908575	1.06695	0.596475	0.43304	0.918981	2661	3290	6786	3201	3927	4698	9060	3355	7.78302e-09
Har_00100359	ap2_galmeame: full=anionic antimicrobial peptide 2	1.75662	0.32054	-0.28225	1.27309	1.52128	0.369746	-0.477241	1.505	835	10767	25432	1351	1465	8047	37992	771	7.78482e-09
Har_00108608	sugar transporter	1.94128	0.983216	0.337586	-0.0877705	1.63248	0.70549	0.574031	0.321835	565	1844	8379	23079	1111	3613	6383	20995	7.9096e-09
Har_00164850	---NA---	1.39351	-0.248956	-0.836587	1.21228	2.53613	1.04347	0.867392	0.097733	1924	34627	39438	1568	178	1681	3208	27571	7.95736e-09
Har_00042667	cytochrome p450	2.70006	0.664858	-0.659883	0.0834117	2.56928	0.797872	0.0269694	0.212138	143	4063	33585	18082	167	2913	25969	24483	7.96462e-09
Har_00098627	hemolin	3.25948	0.561745	0.422997	-0.690244	2.69664	0.111622	0.169736	-0.495292	47	5402	6950	32792	143	16888	20712	37806	7.98575e-09
Har_00163550	---NA---	1.44282	1.01683	0.239431	0.378777	1.66752	1.8604	-0.198604	-0.0291696	1722	1709	10393	11348	1029	296	33283	31161	8.00184e-09
Har_00118106	lysosomal alpha-mannosidase (mannosidase alpha class 2b member 1)	-0.479783	0.920936	1.59349	0.558845	1.27332	2.34729	-0.222145	0.0103555	31303	2121	563	7601	2526	152	33815	29909	8.05207e-09
Har_00207207	---NA---	-1.02957	-0.537698	6.27213	-1.79466	-0.0453825	0.0453823	3.08141	-0.0931304	40032	39220	2	43116	30766	21499	38	32487	8.06825e-09
Har_00002586	pheromone biosynthesis-activating neuropeptide	-1.16223	-0.177267	2.04599	1.14066	1.83308	2.19001	-0.559608	-0.46201	40616	32185	240	1821	717	185	38949	37494	8.0767e-09
Har_00004729	glucosyl glucuronosyl transferases	-0.520904	-1.44758	3.2304	-0.0862765	-0.867865	-0.867878	3.82136	0.936332	32856	42745	32	23052	39024	40731	21	3204	8.08613e-09
Har_00126696	---NA---	1.28965	-0.121845	-0.713116	-0.0811267	2.34345	1.14099	0.653752	1.38995	2470	29404	36365	22938	251	1349	5303	1027	8.1533e-09
Har_00192916	---NA---	0.452645	1.16306	1.03973	0.826879	0.748463	1.25176	0.679328	0.31718	14222	1279	1900	3924	7594	1040	4963	21145	8.2032e-09
Har_00001094	peptidoglycan recognition protein	-0.724608	-0.428935	5.33197	-0.825447	-0.894229	-0.4595	4.40207	-0.296016	37965	37984	4	33989	39181	37447	11	35650	8.23267e-09
Har_00156031	---NA---	2.5366	1.82063	1.30041	1.79411	-1.05759	-1.48926	-1.21183	-1.03799	185	425	1095	445	39954	42612	42171	41117	8.25421e-09
Har_00195677	---NA---	1.26822	1.34548	-1.34776	-1.21978	0.315112	-0.363388	2.02454	2.27461	2598	909	42405	41927	22460	35905	192	175	8.30293e-09
Har_00165593	---NA---	0.45661	-0.321648	0.794252	1.48667	2.51714	1.74918	-0.873976	-0.0293746	14116	36215	3161	832	185	358	41109	31168	8.32649e-09
Har_00030595	glia-derived nexin	1.01865	1.53793	0.389324	0.086318	0.968285	1.55452	0.671813	0.314768	4777	660	7495	18014	4837	521	5055	21231	8.40233e-09
Har_00177437	---NA---	0.874649	0.688231	-1.38591	-0.153584	-0.160881	1.35972	1.73532	1.70779	6613	3797	42498	24502	32631	808	342	489	8.41394e-09
Har_00028347	tpa:cuticle protein	2.6969	2.48299	1.56106	1.05862	-1.53014	-1.41158	-1.748	-1.63349	147	179	608	2225	41506	42477	43095	42687	8.42567e-09
Har_00231583	---NA---	1.84039	1.03938	-0.838192	0.494401	1.72526	0.723141	-0.56303	1.05252	701	1635	39465	8867	904	3454	38992	2371	8.44959e-09
Har_00016335	chemosensory protein 1	-0.351159	-0.44361	1.50426	2.47667	3.35398	-0.0224278	-0.0655889	0.149827	28832	38173	680	134	57	25934	29826	26187	8.45052e-09
Har_00008306	isoform a	1.02983	-0.0450673	0.759251	1.62621	1.12756	0.177706	0.412395	1.37354	4644	25228	3404	613	3447	13538	9596	1066	8.5169e-09
Har_00096554	cg3823 cg3823-pa	1.38232	1.26947	0.314887	-0.542955	1.56809	1.28296	0.684974	-0.205394	1980	1031	8812	31227	1295	956	4888	34370	8.52669e-09
Har_00047125	peptidoglycan recognition protein	1.30521	-0.361551	-0.149652	1.36656	2.5469	1.55164	0.00350738	0.266312	2372	36911	22081	1078	175	522	27038	22791	8.56185e-09
Har_00001329	zinc carboxypeptidase	1.21235	2.70442	-1.01114	0.0149698	1.10352	2.52511	-0.616988	0.365644	2998	132	41125	19993	3629	131	39480	19340	8.61975e-09
Har_00089573	isoform e	-2.65264	-1.18023	2.31717	1.96445	1.18303	1.89297	-2.13263	-0.644388	42937	42265	138	325	3068	280	43403	39011	8.6399e-09
Har_00041641	hypothetical secreted protein	1.76201	0.405413	-0.430035	1.22439	1.36412	0.139421	0.203037	1.59468	829	8547	28515	1516	2074	15354	19142	638	8.69346e-09
Har_00032687	serine protease inhibitor	2.07071	0.740892	-0.761175	0.451295	2.01856	0.745775	-0.0158873	0.761061	436	3317	38020	9777	470	3300	28066	5193	8.86898e-09
Har_00191706	---NA---	-2.79537	-2.33492	2.36445	0.0563021	-0.0563016	1.7691	-1.95919	3.54665	43033	43396	128	18776	30956	345	43284	59	8.93349e-09
Har_00093973	glucose dehydrogenase	-3.45447	-3.12123	1.00896	2.9305	-3.27701	-3.01513	0.983831	2.82745	43356	43658	2014	71	43298	43619	2452	98	8.96467e-09
Har_00139317	---NA---	2.35156	2.62414	1.51131	1.17982	-1.20985	-1.66185	-1.40776	-1.17982	247	144	671	1679	40511	42866	42608	41622	9.00629e-09
Har_00008040	sugar transporter	0.747549	0.128692	-0.584125	0.552121	0.521935	0.833542	-1.03901	10.4987	8620	17079	30855	7715	15771	2680	41705	2	9.01689e-09
Har_00001031	elegans protein confirmed by transcript evidence	1.63602	1.52565	-0.291411	0.737768	0.861196	0.901076	0.177507	0.790996	1077	674	25669	4924	6035	2302	20391	4800	9.10497e-09
Har_00022372	cellular retinaldehyde-binding protein	1.26978	1.42755	0.698208	-0.631308	1.07294	1.59765	0.550873	-0.687052	2585	801	3853	32237	3870	473	6771	39327	9.14905e-09
Har_00095224	short-chain dehydrogenase	1.50073	1.52545	-0.268761	0.334789	1.43576	1.37766	0.0954599	0.481138	1497	676	25125	12290	1783	786	23495	12209	9.16789e-09
Har_00154217	---NA---	1.55094	0.767706	0.0178795	1.06482	1.53632	0.687566	-0.229217	0.797106	1322	3102	16411	2197	1405	3773	33976	4719	9.17143e-09
Har_00183782	tpa: cuticle protein	-2.12714	-0.740738	1.06322	2.42419	-2.84478	-0.96316	1.26694	2.58108	42465	40634	1824	145	43074	41182	1266	123	9.20001e-09
Har_00158254	---NA---	1.63321	0.787352	-0.343595	-0.442059	0.986104	-0.407401	1.49229	1.75923	1081	2935	26848	29854	4662	36639	686	425	9.24252e-09
Har_00073849	carboxypeptidase m	1.49213	1.7521	0.289884	-0.37717	1.08466	1.45203	0.506066	-0.2191	1527	481	9277	28774	3776	654	7591	34572	9.27339e-09
Har_00093005	cral trio domain-containing protein	-0.14023	1.91599	1.64278	-2.64767	-0.076849	1.83128	1.22655	-2.83868	26275	366	517	43546	31326	308	1412	43588	9.38282e-09
Har_00234354	---NA---	1.9254	0.893824	-1.08703	-1.26105	1.947	1.10642	-0.1547	1.07565	578	2249	41536	42089	535	1465	32252	2240	9.39118e-09
Har_00099346	growth-blocking peptide	1.9268	0.419163	-0.455484	0.912133	1.89648	0.293245	-0.0193453	1.17223	575	8219	28970	3172	602	9806	28232	1783	9.4181e-09
Har_00170750	---NA---	1.66214	0.669571	0.609528	1.2204	1.46871	-0.177833	-0.221141	1.02506	1019	4006	4655	1530	1638	31485	33793	2555	9.44811e-09
Har_00197129	---NA---	2.0736	2.80479	1.35536	1.45172	-0.982172	-1.54863	-1.28841	-1.17951	432	118	964	887	39621	42716	42354	41620	9.49057e-09
Har_00171069	---NA---	1.59684	3.4156	2.41814	0.762074	-2.12923	-2.57621	-1.20925	-2.12859	1180	60	119	4633	42492	43463	42165	43249	9.59425e-09
Har_00236697	---NA---	0.583353	0.953085	0.95447	1.35923	0.304943	0.96642	0.352397	0.823664	11580	1964	2254	1099	22712	1986	11769	4402	9.60814e-09
Har_00003393	cytochrome b5	1.79232	0.314445	-0.229363	0.91226	1.7137	0.0202169	0.370396	1.45279	775	10945	24134	3169	924	22930	11031	869	9.61597e-09
Har_00043432	oxidase peroxidase	-2.56756	-0.116091	0.116091	3.87115	-2.13723	-1.99864	0.778387	3.97127	42871	29086	13413	26	42503	43170	3952	42	9.66558e-09
Har_00019192	odorant-binding protein 1	1.33409	0.426327	1.16675	0.0179911	1.22682	0.446773	1.60755	0.114706	2207	8030	1462	19901	2794	6726	505	27103	9.67933e-09
Har_00156541	---NA---	2.2389	2.89971	1.12385	1.28619	-0.456887	-0.285644	-0.719349	-0.544495	305	109	1603	1313	36023	34275	40236	38246	9.70278e-09
Har_00208669	---NA---	1.41775	0.839249	-0.246022	0.0863042	0.305193	1.59264	1.35881	0.71449	1812	2575	24575	18016	22705	481	1010	5882	9.78168e-09
Har_00181712	---NA---	2.50018	1.81439	1.56459	1.3262	-0.479123	-0.915331	-0.694522	-0.426856	196	431	601	1196	36229	40973	40074	37124	9.78642e-09
Har_00173051	---NA---	0.373629	2.2002	0.915355	-0.320916	0.0965667	2.12144	1.00149	-0.349021	15926	258	2466	27832	27457	202	2365	36290	9.79715e-09
Har_00087799	---NA---	1.38696	-0.495415	0.248498	0.73117	0.958809	-0.606535	2.85441	0.885616	1957	38817	10204	4996	4928	39079	49	3674	9.7987e-09
Har_00012460	sec61 beta subunit	1.32673	0.284161	0.135152	1.64542	1.44492	1.01843	0.536543	-0.0166001	2250	11893	12900	584	1738	1774	7058	30867	9.88256e-09
Har_00050946	embryonic development factor	1.06068	-0.283929	1.02273	1.19525	2.03107	-0.107903	0.0342157	1.48033	4316	35481	1959	1614	458	29295	25682	817	9.94806e-09
Har_00073662	kinesin k39	0.696401	1.89326	0.511502	-0.268738	0.67327	1.61959	1.0766	-0.00174904	9510	386	5759	26876	8864	454	1969	30353	9.973e-09
Har_00181971	---NA---	1.19487	0.907916	0.0305541	-0.0523455	2.35465	1.79101	0.128359	-0.0305541	3129	2182	15940	22234	242	337	22297	31191	1.00161e-08
Har_00121057	comm domain containing 8	-0.492627	-1.2489	2.26539	2.40029	1.76403	0.764909	-0.875541	-0.685772	31875	42419	159	150	833	3161	41118	39319	1.00188e-08
Har_00214053	---NA---	-0.701029	1.99405	1.4401	-0.970349	-0.874477	1.86848	1.47073	-2.17566	37683	326	779	39719	39069	291	739	43283	1.00879e-08
Har_00233856	---NA---	2.35991	-0.268644	-0.656563	1.15058	2.46909	0.0330319	-0.469571	1.20881	244	35128	33348	1778	202	22200	37902	1609	1.01433e-08
Har_00139277	---NA---	1.41076	2.2981	2.00039	1.86832	-1.77769	-2.10295	-2.02815	-1.84243	1845	229	258	385	41976	43246	43341	42941	1.03477e-08
Har_00120090	---NA---	-0.0605116	-0.819448	1.14914	2.38044	1.94904	1.17954	-1.03676	0.333531	25036	41050	1529	160	533	1241	41697	20592	1.04213e-08
Har_00128041	tn554- transposase c	-1.95119	-0.0122204	0.288394	2.5898	-0.903067	0.047224	1.01116	3.21602	42254	23296	9309	109	39218	21388	2312	74	1.04609e-08
Har_00179380	---NA---	1.86613	1.41796	-1.10965	1.29029	0.14033	0.888467	-0.186426	1.0521	657	814	41648	1307	26496	2373	32983	2375	1.04642e-08
Har_00127249	---NA---	0.304173	3.43356	-1.05081	1.83329	0.185246	0.203676	-0.12646	1.47327	17406	59	41362	409	25478	12551	31503	837	1.06908e-08
Har_00029294	cg12935 cg12935-pa	1.03932	0.429174	1.04608	0.868592	0.836641	0.0696859	1.25414	0.881555	4537	7962	1875	3521	6343	19953	1310	3717	1.0726e-08
Har_00114861	glucose dehydrogenase	-3.3528	-2.89078	0.918548	2.85512	-3.86283	-3.47018	1.02131	2.82908	43314	43588	2445	77	43499	43722	2248	97	1.07579e-08
Har_00182056	---NA---	2.04119	0.680948	-0.962296	0.381248	0.942341	0.232058	0.706442	1.59355	465	3881	40769	11286	5103	11609	4675	642	1.0775e-08
Har_00132624	---NA---	0.776387	0.583301	1.43634	-0.228385	0.615796	0.565968	2.13304	0.307298	8114	5095	788	26067	10160	5044	159	21502	1.08581e-08
Har_00027242	glutathione s-transferase	1.5668	-1.21053	0.890737	0.830327	1.41226	-1.46808	1.24747	1.01963	1270	42333	2598	3886	1876	42580	1334	2592	1.09413e-08
Har_00110947	isoform e	2.14297	1.01005	-0.0620198	-0.626426	1.88044	0.89283	0.53115	-0.24101	371	1733	19576	32181	630	2351	7164	34888	1.09429e-08
Har_00018061	isoform e	2.09461	0.96211	-0.154216	-0.67906	1.87332	0.737789	0.857588	-0.414303	411	1930	22214	32671	638	3356	3306	37000	1.1004e-08
Har_00088907	cral trio domain-containing protein	0.743417	1.7971	0.906388	-1.25131	0.609569	1.42519	1.27691	-1.27055	8696	448	2507	42050	10352	691	1231	41910	1.10614e-08
Har_00101827	atructural studies of nucleoside analog and feedback inhibitor binding to drosophila melanogaster multisubstrate deoxyribonucleoside kinase	1.87015	0.664875	-0.225241	1.09286	1.54361	0.0457168	0.246342	1.05574	650	4062	24028	2025	1379	21478	17006	2350	1.10978e-08
DCP_22_7		1.71229	1.4989	1.99628	1.94382	-0.474206	-1.02105	-1.51932	-1.05425	920	708	261	339	36176	41402	42804	41182	1.11047e-08
Har_00030811	scarlet	-1.57956	-1.11118	3.11861	2.64134	0.461459	1.34395	-0.59658	-0.503261	41699	42101	38	100	18367	835	39310	37876	1.11175e-08
Har_00091065	nonhomologous end-joining factor 1	1.10405	1.05301	-0.0711031	1.54806	1.33957	1.00266	-0.660715	0.519343	3922	1580	19850	726	2190	1838	39811	10650	1.11229e-08
Har_00067172	lipopolysaccharide binding protein	2.09787	1.59246	-0.443953	-0.109115	1.86612	1.28094	-0.661852	-0.302016	409	607	28766	23550	662	963	39818	35728	1.11319e-08
Har_00041101	atructural studies of nucleoside analog and feedback inhibitor binding to drosophila melanogaster multisubstrate deoxyribonucleoside kinase	1.54802	0.620769	-0.225566	0.926316	1.67097	0.550334	-0.0342484	1.08588	1342	4561	24040	3072	1023	5237	28817	2187	1.11388e-08
Har_00012886	amp dependent coa ligase	1.8176	1.20771	-0.228138	0.718324	1.40735	0.511016	-0.170744	0.848546	728	1156	24107	5147	1905	5738	32635	4099	1.11434e-08
Har_00082831	---NA---	2.23719	0.945054	-0.149621	0.859867	1.51543	1.12757	-0.728279	-0.534277	306	1999	22079	3601	1488	1400	40291	38157	1.13675e-08
Har_00046437	isoform cra_a	0.601378	-0.993291	0.780759	0.562268	1.41	-0.244301	1.94245	1.40956	11243	41736	3247	7540	1886	33288	223	977	1.1468e-08
Har_00181710	---NA---	0.563536	-0.176873	1.46526	1.17081	0.672509	-0.284717	1.5161	1.19299	11935	32164	740	1704	8879	34259	638	1684	1.15454e-08
Har_00125925	---NA---	0.867533	-0.411946	-0.940169	-0.331294	1.46265	0.477443	3.42579	1.1767	6728	37750	40577	28005	1665	6243	30	1758	1.15473e-08
Har_00232717	---NA---	1.37251	0.635441	0.0430012	0.713663	1.29089	0.358933	0.569095	1.18636	2012	4368	15532	5217	2441	8258	6459	1717	1.16185e-08
Har_00089047	phospholipid scramblase 1	1.9952	0.80847	-0.160551	1.46761	1.37321	0.00141144	-0.00141144	0.833409	517	2774	22403	860	2035	24359	27324	4278	1.16849e-08
Har_00082410	serine threonine-protein kinase	0.394095	0.518325	-0.757285	-0.542225	1.12854	0.98528	1.75789	1.56528	15503	6136	37932	31216	3440	1908	317	684	1.1699e-08
Har_00086378	phosphonate abcperiplasmic phosphonate-binding protein	1.91007	0.69647	-0.226586	0.132997	2.14115	1.20846	0.162509	0.35669	608	3723	24063	16883	363	1170	21017	19702	1.18027e-08
Har_00115508	cg8600 cg8600-pa	0.429498	1.13664	0.538872	0.753936	0.603326	1.08116	1.04889	0.55755	14726	1336	5402	4728	10525	1552	2107	9424	1.18946e-08
Har_00093495	elegans proteinconfirmed by transcript evidence	-0.0160522	2.50902	1.09198	-1.41313	0.289906	2.71306	0.695511	-2.56775	24228	174	1713	42555	23094	111	4789	43498	1.19763e-08
Har_00119489	nadh dehydrogenase subunit 5	-1.23049	-1.1635	2.45909	1.96725	1.18363	1.47739	-0.468102	-0.714404	40871	42225	106	321	3064	610	37887	39511	1.19905e-08
Har_00102883	sodium-bile acid cotransporter	2.73395	0.872743	-1.58215	0.110723	2.60038	0.602765	-1.29954	0.262597	132	2382	42825	17398	157	4623	42379	22906	1.20462e-08
Har_00072149	fk506 binding protein13kda	1.62366	0.231611	0.942432	0.594892	1.5787	0.452199	0.654825	0.436268	1105	13602	2321	6986	1271	6644	5291	15192	1.20729e-08
Har_00182925	---NA---	0.710416	-0.893434	0.471172	1.64978	2.16166	1.10565	-0.933879	0.73001	9249	41378	6254	578	350	1467	41357	5635	1.2081e-08
Har_00195471	---NA---	2.38566	1.00265	-0.926582	0.73294	1.81106	0.500513	-1.24757	0.517527	233	1765	40468	4980	749	5892	42260	10732	1.21063e-08
Har_00071293	---NA---	1.62974	0.410611	0.214756	0.526768	1.68369	0.267487	0.498723	1.0313	1091	8418	10963	8214	988	10484	7730	2516	1.21592e-08
Har_00023076	tyrosine-protein phosphatase	0.903892	0.391247	-1.70491	-0.468149	1.78671	1.04405	0.70484	1.82198	6199	8890	42981	30223	799	1676	4694	372	1.22168e-08
Har_00153597	---NA---	2.51123	2.27545	1.54406	1.15677	-1.72053	-2.21267	-1.89077	-1.72643	190	235	637	1757	41887	43311	43225	42811	1.22437e-08
Har_00226625	---NA---	2.07694	2.98254	1.98917	0.755508	-1.71367	-0.755508	-2.88889	-2.70644	426	99	268	4711	41872	40142	43646	43552	1.2416e-08
Har_00080811	lipase 1	0.817549	2.59284	-0.564499	-0.0906363	0.736798	2.34108	0.299714	0.477322	7478	154	30571	23148	7755	154	14080	12439	1.24404e-08
Har_00022935	hect domain and rld 2	2.64588	1.09371	-1.03481	-0.052911	1.4816	0.913408	0.436638	0.16374	156	1452	41272	22248	1586	2231	8985	25801	1.24511e-08
Har_00010617	bumetanide-sensitive na-k-cl cotransport	0.449392	-0.0530832	0.932574	1.99777	1.07012	2.43359	-0.342111	-0.117163	14316	25659	2375	300	3893	142	36086	32907	1.25389e-08
Har_00103975	exosome component 6	1.59543	0.806229	0.177237	0.282667	1.89694	0.811464	0.409608	0.348981	1185	2785	11826	13421	601	2824	9671	20013	1.25575e-08
Har_00037117	---NA---	0.738402	1.61672	-0.540673	0.461286	1.06757	1.28739	0.108025	1.27821	8777	590	30264	9542	3919	944	23033	1351	1.25641e-08
Har_00241369	---NA---	2.13294	0.689474	0.223722	0.985576	1.75944	0.12265	-0.248302	0.570391	378	3785	10752	2659	842	16246	34346	9018	1.2648e-08
Har_00121070	cytochrome p450	0.0266995	-0.679631	0.0987484	0.902269	2.1665	1.59763	0.538917	0.893312	23080	40307	13894	3245	347	474	7016	3584	1.26601e-08
Har_00104956	cathepsin l	1.47392	-0.645075	0.868884	1.38451	1.15512	0.644692	0.578131	0.502307	1589	40087	2731	1040	3256	4149	6315	11254	1.26766e-08
Har_00220985	---NA---	1.37539	0.0890613	0.673445	1.08223	2.23686	1.2228	-0.80379	-0.662222	2009	18493	4047	2091	308	1129	40749	39157	1.27309e-08
Har_00050942	ribonuclease h	1.63037	0.683151	0.226669	1.08099	1.47226	0.0799632	0.016829	1.07401	1089	3861	10691	2101	1624	19227	26375	2245	1.27436e-08
Har_00218848	---NA---	0.318534	-0.0606625	0.0387037	0.739828	0.130111	1.13018	4.04453	0.624438	17100	26010	15679	4899	26719	1392	18	7645	1.2761e-08
Har_00191318	tpa: cuticle protein	-2.01735	-0.510199	0.872205	2.39557	-1.62532	-0.836592	1.27064	2.62482	42350	38971	2717	153	41697	40582	1250	121	1.28151e-08
Har_00091104	cytochrome p450	-0.665015	-0.284095	-0.784768	4.50626	0.424296	-0.037462	0.0605745	4.34889	37175	35485	38553	10	19495	26655	24755	27	1.28913e-08
Har_00220601	---NA---	-1.20704	-0.991082	2.27451	0.194187	0.9434	0.884252	2.4735	-1.17865	40794	41731	153	15464	5093	2388	87	41616	1.2944e-08
Har_00042462	multiple inositol polyphosphate phosphatase	1.24567	1.35888	-0.0397348	-0.561844	1.20106	0.980522	1.07794	0.512591	2752	893	18885	31472	2959	1923	1966	10891	1.29876e-08
Har_00219719	---NA---	-0.94841	-0.510281	0.885055	1.61859	2.30365	1.75604	-0.0190208	0.165342	39616	38973	2636	628	273	355	28218	25762	1.31416e-08
Har_00180997	---NA---	-0.00956249	-0.852566	1.09708	1.41791	1.79759	2.00891	-0.0604658	0.317223	24049	41219	1689	954	777	232	29675	21144	1.31848e-08
Har_00000613	cytochrome p450	0.460733	0.569753	3.11968	-3.58643	0.0590572	-0.0590572	2.95582	-2.22089	14033	5295	37	43697	28258	27552	45	43313	1.33048e-08
Har_00014217	brain chitinase and chia	-0.139378	3.82461	-1.10035	-1.43595	0.274694	3.78615	0.511875	0.0848405	26266	25	41601	42613	23464	32	7488	27883	1.33184e-08
Har_00036757	multiple inositol polyphosphate phosphatase	0.922226	1.51922	0.230338	-0.749995	0.831838	1.42954	1.04191	0.461199	5956	681	10615	33366	6404	682	2148	13564	1.33413e-08
Har_00033459	sodium-dependent phosphate transporter	2.25407	0.767111	-0.093647	-0.00982285	1.90582	0.525242	0.413566	0.440758	294	3106	20478	20987	587	5563	9567	14931	1.33602e-08
Har_00086158	cg16799-like protein	2.21377	-0.0768166	0.623575	0.801087	2.32903	-0.0133305	0.207254	0.56679	318	26923	4510	4199	258	25409	18916	9155	1.34333e-08
Har_00030709	isoform b	2.33806	2.436	1.41955	1.27391	-2.05658	-2.50151	-2.16789	-2.05748	254	188	831	1346	42397	43430	43416	43202	1.34626e-08
Har_00236845	---NA---	1.40171	0.479177	-1.4856	0.508738	1.15524	0.816705	1.15764	1.01747	1891	6921	42674	8579	3255	2792	1641	2602	1.35693e-08
Har_00134977	---NA---	1.57701	0.737658	-0.262488	0.999179	1.35008	0.820624	-0.5126	0.95233	1242	3340	24981	2561	2145	2759	38427	3089	1.36061e-08
Har_00136541	---NA---	-0.564426	-1.29696	1.2666	1.97691	2.29161	1.41564	-1.46287	-0.82894	34506	42508	1193	313	279	712	42725	40145	1.36195e-08
Har_00048374	oxidase peroxidase	-2.04158	-0.0407553	0.64406	4.06474	-1.00173	-0.856247	-0.0536613	3.80956	42372	24988	4315	18	39711	40676	29465	48	1.37111e-08
Har_00065118	hypothetical secreted protein	1.6982	0.166283	-0.3839	1.34147	1.46475	0.0100727	0.127004	1.7421	949	15806	27656	1161	1656	23691	22341	446	1.37406e-08
Har_00083186		0.101678	2.28883	0.999958	-1.25361	-0.178704	2.10164	1.17271	-1.00133	21574	230	2052	42061	32876	206	1598	40997	1.38677e-08
Har_00117168	cral trio domain-containing protein	0.319949	2.17442	1.50644	-1.17007	0.283747	2.07561	0.308793	0.305054	17068	268	678	41707	23246	215	13635	21567	1.3874e-08
Har_00102636	short-chain dehydrogenase	1.07816	0.0979285	1.01788	0.817672	2.15056	1.43317	-0.49557	-0.225049	4150	18160	1975	4014	357	675	38212	34664	1.39179e-08
Har_00092981	---NA---	-0.64858	0.937781	0.897102	-0.446754	-1.57333	0.408702	0.794764	4.30134	36902	2037	2551	29937	41604	7309	3796	29	1.40246e-08
Har_00051903	nicotinic acetylcholine receptor alpha 9-ii subunit	2.41598	1.12682	0.451581	0.883761	0.22628	1.22046	-0.234214	0.0106077	226	1364	6517	3390	24562	1133	34081	29899	1.40944e-08
Har_00120266	---NA---	1.1177	2.93723	0.0671423	0.575266	-0.192765	-0.746921	0.960001	1.27878	3768	102	14800	7330	33077	40094	2607	1347	1.41711e-08
Har_00086160	cg16799-like protein	2.50176	-0.189108	0.611101	0.824366	2.24416	-0.252831	0.20839	0.581211	194	32679	4645	3952	303	33515	18865	8741	1.42228e-08
Har_00108937	---NA---	1.55296	0.685006	-0.216976	0.44427	1.69066	0.0545721	1.01881	0.89746	1314	3842	23817	9928	973	20956	2269	3540	1.42684e-08
Har_00094145	cg3823 cg3823-pa	1.59169	1.2656	0.139488	-0.59741	1.41954	1.21198	0.652299	-0.210102	1194	1038	12783	31894	1838	1155	5323	34438	1.43509e-08
Har_00120015	cg10960 cg10960-pb	-1.11845	-0.598936	-1.24038	5.34209	0.0507195	0.439407	-0.119015	2.06973	40416	39733	42138	2	28440	6836	31295	240	1.44225e-08
Har_00028925	arystal structure of epiphyas postvittana takeout 1	-0.0939379	1.13375	0.162309	2.19857	-0.457302	0.774218	-0.296914	1.63469	25586	1346	12189	208	36029	3094	35262	576	1.44276e-08
Har_00174606	---NA---	1.63946	-0.287519	-1.04716	1.11044	1.38316	0.991419	0.0296144	1.57534	1062	35552	41338	1952	1997	1888	25857	669	1.45016e-08
Har_00180135	---NA---	2.69791	2.35456	1.44682	0.954895	-0.954895	-1.52814	-1.37395	-1.20947	145	212	764	2841	39479	42690	42534	41727	1.45656e-08
Har_00172933	PREDICTED: similar to oviductin [Monodelphis domestica]	2.23383	1.21221	-0.625185	-0.379307	0.863701	2.99424	-0.287013	-0.171096	307	1148	31579	28817	5993	88	35085	33867	1.46678e-08
Har_00137001	---NA---	1.00968	0.812646	-2.70051	-1.10981	2.05564	1.44733	0.714533	0.685768	4892	2738	43556	41364	436	657	4581	6390	1.47678e-08
Har_00097301	trehalose transporter1	1.81535	0.570289	-0.174278	0.736099	1.67193	-0.3132	0.474332	1.21424	734	5286	22741	4949	1020	34882	8229	1583	1.47704e-08
Har_00167920	---NA---	1.4154	2.66513	1.39503	1.97606	-1.08369	-1.22457	-0.813742	-1.25097	1824	141	875	314	40062	42069	40799	41857	1.48425e-08
Har_00083560	amino acid transporter	1.40133	1.27542	-0.32844	0.0191121	1.36652	1.16282	0.532491	0.520681	1892	1025	26490	19864	2059	1297	7132	10609	1.50484e-08
Har_00157729	---NA---	0.940418	0.326248	-0.995848	-0.639505	2.28371	1.62924	0.812883	0.728283	5722	10601	41015	32306	283	442	3638	5656	1.50978e-08
Har_00053588	phosphoenolpyruvate carboxykinasecytosolic	-0.939896	-1.42614	2.61973	0.900433	1.57925	2.09938	-1.31164	-1.26103	39570	42707	81	3261	1268	207	42404	41887	1.51876e-08
Har_00032117	proto-oncogene tyrosine-protein kinase src	1.36414	0.543331	-1.52448	-1.22926	2.52416	1.81568	0.437942	0.369798	2057	5699	42742	41970	183	321	8953	19174	1.54767e-08
Har_00047813	---NA---	1.48265	-0.321903	0.65449	0.779312	1.16586	-0.429765	0.868628	1.66629	1554	36217	4220	4435	3190	37003	3200	536	1.55641e-08
Har_00011522	centrosome-associated protein 350	0.991322	-1.23526	2.1359	0.848492	0.783904	-1.51612	1.67048	0.518007	5118	42381	204	3697	7089	42675	406	10715	1.57124e-08
Har_00107691	elongation of very long chain fatty acids protein 4	-2.23953	-0.627009	1.12114	1.74059	-3.54406	-0.791739	1.69197	2.07462	42582	39950	1607	493	43408	40359	384	238	1.57484e-08
Har_00012381	isoform c	1.12642	1.8762	0.0233135	-0.479859	0.722548	1.49562	1.14055	-0.497413	3689	394	16208	30388	7964	590	1708	37832	1.58628e-08
Har_00045256	cytochrome p450	2.29307	0.105727	-0.563143	0.959507	2.32546	0.0560694	-0.264505	0.998431	276	17882	30552	2817	260	20859	34661	2724	1.58738e-08
Har_00075058	---NA---	-0.109675	0.196595	1.5897	0.942386	-0.338193	-0.142145	1.84365	1.32099	25826	14759	573	2939	34854	30453	262	1226	1.59719e-08
Har_00079676	short-chain dehydrogenase	1.46302	0.17779	0.101132	1.07428	1.2414	0.0588727	0.592905	1.45618	1624	15427	13826	2146	2713	20690	6116	864	1.60916e-08
Har_00062018	---NA---	2.19166	-0.464991	0.682403	-0.326053	1.35179	0.760487	1.50684	-0.236698	336	38466	3976	27917	2138	3195	656	34825	1.63387e-08
Har_00163226	---NA---	2.29653	2.25248	0.71616	1.92952	-0.71616	-1.21245	-0.968555	-0.771706	274	241	3713	345	38087	42040	41476	39858	1.63409e-08
Har_00224415	---NA---	3.95356	-0.365601	0.0528512	-1.13778	0.901638	0.891313	0.882478	0.303848	11	36986	15230	41536	5566	2361	3101	21595	1.65296e-08
Har_00187459	---NA---	2.94255	1.63749	1.06371	1.30273	-0.275343	-0.81016	-0.550782	-0.418872	87	570	1819	1268	34134	40455	38866	37041	1.65948e-08
Har_00235572	---NA---	1.06747	-0.602445	0.59442	1.83404	1.9128	0.374964	-0.797565	0.87567	4253	39758	4792	408	579	7946	40723	3784	1.71052e-08
Har_00035024	isoform a	1.31434	0.447427	-1.13307	-0.682408	2.38811	1.81078	-0.199953	0.860831	2321	7578	41741	32705	229	324	33311	3957	1.71378e-08
Har_00047333	u1 small nuclear ribonucleoprotein a	0.95005	0.751123	0.330623	0.988593	0.838058	0.700918	0.236945	1.25586	5608	3217	8515	2635	6329	3663	17461	1434	1.71486e-08
Har_00234358	---NA---	1.1499	0.837576	0.436541	0.633411	1.41552	0.970253	0.04492	0.675821	3493	2585	6730	6366	1859	1968	25290	6568	1.7157e-08
Har_00065422	zinc transporter	-0.557117	-2.56743	1.00505	1.98316	2.05947	1.82575	-2.00645	-1.7795	34269	43488	2026	309	431	315	43320	42876	1.71701e-08
Har_00024398	---NA---	0.256097	1.46102	1.41609	-0.595394	-0.00126743	1.17722	1.65228	-0.673081	18396	756	840	31870	29733	1252	434	39231	1.72219e-08
Har_00101037	luciferin-regenerating enzyme	1.7274	0.0570044	0.440148	0.986337	1.57593	0.256479	0.412719	0.722074	889	19673	6686	2650	1276	10801	9587	5767	1.72324e-08
Har_00016867	isoform e	1.89852	1.16472	0.0459523	-0.78104	1.79449	0.578961	0.718859	-0.14663	621	1276	15441	33613	780	4867	4533	33435	1.72696e-08
Har_00018224	acyl-oxidase	-0.765144	-0.72753	2.26731	2.38768	0.694957	1.50096	-0.426905	-0.162488	38333	40578	157	156	8431	585	37362	33714	1.72733e-08
Har_00088641	carboxypeptidase a	-3.29094	-0.999181	1.81055	1.00338	-2.03193	-0.047462	2.03067	1.59654	43290	41752	378	2532	42364	27080	189	634	1.73552e-08
Har_00110889	atructural studies of nucleoside analog and feedback inhibitor binding to drosophila melanogaster multisubstrate deoxyribonucleoside kinase	1.77164	0.689676	-0.0844998	0.627105	1.29006	0.464255	0.320622	0.980411	812	3782	20240	6474	2446	6452	13073	2872	1.74014e-08
Har_00125828	---NA---	1.53723	0.0495517	1.48127	0.111733	1.82224	-0.121131	1.22776	0.258471	1376	19948	710	17367	731	29755	1407	23037	1.74145e-08
Har_00216304	---NA---	1.83167	0.3777	-0.00266552	1.15993	1.59945	0.00266552	0.0067482	1.23184	711	9229	17388	1741	1212	24256	26862	1524	1.74474e-08
Har_00023597	fatty-acyl reductase	1.38926	2.3362	-1.21906	0.122252	1.12337	2.249	-1.04698	-0.132694	1947	219	42065	17128	3482	163	41737	33191	1.76282e-08
Har_00118074	candidate tumor suppressor protein	1.12328	1.50983	-1.01006	0.349714	0.662588	1.44703	-0.220417	1.4146	3719	691	41114	11978	9117	658	33773	963	1.80204e-08
Har_00166510	---NA---	1.99444	2.42789	1.40048	1.40623	-1.01441	-1.49602	-1.17677	-1.11088	518	190	864	986	39775	42631	42089	41380	1.8071e-08
Har_00032804	leucine-rich repeats and immunoglobulin-like domains 1	1.45364	1.8439	-0.658346	-1.3411	1.48051	1.64586	0.182782	0.374073	1669	407	33476	42366	1590	426	20137	18971	1.81931e-08
Har_00101326	urate oxidase	-1.57696	-1.24398	2.70266	1.35808	-0.514173	-0.307662	0.682295	1.93306	41692	42406	66	1103	36557	34758	4918	310	1.81965e-08
Har_00096775	serine protease inhibitor serpin 1a	0.466643	-0.0916333	2.62709	0.634761	0.0515852	-0.290996	2.81934	0.148688	13913	27728	78	6346	28419	34412	51	26213	1.82202e-08
Har_00228736	---NA---	1.57607	0.924152	-0.0788403	0.370374	1.98994	1.41454	-0.292006	-0.159105	1245	2104	20080	11521	494	714	35181	33651	1.84677e-08
Har_00166831	---NA---	2.96198	2.02338	1.327	0.934798	-1.31349	-1.83736	-1.65816	-0.934798	84	318	1025	3004	40853	43041	42989	40706	1.84699e-08
Har_00180654	---NA---	2.0456	1.60089	-0.660295	0.260396	0.589819	-0.210518	0.534259	1.50523	463	602	33609	13914	10973	32378	7104	770	1.8487e-08
Har_00032168	uncharacterized protein flj10769	1.04826	-0.112008	0.447277	1.17405	2.18847	1.20111	-0.251992	0.470407	4438	28896	6588	1694	337	1187	34422	12874	1.85155e-08
Har_00101322	urate oxidase	-2.61967	-3.53082	1.28161	1.74014	-3.20452	-4.14245	1.61529	2.0308	42914	43741	1146	494	43267	43797	493	257	1.86206e-08
Har_00133432	---NA---	1.81723	1.55592	-1.51969	0.00202847	-0.905077	-1.37701	1.32698	1.86883	729	642	42736	20517	39233	42407	1096	341	1.86225e-08
Har_00115697	---NA---	0.802036	-0.0318475	1.96271	0.139135	0.290037	-0.223729	1.31316	1.87097	7717	24482	281	16753	23091	32746	1120	339	1.86349e-08
Har_00169558	---NA---	1.86696	-0.685605	-0.894447	1.60699	1.75538	-0.553173	-1.20077	2.00309	654	40338	40149	641	853	38581	42144	272	1.86924e-08
Har_00180111	---NA---	-0.407855	-0.156689	2.04696	0.456559	0.0161686	0.43129	2.35595	0.738339	29485	31292	238	9666	29218	6947	108	5505	1.86939e-08
Har_00223185	---NA---	1.76926	0.112833	-0.757426	1.83767	1.20506	-0.338945	-0.367298	1.93401	816	17653	37938	405	2929	35409	36496	308	1.88313e-08
Har_00151259	---NA---	1.13658	0.685595	-1.07412	0.46028	0.100778	1.16888	1.24347	1.40132	3602	3833	41482	9565	27354	1276	1349	1001	1.88433e-08
Har_00052900	imp dehydrogenase gmp reductase	-2.01206	-0.218671	1.30633	2.01298	-2.41748	-0.423384	1.31586	1.90412	42345	33769	1078	291	42764	36923	1115	327	1.8847e-08
Har_00071277	cg3823 cg3823-pa	1.38582	1.07461	0.267514	-0.504521	1.58235	1.25974	0.586254	-0.375596	1962	1504	9762	30714	1261	1023	6200	36593	1.8898e-08
Har_00112998	galactose-1-phosphate uridylyltransferase	-0.229633	-0.0291634	1.35659	1.79697	-0.359498	-0.204799	1.28417	1.57367	27403	24335	959	442	35097	32210	1213	673	1.9038e-08
Har_00196754	---NA---	1.65475	-0.00134325	-0.731739	1.73789	1.29685	-0.135192	-0.32615	2.08095	1035	22486	37111	496	2412	30224	35791	235	1.917e-08
Har_00064659	---NA---	1.21315	0.95589	-0.0872402	0.529441	0.993072	0.862972	0.853621	0.648473	2990	1951	20324	8156	4596	2505	3340	7066	1.9175e-08
Har_00050321	ca	0.995723	0.963616	0.453015	1.18366	1.36542	1.16437	-0.680162	0.246881	5067	1922	6494	1663	2066	1293	39970	23402	1.91795e-08
Har_00040249	arystal structure of epiphyas postvittana takeout 1	-0.00103498	-0.858547	1.35558	2.43103	1.30051	0.413173	-0.354264	0.948987	23811	41241	962	143	2391	7232	36279	3118	1.92842e-08
Har_00031034	phospholipid scramblase 1	1.67823	0.510983	-0.122465	0.915488	1.59102	0.231442	0.0215769	1.18779	984	6268	21308	3146	1233	11620	26177	1705	1.92953e-08
Har_00085009	phytanoyl-dioxygenase	-3.17555	-1.00126	1.37615	1.69667	-3.18108	-1.20104	1.55078	1.97478	43233	41759	914	529	43251	42003	585	285	1.92956e-08
Har_00117091	---NA---	1.1952	1.30124	0.0698566	-0.0318422	1.1646	0.987897	0.871551	0.451744	3126	982	14694	21693	3204	1900	3179	14279	1.97337e-08
Har_00156709	---NA---	1.59025	-0.392759	-0.728582	1.21446	2.54242	0.0600209	-0.585576	1.52902	1201	37430	36971	1561	176	20625	39221	735	1.98131e-08
Har_00231532	---NA---	0.0349791	-0.767702	1.7586	1.1565	2.25299	1.22509	-0.342215	-0.156786	22903	40791	413	1760	297	1123	36091	33606	2.00486e-08
Har_00233701	---NA---	-0.833635	-0.417471	0.490495	1.95256	1.71482	2.39542	-0.019345	0.231403	38881	37829	6003	335	920	150	28231	23887	2.00889e-08
Har_00121962	adp-ribosylation factor 4	0.598968	0.446137	-0.647445	0.769908	4.80409	0.774649	0.23029	-0.11781	11280	7607	32666	4540	12	3089	17838	32914	2.02122e-08
Har_00095991	ecdysteroid udp-glucosyltransferase	0.469575	-1.02002	1.14129	2.78858	0.437557	-0.89497	0.0726221	2.18402	13849	41822	1548	83	19108	40880	24319	197	2.03247e-08
Har_00071681	isoform a	2.09132	1.02904	-1.07495	-0.0349817	1.93085	0.771503	-0.363404	0.6488	416	1662	41485	21775	557	3113	36432	7059	2.03258e-08
Har_00232736	---NA---	0.454058	0.707453	2.33262	0.367604	-0.469739	0.539066	1.64283	-0.97521	14187	3613	133	11585	36135	5372	447	40878	2.04447e-08
Har_00049963	hypothetical secreted protein	1.70229	0.183981	-0.338081	1.26893	1.59775	0.125865	-0.0246439	1.41407	941	15209	26721	1367	1216	16075	28442	966	2.04902e-08
Har_00156719	---NA---	1.84359	0.378551	0.209972	1.47353	1.56294	-0.960599	-1.16219	1.11264	697	9201	11089	853	1304	41170	42043	2051	2.04946e-08
Har_00145158	---NA---	-0.494818	-0.988438	2.15683	1.15097	1.82364	1.52461	-0.678015	-0.480923	31971	41723	195	1774	728	557	39956	37676	2.05573e-08
Har_00092540	carboxylesterase 4 variant 2	1.49646	0.719765	-1.04513	0.27732	1.61244	0.945168	0.226419	1.08134	1514	3495	41325	13559	1157	2074	18028	2210	2.06875e-08
Har_00095544	signal recognition particle receptor beta subunit	1.52817	0.607817	0.0745773	1.00104	1.40526	0.183059	-0.0253172	1.21492	1406	4747	14555	2548	1918	13310	28457	1578	2.07087e-08
Har_00045899	protein	1.87043	1.13668	-0.0934916	0.0742445	1.60046	1.08202	0.210873	0.188031	648	1335	20475	18285	1209	1548	18754	25149	2.08641e-08
Har_00068689	molybdopterin cofactor sulfurase	3.34751	1.77014	0.610274	1.28596	-0.950664	-0.610275	-1.40819	-1.13729	37	468	4651	1315	39462	39112	42610	41485	2.10875e-08
Har_00034439	regulatory protein cii	2.05397	2.78725	1.52608	0.973646	-0.973646	-1.57816	-1.27164	-1.21157	454	120	655	2725	39571	42766	42318	41736	2.12114e-08
Har_00133401	---NA---	1.72335	1.32082	-0.684447	-0.877085	2.37674	-0.546617	-0.303423	1.45737	896	948	35051	35783	232	38509	35392	863	2.12165e-08
Har_00117050	adenylate cyclase	1.61232	0.310014	0.232776	1.37776	1.3886	0.148204	0.226692	0.866479	1142	11076	10553	1057	1970	14938	18013	3888	2.12219e-08
Har_00091671	---NA---	-0.863823	4.03415	-0.832818	-1.03775	0.506142	3.81552	0.0489469	0.297519	39113	17	39377	40772	16592	30	25133	21788	2.12359e-08
Har_00058667	low molecular lipoprotein 30k precursor	1.41318	0.139707	0.0556035	1.36792	1.05991	-0.193804	0.394657	1.73497	1833	16722	15139	1073	4003	31903	10136	454	2.1355e-08
Har_00023936	endonuclease-reverse transcriptase	2.16266	1.31422	0.0161123	-0.0764508	1.93596	0.624879	-0.0161123	-0.146521	360	961	16471	22824	552	4372	28076	33431	2.15008e-08
Har_00016982	glutamyl-trna synthetase	0.711071	0.55738	0.587921	0.00229216	0.745462	2.63538	0.356632	0.726058	9232	5467	4873	20505	7632	117	11597	5693	2.16983e-08
Har_00110945	isoform e	1.90354	0.96532	0.135814	-0.587781	1.59865	0.798769	0.634058	-0.0431218	616	1915	12882	31791	1215	2907	5550	31494	2.17667e-08
Har_00023388	cytochrome p450	1.11878	0.356329	0.169044	1.1517	1.36355	0.19415	0.24303	1.47641	3756	9810	12038	1771	2079	12874	17185	829	2.18601e-08
Har_00041640	hypothetical secreted protein	1.70984	0.207556	-0.351177	1.2803	1.57038	0.125312	0.0061388	1.35227	927	14386	27001	1328	1287	16113	26896	1125	2.18981e-08
Har_00028051	related to neurofilament-h protein	1.09754	0.833513	-0.571181	0.79041	1.26776	1.21916	-0.530265	1.13524	3982	2621	30667	4322	2552	1136	38651	1938	2.19236e-08
Har_00151487	---NA---	0.351849	1.22053	0.0334291	0.989907	1.43709	2.23473	-1.68788	0.00584602	16407	1127	15846	2625	1774	171	43032	30048	2.20177e-08
Har_00156272	---NA---	0.448421	0.515033	-0.980198	-1.33291	1.85974	1.03566	1.27386	1.26995	14339	6200	40918	42341	673	1711	1238	1379	2.20978e-08
Har_00040244	n6-adenosine-methyltransferase ime4	1.54102	0.649884	-0.587513	0.167983	1.78732	0.90907	0.402704	0.708129	1364	4211	30898	16068	797	2257	9893	5987	2.21734e-08
Har_00121599	ubiquitin related modifier 1 homolog	0.804462	0.461904	1.33127	1.33574	1.25927	0.904765	0.0815868	-0.0816648	7679	7260	1015	1173	2609	2277	23988	32253	2.22649e-08
Har_00093974	glucose dehydrogenase	-3.18292	-2.93133	0.641551	2.70879	-3.36603	-3.63	0.975446	2.98893	43239	43598	4332	94	43330	43746	2511	84	2.23988e-08
Har_00127430	---NA---	1.80673	1.22103	0.86515	1.25223	0.755442	0.147675	0.146068	-0.581917	752	1126	2746	1420	7485	14963	21648	38548	2.2521e-08
Har_00191354	---NA---	1.54809	-0.213406	0.398138	1.02011	1.33239	-0.099915	0.861768	1.16369	1341	33574	7356	2423	2225	29034	3272	1824	2.25796e-08
Har_00155846	---NA---	0.963237	0.0314736	0.762081	0.729804	1.1079	0.0118585	1.19497	1.30606	5438	20649	3386	5015	3591	23553	1522	1266	2.26788e-08
Har_00135613	---NA---	-0.521432	-0.817382	-1.53997	-1.7482	2.08995	1.08911	1.47136	1.99823	32874	41040	42762	43069	403	1524	736	277	2.27062e-08
Har_00230921	---NA---	1.71307	0.338729	0.00688458	1.44911	1.49232	0.172935	-0.289486	0.973059	918	10255	16871	892	1555	13750	35132	2935	2.27951e-08
Har_00051787	hemolin	2.86382	0.00642872	0.873884	-0.766861	2.99238	-0.00642872	0.214163	-0.466395	103	21849	2706	33496	88	24989	18575	37547	2.28317e-08
Har_00097187	cg3706 cg3706-pa	-1.69765	0.0531602	1.14135	1.20949	-1.47577	0.354692	1.51785	1.54647	41889	19823	1547	1574	41371	8364	634	707	2.28874e-08
Har_00121774	cobatoxin-like protein	1.52165	0.533777	-0.253361	1.15661	1.38512	0.389237	-0.573812	1.25276	1429	5855	24776	1759	1987	7674	39093	1445	2.29222e-08
Har_00233135	---NA---	-1.07631	-0.104766	1.64984	1.26917	1.5394	1.89959	-0.157037	-0.0768597	40236	28516	509	1366	1395	272	32307	32182	2.29688e-08
Har_00114982	---NA---	-0.916554	-1.29371	1.53872	1.58464	2.05118	1.46493	-0.868939	-0.598576	39426	42504	643	661	438	636	41084	38670	2.30047e-08
Har_00058788	extracellular signal-regulated kinaseexpressed	1.22015	0.950642	-0.0840726	0.514939	1.09934	1.02552	0.176703	1.03816	2936	1973	20226	8447	3658	1754	20427	2455	2.32401e-08
DCP_22_9		1.47721	1.23197	1.89143	1.84918	0.0123825	-0.271383	-0.684673	-0.274009	1571	1100	332	395	29324	33947	40002	35342	2.32763e-08
Har_00059522	protein takeout	1.46619	0.283878	-0.261936	0.930053	1.65804	0.604029	-0.194629	1.27208	1615	11902	24969	3042	1048	4607	33185	1371	2.34059e-08
Har_00110888	atructural studies of nucleoside analog and feedback inhibitor binding to drosophila melanogaster multisubstrate deoxyribonucleoside kinase	1.54904	0.590219	-0.211289	0.8846	1.56018	0.687888	-0.0844612	0.857151	1336	4996	23673	3381	1316	3771	30366	4001	2.35077e-08
Har_00156040	---NA---	1.24053	0.842174	0.760848	0.383244	1.24339	0.635403	0.730167	0.253606	2802	2558	3397	11245	2700	4256	4419	23184	2.35242e-08
Har_00195837	---NA---	1.72378	1.63595	2.05414	1.46017	-1.46783	-2.02533	-1.589	-0.96824	895	572	232	868	41355	43197	42898	40852	2.35544e-08
Har_00108614	ribosome-associated membrane protein	-0.918057	-1.62268	1.73146	2.10615	1.78237	1.16413	-1.89854	-0.849619	39439	42952	434	242	806	1294	43233	40265	2.35744e-08
Har_00239455	predicted protein [Lodderomyces elongisporus NRRL YB-4239]	1.9258	-1.07106	0.431509	1.15889	2.31949	0.649522	-0.0439968	-0.288705	577	41974	6812	1747	264	4102	29157	35550	2.36113e-08
Har_00005048	light chain 4	-0.25608	-1.28357	2.27153	0.795504	-0.447474	-2.66236	2.49056	0.945389	27725	42483	154	4260	35926	43495	86	3140	2.37961e-08
Har_00043942	cuticle protein 1	-2.24342	-1.89736	0.654483	2.37159	-2.5547	-2.13303	1.17108	2.92283	42586	43171	4221	164	42881	43276	1603	87	2.40379e-08
Har_00009253	---NA---	1.77081	1.23167	-0.0445099	-1.15295	1.8695	0.788019	0.607663	-0.905869	815	1101	19049	41616	650	2988	5902	40562	2.41381e-08
Har_00049743	monocarboxylate transporter	1.78057	0.00162506	0.149067	1.34979	1.58177	-0.138292	0.0926876	1.24933	793	22217	12550	1134	1264	30335	23610	1460	2.41863e-08
Har_00040569	glycoside hydrolases	-3.82062	-2.0832	2.2465	0.758448	-2.40205	-2.43106	2.771	1.10046	43460	43279	166	4673	42752	43397	58	2112	2.42004e-08
Har_00049408	ommochrome binding protein 2	1.5766	-0.110085	0.340443	1.55267	1.64119	0.0158119	-0.457985	1.20162	1243	28793	8335	716	1085	23245	37754	1632	2.42233e-08
Har_00059953	small androgen receptor-interacting protein	1.49324	0.130173	0.616112	1.31586	0.892871	-0.79243	0.935908	0.890411	1522	17033	4595	1228	5660	40360	2758	3612	2.42948e-08
Har_00133754	---NA---	0.768886	0.513384	-0.00575089	-0.422447	1.14541	0.47257	0.770693	2.40868	8243	6228	17540	29546	3329	6324	4041	148	2.44473e-08
Har_00014062	glutathione s-transferase omega 1	1.54614	-0.788813	-1.11859	-0.108244	1.77946	1.98655	1.26311	0.215714	1350	40919	41689	23528	814	245	1278	24376	2.45676e-08
Har_00111679	sugar transporter	0.999945	1.25316	-0.709695	0.286012	1.38203	1.63268	-1.72274	0.907732	5014	1065	36241	13337	2002	439	43066	3446	2.45688e-08
Har_00184146	---NA---	-0.498754	-0.549193	1.17388	1.85611	1.59041	1.55864	0.142409	-0.178796	32111	39317	1438	391	1236	518	21798	33983	2.45703e-08
Har_00065960	cytochrome p450	1.18781	0.488513	0.119771	1.12362	1.09834	0.1183	0.384855	1.40787	3187	6730	13305	1896	3666	16495	10496	982	2.46118e-08
Har_00040736	glutathione s-transferase omega 1	0.233426	0.789192	-1.11237	0.940968	1.45399	1.55992	0.868855	0.39254	18897	2915	41660	2952	1700	516	3196	17956	2.48883e-08
Har_00017252	tpa:cuticle protein	1.85898	0.479273	0.641001	1.96347	1.2173	-0.604733	-0.39318	0.474392	672	6919	4338	328	2851	39056	36882	12623	2.50295e-08
Har_00098666	---NA---	2.08228	0.887567	-0.278746	0.220246	2.06071	0.552761	-0.0398293	0.446829	422	2288	25353	14833	430	5200	29021	14562	2.50406e-08
Har_00000897	cytochrome p450	2.2457	0.274916	-0.671237	0.574348	1.89576	0.137076	0.119589	1.17301	300	12167	34293	7348	604	15477	22620	1776	2.52088e-08
Har_00064977	odorant-binding protein 56h	-0.295391	-0.113208	1.04082	2.11474	-2.06516	-0.616915	0.91562	2.18281	28204	28954	1897	237	42406	39155	2869	198	2.52731e-08
Har_00151144	---NA---	0.659184	-0.0132809	-0.278704	1.06688	0.945006	0.671485	0.510448	2.26892	10184	23377	25352	2188	5074	3922	7516	176	2.5371e-08
Har_00014428	---NA---	1.37009	1.13986	-1.18935	-0.369885	2.38618	-0.490668	-0.246446	1.83945	2027	1326	41960	28662	230	37892	34317	360	2.54004e-08
Har_00166547	---NA---	2.72372	1.56844	1.37891	1.09673	-0.375655	-0.930408	-0.701042	-0.546194	136	633	907	2008	35258	41052	40113	38257	2.54165e-08
Har_00117121	aldo-keto reductase	-0.314192	2.09592	-0.026957	0.820948	-0.214594	1.98088	0.026957	1.00741	28401	297	18443	3984	33373	246	25971	2667	2.57215e-08
Har_00039254	isoform b	2.18997	2.35195	1.09331	1.37773	-0.391971	-2.22097	-1.97142	-0.940528	339	213	1708	1058	35427	43319	43296	40729	2.5771e-08
Har_00122061	protein	1.26686	-0.203969	0.914189	0.647238	1.30261	0.597047	1.25668	0.383256	2610	33256	2469	6176	2377	4690	1297	18509	2.5851e-08
Har_00060619	mitochondrial ribosomall23	-0.77153	-2.07457	1.95799	1.92483	2.00834	0.605177	-1.0262	0.259726	38386	43273	287	351	481	4596	41665	22999	2.58701e-08
Har_00228102	---NA---	1.92345	0.917907	-1.39267	-0.818554	2.11437	1.35768	0.135109	0.0620255	582	2142	42514	33932	386	814	22045	28467	2.58798e-08
Har_00229186	---NA---	3.11232	2.36142	0.248886	1.23759	-0.104954	-0.194461	-2.02704	-1.74724	60	210	10191	1467	31788	31923	43340	42841	2.59028e-08
Har_00000614	cytochrome p450	0.508454	0.189245	3.0084	-4.17503	0.27625	0.0112581	3.04217	-2.77175	13091	15017	44	43776	23428	23605	39	43575	2.59716e-08
Har_00033182	n6-adenosine-methyltransferase ime4	1.1013	0.948828	-0.166109	-0.201659	2.25026	0.779448	0.713129	0.377758	3945	1984	22543	25507	300	3055	4598	18782	2.59966e-08
Har_00081702	three prime repair exonuclease 1	1.64756	0.692691	-0.162158	1.08174	1.35325	0.150555	-0.348002	1.19226	1050	3750	22443	2094	2132	14834	36182	1687	2.60702e-08
Har_00097207	retinoid-inducible serine carboxypeptidase (serine carboxypeptidase	0.682681	0.940855	0.807468	-0.138314	1.43585	0.803365	1.26162	-0.44112	9756	2019	3066	24190	1781	2872	1283	37271	2.60781e-08
Har_00202199	---NA---	1.87471	0.421743	-0.00472069	1.09076	1.42807	0.0197611	0.0831318	1.13581	642	8147	17499	2039	1804	22959	23941	1935	2.6133e-08
Har_00004068	cytochrome b	-2.25413	-1.66854	2.91837	2.10973	0.641958	1.23396	-0.65588	-0.641959	42597	42986	50	240	9542	1103	39770	39001	2.61786e-08
Har_00058992	serine protease inhibitor	0.714156	-0.223584	0.846343	1.27455	2.22249	1.24569	-0.227402	0.136216	9169	33916	2831	1345	317	1064	33937	26550	2.62628e-08
Har_00164556	---NA---	1.30031	1.02737	0.316197	-0.0490699	1.62275	1.82953	-0.543472	-0.185855	2399	1666	8779	22143	1133	310	38788	34092	2.63355e-08
Har_00075056	---NA---	-0.572509	-0.252165	1.65904	1.00851	-0.652243	-0.309968	2.21092	1.26688	34800	34721	498	2494	37676	34810	132	1397	2.6488e-08
Har_00030967	sugar transporter	1.82233	1.0435	0.2898	-0.137895	1.65045	0.622647	0.379783	0.0875521	724	1612	9279	24182	1063	4400	10666	27811	2.65164e-08
Har_00138189	---NA---	0.175117	1.49519	1.24366	0.681299	-0.298341	1.19141	0.999956	-0.350993	20145	713	1252	5670	34418	1213	2370	36320	2.67423e-08
Har_00048585	cytochrome p450	2.36798	0.843263	-0.506131	0.29414	2.08221	0.670289	-0.312031	0.125932	239	2549	29767	13171	409	3934	35540	26836	2.67502e-08
Har_00224614	---NA---	3.45632	-0.198483	-0.729451	-0.436407	0.469373	-0.00723553	0.181986	4.07195	30	33058	37012	29763	18085	25047	20164	37	2.69453e-08
Har_00042426	peptidoglycan recognition protein	-0.424457	-0.159308	4.18768	-0.739531	-0.645122	-0.365536	3.41856	-0.060966	29794	31426	9	33241	37611	35937	31	31871	2.73e-08
Har_00122041	peptidylprolyl isomerase b	0.86232	0.380019	-1.16434	-0.312572	2.36624	1.51474	0.422554	0.836008	6798	9149	41873	27681	233	569	9321	4250	2.76314e-08
Har_00170764	---NA---	2.56179	2.46617	1.29404	0.902329	-1.61175	-1.52532	-1.83106	-1.36519	175	185	1115	3244	41672	42686	43163	42155	2.76611e-08
Har_00042577	isoform a	3.51859	1.96863	0.927051	0.658737	-0.658737	-1.06254	-1.24601	-2.63807	27	339	2401	5999	37718	41551	42256	43530	2.77367e-08
Har_00044252	fuzzy homolog	1.38391	0.573711	-0.500368	1.18155	1.4437	0.3172	-0.491352	1.32157	1967	5226	29698	1671	1747	9207	38161	1221	2.79021e-08
Har_00025844	amp dependent coa ligase	1.06937	1.89608	-0.555505	-0.111659	0.826625	1.68305	-1.30217	0.972993	4235	385	30458	23606	6483	405	42385	2936	2.79544e-08
Har_00148031	---NA---	2.26176	0.984255	-0.515693	-0.150957	2.23405	0.807717	-0.192152	-0.171246	290	1838	29908	24437	311	2845	33122	33869	2.82198e-08
Har_00108606	sugar transporter	1.75211	0.920015	0.187103	-0.175585	1.66077	0.637424	0.551933	0.1842	844	2122	11595	24955	1040	4236	6747	25240	2.83739e-08
Har_00026376	chemosensory protein 3	1.35591	0.760019	-0.31316	0.14071	1.41358	0.569892	0.714662	0.946425	2104	3159	26169	16720	1871	5002	4579	3129	2.84594e-08
Har_00029316	axonemal dynein intermediate chain inner arm i1	0.609805	-0.734256	1.54856	0.982828	1.72453	-0.450392	1.0051	0.679254	11094	40606	631	2674	906	37337	2342	6501	2.85705e-08
Har_00237338	---NA---	1.62109	-1.39289	-0.498662	2.21296	0.840499	-1.25891	-0.564385	2.4901	1116	42650	29665	205	6298	42158	39001	131	2.86566e-08
Har_00066120	cg12948 cg12948-pa	2.02826	0.421913	-0.37867	0.643339	1.75896	0.408752	0.0154848	0.892635	483	8139	27549	6241	844	7308	26438	3591	2.88853e-08
Har_00093442	amp dependent ligase	1.14617	1.95014	-0.478329	0.0141068	1.11419	1.74362	-0.283807	0.480447	3519	349	29322	20017	3555	362	35031	12249	2.90504e-08
Har_00031334	transmembrane and coiled-coil domain-containing protein 1	-1.95645	-1.55072	2.05967	2.60546	1.49763	-1.25494	-1.18937	0.923918	42266	42871	227	108	1536	42148	42121	3312	2.92803e-08
Har_00196903	---NA---	1.43358	0.418636	-2.15948	-0.558865	1.6394	1.17541	0.440049	1.1924	1752	8226	43325	31435	1090	1261	8906	1685	2.95469e-08
Har_00094957	alkaline phosphatase	1.97527	1.04887	-1.07278	-0.521218	1.98068	1.35056	-0.0383091	-0.0239911	531	1595	41476	30945	502	826	28963	31049	2.95822e-08
Har_00169817	---NA---	2.16211	0.943847	-0.15782	1.14205	1.77578	0.0622065	-0.669076	0.331719	362	2008	22321	1816	820	20460	39877	20653	2.97126e-08
Har_00094302	alanine-glyoxylate aminotransferase	1.5409	0.706633	-0.603827	0.370144	1.65318	0.469369	0.25791	1.10809	1365	3624	31125	11528	1058	6377	16434	2072	2.976e-08
Har_00066121	cg12948 cg12948-pa	1.7905	0.364732	-0.350242	0.709021	1.80144	0.400365	0.119927	0.969848	779	9592	26981	5282	772	7458	22607	2955	2.98921e-08
Har_00007414	---NA---	0.403179	0.219023	0.558243	1.41723	1.54581	0.825094	-0.183228	0.943611	15301	13994	5167	957	1366	2730	32927	3152	2.99073e-08
Har_00087802	---NA---	1.75956	-0.808963	0.936801	1.18895	0.874865	-0.644881	0.110232	1.62352	831	40991	2352	1646	5861	39377	22933	590	3.00537e-08
Har_00232803	---NA---	-2.00925	-1.49922	1.8833	1.72105	1.44075	1.63695	-1.26115	-1.03816	42340	42801	338	511	1763	431	42288	41119	3.01818e-08
Har_00017970	isoform e	1.88977	0.988755	-0.0082097	-0.341114	1.70547	0.59959	0.655948	-0.0655036	625	1823	17658	28185	940	4662	5283	31961	3.06225e-08
Har_00148673	---NA---	1.67554	1.86487	0.534326	1.26701	1.2769	-1.0211	-0.925112	-0.135988	991	397	5451	1371	2512	41403	41320	33236	3.06487e-08
Har_00198798	---NA---	-1.40967	-0.695024	0.436668	1.20327	1.54271	1.49964	-1.63282	1.56913	41352	40385	6728	1589	1380	586	42956	678	3.06881e-08
Har_00153608	---NA---	1.30867	0.59895	-1.18843	-0.188391	0.944508	1.61094	0.733838	0.914357	2351	4874	41957	25225	5083	462	4378	3389	3.08387e-08
Har_00011381	32 kda apolipoprotein	1.35998	1.80054	0.337618	-0.448372	1.02714	1.54093	0.0370607	-0.0370607	2074	443	8378	29966	4284	534	25573	31353	3.08778e-08
Har_00208840	---NA---	1.09667	-0.683108	0.744401	2.18973	1.33746	-0.0169675	-1.02394	1.23154	3983	40324	3508	211	2198	25614	41661	1526	3.10541e-08
Har_00151851	---NA---	0.993445	0.518077	-1.36773	-0.967131	1.68467	1.19913	0.891092	1.06803	5095	6142	42463	39634	986	1193	3040	2284	3.1393e-08
Har_00137259	---NA---	1.91144	1.34839	-0.0565782	0.453269	1.54599	0.854206	-0.976894	0.0456433	604	905	19419	9739	1365	2548	41507	28883	3.14583e-08
Har_00159715	---NA---	0.289915	2.33804	0.927481	-0.474787	0.361913	1.80929	0.632881	-0.780661	17727	218	2398	30313	21266	326	5561	39906	3.15412e-08
Har_00005950	amp dependent coa ligase	1.59097	0.936101	-0.41251	0.542932	1.28536	0.672902	0.0923257	0.901575	1199	2043	28187	7915	2464	3903	23617	3499	3.16963e-08
Har_00000561	antennae-rich cytochrome p450	1.49429	0.699236	0.213425	0.29985	1.81821	0.636976	0.31109	0.472086	1519	3692	10993	13053	739	4242	13518	12761	3.17594e-08
Har_00148184	---NA---	0.228535	-0.385752	1.57056	1.15171	-0.618896	-0.356669	2.08723	1.01567	19006	37309	591	1770	37424	35778	171	2613	3.23877e-08
Har_00039858	vanin-like protein 1	2.96138	1.90285	1.36547	0.736694	-0.85156	-1.02678	-1.96978	-1.50231	85	381	939	4940	38933	41415	43291	42463	3.24963e-08
Har_00160002	---NA---	-0.709125	-0.22612	-0.760645	-0.757489	5.31897	1.58607	0.835741	0.344165	37789	33978	38009	33430	8	487	3475	20192	3.25501e-08
Har_00171267	---NA---	1.15962	0.4595	0.221984	1.54369	1.51956	0.680377	-0.84139	0.546031	3407	7313	10783	734	1474	3843	40954	9763	3.2596e-08
Har_00121775	oxidase peroxidase	-2.19012	-1.76205	0.508153	3.05872	-1.15588	-1.59181	0.750161	2.83175	42531	43063	5796	60	40304	42784	4237	96	3.26033e-08
Har_00039023	---NA---	1.88768	0.482194	0.32319	0.977517	1.45812	0.139848	-0.139107	0.743914	628	6851	8656	2707	1685	15338	31845	5425	3.28505e-08
Har_00186819	---NA---	1.84359	0.0583439	-0.689373	1.20205	1.76074	-0.0498762	-0.299133	1.53224	696	19632	35326	1594	839	27173	35307	731	3.30406e-08
Har_00008413	exosomal 3-5 exoribonuclease complex subunit ski4	1.39357	0.440051	0.21543	0.729775	1.52795	-0.114483	0.639319	1.05	1923	7725	10945	5016	1438	29530	5485	2386	3.30776e-08
Har_00085168	3-hydroxybutyrate dehydrogenase type 2	1.11283	0.806622	0.601744	0.530719	0.625797	0.279038	0.929852	0.863039	3830	2781	4726	8126	9920	10172	2793	3932	3.30816e-08
Har_00043913	cytochrome b5	1.671	0.187674	-0.127434	0.863143	1.55849	-0.014987	0.405562	1.33025	1004	15084	21459	3564	1320	25517	9811	1193	3.33248e-08
Har_00018100	cg12948 cg12948-pa	1.84993	0.579102	-0.1292	0.935531	1.50563	0.19797	0.089324	0.827124	692	5147	21503	3002	1507	12750	23729	4361	3.33636e-08
Har_00049737	hypothetical secreted protein	1.69471	0.247166	-0.489387	1.14315	1.47162	0.0555325	-0.00462914	1.52601	958	13078	29498	1810	1626	20899	27518	737	3.36451e-08
Har_00093031	hsp70-interacting protein	1.55643	1.00985	-2.24754	-0.024539	2.26896	1.61254	-1.19966	-0.65429	1300	1735	43380	21487	292	459	42141	39088	3.38739e-08
Har_00112031	---NA---	1.28551	1.21608	-0.0174694	0.454344	1.23486	1.04186	0.170491	0.546036	2493	1137	18067	9714	2744	1687	20685	9762	3.3937e-08
Har_00101826	atructural studies of nucleoside analog and feedback inhibitor binding to drosophila melanogaster multisubstrate deoxyribonucleoside kinase	1.62245	0.597449	-0.23361	0.627115	1.45687	0.55253	0.23543	0.896996	1110	4892	24247	6473	1692	5204	17545	3544	3.40542e-08
Har_00086150	piggybac transposase	2.07448	1.16386	-0.674456	0.547272	1.32936	1.05421	-1.24649	0.342905	430	1277	34478	7832	2238	1648	42257	20241	3.41378e-08
Har_00003037	---NA---	1.28121	0.971976	-0.910296	0.342741	0.369852	-0.166644	1.71824	1.45783	2517	1886	40297	12129	21033	31166	359	861	3.43096e-08
Har_00035862	cystathionase (cystathionine gamma-lyase)	0.0315475	-1.80097	2.19267	0.943365	-0.314097	-0.51524	2.24256	0.74972	22971	43099	183	2931	34603	38184	126	5340	3.44536e-08
Har_00121477	---NA---	1.11151	0.954163	0.946233	-0.548882	1.13338	1.77183	-0.0484643	0.181309	3846	1960	2301	31300	3418	344	29297	25310	3.4545e-08
Har_00015311	carboxypeptidase inhibitor	1.31296	-2.30729	0.0303183	2.15577	4.1239	-0.0303187	-1.85501	-1.70246	2331	43378	15948	225	27	26324	43188	42771	3.4765e-08
Har_00004149	cellular retinoic acid binding protein	0.901785	3.20782	-0.884271	-1.39525	1.03955	2.98005	-0.496263	-0.660042	6225	79	40034	42508	4187	91	38220	39142	3.48143e-08
Har_00000913	cytochrome p450	1.9176	-0.0103908	-0.338018	0.929266	2.04795	0.31807	0.0872607	0.82193	594	23173	26718	3047	442	9191	23799	4427	3.50035e-08
Har_00167811	---NA---	1.28702	2.4307	2.24927	1.1193	-1.65142	-1.1193	-1.94815	-1.75397	2484	189	165	1921	41750	41755	43277	42854	3.51117e-08
Har_00195525	---NA---	-1.64599	-1.14017	2.31466	2.1937	1.31928	0.833469	-0.667863	-0.556825	41810	42167	139	210	2297	2682	39871	38342	3.53714e-08
Har_00036369	odorant-binding protein	-1.69199	-0.934462	1.84408	1.50019	-1.01959	-1.49885	2.19176	0.860512	41884	41542	366	809	39805	42638	140	3963	3.5405e-08
Har_00192524	---NA---	1.8396	1.0216	-0.0719604	0.438395	1.52278	0.805474	0.00727653	0.384871	703	1688	19877	10074	1456	2856	26834	18416	3.56364e-08
Har_00000860	cytochrome p450	2.50532	0.873424	-0.523199	0.132936	2.01411	0.608167	-0.336348	0.109952	191	2377	30014	16884	475	4564	35981	27236	3.56723e-08
Har_00147133	---NA---	1.48573	0.837019	-0.793044	-0.105962	0.93446	0.786668	0.919158	0.958313	1542	2587	38741	23470	5188	2998	2847	3047	3.57166e-08
Har_00008656	cas1 domain containing 1	0.878666	0.383841	-1.0792	0.852613	1.97668	0.597811	0.878772	0.640109	6552	9069	41501	3663	510	4684	3131	7247	3.57331e-08
Har_00107059	brain chitinase and chia	-0.80992	4.28518	-1.27461	-1.50188	0.0879195	4.16834	-0.307605	-0.0879192	38681	13	42241	42728	27646	17	35476	32374	3.57531e-08
Har_00042666	cytochrome p450	2.77381	0.658992	-0.750805	-0.161596	2.44372	0.488774	-0.00602818	0.0060277	119	4118	37764	24673	213	6075	27600	30044	3.57552e-08
Har_00065959	cytochrome p450	1.15755	0.322636	0.357676	1.25542	1.14635	0.333283	0.139809	1.15668	3423	10709	8024	1409	3318	8838	21883	1850	3.59071e-08
Har_00059709	retinol-binding protein	0.627324	2.61717	-0.791018	-0.0169249	0.656026	2.17853	-0.553463	0.73233	10767	148	38696	21245	9257	187	38890	5598	3.60309e-08
Har_00020566	---NA---	1.65914	0.714354	-0.404259	0.413419	1.65867	0.635923	-0.08496	0.912384	1023	3546	28050	10573	1046	4252	30378	3405	3.6121e-08
Har_00218388	---NA---	0.420089	0.694041	1.18336	0.452282	0.564033	0.732835	1.28493	0.471395	14940	3742	1407	9760	12309	3396	1211	12813	3.6341e-08
Har_00148600	---NA---	2.69761	2.22169	0.896415	1.08894	-0.484721	-0.668549	-2.21855	-1.23623	146	250	2557	2052	36280	39568	43435	41815	3.64416e-08
Har_00007900	adenylate cyclase	1.45493	0.83284	0.0993004	0.442319	1.46233	0.943048	-0.0625887	0.608446	1664	2625	13875	9977	1666	2081	29739	8043	3.65949e-08
Har_00048130	synaptic vesicle protein	-3.329	1.45083	-2.31575	1.65828	-2.83516	1.59068	-3.077	1.57357	43307	773	43420	566	43066	484	43683	674	3.68476e-08
Har_00012942	glucosyl glucuronosyl transferases	1.67208	0.458572	-0.00163436	0.7024	1.49826	0.488917	-0.121118	1.02475	1001	7332	17336	5364	1534	6072	31365	2561	3.72666e-08
Har_00091015	multiple c2 domain and transmembrane region	1.74056	0.704727	-0.692633	0.359853	1.90058	0.78348	-0.208442	0.68054	867	3640	35492	11754	596	3017	33521	6475	3.74997e-08
Har_00209672	---NA---	1.20737	0.867457	0.692454	0.314321	1.16101	0.683848	0.676231	0.25468	3029	2408	3892	12749	3225	3814	5007	23150	3.7658e-08
Har_00079765	dehydrogenase reductase sdr family member 4	-1.29857	-1.27818	2.96038	2.29728	1.32695	0.309944	-0.729398	-0.599626	41074	42467	49	183	2256	9396	40305	38679	3.77221e-08
Har_00161549	---NA---	1.32147	1.196	-0.80695	0.24706	1.21274	0.833003	1.24883	-0.168792	2276	1191	38982	14220	2879	2684	1330	33828	3.81253e-08
Har_00182851	---NA---	1.19883	-0.0174115	0.137854	1.35639	1.53107	-1.08991	0.461285	1.40373	3092	23657	12826	1113	1429	41647	8434	997	3.81367e-08
Har_00116694	acyl-delta-11 desaturase	-0.770884	-0.231035	-0.790463	3.37191	0.414803	-0.0024848	0.388713	3.71941	38379	34108	38689	41	19785	24723	10355	50	3.83788e-08
Har_00064535	1-acyl-sn-glycerol-3-phosphate acyltransferase	1.71612	-0.424322	0.437416	0.896898	1.52369	-0.716737	0.642654	1.0842	911	37925	6719	3290	1453	39903	5445	2197	3.86596e-08
Har_00060838	-methenyltetrahydrofolate synthetase (5-formyltetrahydrofolate cyclo-ligase)	-0.241505	-1.5799	1.49865	2.42546	2.07587	0.484626	-1.3112	-1.17717	27546	42901	689	144	417	6141	42402	41612	3.86635e-08
Har_00232707	---NA---	-0.587614	-0.09795	1.23656	1.38911	-1.23871	-0.713716	1.65118	1.63148	35245	28098	1264	1033	40607	39886	436	582	3.87851e-08
Har_00115741	tpa:cuticle protein	-3.97446	-3.20059	1.02491	1.51689	-4.13687	-3.19595	1.69021	2.0498	43507	43676	1946	785	43575	43669	385	250	3.88007e-08
Har_00073716	---NA---	1.49776	0.615002	-0.102404	1.00818	1.40662	0.542142	-0.233909	0.837538	1508	4641	20747	2500	1911	5330	34072	4227	3.88633e-08
Har_00039993	odorant-binding protein 56h	-1.16795	-1.38671	0.482973	2.75353	-1.11464	-1.46849	0.756203	3.01419	40648	42638	6092	86	40192	42582	4180	82	3.88744e-08
Har_00219222	---NA---	0.0363369	1.92282	1.05729	-0.60607	0.387219	1.82671	0.763554	-1.05298	22865	363	1841	31983	20602	313	4110	41176	3.89228e-08
Har_00015504	cytochrome p450	2.22079	0.121538	-0.696511	0.624951	1.91622	0.000562668	0.210176	1.20909	313	17352	35679	6508	576	24433	18780	1608	3.91155e-08
Har_00043431	oxidase peroxidase	-3.08327	-0.707413	0.0316863	3.79311	-1.95596	-1.04713	0.423712	3.99048	43192	40460	15901	30	42271	41504	9287	40	3.96512e-08
Har_00048453	juvenile hormone-inducible	-0.619049	0.687855	0.0399885	3.15212	-1.30408	-0.51835	-0.299422	2.97637	36160	3806	15627	54	40826	38221	35312	85	3.96972e-08
Har_00078519	gloverin-like protein	0.0838766	1.37441	1.49943	-1.05082	0.711504	1.16455	0.59656	0.425523	21925	870	687	40903	8152	1290	6060	15935	3.97249e-08
Har_00174307	---NA---	1.19699	1.79348	0.655414	-0.515653	0.929645	1.54728	0.00383377	-0.826564	3112	450	4210	30867	5244	527	27019	40137	3.98042e-08
Har_00117472	abc transporter	1.3321	1.40237	-0.152603	-0.451562	1.18092	1.31055	0.473751	0.362417	2223	834	22175	30013	3084	900	8238	19463	4.00756e-08
Har_00096556	cg3823 cg3823-pa	1.47083	1.17093	0.168598	-0.532107	1.48266	1.04934	0.513671	-0.422199	1596	1264	12047	31084	1583	1661	7459	37074	4.00876e-08
Har_00213576	---NA---	1.29246	0.370878	0.482227	1.25693	1.90851	-0.516736	-1.15565	0.966788	2445	9401	6105	1406	583	38209	42024	2982	4.01954e-08
Har_00065506	---NA---	1.6811	0.475605	-1.04798	0.285678	2.35112	0.641526	-0.298909	0.858238	980	7002	41346	13347	247	4182	35300	3990	4.02075e-08
Har_00105418	geminin	2.04576	0.717534	-0.443026	-1.13151	2.85577	0.88365	-0.216619	-0.0752273	462	3512	28751	41501	110	2395	33692	32154	4.03256e-08
Har_00042458	multiple inositol polyphosphate phosphatase	0.848519	1.1865	0.419949	0.022121	0.985645	1.2747	0.928821	-0.390414	6980	1216	7007	19754	4663	985	2800	36760	4.05345e-08
Har_00067169	lipopolysaccharide binding protein	1.74097	1.53953	-0.290192	-0.521606	1.62051	1.3987	-0.435579	-0.670126	866	658	25630	30949	1141	737	37458	39214	4.07466e-08
Har_00191347	---NA---	1.36405	-0.0957489	0.843802	0.887073	1.25062	-0.119339	0.991745	0.747481	2058	27970	2840	3362	2656	29683	2401	5380	4.08486e-08
Har_00120249	---NA---	-2.04979	-1.24404	2.34987	1.22686	1.09692	2.01062	-2.96629	-2.74712	42383	42407	129	1503	3676	231	43668	43566	4.10856e-08
Har_00175686	---NA---	0.20895	1.6357	0.861027	-1.44129	0.224375	1.42348	1.55031	-1.54234	19446	574	2773	42625	24615	696	587	42532	4.11844e-08
Har_00233633	---NA---	1.63369	0.28788	-0.014555	1.10207	1.53774	-0.0985031	0.155886	1.25102	1079	11761	17959	1988	1400	28986	21278	1451	4.14278e-08
DCP_22_6		1.70455	1.48971	1.77492	1.56109	-1.10353	-1.2523	-1.2646	-1.21762	935	719	403	702	40141	42142	42297	41755	4.14684e-08
Har_00171180	---NA---	2.37753	2.62141	0.236387	1.26622	0.0385592	-0.432098	-0.268684	-0.0385594	236	145	10464	1377	28712	37042	34726	31391	4.17199e-08
Har_00099378	atructural studies of nucleoside analog and feedback inhibitor binding to drosophila melanogaster multisubstrate deoxyribonucleoside kinase	1.82772	0.608932	0.248474	1.15689	1.3418	0.382124	-0.45366	0.445928	720	4732	10206	1756	2182	7811	37691	14617	4.18435e-08
Har_00000541	cytochrome p450	1.17937	0.460978	0.00257111	1.02834	1.08262	0.248319	0.356153	1.31956	3256	7281	17077	2373	3790	11067	11619	1232	4.20966e-08
Har_00056788	macro domain containing 2	-0.134455	-1.90331	1.87605	2.18396	2.36319	-0.143606	-0.320349	0.120615	26197	43176	344	215	236	30506	35689	26963	4.22965e-08
Har_00036769	---NA---	1.85971	1.04342	-0.734024	0.103724	1.47146	1.12075	-1.40207	0.595197	670	1613	37196	17572	1628	1421	42595	8360	4.24672e-08
Har_00048821	glucose dehydrogenase	-0.528834	-0.183309	-0.792557	3.40232	0.547212	0.208844	0.227735	2.68171	33132	32438	38732	39	14272	12371	17969	113	4.24758e-08
Har_00031007	imp dehydrogenase gmp reductase	-1.98345	-0.196315	1.05811	1.76554	-2.3086	-0.451692	1.36392	1.94032	42305	32961	1837	471	42663	37354	998	304	4.25724e-08
Har_00170990	---NA---	-0.519297	1.75941	-0.287436	1.64757	-0.464608	1.3876	-1.1493	1.08307	32817	474	25569	580	36088	758	42014	2202	4.26065e-08
Har_00021938	glucose dehydrogenase	-1.43907	-0.947905	2.19704	1.25804	-0.284011	-0.688187	2.1596	0.674111	41409	41584	182	1401	34254	39713	148	6615	4.26756e-08
Har_00020638	cellular retinaldehyde-binding protein	1.33212	1.14514	0.15169	-0.591319	1.50203	1.12631	0.552095	-0.249352	2222	1318	12462	31828	1518	1407	6744	35016	4.27582e-08
Har_00131751	---NA---	1.24421	1.23385	-0.0996072	-0.0524039	1.72842	-0.674186	0.947782	0.822415	2767	1098	20665	22235	897	39611	2676	4423	4.28458e-08
Har_00009930	---NA---	0.531889	0.307608	2.17209	-0.782267	-0.976787	0.275158	2.53742	0.34677	12572	11153	193	33626	39592	10277	79	20101	4.29102e-08
Har_00032327	chemosensory protein 3	1.31085	0.719361	-0.304677	-0.0301209	1.52538	0.560121	0.67189	0.910077	2339	3499	25976	21642	1447	5105	5054	3429	4.29857e-08
Har_00168827	---NA---	1.81253	1.00375	-1.05073	-0.0498943	1.87173	1.1791	0.0498943	0.206321	738	1758	41360	22174	645	1245	25095	24645	4.31279e-08
Har_00046397	glutathione s-transferase	1.45475	0.462945	0.060729	0.787437	1.2585	0.222878	0.481998	0.964702	1666	7235	14995	4349	2616	11910	8052	2998	4.31467e-08
Har_00227230	---NA---	1.45317	-0.00325203	0.334946	1.40668	1.67227	-0.0933781	0.00325298	1.04683	1672	22636	8431	984	1018	28808	27054	2401	4.36524e-08
Har_00208699	---NA---	0.184303	1.32367	2.10091	-0.0394239	0.0283294	-0.865629	2.06471	-0.0983109	19959	943	213	21897	28932	40718	178	32575	4.3762e-08
Har_00034048	molybdopterin synthase small subunit mocs2a	2.6559	1.82719	0.525589	1.57773	-0.525589	-1.07253	-0.82689	-0.712836	154	422	5565	676	36669	41589	40868	39495	4.39199e-08
Har_00226054	---NA---	1.85211	1.09475	-0.931034	1.08163	0.933115	0.836748	-0.866542	0.474564	687	1447	40502	2096	5201	2654	41077	12611	4.40395e-08
Har_00137293	---NA---	1.79172	1.13854	-0.361526	0.0316076	1.8443	1.25788	-0.561255	-0.817024	776	1331	27201	19445	691	1024	38973	40086	4.40738e-08
Har_00237855	---NA---	1.93706	2.55071	1.08349	1.31741	-1.08052	-1.64727	-1.37309	-1.18022	569	164	1742	1226	40047	42846	42533	41625	4.41844e-08
Har_00011838	phosphomevalonate kinase	1.576	0.939828	-0.0097971	0.870099	1.49643	0.468081	-0.755723	0.547716	1246	2026	17742	3503	1538	6395	40475	9708	4.42514e-08
Har_00075715	fibroin p25	2.06875	2.48258	1.4342	0.936791	-2.07573	-2.62568	-0.93679	-1.78476	437	180	797	2985	42423	43485	41368	42880	4.4692e-08
Har_00019071	cg33964 cg33964-pa	1.92057	2.40152	1.2937	1.19855	-1.006	-1.51406	-1.23073	-1.06952	588	198	1117	1606	39734	42672	42218	41245	4.50017e-08
Har_00192805	---NA---	2.44826	0.805569	-1.0394	0.0691395	2.46899	0.649859	-1.83006	-0.546511	211	2796	41291	18422	203	4099	43160	38264	4.50061e-08
Har_00066936	osiris 9	2.06312	2.5285	1.35024	1.00544	-2.12639	-2.58031	-1.00544	-2.19922	444	171	974	2521	42484	43464	41607	43295	4.52568e-08
Har_00176188	---NA---	1.05739	0.398827	-0.675696	-0.432697	2.47487	1.54713	0.246166	0.574425	4346	8713	34555	29712	199	528	17018	8921	4.52608e-08
Har_00161129	---NA---	-1.44769	-1.03487	2.23559	1.67846	1.64653	0.0127137	0.766429	-0.445484	41430	41863	170	547	1076	23483	4087	37317	4.53599e-08
Har_00012990	carboxypeptidase a	1.02374	0.0397038	-0.875846	-0.845221	1.60877	1.166	1.02029	1.26675	4714	20329	39936	34235	1171	1286	2254	1398	4.53746e-08
Har_00092804	serine protease inhibitor	1.69134	0.83836	-0.20435	0.370628	1.80333	1.0003	-0.104653	0.312998	960	2579	23476	11514	766	1848	30886	21301	4.54861e-08
Har_00076445	cg6847 cg6847-pa	2.10927	0.776569	-0.736836	0.0718017	1.95376	0.492702	-0.0282459	0.596419	399	3023	37313	18353	528	6020	28593	8323	4.55997e-08
Har_00224739	---NA---	0.119548	1.48457	-0.773475	2.09973	1.24759	-0.119611	0.0811083	1.07045	21232	729	38301	245	2672	29697	24002	2271	4.58481e-08
Har_00070572	sugar transporter	-2.53158	-0.161757	-1.14267	4.60887	-3.45396	-0.365204	-1.51361	4.82088	42840	31546	41785	8	43366	35926	42792	21	4.61591e-08
Har_00138006	---NA---	0.796926	-0.390837	-1.03153	0.00336385	1.32898	0.939308	1.39346	1.61902	7791	37393	41248	20458	2240	2100	927	593	4.63943e-08
Har_00026444	papi i	1.05131	1.56365	-1.34775	0.471808	-0.00323129	1.70185	-0.396672	1.27927	4403	637	42404	9335	29788	390	36934	1345	4.67603e-08
Har_00132119	---NA---	0.986849	0.894065	-0.410753	1.03482	1.47318	0.873764	-1.20642	0.775407	5172	2247	28163	2346	1617	2451	42160	4996	4.67798e-08
Har_00197952	---NA---	1.71611	-0.675253	1.45768	-0.347852	1.52886	-0.436482	1.65535	-0.337224	912	40283	749	28293	1434	37124	429	36158	4.69198e-08
Har_00187999	---NA---	1.08093	2.46721	2.09492	1.32218	-1.49622	-1.95665	-1.6556	-1.63002	4110	184	215	1210	41429	43135	42986	42686	4.70808e-08
Har_00041097	monoacylglycerol o-acyltransferase 2	2.18035	0.542476	-0.145572	0.394308	2.03498	0.250715	-0.0405855	0.55606	341	5718	21974	10992	454	10990	29039	9469	4.7156e-08
Har_00167142	---NA---	-1.2147	-0.383459	2.43512	1.5157	1.23316	-0.183715	0.422662	0.712782	40818	37264	113	787	2754	31632	9315	5909	4.73364e-08
Har_00198751	---NA---	-1.68369	-1.23817	1.61163	1.65126	1.89971	1.1616	-0.465397	-0.674098	41868	42390	549	577	598	1302	37856	39243	4.74587e-08
Har_00213617	---NA---	1.58297	1.80248	-0.917881	-0.353035	0.323457	1.17345	1.20357	0.186761	1223	438	40371	28374	22249	1265	1497	25185	4.75192e-08
Har_00201888	---NA---	1.80733	0.968745	-0.907799	1.67444	0.9218	-0.31953	-0.14843	0.906746	749	1902	40275	549	5342	35031	32088	3451	4.76384e-08
Har_00113750	zinc finger protein	1.52439	0.994569	0.151523	0.00513458	0.845199	0.510724	0.82918	0.609464	1421	1801	12472	20372	6235	5747	3524	8014	4.80235e-08
Har_00023374	organic cation transporter	-0.660438	0.865799	-1.53755	2.08615	-0.808769	0.77235	-1.16036	2.47978	37109	2413	42760	252	38684	3107	42037	136	4.83873e-08
Har_00113312	flotillinisoform b	2.11652	2.81148	1.17124	0.926771	-1.52352	-2.00867	-1.79836	-1.55407	392	116	1446	3068	41489	43182	43143	42555	4.84259e-08
Har_00148032	---NA---	2.26272	0.662973	-0.630186	-0.157029	2.41449	0.873766	-0.612446	-0.149563	289	4080	31762	24574	223	2450	39441	33481	4.84588e-08
Har_00159797	---NA---	-0.19885	-0.515455	1.57018	1.23089	1.73982	1.59499	-1.92558	-0.73959	27036	39017	592	1489	877	477	43255	39657	4.86968e-08
Har_00231944	---NA---	-3.3797	-0.302523	3.36556	0.209265	-3.61498	-0.559623	3.46277	0.245911	43325	35859	25	15100	43431	38640	29	23435	4.88165e-08
Har_00094143	cg3823 cg3823-pa	1.4218	1.19813	0.164477	-0.586	1.38908	1.04383	0.536509	-0.256129	1794	1186	12147	31765	1967	1679	7059	35103	4.90321e-08
Har_00037175	out at first protein	-0.444543	-0.284745	1.65899	1.61903	0.281511	-0.129314	1.12661	1.20684	30355	35502	499	627	23314	30036	1767	1614	4.91432e-08
Har_00136383	---NA---	1.8707	-0.351418	-0.878141	1.32107	1.99061	-0.168198	0.00830746	1.26037	646	36744	39960	1217	493	31218	26786	1418	4.92475e-08
Har_00040857	histone acetyltransferase gcn5	-1.15922	-1.64253	2.00294	1.04368	0.660055	0.831078	1.47765	-0.433853	40603	42972	254	2303	9171	2696	720	37189	4.93138e-08
Har_00122195	---NA---	0.294693	0.0365493	-0.701353	-0.445678	5.17278	1.57382	-0.0365491	0.481762	17622	20457	35881	29917	10	498	28912	12176	4.95114e-08
Har_00218918	---NA---	3.45542	-1.02316	1.31647	0.303381	-0.3414	1.32758	-0.24873	-0.426938	31	41829	1053	12987	34889	861	34359	37125	4.95893e-08
Har_00081610	thyroid hormone receptor-associated protein 6	1.36522	1.02309	0.234111	-0.188951	0.256619	0.28088	1.08976	1.21043	2053	1678	10528	25239	23929	10117	1917	1605	4.97606e-08
Har_00110074	isoform b	2.01668	1.15361	-0.590498	-1.41843	1.94418	1.08256	0.0898061	-0.977573	496	1295	30933	42570	540	1545	23711	40890	4.99321e-08
Har_00048185	protein	0.106774	0.335583	-0.970442	-1.17153	0.312925	1.74102	1.30311	2.20881	21484	10345	40844	41717	22511	364	1157	191	5.00453e-08
Har_00135331	---NA---	1.68157	0.460379	0.70471	1.60418	1.41732	-0.32141	-0.107033	0.359805	979	7293	3810	643	1852	35070	30955	19569	5.02244e-08
Har_00059524	protein takeout	1.50744	0.383976	-0.300707	0.9995	1.47154	0.42415	-0.113035	1.0862	1470	9065	25889	2559	1627	7052	31129	2185	5.02806e-08
Har_00051485	amino acid transporter	1.55826	1.37632	-0.0629578	0.005445	1.40672	1.10529	0.105803	0.233679	1295	867	19604	20351	1909	1468	23115	23822	5.04472e-08
Har_00138435	---NA---	0.354708	2.11355	1.80827	2.24546	-0.354708	-0.859118	-0.518022	-0.388461	16344	284	379	195	35037	40690	38508	36734	5.04891e-08
Har_00156474	fimbriae-associated protein	1.43349	1.6556	0.0354223	-0.121107	1.03744	1.41438	0.0139265	0.240306	1755	558	15775	23814	4210	715	26509	23604	5.05701e-08
Har_00016681	unc93a protein	1.42182	0.762456	0.446191	-0.283786	1.52964	0.276787	0.752036	0.501965	1793	3137	6603	27152	1432	10228	4218	11265	5.1218e-08
Har_00035940	riken cdna 0610007p22 gene	1.48512	0.638244	0.127757	0.855275	1.12435	0.339428	0.226239	0.851299	1545	4329	13099	3637	3475	8680	18037	4069	5.14799e-08
Har_00086203	carbonic anhydrase	1.8116	0.614395	-0.251135	0.573597	1.56217	0.267944	-0.0256071	0.977543	740	4651	24720	7367	1307	10471	28468	2893	5.15584e-08
Har_00092355	questionable orf	1.11696	0.977484	0.014225	0.363162	1.13789	0.791885	0.479007	0.68725	3779	1867	16535	11678	3391	2959	8121	6369	5.16013e-08
Har_00099003	---NA---	2.00321	0.204786	-0.251812	0.310803	1.6861	-0.0203209	0.872923	0.875977	507	14489	24738	12824	984	25827	3171	3779	5.17953e-08
Har_00063359	nanos-like protein	1.53036	1.23825	-1.17767	0.63677	1.40527	0.898143	-0.943619	0.552346	1398	1090	41921	6322	1917	2323	41390	9565	5.19619e-08
Har_00095838	protein	1.52038	0.0262325	-0.0136113	0.716833	0.543454	-0.25887	1.23084	1.81126	1431	20867	17910	5172	14532	33641	1392	380	5.22016e-08
Har_00113780	amino acid transporter	1.36813	1.22991	-0.240261	0.0206709	1.24776	1.17558	0.251912	0.493385	2040	1108	24406	19812	2670	1260	16739	11633	5.2253e-08
Har_00067141	abhydrolase domain containing 7	-0.20351	-0.770668	0.889233	2.34626	-0.197012	-1.17669	0.550806	2.37433	27089	40811	2612	170	33142	41932	6774	155	5.22765e-08
Har_00127726	---NA---	0.747362	1.11039	-0.0428798	1.07374	1.02303	0.913247	0.72922	-0.173493	8626	1407	18995	2151	4325	2234	4434	33908	5.25731e-08
Har_00015353	sugar transporter	1.62881	1.52109	-0.496393	-0.313739	1.51483	1.45299	-0.320189	-0.189514	1093	679	29630	27706	1490	652	35684	34134	5.26142e-08
Har_00116989	gag-pol polyprotein	1.58614	0.82165	0.57795	0.34292	1.21961	0.634016	0.0131726	0.495845	1214	2690	4964	12126	2839	4266	26542	11530	5.3172e-08
Har_00112129	cecropin b	1.61596	1.13352	0.384395	0.00456333	1.24286	0.578618	0.496796	-0.00456333	1130	1347	7561	20397	2702	4873	7775	30473	5.34444e-08
Har_00063034	antennal binding protein	-0.869517	-0.29074	0.746938	1.78078	-0.0992112	-0.152726	1.26961	2.00645	39160	35612	3489	456	31697	30778	1255	270	5.35284e-08
Har_00043548	histone h2b	1.68755	0.484956	-0.53826	1.09667	1.90026	0.627879	0.00261641	0.14242	969	6791	30222	2009	597	4335	27089	26379	5.39248e-08
Har_00116047	cg8366 cg8366-pa	1.27203	0.475785	0.760726	0.658711	0.823814	1.00643	0.757937	-0.936506	2568	6998	3398	6000	6524	1826	4164	40716	5.40067e-08
Har_00066352	lipopolysaccharide binding protein	1.07047	0.409507	2.48661	-0.518517	1.56704	0.637979	-0.140701	-0.52707	4222	8446	101	30912	1297	4229	31879	38086	5.41102e-08
Har_00231022	---NA---	1.00652	0.0111961	1.44155	1.23949	0.82302	-0.0111961	0.865342	0.495968	4934	21585	773	1463	6542	25277	3239	11525	5.42596e-08
Har_00183675	---NA---	-0.308706	-1.51907	1.64282	1.53009	1.94971	0.907092	-0.328259	-0.334882	28341	42835	516	763	532	2262	35828	36124	5.43281e-08
Har_00045627	cuticle protein 1	-2.53821	-2.14037	0.532444	2.39734	-2.85703	-2.45827	0.865644	3.01831	42846	43306	5479	152	43081	43410	3231	81	5.51968e-08
Har_00163406	---NA---	1.44273	1.20703	0.31081	0.731876	0.924342	0.825614	-0.0793676	0.359659	1723	1158	8879	4991	5312	2724	30227	19579	5.52598e-08
Har_00008250	p18 component of aminoacyl-trna synthetase complex	0.95313	0.206178	0.583859	0.823485	0.789233	1.71909	0.394955	0.393455	5569	14430	4911	3962	7017	381	10131	17885	5.52789e-08
Har_00234066	---NA---	1.56613	-0.566687	0.458309	0.49062	0.680361	1.24503	-0.196197	1.45981	1272	39473	6437	8945	8718	1066	33231	859	5.59725e-08
Har_00236344	---NA---	2.18242	0.740359	-0.165913	0.410714	1.87258	0.292299	0.0415125	0.395175	340	3323	22537	10632	641	9836	25398	17793	5.62936e-08
Har_00217083	---NA---	1.70232	2.40035	0.721507	1.8183	-0.651936	-1.20105	-0.983837	-0.881469	940	199	3667	425	37674	42004	41522	40435	5.65278e-08
Har_00083585	three prime repair exonuclease 1	1.61076	-0.366049	-0.864953	1.47841	1.16614	1.45391	-0.0242515	0.562905	1147	36994	39808	844	3187	650	28421	9264	5.67485e-08
Har_00141544	---NA---	2.96633	2.26989	0.114534	1.01984	0.0611076	-0.509755	-0.263065	-0.111384	83	236	13455	2426	28217	38113	34623	32814	5.70146e-08
Har_00096967	---NA---	1.74422	0.603937	-0.066103	0.0958681	1.75325	0.26797	0.54389	0.580904	858	4804	19693	17767	858	10470	6899	8745	5.70439e-08
Har_00005047	light chain 4	0.210318	-1.40304	1.96819	0.761943	0.00698185	-1.91995	2.24331	0.804265	19402	42666	279	4636	29463	43110	125	4624	5.73683e-08
Har_00035725	cg1443 cg1443-pa	-0.0792017	0.0792017	-0.106624	1.8892	1.19902	1.02853	-1.3014	1.41344	25332	18830	20861	372	2971	1744	42383	967	5.73692e-08
Har_00121396	---NA---	1.75498	0.313187	-0.312168	1.13934	1.1457	-0.0114827	0.433764	1.05239	837	10991	26137	1829	3324	25298	9042	2373	5.79102e-08
Har_00232387	---NA---	1.71198	0.787683	-0.410529	0.03794	1.05979	0.476243	0.443258	1.03735	921	2929	28155	19276	4004	6259	8821	2462	5.81527e-08
Har_00036240	n-myc downstream regulated	-3.18782	0.93196	-0.0246644	1.45396	-2.75093	0.935481	0.701236	1.29892	43247	2064	18363	878	43018	2121	4733	1283	5.81931e-08
Har_00073281	fatty acid	0.0256867	-0.228126	1.44368	-0.260446	1.02486	-0.48349	2.24758	1.0344	23101	34031	770	26715	4300	37785	122	2488	5.82053e-08
Har_00097161	neurexin domain-containing protein	2.10403	0.875753	-0.609779	0.12812	1.86683	0.649536	-0.00172901	0.306557	404	2363	31196	16988	657	4101	27340	21529	5.85568e-08
Har_00130075	---NA---	3.07228	1.05561	-0.861509	0.239654	0.959892	-0.417367	-0.233916	1.0698	64	1564	39765	14399	4918	36818	34073	2275	5.87089e-08
Har_00053930	---NA---	2.3235	2.25763	1.41033	0.758216	-1.40663	-1.99607	-1.74733	-1.58272	262	238	848	4675	41160	43168	43094	42609	5.88606e-08
Har_00175849	---NA---	0.765529	1.19504	-0.488026	1.58103	0.276153	0.296779	-0.468783	1.71421	8306	1194	29477	668	23431	9716	37892	479	5.88885e-08
Har_00172156	---NA---	2.69275	2.092	0.388835	1.25257	-0.0432522	-0.66615	-0.562855	-0.319987	148	301	7503	1419	30726	39553	38989	35932	5.89343e-08
Har_00164816	---NA---	1.31105	-0.0227833	-2.05935	-1.23249	3.00284	2.01797	0.166128	0.355847	2337	23985	43269	41982	84	230	20854	19739	5.90981e-08
Har_00225714	---NA---	2.75219	0.375774	-0.731306	0.399013	2.50272	0.195567	-1.03673	0.407506	125	9281	37095	10879	190	12818	41695	17065	5.92088e-08
Har_00232471	---NA---	2.09148	0.859428	-1.09976	0.120613	1.94042	0.934114	-0.753161	0.234062	415	2452	41597	17154	545	2130	40460	23814	5.92712e-08
Har_00107837	thioesterase superfamily member 2	0.670391	0.345242	0.417486	1.76533	0.372498	-0.0672016	0.422011	1.74341	9999	10099	7045	472	20976	27861	9335	445	5.94929e-08
Har_00173726	---NA---	2.42752	0.478911	-0.833407	-1.05306	2.94232	0.0399132	0.216784	0.583419	220	6932	39385	40922	95	21837	18459	8677	5.96042e-08
Har_00233052	---NA---	-1.70769	-1.5464	1.73204	1.71204	-1.90795	-2.3566	1.5054	1.19329	41907	42868	432	522	42193	43373	660	1683	6.01001e-08
Har_00145288	---NA---	1.61825	0.584843	0.920338	0.946742	0.894782	-1.71188	0.289561	0.72177	1121	5080	2437	2901	5639	42915	14722	5774	6.04423e-08
Har_00091016	multiple c2 domain and transmembrane region	1.53604	0.60779	-0.494888	0.761855	1.74801	0.728715	-0.783432	0.625776	1382	4748	29593	4637	869	3423	40638	7609	6.04428e-08
Har_00084303	apoptosis-linked protein 2	1.68176	0.0395646	-0.728536	1.17453	1.93288	0.0787196	-0.886553	1.23528	978	20335	36967	1691	556	19320	41162	1511	6.06174e-08
Har_00239189	---NA---	2.13458	0.457247	-0.36508	0.563326	2.27745	0.49686	-0.0756822	0.0593355	375	7373	27277	7520	287	5945	30111	28517	6.0641e-08
Har_00169928	---NA---	3.03177	2.18618	-0.0116651	0.987702	0.0901105	-0.305934	-0.161712	0.0042665	73	263	17820	2640	27592	34712	32426	30108	6.1637e-08
Har_00114580	n-(beta-n-acetylglucosaminyl)-l-asparaginase	1.63772	0.742072	0.111369	0.76125	1.57815	0.749614	-0.575951	0.24274	1067	3303	13534	4644	1272	3274	39117	23534	6.19772e-08
Har_00224095	---NA---	1.62404	0.27618	-0.146362	1.16864	1.43043	0.0927277	-0.18774	1.21676	1104	12121	21989	1713	1795	18183	33008	1571	6.226e-08
Har_00173731	---NA---	1.45818	1.00983	-0.334454	-0.13801	-0.0699222	0.517549	1.26329	1.11128	1649	1736	26642	24183	31200	5652	1275	2058	6.22835e-08
Har_00114036	secreted protein	-1.36983	2.3862	-1.25749	-0.772471	0.152576	5.22123	-0.163145	0.0799959	41246	205	42184	33539	26206	3	32459	28006	6.23958e-08
Har_00112916	tetratricopeptide repeat domain 27	0.638137	-0.123042	0.245307	0.232077	3.99205	0.427721	0.12098	0.853325	10556	29471	10270	14553	29	6992	22561	4039	6.26992e-08
Har_00000933	cytochrome p450	-0.46207	0.26079	2.17905	0.300279	-0.524581	-0.253201	2.31668	0.679582	30779	12648	188	13047	36664	33530	113	6494	6.28669e-08
Har_00214502	hypothetical protein [Plasmodium berghei strain ANKA]	-5.23578	-0.638752	1.6727	2.45253	-3.90894	2.75357	-1.26194	-0.399333	43760	40031	487	138	43514	108	42290	36851	6.29267e-08
Har_00044833	arylphorin hexamerin-like protein 2	0.909462	-1.3594	0.957456	1.08776	0.892238	-0.821776	1.51169	0.784748	6130	42601	2237	2057	5667	40510	643	4881	6.31872e-08
Har_00041437	signal peptidase 18 kda subunit	-0.646011	-0.982666	1.38892	1.64427	1.93001	1.24902	-2.0849	-1.51797	36843	41706	888	588	558	1050	43377	42497	6.3241e-08
Har_00120534	trna (5-methylaminomethyl-2-thiouridylate)-methyltransferase	1.03701	-0.0584047	0.480385	0.927047	1.22185	-0.696369	1.11498	1.13943	4561	25909	6136	3066	2827	39762	1808	1921	6.33434e-08
Har_00008974	cytochrome p450	2.1154	0.336275	-0.150307	0.649298	1.99691	0.0120754	0.109435	0.711439	395	10325	22106	6144	489	23533	22971	5934	6.34126e-08
Har_00065764	scavenger receptor sr-c-like protein	1.61905	0.351481	1.30051	0.265551	0.95556	0.350197	0.296648	0.582839	1120	9934	1094	13809	4957	8448	14237	8697	6.36057e-08
Har_00177618	---NA---	-0.665039	-1.04775	1.17871	1.56449	2.12437	1.35166	-3.14253	-1.17148	37178	41910	1426	695	377	824	43692	41598	6.36303e-08
Har_00021546	beta--glucan recognition protein 2b	-0.0376916	-0.561936	0.789288	1.37651	1.93748	1.60566	0.0376911	-0.865392	24651	39436	3199	1061	551	466	25544	40355	6.37374e-08
Har_00102935	oxidase peroxidase	-3.60582	-0.511289	0.336349	3.87493	-2.52609	-2.00857	-0.0830088	3.89754	43393	38980	8395	25	42858	43181	30325	44	6.39755e-08
Har_00084348	lysozyme	1.69094	2.82998	1.184	1.13895	-1.30504	-1.85226	-1.17151	-1.35488	961	114	1405	1830	40828	43054	42069	42132	6.40494e-08
Har_00217461	---NA---	1.12526	-0.139298	0.25544	0.16798	2.7645	1.8962	-0.932619	-0.13135	3700	30392	10037	16069	128	276	41351	33174	6.41461e-08
Har_00018319	chromosome 2 open reading frame 49	1.5026	0.389145	-0.443125	1.21132	2.17655	0.67903	-0.03106	-0.607901	1487	8949	28755	1569	342	3852	28694	38750	6.41816e-08
Har_00118748	cg12253 cg12253-pa	0.780731	0.0758925	0.475559	0.989901	0.331804	-0.447972	1.37852	1.7377	8028	18949	6190	2627	22019	37299	962	450	6.4186e-08
Har_00029547	---NA---	-0.0624778	-0.530254	1.65774	1.87997	2.11373	0.201389	-0.176882	0.0243826	25060	39144	505	376	388	12636	32782	29457	6.43582e-08
Har_00048373	oxidase peroxidase	-1.73161	-0.872623	0.00318289	3.94761	0.0393262	-0.00318289	-0.791892	3.80973	41941	41304	17053	22	28692	24774	40688	47	6.44746e-08
(+)E1A_r60_n9		-1.86138	-1.62844	-1.51695	-1.9089	1.52146	1.50607	1.7334	1.43523	42130	42957	42730	43194	1463	576	344	913	6.45195e-08
Har_00221559	---NA---	-0.219088	-0.198587	0.925656	1.28602	2.06332	1.65361	-1.80213	-0.738639	27285	33063	2409	1314	429	422	43145	39650	6.45439e-08
Har_00186138	---NA---	1.43186	2.92988	-1.56095	-1.41578	0.396531	2.76478	-0.334095	-0.23657	1758	103	42788	42561	20327	106	35936	34823	6.48901e-08
Har_00057738	---NA---	1.73209	0.806067	-0.221003	0.334318	1.59094	0.375578	0.156219	0.713562	883	2791	23923	12302	1234	7930	21264	5900	6.49846e-08
Har_00085211	chemosensory protein 1	1.56944	-0.395684	0.0722065	0.855687	1.47776	-0.426709	0.68066	1.32146	1262	37485	14629	3631	1600	36970	4944	1223	6.55912e-08
Har_00232054	---NA---	0.376765	2.20449	1.91137	1.77819	-1.75742	0.0674343	-1.48567	-1.74138	15870	256	313	459	41948	20113	42742	42834	6.57989e-08
Har_00117691	major royal jelly protein 4	1.54634	1.35534	-1.14981	0.0655761	1.28276	0.879041	-0.0207138	0.72706	1348	896	41814	18532	2483	2422	28284	5674	6.59229e-08
Har_00036151	uncharacterized protein c1orf149 homolog	-0.344592	-1.60881	1.11352	1.29216	1.48554	1.38372	-0.662149	0.644034	28770	42936	1639	1299	1576	771	39820	7160	6.64948e-08
Har_00051490	amino acid transporter	1.45313	1.3457	-0.339919	-0.0646868	1.17892	1.10262	0.38764	0.325625	1674	907	26766	22549	3097	1482	10397	20863	6.65826e-08
Har_00173945	---NA---	1.34689	1.73079	-0.437017	1.43174	-0.111117	0.559107	-0.363182	0.742341	2147	497	28643	922	31884	5118	36427	5447	6.65894e-08
Har_00025230	isoform cra_b	-0.323823	-1.17519	1.71753	0.950535	0.117866	-1.11379	1.75711	1.19862	28519	42245	447	2867	26989	41737	318	1652	6.66812e-08
Har_00117528	---NA---	0.808034	0.229213	-1.57735	-0.866089	1.45962	0.969046	0.388094	2.30095	7614	13666	42814	35178	1675	1973	10378	170	6.66851e-08
Har_00160300	---NA---	0.6088	-0.175403	-0.299336	0.945503	1.02339	0.452331	0.566824	2.23731	11114	32094	25854	2909	4319	6639	6493	183	6.67055e-08
Har_00066792	bub3 budding uninhibited by benzimidazoles 3 homolog	1.24892	0.588713	-0.319286	0.803062	1.40582	0.644691	-0.418747	1.11201	2729	5025	26296	4170	1914	4150	37252	2055	6.67314e-08
Har_00105884	transposase	1.79443	0.423455	-0.0496759	0.767296	2.07424	0.0796871	-0.395191	0.727271	769	8113	19191	4571	419	19253	36904	5668	6.73978e-08
Har_00164044	---NA---	1.08792	0.823842	-0.352486	0.827163	1.32494	0.489093	-0.789799	1.25641	4064	2681	27033	3922	2269	6070	40673	1432	6.76298e-08
Har_00219623	---NA---	1.85066	0.198195	-0.86141	1.117	1.79014	0.0185966	-0.919943	1.21346	689	14695	39764	1926	789	23060	41300	1593	6.77408e-08
Har_00187696	---NA---	0.31443	-0.677252	-1.06956	-0.0548196	1.68669	2.25591	0.610371	1.22457	17189	40296	41461	22306	983	162	5871	1557	6.80545e-08
Har_00099098	cegp1 protein	1.01058	0.798569	-0.154263	-0.380886	1.33373	1.07327	0.53145	0.84063	4882	2855	22219	28856	2216	1573	7155	4185	6.8074e-08
Har_00237337	---NA---	1.45287	-0.748291	-0.467466	2.09313	0.974046	-1.02719	-0.62855	2.06374	1675	40678	29159	249	4781	41417	39556	242	6.8436e-08
Har_00000555	cytochrome p450 cyp4s4	2.03674	0.185287	-0.0341949	0.654644	2.01177	0.0608463	-0.00438213	0.82951	470	15177	18699	6055	476	20551	27506	4325	6.85935e-08
Har_00049816	---NA---	-7.48557	-2.19076	2.52074	2.18641	-7.42182	-0.913554	1.11966	0.628586	43857	43332	96	213	43858	40961	1788	7534	6.86316e-08
Har_00031102	cuticular protein	2.0686	0.834148	-0.0391212	0.742583	1.75803	0.419556	-1.17049	-0.281483	438	2612	18866	4866	845	7119	42065	35451	6.87603e-08
Har_00175324	---NA---	1.98848	1.31583	1.13349	1.84777	-1.13349	-1.6223	-1.35135	-1.27132	521	956	1567	396	40232	42815	42484	41913	6.91855e-08
Har_00097717	short-chain dehydrogenase	0.868034	1.19499	-0.338364	1.20755	0.556178	0.83037	-0.445966	1.10431	6719	1195	26726	1576	13164	2701	37597	2097	6.91895e-08
Har_00002111	olfactory receptor-1	0.955003	1.00866	-0.637358	0.389721	0.858117	-0.578268	1.51621	1.15984	5542	1739	32084	11097	6081	38818	637	1838	6.92096e-08
Har_00064814	isoform a	-0.594194	-0.652417	0.40114	1.24425	0.614106	2.88366	0.362452	0.731752	35451	40134	7316	1450	10212	97	11364	5608	6.95373e-08
Har_00044967	protein serine threonine	0.739387	0.663466	0.884518	0.186375	1.38282	0.819182	0.771803	0.0390491	8755	4075	2638	15628	1999	2769	4030	29053	6.95676e-08
Har_00169510	---NA---	-0.684905	-0.321745	-0.655742	1.38794	2.83204	1.44374	0.318856	0.337399	37465	36216	33303	1034	114	666	13166	20455	6.9723e-08
Har_00116384	apolipoprotein d	1.50777	0.769686	-0.311203	0.823795	1.43508	0.526723	-0.568698	0.753827	1469	3083	26102	3956	1784	5545	39046	5291	6.97508e-08
Har_00116030	srb7p: rna polymerase ii holoenzyme	1.28149	0.504945	-0.16107	0.748796	1.44456	0.35998	0.230176	1.08849	2516	6394	22418	4790	1741	8239	17843	2172	7.00858e-08
Har_00205122	---NA---	-0.0590217	0.729249	0.807388	1.10482	-0.39788	0.00596881	-0.328718	3.48134	25016	3402	3067	1977	35482	24001	35834	61	7.01049e-08
Har_00031745	glucosyl glucuronosyl transferases	1.6008	0.626891	-0.0607114	0.172172	2.71102	0.721049	-0.454725	-0.0753493	1170	4476	19539	15966	140	3472	37704	32156	7.0266e-08
Har_00005816	glucose dehydrogenase	1.54351	0.617651	0.145138	0.138838	1.46403	0.834521	0.588633	0.134849	1358	4602	12664	16755	1659	2675	6174	26584	7.04908e-08
Har_00066808	immune-related hdd11	1.40535	1.31317	0.255121	-0.041194	0.90267	0.966322	0.506277	0.041193	1877	963	10046	21944	5552	1988	7583	28989	7.05591e-08
Har_00145978	---NA---	-1.12755	0.330796	-0.00827265	-1.45453	0.0911601	3.89159	0.904778	1.20311	40461	10473	17663	42648	27572	23	2945	1627	7.07869e-08
Har_00225498	---NA---	-1.24057	-1.14514	1.39085	1.65793	1.61882	1.48732	-1.34606	-0.58062	40901	42180	883	567	1144	601	42475	38537	7.0943e-08
Har_00144873	---NA---	1.21859	0.969034	-0.76844	0.104844	-0.643579	0.475862	1.33045	1.39438	2950	1901	38194	17538	37595	6269	1089	1018	7.16303e-08
Har_00000735	cytochrome p450	-0.0276599	-0.0449741	-0.127995	1.45292	1.26182	0.0276601	0.632007	2.02573	24454	25221	21472	883	2583	22514	5574	259	7.16477e-08
Har_00057219	chlorophyllide a binding protein precursor	2.13503	0.535113	0.0815859	0.6604	1.95029	0.352782	-0.580558	0.00340557	374	5832	14361	5972	530	8397	39167	30140	7.1725e-08
Har_00238632	pt repeat family protein	1.79604	-1.28237	0.599491	-0.177813	1.96919	-1.61273	1.26873	0.566065	766	42477	4750	25000	516	42807	1259	9172	7.19257e-08
Har_00136985	---NA---	2.12901	1.3836	-1.59466	0.188611	1.88536	0.573745	-0.665937	-0.39089	382	858	42847	15595	620	4955	39852	36763	7.19393e-08
Har_00023371	organic cation transporter	-0.879655	0.997088	-1.45101	2.1775	-1.27189	0.538927	-1.85612	2.33457	39233	1788	42617	217	40723	5374	43191	161	7.20496e-08
Har_00122804	---NA---	1.40458	0.694802	0.167722	1.10667	0.873734	0.283025	0.0284286	0.867728	1880	3733	12073	1967	5873	10063	25899	3879	7.22169e-08
Har_00000861	cytochrome p450	2.26742	0.700778	-0.327844	0.105106	2.08009	0.582973	-0.683456	0.171741	285	3679	26477	17530	412	4823	39994	25602	7.2264e-08
Har_00004166	pheromone binding protein 1	0.170707	0.509513	-1.10252	-1.0519	4.68792	1.5588	0.127123	0.203627	20242	6298	41616	40913	16	517	22336	24722	7.23587e-08
Har_00170739	---NA---	-0.616168	0.218546	3.02151	1.53017	-0.413109	-0.989057	1.34956	-0.704819	36092	14005	43	762	35616	41289	1034	39452	7.25103e-08
Har_00118357	cral trio domain-containing protein	1.33196	0.427526	-0.000579357	-0.0912681	2.06349	0.938646	0.479414	0.369287	2224	8000	17256	23164	427	2105	8111	19192	7.26217e-08
Har_00097682	aldo-keto reductase	0.0533953	2.36369	-0.838983	0.299766	-0.378396	1.90975	0.0208435	1.1965	22528	209	39480	13055	35286	268	26212	1667	7.31828e-08
Har_00000802	cytochrome p450	1.10796	0.404902	0.106547	1.07128	1.08043	0.241267	0.341661	1.13372	3884	8559	13668	2166	3804	11302	12214	1950	7.35474e-08
Har_00089398		-0.269994	2.17977	0.804419	-1.3231	0.0202646	2.12372	0.757874	-1.48217	27907	267	3092	42307	29127	201	4166	42430	7.36162e-08
Har_00116002	lysosomal acid	-0.603956	1.80032	0.149639	0.244978	1.30841	2.51137	-0.310983	-0.0751975	35732	444	12530	14269	2349	133	35522	32152	7.38649e-08
Har_00241017	---NA---	1.55525	0.223803	0.22279	0.446224	1.66789	0.182185	0.563496	0.71632	1306	13847	10769	9892	1028	13349	6540	5854	7.38659e-08
Har_00111378	---NA---	0.57193	1.34145	0.651045	0.625318	0.280076	1.45962	0.629713	-0.848789	11794	917	4258	6505	23346	642	5607	40262	7.39725e-08
Har_00239944	---NA---	1.47899	-0.124475	0.850618	1.29713	1.35215	0.0837855	0.136868	0.660626	1566	29554	2818	1281	2135	18933	21995	6835	7.40954e-08
Har_00041269	---NA---	-0.593167	-0.861691	-0.364064	2.30204	-0.159516	-0.612889	1.2904	2.84571	35420	41252	27251	179	32608	39132	1188	94	7.41213e-08
Har_00113709	estradiol 17 beta-dehydrogenase	1.90821	1.2908	-1.04046	-0.96676	2.02751	0.405261	-0.168161	0.56516	610	1001	41296	39619	462	7371	32581	9204	7.44557e-08
Har_00047856	ommochrome binding protein 2	1.6594	0.29497	-0.125973	1.10089	1.54646	0.0596247	-0.288111	1.11246	1022	11539	21417	1994	1363	20650	35108	2053	7.45636e-08
Har_00015271	udp glucuronosyltransferase 2polypeptide a3	-1.45959	-1.32127	1.06452	2.4705	-1.20464	-1.18302	0.631779	2.04788	41465	42542	1813	135	40494	41951	5579	252	7.52548e-08
Har_00119794	transcriptional regulator	-1.46651	-0.131164	3.20175	-1.88319	-0.302498	2.23329	0.950159	-0.336519	41486	29919	34	43178	34473	172	2659	36151	7.57966e-08
Har_00175122	---NA---	1.22379	0.728988	-0.593637	-0.250772	1.65338	1.29053	0.209752	0.660121	2916	3404	30984	26531	1057	937	18805	6841	7.58733e-08
Har_00163841	---NA---	1.17249	-0.169375	-0.464449	1.53979	0.891351	0.549191	0.758891	0.886284	3302	31874	29121	747	5680	5248	4156	3667	7.59071e-08
Har_00020470	---NA---	1.17494	3.37281	2.19966	0.480189	-2.1595	-1.09797	-0.594783	-2.17262	3288	64	180	9129	42532	41675	39299	43280	7.60818e-08
Har_00096860	serine protease 1	1.71904	0.620161	0.0993958	0.421905	1.84562	0.386346	0.154766	0.431763	903	4571	13869	10396	686	7731	21323	15491	7.60871e-08
Har_00104133	seryl-trna synthetase	0.889837	-0.6615	1.11304	1.61493	1.74977	0.699166	-0.246375	-0.315303	6385	40202	1640	633	866	3677	34314	35875	7.62332e-08
Har_00075909	serine protease-like protein	0.308281	3.80592	-2.16785	-0.843058	0.267537	3.4928	-0.459575	0.00234985	17316	27	43333	34194	23653	56	37774	30182	7.63499e-08
Har_00006131	glycoside hydrolases	-1.75757	-0.749241	2.62691	1.23353	-1.25136	-0.676101	2.07131	0.381864	41976	40686	79	1478	40658	39622	176	18574	7.6641e-08
Har_00028144	---NA---	0.937689	-0.2304	-0.976245	-0.476125	1.80254	0.173605	1.96008	1.14951	5755	34090	40883	30329	770	13727	218	1875	7.67027e-08
Har_00027240	glutathione s-transferase	1.34987	-1.18749	0.785764	0.627318	1.31821	-1.3088	1.21453	0.862216	2132	42280	3220	6471	2301	42273	1459	3943	7.67052e-08
Har_00069635	urate oxidase	-3.29785	-4.27694	1.34731	1.64314	-3.23825	-4.05596	1.35824	1.69949	43297	43815	983	591	43280	43792	1012	499	7.69836e-08
Har_00039992	odorant-binding protein 56h	-1.40259	-1.59788	0.495413	2.73558	-1.24403	-1.68614	0.611952	2.69853	41324	42923	5950	91	40627	42891	5843	108	7.70734e-08
Har_00091330	glucose dehydrogenase	1.52298	-0.00623369	0.198682	0.996897	1.19524	0.143678	0.281211	1.20938	1425	22859	11330	2575	2996	15162	15248	1607	7.72004e-08
Har_00119607	---NA---	1.36692	-0.374608	1.55951	0.569557	0.320226	-0.217379	0.570931	1.5848	2042	37125	615	7420	22327	32565	6424	655	7.72401e-08
Har_00050567	---NA---	0.254792	1.23894	-0.388757	0.952076	0.562127	1.83881	-0.30016	0.774771	18428	1089	27751	2859	12501	302	35323	5001	7.74958e-08
Har_00031027	keratin associated protein 5-4	-6.58585	-1.51724	1.44386	1.15725	-6.42296	-2.08306	1.88534	1.43765	43837	42831	768	1754	43835	43229	245	907	7.77272e-08
Har_00211867	---NA---	0.140744	1.25049	0.751304	0.194219	0.543521	1.18458	1.023	0.269881	20836	1071	3455	15462	14530	1228	2236	22686	7.87453e-08
Har_00044324	tpa_inf: hdc11369	1.17144	0.408751	0.493102	1.0299	0.810258	-0.0484409	0.542748	1.09101	3308	8471	5984	2365	6714	27120	6927	2159	7.88143e-08
Har_00015654	transcription factor iiic-epsilon subunit	-1.07818	0.80213	1.93476	-0.865351	-0.382962	1.13606	1.59919	-0.363202	40240	2821	301	35136	35345	1365	515	36463	7.93804e-08
Har_00120093	---NA---	0.825364	0.548736	0.0993185	1.40949	0.965323	0.413141	-0.13624	1.17906	7340	5594	13874	977	4865	7233	31794	1748	7.94358e-08
Har_00159649	---NA---	1.59048	1.11733	-0.0894861	0.0643129	1.1951	0.550736	0.128559	0.778245	1200	1387	20374	18570	2997	5230	22288	4969	7.97789e-08
Har_00207145	---NA---	-0.0460236	2.40736	0.927024	0.264321	0.0101969	2.10326	-0.287326	-0.0863788	24799	195	2402	13830	29388	205	35093	32335	8.01483e-08
Har_00151301	---NA---	-0.739363	-0.297263	-0.97363	-1.18051	1.75737	0.735403	0.255767	8.13261	38092	35760	40866	41768	847	3374	16547	10	8.02413e-08
Har_00066261	3-hydroxybutyrate dehydrogenase type 2	0.969836	0.721875	0.599125	0.36756	0.616026	0.321526	0.946633	0.829678	5365	3470	4753	11589	10156	9112	2683	4322	8.03097e-08
Har_00036936	ultraviolet-sensitive visual pigment	2.16803	0.865224	-1.23606	-0.695269	1.73696	1.1622	0.0191016	-0.0229306	353	2416	42124	32842	887	1299	26264	31027	8.08496e-08
Har_00045114	cytochrome p450	2.0292	0.733492	-1.01368	-1.06672	2.19043	0.904658	0.24117	-0.00938225	482	3373	41141	41028	335	2279	17266	30649	8.0915e-08
Har_00167234	---NA---	1.8724	0.535973	-0.433617	0.912643	1.47775	0.275947	-0.428969	0.749744	645	5812	28576	3165	1601	10253	37382	5339	8.1066e-08
Har_00015351	sugar transporter	1.49436	1.53647	-0.503304	-0.16466	1.50873	1.39279	-0.562313	-0.203829	1518	661	29732	24722	1504	748	38984	34353	8.10951e-08
Har_00016866	isoform e	2.06314	0.983314	-0.0238614	-0.790403	1.64799	0.562844	0.37722	-0.480731	443	1843	18336	33686	1072	5078	10748	37674	8.11247e-08
Har_00055185	trypsin	1.36341	1.18531	0.512484	0.261386	-0.797356	-1.32718	2.49726	-0.893887	2061	1218	5742	13899	38613	42304	84	40492	8.12361e-08
Har_00221262	---NA---	-1.50326	-1.09599	2.15088	1.55794	0.563492	1.9955	-0.762342	-0.563492	41565	42064	196	707	12371	239	40513	38397	8.13245e-08
Har_00154339	---NA---	1.15409	0.777627	0.414675	1.5375	0.186203	-0.142203	0.505277	0.91145	3456	3007	7083	752	25457	30454	7607	3417	8.14077e-08
Har_00216905	---NA---	0.833683	0.0171666	0.669634	-0.115403	1.18606	0.473276	1.55799	0.657628	7195	21274	4076	23682	3048	6309	573	6875	8.16862e-08
Har_00014495	n-ethylmaleimide sensitive fusion protein	0.846033	1.08312	-0.345758	0.602269	1.25409	1.47145	-0.314257	0.538977	7016	1476	26887	6866	2639	627	35580	9998	8.21224e-08
Har_00188692	---NA---	2.75556	3.01531	-1.18408	1.0108	0.171555	-0.365852	-0.228341	0.0252044	123	95	41943	2480	25787	35943	33951	29441	8.21814e-08
Har_00228746	---NA---	1.5005	-0.713936	-0.120531	2.14442	1.07468	-1.1933	-0.754384	1.62606	1499	40496	21257	227	3849	41983	40467	588	8.21968e-08
Har_00125976	---NA---	-2.4312	-0.682817	0.583765	0.429529	-2.03468	0.586144	2.10788	1.80737	42771	40323	4912	10247	42370	4794	166	385	8.22424e-08
Har_00171449	---NA---	1.25908	0.628934	-1.21338	-0.986301	1.92065	1.35859	0.640782	0.281073	2667	4449	42047	40060	571	810	5474	22336	8.24852e-08
Har_00073533	cathepsin	-0.696771	-0.276259	-0.826559	3.20273	0.828307	-0.0425019	0.11954	2.72841	37644	35325	39273	53	6461	26867	22621	104	8.24946e-08
Har_00149926	---NA---	-0.5219	-0.064167	-0.668892	8.18681	0.632403	0.209903	0.23409	0.389318	32890	26187	34140	1	9758	12340	17633	18140	8.26544e-08
Har_00176805	---NA---	1.2869	0.290813	-0.982288	-1.19307	1.91285	0.46112	0.837099	1.17712	2485	11660	40933	41823	578	6503	3467	1755	8.27941e-08
Har_00046234	pupal cuticle	-3.54398	-2.93425	0.932403	1.32266	-3.81911	-3.02676	1.56274	2.20237	43375	43600	2378	1209	43489	43622	567	194	8.28032e-08
Har_00116385	apolipoprotein d	1.69765	0.219152	-0.469014	1.21453	1.33161	0.0357523	-0.342178	1.37522	950	13991	29189	1560	2230	22049	36088	1061	8.31575e-08
Har_00177073	---NA---	2.25205	2.38973	1.26749	0.688445	-0.976141	-1.43364	-1.14649	-0.96847	295	203	1187	5563	39586	42525	42006	40853	8.33705e-08
Har_00054869	lysozyme	0.458265	-2.41472	-0.164425	2.58627	2.54134	-0.496896	-2.23857	1.01808	14078	43426	22505	110	177	37960	43438	2599	8.37821e-08
Har_00008659	sodium solute symporter	0.356066	0.776633	-1.2557	-1.25183	1.22031	0.958848	0.624097	1.78399	16321	3020	42175	42054	2835	2015	5679	405	8.38271e-08
Har_00151908	---NA---	1.65462	0.11079	0.795867	0.86922	1.48306	-0.557646	-0.0828476	0.957265	1036	17722	3149	3512	1581	38621	30319	3057	8.38646e-08
Har_00173294	---NA---	-0.832118	3.40648	3.4824	-1.08297	0.305028	-0.194054	0.0114396	0.135802	38871	61	23	41171	22710	31911	26638	26558	8.40123e-08
Har_00070514	low molecular lipoprotein 30k precursor	1.61308	-0.356836	0.320344	1.60572	1.42491	-0.193557	-0.748529	1.1032	1138	36824	8702	642	1818	31893	40431	2102	8.41932e-08
Har_00120222	vitellogenic-like	0.14564	1.49112	-0.996919	-1.24364	2.19369	1.089	-0.0392086	0.955907	20733	717	41026	42029	333	1526	28998	3062	8.44063e-08
Har_00036318	heat shock protein	0.913676	-0.0335073	0.866879	0.31557	0.830543	-0.154337	1.94797	0.769988	6074	24571	2740	12723	6423	30843	222	5068	8.46321e-08
Har_00076442	cg6847 cg6847-pa	1.91559	0.673439	-0.636896	-0.0241251	2.0084	0.759588	-0.188774	0.4538	596	3955	32065	21476	479	3203	33034	14129	8.48312e-08
Har_00220552	---NA---	1.59356	1.02933	-0.306213	-0.0770006	1.87305	1.19423	-0.575673	-0.114506	1190	1660	26007	22837	640	1206	39113	32864	8.49506e-08
Har_00171381	---NA---	-0.139421	0.50014	-0.705812	-0.988704	2.30917	-0.0268798	3.19702	0.382611	26267	6486	36074	40112	271	26172	36	18542	8.51794e-08
Har_00151943	---NA---	-0.359137	1.68906	0.393934	-0.0431504	-0.993085	1.69392	1.47168	-1.03202	28908	523	7406	21986	39669	397	734	41099	8.53556e-08
Har_00112030	---NA---	0.835444	0.628873	0.379045	0.571535	1.13694	0.625797	0.499268	0.727153	7168	4451	7655	7398	3395	4363	7716	5670	8.54533e-08
Har_00065668	tho complex 7	1.60452	0.30029	0.605138	0.864608	1.73814	0.501649	-0.0349841	-0.294152	1159	11377	4693	3548	884	5875	28853	35623	8.55343e-08
Har_00064497	cuticular protein	1.85861	0.54418	-0.624857	0.0888166	2.07104	-0.184719	0.188322	1.11581	673	5693	31561	17950	423	31656	19846	2036	8.57101e-08
DCP_22_4		1.63607	1.76496	1.57875	1.29645	-1.43754	-1.30766	-1.16006	-1.46802	1076	471	583	1284	41263	42268	42035	42398	8.60615e-08
Har_00146948	ecdysone oxidase	-1.02375	-1.28459	0.225629	2.10144	-1.25892	-1.13465	1.36191	2.36907	40009	42490	10720	244	40688	41803	1001	156	8.61936e-08
Har_00127802	---NA---	0.823381	0.559759	-0.952911	0.85945	1.28073	0.658451	0.517705	1.00221	7379	5426	40683	3603	2498	4033	7403	2703	8.6346e-08
Har_00105384	viral a-type inclusion protein	2.00011	2.36772	1.30398	0.921305	-1.71321	-1.64299	-1.85225	-1.74137	511	207	1084	3111	41868	42839	43182	42833	8.63648e-08
Har_00188312	---NA---	2.03113	0.948345	-1.35727	-0.0995564	2.04643	1.05854	-1.94731	-1.08097	475	1985	42435	23330	444	1622	43275	41283	8.76493e-08
Har_00069367	---NA---	0.808939	0.357347	-1.42498	-1.182	1.11076	-0.833663	1.19418	3.97503	7606	9784	42571	41775	3575	40563	1527	41	8.76891e-08
Har_00109226	microtubule binding	1.54834	1.67967	-0.313097	-0.0124054	-1.196	-1.69224	0.970479	1.56429	1339	535	26167	21083	40457	42898	2550	687	8.76923e-08
Har_00225861	---NA---	1.07571	1.17496	0.751126	1.48039	-0.875304	-1.43029	1.0951	0.178781	4169	1249	3458	842	39076	42520	1891	25385	8.82504e-08
Har_00103344	antifreeze glycoprotein	0.961702	0.0286999	0.138415	1.27677	1.17256	0.0549521	0.631031	1.1883	5457	20769	12810	1338	3142	20936	5589	1700	8.86076e-08
Har_00127364	---NA---	2.04982	0.603209	-0.113044	0.992825	1.9404	-0.109602	-0.499319	0.418904	458	4815	21045	2604	546	29347	38264	16397	8.86699e-08
Har_00240807	---NA---	0.838852	2.1664	2.28921	1.30273	-1.62511	-2.09164	-1.74066	-1.67802	7122	272	149	1269	41696	43238	43086	42734	8.87364e-08
Har_00082844	uridine phosphorylase	1.1806	0.307775	0.264866	0.925443	0.990035	0.238374	0.339837	1.18675	3247	11141	9832	3082	4624	11399	12301	1711	8.87502e-08
Har_00220850	---NA---	-0.588526	0.448389	1.66036	0.0509782	0.601738	0.358867	2.0044	0.0791674	35282	7560	497	18901	10571	8260	199	28025	8.9048e-08
Har_00019014	protein	0.804956	0.0399776	-0.0575254	0.67248	1.45954	1.35858	0.587082	0.598285	7671	20317	19448	5792	1676	811	6189	8264	8.90705e-08
Har_00117858	dna polymerase subunit gammamitochondrial	0.753302	1.77807	0.372896	-0.500408	0.59831	1.53567	0.585407	-0.324574	8523	462	7774	30660	10698	544	6209	35996	8.90927e-08
Har_00068819	elegans proteinconfirmed by transcript evidence	1.42704	1.1939	-0.0430174	0.541443	0.961313	0.887161	-0.115521	0.525798	1777	1199	18999	7935	4903	2382	31206	10431	8.9118e-08
Har_00016108		1.51256	0.623587	-0.138542	0.713387	1.24698	0.647779	-0.23569	0.827682	1454	4521	21775	5220	2677	4121	34122	4352	8.93337e-08
Har_00124566	---NA---	2.35818	1.15258	0.499641	0.335336	0.171607	-0.344894	1.08296	0.0116093	245	1297	5891	12275	25784	35539	1947	29877	8.93899e-08
Har_00215044	---NA---	1.32796	1.83657	1.58746	1.51947	-1.01722	-1.40713	-1.19607	-1.07617	2242	414	576	780	39794	42472	42134	41266	8.94359e-08
Har_00240463	---NA---	-0.0758393	1.39346	0.607431	0.784533	0.28829	1.3844	0.679361	-0.0552802	25279	847	4670	4377	23132	769	4962	31739	8.94828e-08
Har_00161705	---NA---	0.79208	0.379948	-1.65188	-0.880614	1.75245	1.23999	0.597177	1.13193	7856	9153	42914	35973	861	1082	6053	1963	8.96758e-08
Har_00085632	serine proteinase inhibitor	1.7949	1.13912	-0.325375	-0.150081	1.54242	0.794062	0.132202	0.323017	768	1328	26432	24423	1382	2940	22153	20956	9.06354e-08
Har_00106901	isoform b	1.47503	0.452034	0.540882	1.09275	0.0614991	-0.438996	1.32813	0.591111	1582	7485	5370	2027	28207	37162	1094	8470	9.13685e-08
Har_00113094		2.51441	1.68307	0.984427	1.0117	-1.44551	-3.58056	-0.233836	-0.640807	189	529	2114	2477	41291	43737	34069	38992	9.16645e-08
Har_00118242	---NA---	2.05711	0.500234	0.133105	0.246017	1.76206	0.347277	0.274343	0.32025	450	6484	12953	14241	835	8511	15611	21044	9.17077e-08
Har_00154972	---NA---	0.217172	-0.329665	1.06802	0.424018	1.14579	-0.017231	1.8993	0.791697	19240	36362	1798	10356	3323	25628	237	4789	9.18938e-08
Har_00030969	sugar transporter	1.78287	0.556958	0.258891	-0.252531	1.62429	0.289238	0.592993	0.423479	790	5474	9961	26570	1131	9913	6113	16086	9.20895e-08
Har_00107640	---NA---	1.42565	0.724266	-0.160976	0.219129	1.5439	0.573283	0.129684	0.850672	1784	3450	22415	14859	1376	4959	22249	4075	9.25564e-08
Har_00049813	tissue factor pathway inhibitor	-0.550608	-0.542709	0.977018	1.85622	-0.97592	-0.952655	1.04144	1.9062	34033	39266	2150	390	39584	41136	2152	325	9.31324e-08
Har_00043337	alpha-tocopherol transfer protein	1.09578	0.834855	-0.404819	-0.0104885	1.35453	0.846405	0.799049	0.536674	3988	2606	28058	21013	2126	2592	3766	10058	9.33422e-08
Har_00174523	---NA---	-1.64558	-1.2194	2.40476	1.74934	-0.491839	1.98974	-0.283291	-0.650398	41809	42353	124	483	36349	243	35021	39060	9.35181e-08
Har_00056287	cytochrome p450	1.75716	0.0857944	-0.059412	0.683623	2.01752	0.186626	0.0411978	0.792103	833	18591	19507	5638	471	13164	25407	4785	9.36959e-08
Har_00102316	zinc finger proteinpartial	-1.69918	0.103418	2.44145	0.173481	-2.62375	0.793502	2.01284	-0.659883	41892	17962	112	15939	42935	2942	194	39140	9.40275e-08
Har_00198231	---NA---	1.9509	0.483829	-0.385253	0.272938	2.14523	0.293128	-0.288106	0.641626	558	6814	27680	13665	361	9810	35107	7212	9.41133e-08
Har_00100449	neither inactivation nor afterpotential	1.50231	0.471084	-0.0906477	0.386407	1.67368	0.615037	0.0502424	0.796121	1490	7086	20411	11180	1012	4472	25083	4732	9.44525e-08
Har_00204284	---NA---	-0.695886	0.447776	1.45648	0.635299	-0.336178	0.604718	1.33595	0.730322	37625	7570	751	6341	34836	4602	1068	5629	9.54027e-08
Har_00096859	serine protease 1	1.66267	0.518322	0.141603	0.347052	1.80922	0.433609	0.109025	0.498199	1018	6137	12746	12039	753	6915	22992	11426	9.57061e-08
Har_00115413	---NA---	-0.561293	-1.98164	2.26444	1.42802	1.32497	0.922021	-0.0217361	-1.41585	34389	43230	160	927	2268	2192	28329	42272	9.58044e-08
Har_00203815	---NA---	1.78201	0.162871	-0.67008	1.10434	1.74375	-0.105616	-0.496579	1.21613	791	15934	34213	1981	874	29218	38226	1575	9.58499e-08
Har_00015965	pol polyprotein	0.567192	0.304464	0.603701	0.949457	0.507493	0.308615	0.85231	1.26703	11871	11248	4705	2879	16521	9424	3350	1395	9.60435e-08
Har_00046308	chemosensory protein 14	-2.68951	-1.46256	1.28259	1.42385	-2.66764	-1.46085	1.5906	1.55566	42966	42763	1142	937	42968	42570	529	697	9.67719e-08
Har_00109889	juvenile hormone acid methyltransferase	1.25902	1.65344	0.464664	-0.21207	0.710675	1.57301	-0.778962	-0.126939	2668	559	6351	25723	8167	499	40610	33068	9.73148e-08
Har_00091483	proteasome subunit	-0.639978	-1.41169	1.55049	1.84542	1.63456	0.995456	-1.62738	-0.565643	36697	42679	629	398	1104	1867	42949	38420	9.7323e-08
Har_00071735	coiled-coil domain containing 53	1.46341	0.560063	0.250692	0.747042	1.33211	0.445874	-0.188056	0.692704	1623	5421	10141	4808	2229	6737	33021	6271	9.73554e-08
Har_00225888	---NA---	0.752016	0.762356	0.0862484	1.0359	1.43678	1.29655	-0.548339	0.242577	8542	3139	14217	2340	1775	924	38836	23538	9.76028e-08
Har_00023417	mitochondrial nadh:ubiquinone oxidoreductase	1.55054	1.1035	0.209027	1.0366	0.680605	0.0727758	0.0319347	0.698205	1326	1424	11105	2337	8711	19737	25766	6161	9.76094e-08
Har_00068953	nucleoporin nup43	0.920227	0.256773	0.450928	0.482073	1.01308	0.339116	0.941332	0.984217	5983	12776	6528	9098	4405	8688	2727	2834	9.7995e-08
Har_00178860	---NA---	1.38424	2.61365	1.7742	0.808077	-0.808078	-1.30821	-1.01518	-0.895098	1966	149	404	4117	38681	42270	41635	40498	9.80319e-08
Har_00009929	---NA---	0.190184	-0.33579	2.27039	-0.375848	-0.766806	0.517158	2.49694	0.270224	19842	36451	155	28752	38422	5655	85	22669	9.84854e-08
Har_00019960	homolog precursor	1.38354	0.475929	0.0443954	0.423251	1.23861	0.336015	0.625504	0.813396	1970	6989	15488	10370	2727	8755	5659	4532	9.88188e-08
Har_00213155	---NA---	1.76394	-0.0986681	0.272528	1.01067	1.19591	-0.606322	0.454909	1.04185	825	28150	9655	2482	2991	39075	8558	2435	9.89205e-08
Har_00234422	---NA---	0.316498	-0.327549	-0.138973	1.2164	2.73496	1.34895	0.196806	0.0162942	17157	36313	21786	1550	135	828	19442	29718	9.91632e-08
Har_00062011	general odorant-binding protein 56d	1.13279	0.163469	1.21789	0.231095	1.20939	0.178998	1.34296	0.0150909	3638	15911	1310	14580	2905	13480	1055	29759	9.91994e-08
Har_00060331	---NA---	-0.84945	-0.298308	1.02539	1.96442	0.80954	1.18062	-0.535919	0.792169	39004	35782	1943	326	6723	1236	38715	4783	9.92747e-08
Har_00013404	haloacid dehalogenase-like hydrolase domain containing 1a	0.438242	0.56968	1.03844	1.17907	-0.0557461	0.439404	0.835389	0.62817	14537	5299	1905	1680	30941	6837	3478	7551	9.99586e-08
Har_00096001	lipase 1 precursor	-1.95243	-0.602788	0.407241	1.81576	-2.08838	-0.407241	1.35781	2.30285	42258	39760	7208	428	42435	36636	1014	168	1.00186e-07
Har_00092222	fatty acyl-reductase 1	0.988114	1.71669	-1.19929	0.451098	0.798012	1.65056	-1.03454	0.52032	5153	504	41993	9782	6895	424	41687	10616	1.00733e-07
Har_00209517	---NA---	0.00555468	-1.20297	2.56068	1.45182	-0.0055542	-0.0789747	1.49464	-0.0438294	23603	42317	86	886	29865	28276	682	31513	1.00805e-07
Har_00098939	udp glycosyltransferase 1polypeptide a6	-1.17475	0.160774	0.925107	2.66537	-0.248377	1.24274	-1.63068	0.714041	40674	16005	2413	96	33806	1075	42953	5890	1.01187e-07
Har_00026903		1.58281	0.1632	0.00501823	1.08974	1.62835	-0.00501823	-0.404135	1.12716	1224	15921	16961	2047	1120	24908	37033	1985	1.01261e-07
Har_00090078	viral iap-associated	2.30598	0.271581	-0.51467	0.295863	2.05443	0.233661	-0.0390511	0.638875	270	12282	29890	13134	437	11556	28994	7280	1.01274e-07
Har_00120517	calcium and integrin-binding protein 2	0.790986	0.846942	0.335834	1.01575	0.0604882	1.42605	0.259553	0.518312	7877	2523	8402	2455	28233	688	16356	10693	1.01636e-07
Har_00126894	---NA---	1.15754	-0.184351	-1.24692	0.125504	1.10033	-0.135957	2.85589	0.926286	3424	32481	42154	17043	3650	30253	48	3289	1.01655e-07
Har_00046312	glycoside hydrolases	1.65488	0.765504	-0.875368	-0.084959	2.03799	0.820996	-0.387982	0.530362	1034	3116	39929	23021	452	2756	36796	10261	1.0166e-07
Har_00018801	guanine nucleotide-binding protein subunit beta 1	2.16967	1.70697	1.71869	0.650506	-0.650506	-0.9092	-1.9741	-1.71843	351	509	446	6126	37662	40940	43300	42796	1.01787e-07
Har_00240387	---NA---	0.947724	1.61892	0.792826	-0.229808	-0.0193534	1.76346	0.367339	-1.8693	5636	589	3170	26101	30229	351	11170	42984	1.02119e-07
Har_00111154	chromosome-associated polypeptide	-1.55558	-0.972074	1.75663	1.48165	0.970928	1.82716	-0.750432	-0.498988	41648	41673	417	841	4816	312	40447	37846	1.02174e-07
Har_00101078	adamts family member (adt-2)	1.60917	0.224423	-0.0546427	1.18244	1.40802	0.0444927	-0.33592	1.15447	1151	13820	19354	1668	1899	21553	35974	1859	1.0258e-07
Har_00007282	isoform b	2.24595	0.725373	-1.19958	-0.376764	2.28458	0.321528	0.263421	0.108221	299	3439	41994	28769	282	9111	16166	27276	1.02713e-07
Har_00228254	---NA---	2.10614	0.443553	0.442703	1.11213	1.2036	0.269055	-0.0820069	-0.51948	402	7657	6648	1946	2943	10444	30298	38028	1.02922e-07
Har_00050629	hdd1-like protein	0.522624	-0.124134	-0.478655	1.41627	1.0236	0.411678	1.33383	0.860912	12774	29539	29332	959	4314	7251	1077	3956	1.0324e-07
Har_00205861	---NA---	-0.679097	-0.262081	2.2857	-0.570194	0.372252	4.08542	0.0938778	0.290487	37391	34965	150	31581	20983	21	23561	22010	1.03284e-07
Har_00017181	glycine cleavage system h protein	0.950204	-0.170482	1.34791	0.885808	0.52916	-0.610957	1.26479	0.944501	5603	31918	981	3368	15387	39118	1271	3146	1.03788e-07
Har_00092096	sugar transporter	1.38371	0.777073	-0.0048008	0.0048008	1.41157	0.931356	0.493567	0.312513	1968	3015	17505	20390	1879	2143	7837	21317	1.03975e-07
Har_00075441	---NA---	2.00363	2.22484	1.83202	0.419872	-2.35238	-0.419872	-1.67905	-2.34036	506	248	371	10427	42705	36854	43017	43382	1.04055e-07
Har_00029594	peptidoglycan recognition protein	-0.361417	0.218649	3.23303	-0.363514	-0.287102	-0.630282	2.60883	-0.78844	28929	14003	31	28540	34294	39261	74	39945	1.04102e-07
Har_00024764	doughnut on 2 cg17559-pa	1.61771	0.0122824	-0.150101	0.770142	1.45564	-0.0992088	0.383929	1.34842	1124	21520	22102	4536	1695	29010	10525	1139	1.04325e-07
Har_00083562	amino acid transporter	1.45276	1.23899	-0.251922	0.123133	1.02499	1.09152	0.25696	0.403887	1676	1088	24741	17110	4296	1518	16488	17259	1.04545e-07
Har_00099414	short-chain dehydrogenase	-0.141463	-0.0297284	0.594879	2.08288	0.264349	0.491041	-0.031352	1.74594	26297	24370	4789	256	23733	6044	28706	443	1.04596e-07
Har_00082928	apoptosis inhibitor 5	1.20215	0.749582	-0.222491	0.88509	0.704255	1.4772	0.38442	-0.167751	3059	3227	23960	3377	8277	611	10512	33806	1.04762e-07
Har_00205124	---NA---	1.74878	1.98003	0.896457	1.56369	-0.896458	-1.35976	-1.16408	-0.928923	851	334	2556	697	39190	42369	42047	40680	1.0496e-07
Har_00040132	isoform b	1.21591	0.0118027	0.478638	1.01562	1.01436	-0.167512	0.516259	1.24908	2969	21547	6153	2457	4397	31190	7424	1462	1.05065e-07
Har_00012106		1.24458	0.416866	0.121693	0.780311	1.1182	0.319642	0.28946	1.07114	2763	8275	13251	4425	3526	9155	14727	2265	1.05353e-07
Har_00239222	---NA---	-1.00858	-1.19436	1.39677	1.75589	1.9285	0.901166	-0.818344	-0.606175	39925	42304	873	478	563	2301	40819	38733	1.05354e-07
Har_00096416	monocarboxylate transporter	1.16875	0.967787	-0.516157	-0.195027	1.86366	1.16083	0.376664	-0.0674591	3330	1906	29917	25368	667	1307	10777	32001	1.05693e-07
Har_00042767	neural lazarillo	1.70864	0.666864	-0.125145	0.431872	1.87183	0.389141	-0.167783	0.509481	931	4037	21390	10199	644	7678	32574	10996	1.05981e-07
Har_00091673	---NA---	-0.0773945	3.47029	-1.23375	-1.39891	0.27244	3.41779	0.321989	-0.0328698	25301	56	42113	42519	23526	60	13011	31259	1.06298e-07
Har_00102314	ribonuclease t2	2.07423	-0.389132	-1.41878	0.722126	2.12625	0.233135	-0.505135	1.03114	431	37357	42563	5107	375	11576	38333	2518	1.07023e-07
Har_00019415	cox4 neighbor	0.571315	0.376178	0.687945	0.840298	0.540822	0.306353	0.888512	1.0982	11803	9272	3929	3792	14706	9475	3057	2122	1.07558e-07
Har_00032693	serine protease inhibitor	1.75328	0.443785	-0.696777	0.291493	1.8675	0.617527	0.000121117	0.701311	842	7652	35692	13224	655	4450	27219	6109	1.07567e-07
Har_00070037	tpa:cuticle protein	-1.29751	-0.05019	0.05019	2.5201	-1.35281	0.351312	0.203148	2.64792	41072	25513	15307	118	40964	8425	19136	118	1.07646e-07
Har_00116903	epidermal carotenoid binding protein	0.801398	1.09624	0.231399	0.705463	0.789425	1.22626	0.247487	0.397367	7734	1444	10589	5315	7015	1119	16943	17663	1.07759e-07
Har_00070323	hemicentin 1	1.28471	0.170428	1.39734	0.0754042	0.967106	0.114965	1.30425	0.170594	2499	15665	870	18256	4847	16701	1151	25632	1.0837e-07
Har_00224604	---NA---	0.361394	0.629469	-0.022646	0.713756	1.00497	1.49293	0.439211	0.568086	16205	4443	18288	5215	4478	595	8921	9115	1.08575e-07
Har_00194223	---NA---	-1.1129	-0.668507	2.28161	1.7452	0.107485	1.74328	-0.402323	-0.186947	40397	40245	151	486	27225	363	37002	34102	1.08584e-07
Har_00142697	---NA---	1.59394	0.213011	0.270094	0.60671	2.20585	0.649291	-0.200751	0.00544929	1188	14206	9697	6803	325	4108	33326	30067	1.08699e-07
Har_00236366	---NA---	1.10217	1.61946	-0.250762	-1.37215	1.69447	1.76374	-1.69775	-1.44638	3940	588	24709	42446	967	350	43042	42343	1.09382e-07
Har_00013334	suppressor of ty 3 homolog	1.51522	0.777759	-0.549865	0.373323	1.40083	0.67914	-0.047235	0.809673	1443	3003	30389	11454	1934	3851	29255	4570	1.09611e-07
Har_00058190	lyr motif-containing protein 4	0.21752	-0.712815	1.36047	1.86821	1.64714	0.658121	-0.338445	-0.15945	19232	40491	953	386	1075	4035	36017	33660	1.09939e-07
Har_00146797	---NA---	-0.602259	1.62966	-0.752372	-0.981115	0.456568	-0.00147653	4.83301	0.39932	35688	581	37810	39959	18548	24624	6	17557	1.09999e-07
Har_00154658	---NA---	-0.425992	-0.526945	2.24283	1.06706	1.49436	-0.378383	1.04839	0.00980973	29835	39119	168	2186	1544	36159	2111	29932	1.1035e-07
Har_00167529	---NA---	1.47332	-0.190684	-0.719675	0.663738	0.850566	1.31116	0.0207584	1.43079	1590	32739	36621	5921	6169	898	26219	927	1.10914e-07
Har_00232179	---NA---	2.10482	1.75089	1.54951	0.760363	-0.769231	-1.18311	-0.937721	-0.781891	403	483	630	4654	38440	41952	41372	39913	1.10915e-07
Har_00184232	---NA---	2.389	2.19101	0.481131	1.25476	-0.965244	-1.49883	-1.18872	-1.03105	232	261	6123	1410	39527	42637	42118	41097	1.11297e-07
Har_00046944	fcp3c	0.735269	-1.37261	1.10543	0.615766	0.620374	-1.52504	1.83242	0.941255	8818	42615	1672	6658	10044	42685	270	3166	1.11888e-07
Har_00098355	lipase	-0.762085	-0.838589	2.26738	-0.131461	-0.965091	0.1122	2.40097	0.852184	38299	41150	156	24038	39525	16855	96	4058	1.11938e-07
Har_00229383	---NA---	1.20946	0.891096	0.53503	-0.0164065	0.994736	0.325549	1.12013	0.143516	3017	2267	5441	21229	4579	9015	1786	26359	1.12046e-07
Har_00091103	cytochrome p450	-0.742187	-0.225591	-0.776775	2.7332	1.17637	0.00909734	0.236728	2.02544	38121	33958	38369	92	3113	23765	17473	260	1.12085e-07
Har_00100509	agglutinin als3-like protein fragment	-0.526788	-0.13507	2.77352	-0.93056	0.507498	0.0295837	0.224165	2.7649	33048	30150	60	38432	16520	22396	18111	100	1.1236e-07
Har_00016518	takeout-like protein 2	1.48279	0.416768	-0.514014	0.808953	1.50136	0.314478	-0.158264	1.09396	1551	8279	29877	4106	1523	9276	32334	2145	1.12644e-07
Har_00140573	---NA---	-1.63824	-1.45873	0.88085	1.47498	-1.42924	-1.1453	1.55606	1.80681	41796	42758	2665	849	41228	41840	575	386	1.12982e-07
Har_00057295	---NA---	1.29083	0.572103	-0.0909071	0.908771	1.12658	0.45287	-0.0347118	0.990392	2461	5251	20417	3198	3452	6634	28837	2781	1.13093e-07
Har_00099312	elongation of very long chain fatty acids protein 4	-3.77469	-0.400204	1.18466	1.72681	-3.5293	-1.42839	1.17072	1.73624	43447	37554	1404	506	43400	42516	1605	452	1.13241e-07
Har_00192429	---NA---	2.49984	2.11064	1.05542	0.677943	-0.677943	-1.12791	-0.915054	-0.747513	197	288	1848	5717	37836	41781	41281	39701	1.13339e-07
Har_00045112	cytochrome p450	1.95174	0.719187	-1.12388	-0.568411	2.13615	1.01696	-0.287409	0.147196	557	3502	41711	31562	370	1776	35094	26261	1.13498e-07
Har_00204951	---NA---	2.08046	1.83007	1.10764	1.14792	-0.984304	-1.51265	-1.29806	-1.0846	424	418	1659	1789	39631	42669	42372	41293	1.13583e-07
Har_00079491	lysosomal acid	1.59718	0.329568	-0.364882	1.01618	1.46919	0.0482922	-0.14554	1.19227	1179	10512	27272	2452	1635	21310	32000	1686	1.137e-07
Har_00028110	juvenile hormone-inducible	1.39316	0.336031	0.323767	1.01796	1.06105	0.152973	0.0156784	1.0486	1927	10334	8645	2444	3986	14698	26429	2392	1.13728e-07
Har_00111845	ommochrome binding protein 2	1.64917	0.0387421	-0.0485725	1.24206	1.59164	-0.0891485	-0.430762	1.12417	1045	20367	19159	1456	1230	28641	37404	2001	1.14248e-07
Har_00112224	aminoacylase	2.11156	0.714628	-0.383194	0.233669	2.00191	0.492912	-0.388721	0.164452	397	3542	27642	14514	486	6017	36815	25782	1.14279e-07
Har_00066246	arystal structure of epiphyas postvittana takeout 1	1.28744	0.262871	-0.327801	0.845337	1.34784	0.409512	-0.000950813	1.32958	2479	12578	26475	3726	2149	7293	27290	1197	1.14927e-07
Har_00099125	isoform a	1.0952	0.391686	0.378121	0.705415	0.931887	0.433993	0.529591	0.838701	3994	8884	7678	5317	5215	6907	7195	4210	1.15346e-07
Har_00086196	carbonic anhydrase	1.7012	0.437689	-0.136623	0.633994	1.73481	0.260225	0.0172386	0.693029	943	7778	21720	6361	889	10691	26352	6259	1.15936e-07
Har_00205584	---NA---	1.73407	1.4085	-0.332835	0.434969	0.701689	1.19371	-0.273303	0.253007	880	826	26603	10144	8316	1209	34815	23201	1.1626e-07
Har_00004876	9530008l14rik protein	1.46035	0.532366	-0.0327702	0.875322	1.23929	0.173125	0.144139	0.942217	1634	5886	18647	3460	2724	13740	21736	3159	1.16384e-07
Har_00076578	ubiquinone biosynthesis protein	1.56713	0.414019	-0.12011	0.478404	1.78025	0.6088	-0.230145	0.697623	1269	8333	21242	9185	812	4558	33996	6169	1.16876e-07
Har_00016333	chemosensory protein 1	1.55451	0.604544	-0.722149	0.827176	1.35683	0.420895	-0.529083	0.957489	1308	4794	36718	3921	2116	7105	38644	3055	1.16941e-07
Har_00113491	lin-52 homolog	1.02871	0.126234	0.782576	0.806025	0.945365	0.00252342	0.83561	0.901812	4658	17162	3242	4139	5070	24272	3476	3494	1.17005e-07
Har_00155087	---NA---	-2.29647	-1.87864	1.27255	1.69485	1.82115	0.876603	-0.434887	0.326321	42633	43157	1175	532	735	2433	37449	20837	1.17129e-07
Har_00116460	cysteine desulfurylase	1.18932	0.530329	-0.101633	0.589369	1.32856	0.315131	0.371613	1.02406	3174	5916	20723	7080	2245	9261	10968	2566	1.1765e-07
Har_00230051	---NA---	0.838553	1.03843	0.23723	0.0478806	-0.650024	-1.14012	1.18275	1.97851	7127	1642	10450	18985	37656	41823	1560	283	1.1781e-07
Har_00157490	---NA---	2.19622	1.98393	1.22654	0.703734	-0.452682	-0.95606	-0.430601	-0.564191	333	332	1285	5342	35982	41151	37403	38407	1.17811e-07
Har_00116885	glucose dehydrogenase	1.5506	1.10945	-0.758539	-0.827514	-0.210322	-0.0865707	1.54945	1.32991	1325	1412	37968	34011	33318	28553	589	1195	1.18063e-07
Har_00002841	cecropin b	1.54029	1.10021	0.593168	-0.0603704	1.17606	0.571038	0.302779	-0.295275	1366	1432	4809	22442	3115	4986	13938	35638	1.18863e-07
Har_00052861	mitochondrial ribosomal	1.09536	0.379367	0.216516	0.863149	0.925231	0.244094	0.626062	0.911901	3991	9172	10917	3563	5296	11212	5654	3411	1.19e-07
Har_00009278	transmembrane and tetratricopeptide repeat containing 4	2.49646	2.17439	0.412693	1.27567	-1.56188	-3.07995	-1.38545	-1.16489	199	269	7116	1341	41580	43640	42561	41583	1.19724e-07
Har_00076295	nicotinic acetylcholine receptor alpha9 subunit	0.794792	-0.865077	0.611282	1.21746	0.864149	-0.822866	0.931207	1.38087	7821	41274	4644	1545	5987	40513	2788	1048	1.19793e-07
Har_00172453	---NA---	-0.0488415	1.72576	-1.40819	1.17701	-0.312984	1.91898	-1.27	0.790386	24844	498	42551	1683	34592	265	42313	4803	1.20466e-07
Har_00086363	ornithine aminotransferase	-2.00647	1.52916	-0.647222	1.56072	0.209411	3.29395	-2.69753	-0.209411	42336	668	32648	703	24940	68	43591	34422	1.20545e-07
Har_00033661	cytochrome p450	-2.19076	-2.32384	1.91479	2.98513	1.40946	0.121633	-1.89278	-0.121634	42533	43390	310	66	1889	16295	43226	32973	1.20899e-07
Har_00117125	sodium solute symporter	1.01289	-0.35081	0.250392	-0.258952	-0.270475	0.880289	1.55283	1.53742	4847	36734	10151	26688	34077	2416	580	721	1.212e-07
Har_00073723	---NA---	1.79784	0.146971	0.513446	0.76571	1.80908	0.342512	-0.449849	0.33181	763	16501	5725	4587	754	8618	37643	20648	1.21869e-07
Har_00179102	---NA---	-0.575761	-0.14553	-0.670076	-0.777592	1.55515	0.836068	0.201352	4.84048	34893	30741	34212	33581	1330	2660	19219	20	1.22303e-07
Har_00097699	sulfate transporter	1.41257	0.820041	-0.289726	0.349867	1.80527	1.02307	0.139324	-0.458594	1835	2702	25619	11976	762	1763	21900	37458	1.2235e-07
Har_00212661	---NA---	0.815907	0.632428	-1.08175	-0.393439	1.75089	1.03531	0.372293	1.01946	7511	4402	41514	29088	865	1712	10945	2593	1.22464e-07
Har_00126727	---NA---	0.36336	-0.459585	1.01061	0.475204	1.8779	2.13983	-0.279238	-0.161658	16157	38392	2006	9261	632	196	34931	33702	1.22643e-07
Har_00199193	---NA---	0.904479	0.242316	0.0767484	1.24884	0.94575	2.22041	-0.041786	-0.536832	6193	13234	14492	1430	5065	176	29076	38177	1.22659e-07
Har_00060405	---NA---	1.86026	0.612342	0.00236416	0.539794	1.45945	0.302467	0.0863295	0.528407	668	4683	17090	7959	1678	9573	23836	10326	1.22778e-07
Har_00106013	arystal structure of epiphyas postvittana takeout 1	1.26151	1.02699	0.196486	0.833169	0.755916	0.494779	-0.112851	0.694044	2646	1667	11385	3860	7474	5984	31124	6237	1.22822e-07
Har_00164326	---NA---	1.95581	0.624595	-0.295833	0.803555	1.61438	0.0120134	-0.405928	0.692765	550	4509	25776	4168	1155	23543	37073	6268	1.22866e-07
Har_00049136	heat shock protein	1.00364	-0.0454998	0.941013	0.345959	0.826867	-0.310615	1.56325	0.878737	4973	25251	2326	12062	6481	34825	565	3752	1.23022e-07
Har_00023700	zinc finger protein	1.92708	0.900313	-0.209059	-0.0526993	1.71099	1.03796	-0.956711	-0.569576	574	2220	23600	22240	929	1704	41431	38449	1.23089e-07
Har_00105858	lysozyme i-1	1.80904	1.21414	0.0405979	-0.0849276	1.20511	0.707455	0.141109	0.226374	746	1140	15613	23019	2928	3594	21831	24026	1.23122e-07
Har_00084195	cg14903 cg14903-pa	1.04339	1.19591	-0.795497	1.08845	0.887375	0.789798	-2.85866	0.750494	4491	1192	38787	2054	5713	2977	43633	5331	1.23136e-07
Har_00047128	cg8507 cg8507-pa	1.91393	0.632295	-0.144942	-0.362828	2.44264	0.795137	-0.679407	-0.896939	600	4406	21951	28535	215	2934	39964	40511	1.23419e-07
Har_00114581	n-(beta-n-acetylglucosaminyl)-l-asparaginase	1.5736	0.910772	-0.32287	0.363093	1.28788	0.774472	-0.0712004	0.574509	1250	2172	26388	11682	2454	3091	29987	8916	1.23875e-07
Har_00039266	chorion protein	-0.368244	0.125579	2.53437	-0.490709	-0.480423	-0.065918	2.88011	0.139103	29000	17178	91	30530	36241	27824	46	26482	1.24074e-07
Har_00008076	morn variant repeat protein	2.04607	-0.426986	-1.07116	1.40473	2.34947	-0.08393	-1.81277	0.621018	461	37959	41472	993	248	28465	43152	7746	1.24101e-07
Har_00147327	---NA---	1.64118	0.413619	-0.40897	0.74718	1.75565	-0.0580206	-1.14711	1.25244	1059	8345	28127	4806	852	27509	42010	1447	1.24216e-07
Har_00126548	---NA---	2.56494	1.12321	-1.10177	-0.420502	1.62238	-0.345144	0.133434	0.678223	174	1369	41613	29512	1135	35546	22103	6529	1.24302e-07
Har_00142982	---NA---	2.73714	-0.248985	-0.749517	-0.252743	2.99524	0.297795	0.096293	0.367816	129	34628	37714	26574	87	9690	23457	19250	1.24376e-07
Har_00030534	zincan1-type domain 1	1.30237	0.461606	-0.127459	0.734221	1.53953	0.268993	0.290244	0.830708	2388	7270	21460	4967	1394	10447	14687	4308	1.24443e-07
Har_00179501	---NA---	1.11465	-0.183732	0.172798	0.900187	0.829939	0.957736	-0.656292	1.56394	3808	32455	11954	3264	6434	2020	39773	688	1.2516e-07
Har_00036924	y6505_dicdiame: full=uncharacterized protein ddb_g0289975	1.52883	0.657713	-0.446104	0.497077	1.49432	0.618716	-0.269776	0.782465	1402	4124	28804	8797	1545	4439	34756	4914	1.25241e-07
Har_00008184	metallothionein b	-0.499617	-1.23796	1.44782	1.39706	1.61658	1.38097	-1.58796	-1.74149	32146	42389	760	1008	1151	778	42897	42835	1.25357e-07
Har_00212968	---NA---	1.15833	-0.66798	-0.399014	2.10944	0.836942	-1.1566	-0.103461	2.09942	3413	40241	27942	241	6341	41870	30844	227	1.25473e-07
Har_00017908	aldehyde oxidase	-2.27296	-1.00182	-0.126448	3.28099	-1.49305	-0.479181	0.560108	2.84725	42610	41762	21432	47	41419	37719	6603	93	1.25502e-07
Har_00070479	regulatory protein cii	1.55959	0.0143661	-0.0143661	1.26308	1.48063	-0.217524	-0.175384	1.24318	1292	21415	17945	1389	1589	32569	32745	1481	1.26319e-07
Har_00083729	serine protease inhibitor (agap003194-pa)	0.788539	1.44954	0.268109	0.222153	0.78467	1.39332	0.298213	0.150651	7927	776	9746	14777	7083	745	14157	26164	1.2637e-07
Har_00013956	ubiquitin-conjugating enzymej2	1.3575	0.398649	0.331949	1.19174	1.10608	-0.400792	0.0652626	1.10078	2092	8719	8488	1637	3607	36535	24587	2111	1.26516e-07
Har_00223074	---NA---	1.44075	1.13559	-0.31836	0.819066	1.22225	0.558469	-0.200544	0.442686	1729	1339	26275	4003	2825	5134	33320	14814	1.27224e-07
Har_00049010	ecdysone oxidase	1.04861	0.673499	-1.90485	-1.24663	1.8585	0.745311	0.591643	0.85587	4433	3953	43164	42041	675	3306	6127	4010	1.27242e-07
Har_00048152	cad88c cg3389-pa	0.667596	-0.00253391	0.991767	0.207041	1.81449	0.85686	0.814909	-0.292021	10049	22573	2087	15155	742	2539	3625	35593	1.27275e-07
Har_00000566	cytochrome p450	2.01046	0.726485	-1.20311	-0.440307	2.05077	0.836692	-0.2932	0.35072	498	3426	42004	29824	439	2655	35198	19948	1.27654e-07
Har_00060415	lipase 3	-2.6125	-0.431947	0.431947	1.97272	-3.97637	-0.54702	1.02918	2.48192	42908	38018	6806	317	43536	38514	2201	135	1.27971e-07
Har_00080075	cg16953-pa isoform 1	1.46362	-0.13096	-0.568379	0.828575	1.42127	0.508782	0.218157	1.22454	1622	29907	30623	3906	1833	5770	18401	1558	1.284e-07
Har_00069098	alcohol dehydrogenase	-3.34729	-2.10876	1.02078	1.71404	-3.6879	-1.63086	1.25656	1.80997	43313	43292	1965	517	43458	42827	1298	383	1.28633e-07
Har_00065761	scavenger receptor sr-c-like protein	1.66829	0.449509	-0.306408	0.529088	1.45181	0.378826	-0.00558662	0.970474	1007	7534	26010	8167	1711	7876	27576	2948	1.2885e-07
Har_00024682	heat shock protein	1.02029	-0.0636311	0.896462	0.387012	0.7885	-0.33161	1.68764	0.762915	4762	26160	2555	11166	7030	35269	389	5167	1.2926e-07
Har_00042430	peptidoglycan recognition protein	-0.474448	-0.193922	3.64281	-0.515006	-1.70548	-0.672109	2.61114	0.243146	31137	32869	20	30858	41853	39597	72	23519	1.29364e-07
Har_00098783	---NA---	1.02736	-0.523246	0.0661001	1.32332	0.825458	-1.01069	0.693193	1.76463	4676	39091	14840	1206	6499	41368	4814	421	1.3009e-07
Har_00179912	---NA---	-0.47193	-0.00906372	-0.69485	-0.908141	0.550057	0.114433	0.949671	10.2912	31069	23092	35590	37635	14027	16730	2661	3	1.31386e-07
Har_00111156	protein	2.19468	-0.112292	-1.40436	0.852773	2.1408	-0.114496	-1.45365	1.01727	334	28912	42541	3662	367	29531	42703	2603	1.32264e-07
Har_00222398	---NA---	2.05973	1.606	1.71531	0.510739	-0.397825	-0.916187	-0.132252	-0.585515	446	596	450	8532	35481	40980	31668	38577	1.32305e-07
Har_00199661	---NA---	1.77861	1.26794	-0.0263309	-0.330363	1.33977	0.290832	0.649424	-0.426788	798	1034	18419	27985	2187	9878	5362	37122	1.33476e-07
Har_00012258	isoform b	1.71952	1.25464	-0.406626	-0.120947	1.53422	0.954698	-0.2553	0.048233	902	1063	28087	23803	1416	2036	34480	28807	1.33967e-07
Har_00048834	growth-blocking peptide	1.08871	0.631481	-0.717312	1.17451	1.10201	0.409636	-1.42875	1.24678	4054	4414	36520	1692	3640	7288	42654	1471	1.34321e-07
Har_00016829	lipase	-2.34923	-1.70418	0.59065	1.66581	-0.915198	-0.652151	1.44261	1.94094	42692	43015	4837	555	39286	39440	798	302	1.34349e-07
Har_00032221	af117579_1cuticle protein	1.51684	1.28995	-0.13436	-0.140362	1.16215	0.902387	0.33841	0.127994	1441	1004	21657	24236	3221	2293	12351	26778	1.35377e-07
Har_00028685	bel12_ag transposon polyprotein	0.0863838	2.91135	-1.05203	-0.781893	0.262126	2.58775	0.531789	0.0787106	21875	105	41364	33621	23784	122	7147	28037	1.35545e-07
Har_00010839	endonuclease reverse transcriptase	1.47601	0.189381	-0.161875	0.368412	1.72468	0.931708	-0.0666866	0.758614	1578	15012	22436	11570	905	2139	29860	5226	1.35568e-07
Har_00103112	elegans proteinconfirmed by transcript evidence	0.0482807	1.77041	0.933107	-0.921325	0.0234337	1.75878	0.712644	-1.12201	22621	467	2371	38130	29047	352	4604	41422	1.3591e-07
Har_00066805	immune-related hdd11	1.2257	1.18861	0.0568934	-0.501239	1.1185	1.11344	0.538713	-0.0636911	2907	1210	15101	30675	3525	1448	7021	31928	1.36061e-07
Har_00040389	peptidoglycan recognition protein	-0.404552	0.00228262	2.72826	-0.806619	-0.739208	0.0725422	2.81871	-0.192797	29428	22152	63	33819	38237	19751	52	34180	1.36062e-07
Har_00094268	cg12948 cg12948-pa	2.15451	0.327286	-0.105797	0.550309	1.68079	0.119225	-0.373348	0.777281	366	10574	20838	7753	999	16443	36591	4980	1.36587e-07
Har_00015572	cecropin-like protein	0.82831	1.53638	0.481644	-0.846437	0.997551	1.72053	0.0285292	-1.17753	7286	662	6117	34266	4552	379	25895	41614	1.3717e-07
Har_00102346	#NAME?	0.588879	-0.189451	0.646801	0.455961	0.310576	-0.406387	0.785975	4.05131	11466	32688	4296	9677	22562	36612	3873	38	1.38245e-07
Har_00239820	---NA---	1.73904	0.308	-0.148376	0.354806	1.94356	0.730963	-1.18965	0.549239	873	11136	22039	11859	542	3406	42122	9665	1.39364e-07
Har_00050200	presqualene diphosphate phosphatase	1.4607	0.650597	-0.535085	0.713145	1.30454	0.505246	0.19077	0.67806	1631	4200	30181	5226	2365	5821	19738	6533	1.39979e-07
Har_00002001	carboxypeptidase a	-2.48536	-0.880008	1.89361	0.944072	-1.21088	-0.500956	2.13665	0.796444	42810	41332	329	2924	40516	38005	155	4727	1.40153e-07
Har_00106493	cg6124 cg6124-pa	1.79621	0.259614	-0.482423	0.891114	1.56429	-0.0803242	-0.115737	1.17492	765	12691	29395	3329	1300	28331	31213	1766	1.40763e-07
Har_00163391	---NA---	1.90288	1.60376	0.794424	1.26579	-0.0206168	-0.461094	-0.192965	-0.057003	618	600	3160	1379	30256	37470	33150	31786	1.4087e-07
Har_00000546	cytochrome p450	-0.581373	-0.125556	-0.731268	2.50808	0.978027	0.00523138	0.354815	1.93502	35072	29618	37093	123	4735	24043	11672	307	1.41097e-07
Har_00056142	juvenile hormone-inducible	-1.38065	0.420964	-0.140639	2.69164	-1.54385	0.140639	-0.318527	2.60572	41279	8170	21839	95	41539	15298	35665	122	1.41193e-07
Har_00091548	lysosomal acid	1.59108	0.333872	-0.343554	0.944303	1.4903	0.0589523	-0.280216	1.17688	1197	10388	26846	2921	1563	20684	34947	1757	1.41262e-07
Har_00209410	---NA---	-4.18265	-1.52273	1.52149	1.43373	-4.34654	-1.94897	1.48514	1.2972	43579	42841	660	920	43625	43132	704	1293	1.41706e-07
Har_00126893	---NA---	1.012	0.441345	-0.184643	0.394001	2.63121	-0.00408673	0.798678	0.451757	4859	7696	23006	10998	154	24843	3771	14277	1.42232e-07
Har_00090904	5 nucleotidase	0.733013	0.829229	0.13402	0.62621	0.436031	0.546519	1.18113	0.69281	8858	2648	12927	6493	19152	5275	1566	6266	1.42439e-07
Har_00082803	af397029_1root nodule extensin	-1.04285	-0.852118	1.09194	1.58159	-0.188494	-0.083235	1.71402	0.958714	40087	41217	1714	667	33018	28434	362	3041	1.42477e-07
Har_00119579	furin-like convetase	2.14908	1.73207	-0.444117	-0.689788	1.00134	0.901259	-0.133683	-0.21582	368	496	28770	32787	4516	2299	31709	34528	1.42834e-07
Har_00033048	mitochondrial ribosomal	1.07445	0.430164	0.276039	0.851211	0.780491	0.140638	0.585789	1.03663	4184	7939	9585	3677	7146	15299	6205	2465	1.4287e-07
Har_00003032	cytochrome p450	0.600927	-0.168045	0.505133	1.11293	1.85345	0.699153	0.115101	0.590057	11251	31816	5834	1944	678	3678	22776	8493	1.4292e-07
Har_00163405	---NA---	1.19361	0.686401	-0.683608	-0.0445733	1.42906	1.02458	-0.97922	1.20546	3137	3823	35011	22025	1798	1757	41514	1618	1.43215e-07
Har_00062842	lysozyme	0.843875	-1.43987	-1.19403	2.02009	2.18686	-0.389599	-2.1005	1.39838	7044	42729	41974	288	339	36355	43391	1010	1.43421e-07
Har_00054180	---NA---	1.86259	0.467896	0.0668039	0.0940838	1.52833	0.0874243	0.556785	0.577285	664	7139	14814	17816	1435	18624	6654	8843	1.43585e-07
Har_00120671	ras-related protein rab7	1.66686	-0.0424378	-0.058383	0.983698	1.77943	-0.102786	0.341879	0.761775	1009	25078	19478	2666	815	29123	12206	5182	1.43968e-07
Har_00010642	beta--glucan recognition protein 3	1.91272	0.673487	-0.15272	-0.113398	1.98971	0.477823	0.0579767	0.33127	603	3954	22180	23638	495	6239	24838	20677	1.44698e-07
Har_00049566	---NA---	1.20302	0.727318	-0.89791	-0.0681901	1.66249	0.643089	-0.328342	1.27602	3055	3417	40186	22627	1035	4167	35830	1358	1.45372e-07
Har_00102697	beaten path ic	1.88501	1.38987	0.691309	0.655349	1.36455	-1.62638	-1.36285	-1.20752	631	851	3904	6046	2071	42822	42510	41721	1.45493e-07
Har_00116044	cg8366 cg8366-pa	1.32873	1.55001	0.954233	1.10039	-0.409396	0.279628	-0.132702	0.131476	2241	646	2260	1997	35593	10152	31678	26682	1.45635e-07
Har_00090669	organic cation transporter	-0.256408	0.907813	-1.43126	2.16936	-1.39622	0.319919	-1.59014	2.11906	27730	2183	42585	220	41125	9150	42900	218	1.45659e-07
Har_00112385	nitric oxide synthase-interacting protein	1.55249	0.58807	-0.0247862	0.867701	1.31877	0.0326617	-0.833431	1.07865	1318	5035	18369	3530	2299	22228	40908	2220	1.45743e-07
Har_00188533	---NA---	2.20716	-0.433169	-0.852381	1.04005	2.12265	-0.689982	-0.359729	0.935244	324	38036	39646	2318	380	39727	36372	3214	1.45864e-07
Har_00135106	---NA---	-0.0970488	-0.630786	0.734662	1.82114	1.31658	0.495825	-0.826443	1.06769	25656	39972	3579	424	2310	5964	40867	2285	1.46115e-07
Har_00207718	---NA---	1.36572	1.69835	-0.693235	0.00716448	1.11791	1.5017	-1.04168	-0.00716495	2048	517	35522	20288	3530	583	41716	30566	1.46135e-07
Har_00060523		1.88223	0.262846	-0.555096	0.880897	1.54253	-0.182809	-0.153713	1.18438	634	12579	30453	3411	1381	31613	32230	1723	1.46577e-07
Har_00111344	isoform b	-0.782748	-0.390988	-0.096988	1.15993	1.71457	-0.0566828	0.998652	1.58944	38477	37396	20590	1742	921	27455	2376	648	1.46638e-07
Har_00225026	---NA---	2.07516	2.21232	1.14774	0.877605	-2.96067	-1.93216	-3.25055	-3.04604	428	254	1533	3439	43150	43120	43707	43634	1.48423e-07
Har_00090670	organic cation transporter	-1.22478	0.671389	-1.53669	2.14232	-0.883395	0.54034	-1.83052	2.45642	40853	3978	42759	229	39118	5353	43161	142	1.49045e-07
Har_00017653	---NA---	1.56552	1.09622	-1.11957	-0.249016	1.32772	0.472026	0.845566	0.330829	1276	1445	41693	26494	2250	6333	3402	20695	1.49119e-07
Har_00237091	---NA---	-0.20567	-1.42891	1.33326	1.20669	-0.149041	-1.14998	1.51236	1.30521	27115	42711	1011	1579	32444	41855	642	1268	1.49153e-07
Har_00143067	---NA---	2.03035	-0.348011	-0.859023	0.1479	2.69723	-0.0357091	1.06311	0.253385	480	36677	39733	16536	142	26577	2029	23189	1.49895e-07
Har_00121318	proclotting enzyme	2.32306	2.30966	0.916523	0.785863	-1.37746	-1.8681	-1.64691	-1.43349	263	227	2453	4362	41063	43077	42972	42320	1.4997e-07
Har_00059401	lipase 1 precursor	1.63768	1.47526	-0.0898185	0.221085	1.01717	-0.147616	0.993399	0.113584	1068	733	20386	14805	4369	30633	2395	27135	1.49981e-07
Har_00032025	---NA---	1.1885	0.642585	0.0631847	-0.0300627	1.30775	0.904062	0.463519	0.527866	3180	4293	14929	21640	2352	2282	8396	10349	1.50111e-07
Har_00045932	---NA---	1.88285	-1.43958	1.19485	0.332087	1.22037	-1.78589	1.38059	-0.60009	633	42728	1369	12352	2834	42999	955	38682	1.50259e-07
Har_00096971	---NA---	1.85788	0.567739	0.0325928	0.225117	1.72671	0.206843	0.380149	0.33753	678	5325	15873	14711	902	12427	10656	20452	1.50303e-07
Har_00051309	---NA---	1.54734	0.776825	-0.013649	-0.207232	1.58666	0.903695	0.359774	-0.170197	1345	3019	17912	25626	1251	2284	11469	33851	1.50895e-07
Har_00200197	---NA---	0.723515	0.332132	0.78563	0.801716	0.617967	0.995314	0.286579	0.72019	9015	10434	3221	4187	10108	1868	14908	5796	1.51047e-07
Har_00148069	---NA---	1.47681	-0.126455	-0.756511	0.236606	0.902603	0.665237	0.504381	1.71293	1573	29661	37909	14461	5553	3975	7623	481	1.51079e-07
Har_00229770	---NA---	1.75065	-0.166933	-0.203588	1.27882	1.64815	-0.0392027	-0.493415	1.07193	847	31769	23459	1332	1069	26740	38185	2258	1.51241e-07
Har_00082843	uridine phosphorylase	1.16674	0.424869	0.11851	0.826105	1.06892	0.206971	0.418605	0.936231	3348	8074	13329	3932	3908	12425	9412	3207	1.51541e-07
Har_00092128	chromobox homolog 5 (hp1 alphadrosophila)	-0.613696	-0.164952	1.1559	1.50042	1.57923	1.43978	-1.33115	-1.14377	36024	31689	1505	808	1269	670	42444	41518	1.51793e-07
Har_00070955	protein serine threonine	-1.06706	-1.27669	1.42056	1.87377	0.048327	0.65593	-0.0755968	1.35679	40193	42464	828	381	28490	4049	30108	1113	1.519e-07
Har_00224201	---NA---	0.812326	0.155099	0.35048	1.1405	1.85167	1.15972	-0.893994	-0.0334063	7559	16205	8141	1822	680	1312	41199	31270	1.52409e-07
Har_00189718	---NA---	-2.59275	-0.580933	0.747826	1.8496	-3.71964	-0.779635	1.06314	2.04567	42890	39599	3482	394	43468	40278	2028	253	1.52758e-07
Har_00019539	heat shock protein	1.30168	0.888485	-0.85747	0.582977	1.22334	0.611518	-0.315046	0.968784	2393	2283	39712	7185	2812	4528	35596	2965	1.52883e-07
Har_00069422	carboxypeptidase inhibitor	2.6088	-0.290866	-0.51759	0.624677	2.32267	-0.742126	-0.403257	0.79967	166	35618	29937	6511	262	40065	37018	4691	1.53318e-07
Har_00092141	aminoacylase	0.763613	0.245613	0.0535774	1.13856	1.43349	0.42716	0.00364017	1.115	8344	13125	15204	1832	1786	7001	27029	2043	1.53713e-07
Har_00050928	---NA---	-0.290206	0.817213	0.869753	0.673778	-0.372865	0.579133	1.12076	0.723246	28150	2716	2726	5767	35235	4865	1785	5744	1.54173e-07
Har_00011312	isoform a	0.00714874	2.21407	-0.379642	-1.0217	1.21738	2.34047	-0.0071485	0.157431	23554	253	27571	40589	2850	155	27655	25979	1.54466e-07
Har_00064608	adam metallopeptidase with thrombospondin type 11	1.52497	0.149242	-0.427116	1.19276	1.81505	0.201355	-1.4516	0.782566	1416	16412	28473	1631	741	12638	42699	4910	1.5464e-07
Har_00010894	cationic amino acid transporter	1.04546	0.943797	-0.100011	0.614087	0.922605	0.811526	-0.119103	0.889215	4466	2009	20681	6694	5331	2822	31301	3624	1.54697e-07
Har_00176052	---NA---	1.44411	0.572693	0.615252	1.00873	1.18261	0.473154	-0.541111	0.102337	1716	5242	4601	2492	3073	6312	38765	27429	1.55241e-07
Har_00118305	regucalcin	1.02918	0.230414	-1.93824	0.279516	2.01423	0.902281	-0.816846	1.29553	4652	13631	43190	13497	474	2295	40815	1297	1.55354e-07
Har_00143214	---NA---	0.318142	-0.36149	0.0389669	-0.255403	1.14255	1.54884	1.26899	0.887399	17111	36910	15663	26621	3357	526	1257	3650	1.55703e-07
Har_00094249	amp dependent ligase	0.01159	1.46298	0.179004	0.0252385	0.863114	1.68324	0.579172	-0.191587	23427	754	11783	19646	6001	404	6301	34166	1.55754e-07
Har_00135756	---NA---	-0.432826	0.144877	0.395364	1.66385	-0.362268	0.0713282	0.652254	1.98231	30037	16569	7388	556	35120	19839	5324	282	1.56074e-07
Har_00119772	nudix (nucleoside diphosphate linked moiety x)-type motif 9	0.883617	-0.432242	0.529452	0.525422	1.62848	0.843361	0.980718	0.138865	6480	38024	5524	8234	1119	2609	2473	26487	1.56413e-07
Har_00106821	isoform b	0.224313	-0.274117	0.338814	1.12882	1.08988	1.37359	0.874556	0.296551	19101	35261	8358	1877	3736	790	3156	21815	1.56696e-07
Har_00051833	chemosensory protein 7	1.49983	-0.00917816	0.0754414	1.34042	0.938611	-0.387986	0.122196	1.45245	1501	23102	14536	1162	5147	36329	22518	872	1.56945e-07
Har_00030597	glia-derived nexin	0.773003	1.4025	0.157431	0.199904	0.806769	1.35264	0.359061	0.14756	8186	833	12321	15310	6750	821	11493	26257	1.56992e-07
Har_00097787	involucrin repeat protein	1.86389	-0.457435	-0.740497	0.782837	1.8403	-0.72466	0.157238	1.45365	661	38371	37443	4399	701	39956	21227	868	1.57344e-07
Har_00150384	---NA---	2.14341	0.389974	-0.143526	1.36254	1.19839	-0.243734	-0.792674	0.659558	370	8924	21916	1088	2974	33275	40697	6849	1.58494e-07
Har_00054708	carbonyl reductase 1	1.72214	1.51351	-1.05215	-0.653818	1.4135	1.27879	-0.945207	-0.250575	898	686	41366	32449	1872	970	41392	35037	1.5892e-07
Har_00004915	carboxylesterase	1.51515	-0.0181098	0.0841346	0.168323	1.60944	0.623008	0.307229	0.861405	1444	23715	14273	16063	1166	4394	13706	3951	1.58972e-07
Har_00196162	---NA---	-1.78779	-1.27468	1.44958	0.831276	1.63476	1.99779	-0.831998	-0.670012	42025	42460	757	3870	1103	236	40896	39213	1.5926e-07
Har_00071648		0.828568	0.527485	0.0409384	0.979667	1.16674	0.447007	0.444617	0.688279	7281	5974	15603	2694	3184	6724	8787	6349	1.59376e-07
Har_00034760	uridine phosphorylase	1.30231	0.547546	-0.113808	0.581882	1.11516	0.294959	0.39541	0.957287	2389	5619	21065	7211	3549	9767	10119	3056	1.59516e-07
Har_00143041	---NA---	-0.137384	0.305338	1.98339	-0.120163	1.1256	0.846123	0.201891	0.668417	26246	11217	270	23784	3466	2595	19194	6708	1.59781e-07
Har_00181456	---NA---	0.504714	1.18073	0.602536	0.0675511	0.618877	1.27785	0.611726	0.117877	13168	1229	4715	18465	10086	975	5847	27030	1.59815e-07
Har_00137589	---NA---	1.46877	0.433305	-0.192149	0.855419	1.45016	0.240006	-0.0768328	0.901412	1603	7874	23182	3635	1720	11351	30148	3503	1.60051e-07
Har_00050775	paralytic peptide binding protein 2	0.295073	0.255614	0.281901	1.29152	-0.176311	-0.0360479	1.00739	1.8026	17608	12813	9448	1301	32834	26596	2332	390	1.6074e-07
Har_00034247	cg31523-isoform a	1.06076	0.898645	-0.00999641	0.0564728	0.896727	0.831082	0.662519	0.578928	4313	2228	17756	18771	5619	2695	5182	8804	1.61486e-07
Har_00067847	glucose dehydrogenase	-4.62989	-1.9136	1.91368	1.01662	-3.57503	-2.2078	1.99639	0.85204	43691	43181	311	2449	43421	43309	202	4059	1.61695e-07
Har_00031533	isoform a	2.05764	0.296753	-1.45803	0.0877495	2.13854	0.356471	-0.549754	0.797047	448	11481	42629	17980	369	8323	38851	4720	1.62038e-07
Har_00207765	---NA---	1.20534	-1.70372	1.2889	-0.0362372	1.10027	-2.06407	1.68313	0.507009	3044	43014	1125	21809	3651	43219	395	11091	1.62073e-07
Har_00120354	endonuclease-reverse transcriptase	0.518249	0.959172	-1.16795	0.0478613	1.05615	1.05642	1.56337	0.00127292	12876	1937	41884	18986	4044	1636	564	30227	1.63258e-07
Har_00196958	---NA---	1.55865	0.112824	-0.401204	0.9804	1.40726	0.249473	-0.280597	1.17346	1294	17654	27988	2686	1907	11021	34956	1774	1.63349e-07
Har_00201145	---NA---	1.72862	0.632355	0.0625572	1.09025	0.625791	0.535886	-0.897652	0.590851	887	4405	14947	2044	9921	5413	41213	8478	1.6347e-07
Har_00048454	juvenile hormone-inducible	-1.57641	0.487421	-0.786596	2.27075	-0.713417	0.50595	-0.513817	2.51143	41690	6752	38596	188	38074	5810	38445	129	1.63535e-07
Har_00196527	---NA---	-0.277445	-0.699306	1.40824	1.18421	1.64716	1.34641	-0.725466	-0.636085	28001	40417	851	1661	1074	832	40272	38961	1.63686e-07
Har_00222251	---NA---	1.84331	0.665047	-0.743201	1.07894	0.708882	0.496386	-0.54299	0.754528	698	4059	37520	2112	8201	5952	38783	5279	1.63745e-07
Har_00052021	hdd1-like protein	1.26215	-0.202558	-0.106927	1.72928	0.853551	-1.85477	0.270555	1.62942	2640	33214	20872	502	6143	43059	15821	584	1.63869e-07
Har_00017608	dusky-like cg15013-pa	0.891189	-0.163705	2.17416	-1.62483	0.939557	-0.437253	1.31155	0.688335	6367	31636	191	42920	5131	37134	1126	6348	1.64124e-07
Har_00006345	calcitonin gene-related peptide-receptor component protein	1.00592	0.0691628	0.942716	0.992036	1.05775	0.160446	0.500022	0.578859	4943	19218	2320	2611	4024	14329	7702	8807	1.64253e-07
Har_00043317	---NA---	-4.22983	-1.58802	1.58505	1.42051	-4.75685	-1.99914	1.45389	1.23969	43593	42911	579	949	43707	43171	777	1494	1.64308e-07
Har_00056458	cobatoxin-like protein	1.73943	0.268914	-0.193919	1.28511	1.26537	-0.215775	-0.382429	1.07619	871	12374	23238	1316	2565	32531	36716	2236	1.64781e-07
Har_00067167	cg9471 cg9471-pb	0.635777	1.25649	0.7288	-0.384466	0.572115	1.06649	0.933985	-0.446554	10595	1057	3618	28927	11704	1593	2771	37330	1.6497e-07
Har_00145941	---NA---	-0.750308	1.07614	-0.844581	-1.08278	3.74045	-0.0858855	1.38161	0.234911	38189	1499	39560	41167	38	28530	949	23791	1.66542e-07
Har_00136071	---NA---	1.39015	-0.352269	0.97708	2.21555	0.332491	-0.187548	0.0025878	0.86785	1945	36756	2149	203	21999	31718	27091	3876	1.66767e-07
Har_00170165	---NA---	2.31088	1.96428	-0.658163	1.22442	0.296823	-0.0963693	-0.045212	0.169114	267	340	33456	1515	22915	28906	29203	25675	1.66777e-07
Har_00211162	---NA---	-0.989654	0.324579	0.0262301	2.16777	-0.959152	-0.209846	0.611581	2.172	39839	10645	16095	221	39500	32353	5850	203	1.67076e-07
Har_00107307	tho complex 7	1.31846	0.760893	0.232755	0.83797	1.06395	0.536112	0.00526381	0.460391	2296	3150	10554	3813	3964	5409	26942	13633	1.67283e-07
Har_00100153	luciferin-regenerating enzyme	1.44998	0.285633	-0.125805	1.09101	1.1924	0.15722	-0.131581	1.14099	1688	11840	21414	2038	3012	14474	31646	1912	1.67915e-07
Har_00042511	juvenile hormone-inducible	-0.53981	0.685226	-0.88544	1.81575	-0.747374	0.45616	-0.046258	2.45934	33594	3838	40050	429	38303	6582	29225	141	1.67959e-07
Har_00043950	---NA---	-2.41652	0.720092	1.86969	0.809516	-1.29858	0.522404	1.31067	-1.31638	42753	3490	347	4103	40799	5604	1130	42027	1.68341e-07
Har_00005962	cell division protein ftsj	1.35706	0.791462	-0.213217	0.698492	1.20358	0.654635	-0.261285	0.644077	2095	2900	23720	5414	2944	4058	34594	7158	1.6845e-07
Har_00079953	cg16799-like protein	1.92126	-0.0821972	0.261969	0.34591	1.97839	-0.238087	0.436567	0.608475	587	27190	9899	12064	506	33125	8986	8042	1.68492e-07
Har_00022854	sodium-dependent phosphate transporter	1.84013	0.569537	-0.209315	-0.391152	1.75457	0.488733	0.496395	0.279414	702	5301	23612	29043	856	6076	7780	22397	1.68789e-07
Har_00233906	---NA---	0.561542	0.678077	0.706622	1.07018	1.83466	0.366612	-0.68535	0.157551	11979	3903	3793	2171	713	8116	40012	25976	1.68993e-07
Har_00144326	---NA---	1.62362	1.50116	1.8945	0.940747	-1.45596	-1.97713	-0.768025	-1.52565	1106	705	328	2955	41322	43152	40538	42505	1.69462e-07
Har_00124627	---NA---	1.68898	1.33135	-0.856426	-0.0271959	1.59153	1.01133	-0.48547	-0.298576	966	931	39701	21563	1231	1803	38085	35683	1.69481e-07
Har_00116692	acyl-delta-11 desaturase	-0.779432	-0.357353	-0.957441	3.62697	0.261009	-0.228865	0.010716	3.562	38443	36834	40723	34	23824	32881	26665	57	1.70363e-07
Har_00229198	---NA---	0.219858	-0.145033	0.225981	1.47336	2.0429	1.49679	-2.24586	-0.517578	19176	30713	10712	854	446	589	43439	38012	1.70558e-07
Har_00081384	abhydrolase domain containing 7	-0.980137	-2.03521	0.91544	2.47915	-1.06079	-2.06801	0.372183	2.11073	39786	43261	2464	132	39970	43221	10950	221	1.70801e-07
Har_00089394		-0.0470486	1.98535	0.820602	-1.23802	-0.187917	1.7892	0.687596	-1.3079	24811	330	2977	42003	33006	339	4864	42008	1.70824e-07
Har_00223341	---NA---	0.685796	-0.100292	0.621747	1.20202	1.20843	-0.0249691	0.19231	1.49504	9691	28246	4538	1595	2912	26063	19672	792	1.70983e-07
Har_00106119	glucosyl glucuronosyl transferases	1.52882	1.12861	-0.869454	-1.29316	1.65484	1.46874	-0.0548391	-0.443178	1403	1357	39867	42208	1054	631	29498	37297	1.71079e-07
Har_00041869	set and mynd domain containing 4	1.98863	0.375367	-0.718424	0.692688	1.72065	0.0692463	-0.226382	0.864686	520	9293	36573	5507	912	19987	33915	3913	1.71827e-07
Har_00170410	---NA---	2.42072	1.66715	0.605603	0.747536	-0.176785	-0.045603	-0.50371	0.188535	223	549	4689	4803	32845	26996	38318	25139	1.71871e-07
Har_00028109	juvenile hormone-inducible	1.31272	0.259961	-0.00327063	0.958662	1.0667	0.282238	-0.425324	1.36033	2332	12672	17422	2824	3929	10079	37336	1098	1.72258e-07
Har_00239361	---NA---	0.218551	-0.726024	1.01598	1.52153	1.81659	0.946145	-0.650703	-0.0874681	19208	40565	1988	775	740	2067	39723	32360	1.72261e-07
Har_00102017	uridine phosphorylase	1.07633	0.338961	0.157942	0.810798	1.16809	0.245835	0.419821	0.923977	4164	10249	12308	4089	3175	11156	9387	3310	1.72511e-07
Har_00127443	---NA---	2.32588	1.63578	-0.418096	1.72141	0.0702395	-0.514548	-0.160959	-0.0509233	261	573	28297	510	28003	38177	32402	31661	1.72752e-07
Har_00072590	suppressor of ty	1.52821	0.390278	0.271561	1.44119	1.2586	-0.137134	-0.75571	0.665911	1405	8915	9669	905	2614	30291	40474	6752	1.73089e-07
Har_00228935	---NA---	0.965766	-0.0147815	-0.32463	1.10442	0.685017	2.24372	-0.417774	0.669383	5414	23492	26417	1979	8624	166	37235	6694	1.73155e-07
Har_00107695	elongation of very long chain fatty acids protein 4	-3.94391	-1.3967	1.22418	1.81542	-4.17875	-1.55408	1.1012	1.5777	43498	42654	1293	430	43591	42725	1869	665	1.74269e-07
Har_00113777	amino acid transporter	1.29779	1.17777	-0.370995	0.101797	1.23844	1.08574	0.149003	0.386404	2418	1239	27374	17626	2729	1536	21535	18324	1.74499e-07
Har_00059630	lipopolysaccharide binding protein	-0.480013	-1.8112	0.826079	1.74788	-0.577184	-1.78382	0.967679	1.94062	31314	43103	2940	485	37089	42994	2575	303	1.74752e-07
Har_00144721	---NA---	1.41567	0.650101	-0.010149	0.863445	1.45051	0.976547	-0.705202	-0.406021	1822	4208	17764	3562	1717	1940	40149	36916	1.74797e-07
Har_00049659	nicotinic acetylcholine receptor alpha9 subunit	0.271586	-0.776473	0.705358	1.3122	0.323578	-0.983738	1.1854	1.70949	18074	40851	3803	1239	22245	41265	1549	486	1.75457e-07
Har_00140184	---NA---	0.940974	-0.358415	0.0670476	1.39895	0.944648	0.816404	-0.164814	1.1968	5717	36860	14804	1005	5080	2795	32500	1665	1.75803e-07
Har_00006753	epoxide hydrolase	-0.578241	-0.89745	0.824997	2.08267	-0.84997	-1.12115	0.703663	1.96465	34977	41397	2950	257	38921	41761	4702	288	1.7634e-07
Har_00098787	---NA---	1.05103	-0.400453	0.318068	1.36227	0.846533	-0.842975	0.517361	1.47833	4406	37560	8739	1089	6214	40610	7408	822	1.76624e-07
Har_00127907	---NA---	0.597515	-0.399817	-1.82003	-0.782561	2.1314	1.35399	0.541505	1.15569	11310	37548	43094	33630	372	819	6961	1856	1.768e-07
Har_00070099	hus1 checkpoint homolog	1.44752	-0.997941	0.00837803	1.77512	1.14737	-1.26446	-0.463851	1.47408	1697	41747	16798	462	3313	42172	37837	834	1.76908e-07
Har_00210142	---NA---	0.721319	0.663934	0.447884	0.963992	-0.204297	-0.0556054	0.89311	1.29369	9056	4071	6576	2788	33240	27420	3029	1301	1.77178e-07
Har_00013533	d19bwg1357e protein	1.2613	-0.118561	-0.383677	1.07577	1.48574	0.796768	-0.081049	0.872526	2650	29224	27651	2138	1574	2921	30272	3815	1.77415e-07
Har_00015808	udp glycosyltransferase 1polypeptide a6	-0.478313	0.556471	0.253098	1.68086	-0.223752	0.766848	-0.196047	1.52089	31244	5487	10087	542	33499	3140	33221	744	1.77838e-07
Har_00067145	abhydrolase domain containing 7	-0.66733	-1.041	0.573387	1.85582	-0.669292	-1.40389	0.895577	2.32334	37211	41884	5012	392	37781	42462	3009	165	1.77996e-07
Har_00113492	lin-52 homolog	1.35697	0.329745	0.955987	0.843719	0.850579	-0.166727	0.55112	0.533175	2096	10508	2240	3748	6168	31168	6766	10174	1.78587e-07
Har_00070149	cytochrome p450	0.977902	0.507827	0.516772	0.402772	0.796027	0.489928	0.751045	0.665702	5272	6338	5678	10801	6922	6056	4221	6758	1.78835e-07
Har_00139258	---NA---	-0.667179	-0.21735	3.44184	-1.08563	2.23682	0.146089	0.199964	0.288686	37206	33715	24	41191	309	15038	19279	22074	1.78969e-07
Har_00053945	---NA---	1.06412	0.118664	0.256996	1.14956	1.33934	0.317678	-0.177436	0.989279	4284	17466	10006	1781	2191	9197	32795	2785	1.79103e-07
Har_00216913	---NA---	2.00553	1.78595	0.0183792	1.74134	-0.394972	-0.801612	-0.619622	0.248746	503	459	16393	491	35458	40409	39498	23335	1.79106e-07
Har_00087142	glucose dehydrogenase	-5.06856	-2.01439	1.83417	0.890742	-4.71623	-2.00089	2.00862	0.985193	43748	43249	370	3334	43700	43174	198	2820	1.79446e-07
Har_00091547	lysosomal acid	1.38936	0.142967	-0.450273	0.917879	1.62694	-0.0333443	-0.0790462	1.4278	1946	16620	28874	3131	1124	26456	30212	938	1.79825e-07
Har_00001036	antitrypsin isoform 2	0.254658	2.32803	0.493223	-1.41708	-0.0535717	2.22468	0.387501	-1.54275	18431	221	5981	42564	30911	174	10403	42535	1.8011e-07
Har_00033455	sodium-dependent phosphate transporter	1.93893	0.481474	-0.22019	-0.195335	1.7924	0.448775	0.477393	0.211037	567	6868	23901	25371	785	6697	8166	24516	1.8138e-07
Har_00118774	coiled-coil domain containing 53	1.33552	0.50404	0.211773	0.335703	0.993755	0.133364	0.701576	0.871052	2202	6414	11038	12266	4590	15659	4728	3832	1.81733e-07
Har_00023160	zinc finger protein 709	0.710019	1.16973	0.89172	0.00253391	1.16997	1.41692	-1.48934	-1.31951	9260	1266	2591	20491	3158	709	42749	42038	1.82774e-07
Har_00081977	dna replication complex gins protein psf2	1.71764	-0.0205355	0.22207	0.495369	1.21458	0.0906286	0.537547	0.925933	905	23855	10779	8841	2867	18355	7043	3294	1.83309e-07
Har_00183927	---NA---	1.4128	0.168694	0.841342	0.713014	1.16857	0.0649681	0.469838	0.509932	1834	15714	2851	5227	3171	20269	8299	10980	1.83572e-07
Har_00016262	adipokinetic hormone-3	1.80595	0.766879	-1.49942	0.0136914	2.05569	0.913035	-1.64866	0.00403357	753	3108	42707	20040	435	2237	42978	30118	1.84125e-07
Har_00057732	---NA---	1.29776	0.418865	0.010458	0.561849	1.691	0.404891	-0.13521	0.822132	2419	8222	16700	7552	972	7382	31764	4425	1.84626e-07
Har_00024179	heat-responsive protein 12	1.56529	0.326221	-0.0511818	0.995867	1.18457	0.242475	-0.0342455	0.874399	1277	10602	19242	2579	3060	11264	28816	3796	1.8487e-07
Har_00031943	follistatin	1.36247	1.425	-2.28921	-0.554591	0.502202	0.945727	0.0413599	1.30089	2066	803	43406	31380	16777	2069	25401	1278	1.85831e-07
Har_00118088	riken cdna 0610007p22 gene	1.4541	0.452305	0.104683	0.700687	1.30257	0.348424	-0.249516	0.859225	1667	7481	13717	5394	2378	8481	34379	3981	1.85876e-07
Har_00065901	---NA---	0.863288	-0.519103	0.295182	1.41394	0.851476	-0.68047	0.565816	1.56604	6787	39054	9187	966	6156	39652	6509	682	1.86024e-07
Har_00124760	---NA---	1.45796	1.0534	-0.232443	0.0876179	1.56955	1.16463	-0.341712	-0.458306	1650	1578	24219	17981	1291	1289	36074	37452	1.86047e-07
Har_00067399	transmembrane protein	0.309495	-0.454018	1.01653	1.70246	1.15176	1.12589	-0.0973926	0.146978	17296	38321	1987	527	3278	1409	30683	26268	1.8856e-07
Har_00185784	---NA---	1.02996	-0.227139	0.310145	1.55077	0.972134	0.103808	-0.204301	1.43427	4643	34007	8894	722	4800	17346	33411	917	1.88762e-07
Har_00166699	---NA---	2.17878	1.64248	0.659325	1.14009	-0.161971	-0.657488	-0.578135	-0.250212	344	566	4168	1823	32647	39487	39144	35032	1.90867e-07
Har_00039732	cecropin b	1.52483	1.02328	0.548288	-0.0600853	0.975713	0.483801	0.454216	-0.412527	1417	1677	5283	22436	4769	6151	8574	36983	1.91206e-07
Har_00119582	dna-directed rna polymerase ia polypeptide	1.14974	0.484647	1.23	0.41432	1.08115	-0.0222988	1.02029	-0.399169	3494	6799	1279	10549	3799	25927	2253	36845	1.9126e-07
Har_00089940	phenylalanine hydroxylase	-2.50925	-2.06678	1.07877	2.61366	0.812634	1.39307	-2.92489	-0.222356	42823	43271	1759	107	6689	746	43658	34621	1.91973e-07
Har_00192009	---NA---	-0.00949669	0.194242	0.457994	1.83179	-0.108311	-0.0653143	0.522331	1.75602	24047	14838	6440	413	31831	27796	7313	429	1.92252e-07
Har_00090451	cg8192 cg8192-pa	0.411955	2.12381	-2.00008	-1.06761	1.02301	2.07599	-0.0976586	0.479428	15106	281	43233	41038	4326	214	30693	12315	1.92329e-07
Har_00227041	---NA---	1.13563	0.108796	-1.43522	-1.37048	1.97855	1.06725	0.7444	0.674029	3612	17788	42593	42442	505	1590	4284	6617	1.9294e-07
Har_00032985	tan cg12120-pa	0.769481	0.789672	0.270368	-0.629037	0.809174	0.882706	1.08689	0.49846	8232	2908	9689	32208	6727	2402	1932	11408	1.94163e-07
Har_00033685	ribonuclease h1	0.362268	-1.58475	1.90649	0.215851	0.757989	-1.9775	2.33153	0.263534	16185	42906	316	14948	7444	43153	111	22876	1.9527e-07
Har_00185140	hypothetical protein CCC13826_0546 [Campylobacter concisus 13826]	2.04845	-0.447633	0.520793	1.49504	0.417108	-0.649687	-0.0163715	1.23201	459	38231	5621	817	19726	39419	28094	1522	1.95547e-07
Har_00047412	mgc89905 protein	1.65639	0.446157	-0.825235	0.205646	1.83663	0.688188	-0.110006	0.655516	1032	7606	39260	15189	708	3767	31036	6916	1.95559e-07
Har_00096120	lightlc8-type 1	0.762222	0.284248	1.1024	0.876466	0.825648	0.325585	0.570193	0.477695	8370	11888	1678	3449	6497	9013	6438	12413	1.96672e-07
Har_00041039	enoyl-hydratase domain-containing proteinmitochondrial	-0.158187	-0.225989	1.34408	1.5837	1.0937	0.940189	0.0389371	0.254292	26525	33975	988	663	3701	2094	25496	23159	1.97145e-07
Har_00120433	uracil-xanthine permease	1.34901	0.43992	0.0262852	1.24558	0.91613	-0.0664206	-0.0262852	1.19984	2136	7729	16094	1443	5393	27844	28501	1647	1.97235e-07
Har_00056636	retinol-binding protein	-1.86665	0.809514	1.29792	0.409218	-0.850414	0.744376	1.69316	-0.810166	42139	2762	1103	10664	38927	3313	383	40049	1.97642e-07
Har_00234537	---NA---	1.15478	0.71858	0.546621	0.131813	1.13379	0.498178	0.684408	0.182781	3448	3508	5304	16908	3414	5923	4890	25274	1.97845e-07
Har_00056558	cyclin-dependent kinase 5	1.07592	-0.0380802	-0.0398955	0.598799	1.59273	0.790325	0.545154	0.608843	4167	24845	18892	6925	1228	2970	6874	8029	1.98975e-07
Har_00006893	protein	2.06397	-0.21686	-1.26836	1.07798	2.17172	-0.323952	-1.55412	0.861351	442	33700	42223	2121	345	35121	42850	3953	1.99811e-07
Har_00121684	antibacterial peptide	1.0183	2.49063	-2.03588	-1.00386	0.833602	2.24566	-4.10857	-0.807867	4783	178	43251	40363	6381	165	43811	40033	2.00303e-07
Har_00072111	elegans proteinconfirmed by transcript evidence	0.104659	2.04285	0.50376	-1.17153	0.0358191	1.94962	0.657234	-1.59776	21525	313	5843	41718	28770	259	5266	42630	2.00492e-07
Har_00054272	tm2 domain-containing protein cg11103	1.43462	0.774248	0.250687	0.423974	1.01975	0.309824	0.354595	0.529772	1750	3044	10143	10357	4350	9398	11684	10285	2.0064e-07
Har_00221814	---NA---	0.0914485	-0.487057	-1.14724	-1.43705	2.44354	2.04063	0.49992	0.781013	21786	38733	41800	42616	214	225	7706	4936	2.00919e-07
Har_00162677	---NA---	1.36835	-0.00991917	-0.458774	-0.221933	2.12556	1.34202	0.460638	0.0300841	2039	23139	29030	25941	376	838	8442	29302	2.02108e-07
Har_00097424	nad dehydrogenase	2.95134	1.91336	0.549584	0.370843	-0.0330892	-0.581197	-0.32708	-0.181352	86	368	5275	11507	30495	38842	35807	34030	2.02351e-07
Har_00001362	---NA---	0.52377	-0.107076	-0.167211	1.33467	1.4448	2.69969	-0.900013	-0.28524	12756	28631	22561	1175	1739	113	41222	35495	2.03158e-07
Har_00067895	aminoacylase	1.92132	0.606976	-0.328104	-0.0208721	2.15104	0.535311	-0.348202	0.182734	586	4756	26483	21376	356	5420	36187	25275	2.03207e-07
Har_00074879	secreted protein	1.04327	0.57142	-0.183488	1.05923	1.10416	0.297113	0.0848603	0.995112	4492	5268	22972	2223	3621	9708	23877	2748	2.03419e-07
Har_00022022	cecropin-like protein	1.09123	1.57045	0.331644	-1.0575	0.935846	1.46279	0.107533	-1.14334	4027	630	8495	40954	5174	638	23049	41515	2.0347e-07
Har_00040425	---NA---	1.50974	2.42604	-0.0283525	-1.11216	0.303326	-0.0641236	1.35138	0.345783	1462	191	18493	41381	22756	27753	1028	20141	2.03931e-07
Har_00212847	---NA---	-1.20055	-0.731793	0.861927	0.775956	2.2061	1.80931	-0.364102	-0.297885	40778	40596	2765	4466	324	325	36444	35669	2.04212e-07
Har_00239283	diptheria toxin resistance protein	0.707905	0.78348	-0.79269	1.25364	0.876941	-0.00815201	-0.0674832	1.75933	9295	2963	38736	1414	5832	25112	29885	424	2.04304e-07
Har_00111993	amino acid transporter	1.36856	1.2026	-0.091167	-0.0991363	1.18287	1.05166	0.0316196	0.376014	2036	1170	20426	23324	3069	1653	25783	18871	2.04438e-07
Har_00159969	---NA---	0.960431	0.373429	-0.453288	1.39817	1.72706	0.0310273	0.783229	0.225251	5478	9339	28930	1006	901	22323	3901	24057	2.05105e-07
Har_00175833	---NA---	1.1476	0.342248	-1.34745	-0.153202	-0.112866	1.00541	1.05531	1.60165	3508	10171	42403	24494	31912	1831	2073	627	2.05401e-07
Har_00051022	cg3603-pa	-0.311718	-0.478348	0.329192	2.02678	1.33108	-0.227956	0.501195	1.1448	28368	38621	8537	283	2234	32865	7678	1893	2.06145e-07
Har_00049762	---NA---	0.554154	0.690623	0.873452	0.412038	0.481577	0.795686	1.11844	0.251932	12135	3772	2709	10603	17650	2931	1793	23236	2.06807e-07
Har_00016228	---NA---	-1.08283	-2.46982	1.28579	1.56298	1.893	-0.316713	0.221528	0.755458	40259	43448	1135	698	609	34972	18229	5270	2.06923e-07
Har_00231376	---NA---	1.12948	0.882607	-2.94288	-1.8254	0.946277	0.419826	1.00964	1.09815	3665	2320	43622	43140	5060	7115	2320	2123	2.07073e-07
Har_00008102	protein takeout	0.839947	0.772455	0.309818	1.00043	0.850672	0.589739	0.0408955	0.622828	7104	3059	8898	2553	6166	4764	25415	7705	2.07242e-07
Har_00191422	---NA---	0.8458	0.753046	0.278526	-0.553499	1.3269	1.27588	0.555471	0.0535228	7020	3204	9523	31363	2257	980	6678	28677	2.07669e-07
Har_00197229	---NA---	0.880737	0.0491881	-0.694439	-0.574291	0.961674	0.439095	1.75963	1.15927	6520	19964	35578	31620	4899	6842	316	1840	2.0828e-07
Har_00052155	mgc53049 protein	1.29702	0.272487	0.0507326	0.829051	1.06399	0.158194	0.378301	1.0127	2423	12248	15292	3903	3963	14434	10715	2633	2.08616e-07
Har_00119810	cg4884 cg4884-pa	-1.33234	-0.951009	2.53315	2.02977	0.746128	-0.356655	0.405532	0.225839	41155	41593	93	280	7624	35775	9812	24037	2.09265e-07
Har_00012382	isoform c	0.870118	1.60507	0.155315	-0.621782	0.567681	1.35235	0.709335	-0.694203	6686	598	12376	32143	11988	823	4648	39368	2.09558e-07
Har_00238204	---NA---	0.700729	-0.19839	0.611719	1.29216	0.532206	-0.301884	0.914077	1.39683	9421	33051	4639	1300	15203	34638	2877	1011	2.09911e-07
Har_00050814	---NA---	1.70261	0.534518	-0.220788	0.439184	1.63549	0.403801	0.317918	0.341097	939	5840	23913	10057	1101	7398	13205	20310	2.10254e-07
Har_00218812	---NA---	1.37144	1.44243	-1.01911	0.302357	1.05871	1.30902	-1.49258	0.292892	2018	785	41173	13008	4013	903	42755	21946	2.10536e-07
Har_00143216	---NA---	-0.77971	0.274327	0.432251	1.08628	-0.418211	0.58772	1.10501	1.26772	38446	12190	6801	2068	35661	4781	1850	1390	2.10907e-07
Har_00004034	fatty acid binding protein	2.73618	1.21612	-0.789095	-0.406186	0.58862	-0.0680053	0.113825	1.03909	131	1136	38652	29284	11014	27893	22812	2453	2.11333e-07
Har_00235943	---NA---	-1.6516	-2.00042	1.33821	1.74329	1.78672	0.882866	-0.800615	-1.25889	41820	43239	1002	489	798	2401	40738	41884	2.11394e-07
Har_00152235	---NA---	1.82995	0.836206	-1.46371	-0.390155	1.97813	1.00926	-0.545929	-0.279364	714	2594	42643	29024	507	1816	38814	35422	2.11774e-07
Har_00000217	cytochrome p450	1.67323	-0.011528	-0.908741	0.820717	1.89719	0.440776	-1.22732	0.814262	998	23254	40281	3986	600	6813	42214	4523	2.12252e-07
Har_00043306	tpa:cuticle protein	0.39613	1.22926	-0.415703	0.0722506	-0.218964	1.6204	1.47585	0.0103905	15465	1110	28245	18346	33428	452	724	29907	2.12388e-07
Har_00102015	uridine phosphorylase	1.40029	0.639992	-0.165749	0.664252	1.27658	0.455335	-0.0619173	0.74497	1900	4317	22533	5911	2514	6589	29718	5415	2.12536e-07
Har_00239170	---NA---	1.13181	0.032172	0.132866	1.00668	0.968311	-0.510898	1.41694	0.626703	3645	20620	12960	2510	4836	38126	852	7586	2.12637e-07
Har_00051362	calponin transgelin	0.560267	0.775272	0.779432	0.691961	-0.0390406	0.481726	0.85555	0.645899	12004	3035	3258	5513	30623	6186	3323	7114	2.13865e-07
Har_00065896	---NA---	0.84959	-0.401615	0.114347	1.25458	0.663699	-0.822866	0.915863	1.6458	6961	37576	13461	1412	9087	40512	2866	560	2.14376e-07
Har_00010404	---NA---	1.03603	-1.37621	1.25916	0.200459	1.05827	-0.272989	1.71153	0.422871	4564	42620	1218	15299	4017	33987	368	16130	2.14378e-07
Har_00092889	cral trio domain-containing protein	1.40798	0.761826	0.051857	0.00451088	1.60273	0.852076	0.174003	0.171627	1864	3143	15256	20402	1200	2556	20537	25605	2.14645e-07
Har_00008744	peroxisomal membrane protein	1.3271	-0.6638	0.236639	1.47671	1.41769	0.455097	-1.73932	0.650784	2245	40211	10461	846	1849	6593	43084	7013	2.14762e-07
Har_00085036	---NA---	1.54268	0.270261	0.0459516	1.19222	1.56289	-0.803809	-0.853024	0.934911	1359	12324	15442	1636	1305	40420	41017	3219	2.15062e-07
Har_00155490	---NA---	1.12268	0.623735	-0.970526	-0.627582	1.63405	0.704631	0.438013	0.881218	3722	4515	40846	32192	1106	3622	8951	3720	2.15111e-07
Har_00042085	isoform b	-0.0401881	-0.41093	0.198428	-0.622072	2.21184	1.42944	0.0433729	1.21924	24695	37729	11340	32147	321	684	25344	1568	2.16289e-07
Har_00194872	---NA---	1.74918	-3.41224	1.36286	-0.727435	1.61238	-2.72489	1.28306	-1.12904	850	43726	946	33143	1158	43519	1218	41450	2.16379e-07
Har_00064111	---NA---	-4.17623	-1.4162	1.38833	1.15469	-4.07405	-1.64103	1.63985	1.32499	43572	42689	889	1764	43558	42837	451	1209	2.16584e-07
Har_00134442	---NA---	-0.387935	-0.967472	0.727304	1.80562	2.09887	0.82391	-0.615308	-0.342994	29201	41661	3633	434	396	2738	39467	36210	2.16914e-07
Har_00001047	scavenger receptor cysteine-rich protein	0.390073	2.44467	-0.00588131	-1.47348	0.116337	2.59459	0.391293	-1.08193	15577	186	17549	42682	27015	120	10260	41284	2.17482e-07
Har_00029694	rab-related protein	1.81682	0.32384	0.0667639	0.407606	1.52532	-0.140189	0.263193	0.912223	730	10673	14818	10699	1448	30389	16182	3406	2.18634e-07
Har_00141428	---NA---	1.19683	-0.412228	0.00633097	0.25327	0.318934	0.708581	1.47141	1.16403	3115	37755	16900	14083	22360	3583	735	1822	2.1917e-07
Har_00000415	cytochrome p450	1.54951	0.0621986	-0.0746727	0.593766	1.82208	0.743399	-0.0671253	0.498354	1330	19484	19965	7009	732	3321	29873	11417	2.19422e-07
Har_00000804	cytochrome p450	1.85421	0.16546	-0.143188	0.606092	1.84359	0.113208	0.0410719	0.68929	682	15838	21908	6814	694	16794	25411	6328	2.20549e-07
Har_00085635	serine proteinase inhibitor	1.5412	1.07511	-0.263593	-0.0760326	1.42353	0.823804	0.168198	0.193175	1363	1503	25006	22808	1821	2740	20768	25020	2.21076e-07
Har_00163494	---NA---	1.30415	1.05905	-0.0103147	0.483729	0.718059	-0.610335	1.00796	0.652986	2379	1551	17770	9068	8034	39113	2328	6972	2.21316e-07
Har_00238213	---NA---	0.938395	0.265698	-0.948786	-0.755551	2.25651	0.54644	0.0157251	1.51114	5748	12486	40642	33417	295	5276	26425	758	2.21772e-07
Har_00152953	---NA---	-0.899044	-1.73107	1.86702	1.68711	1.49002	0.730549	-1.51165	-1.31451	39345	43040	350	535	1565	3407	42791	42024	2.21888e-07
Har_00109540	tm2 domain-containing protein cg11103	1.54474	0.716959	0.512184	0.641439	1.06934	0.0684109	-0.0150642	0.606028	1354	3517	5749	6269	3903	20043	28030	8089	2.22164e-07
Har_00170480	---NA---	0.282336	-0.0978503	3.07324	-0.995724	0.59054	0.883367	0.452054	0.414067	17867	28086	40	40233	10947	2398	8616	16680	2.22353e-07
Har_00063356	chemosensory protein 2	1.95362	1.78874	1.10952	0.834404	-0.287908	-0.729086	-0.482546	-0.382272	551	454	1654	3849	34305	39981	38051	36675	2.2246e-07
Har_00034907	lipase 4	-2.79278	-0.549893	0.420995	1.92813	-2.37161	-0.560863	0.935734	2.3259	43030	39324	6984	346	42726	38650	2760	164	2.23058e-07
Har_00102553	jumonji domain containing 5	0.715896	0.826632	0.409919	0.609293	0.99171	0.715386	0.118379	0.649366	9140	2660	7156	6766	4614	3525	22658	7048	2.23135e-07
Har_00104115	three prime repair exonuclease 1	1.54826	0.467664	-0.45757	1.11516	1.34226	0.219702	-0.666368	0.74006	1340	7146	29008	1932	2180	12019	39856	5484	2.24296e-07
Har_00092503	fat tumor suppressor homolog 1	0.876727	2.56181	-0.118262	0.15973	-0.465056	2.22139	-0.352321	-0.396866	6579	161	21196	16265	36092	175	36247	36815	2.24622e-07
Har_00039175	organic cation transporter	-0.846701	1.22989	0.147983	0.925597	0.30269	2.73066	-0.0586329	0.201365	38985	1109	12591	3080	22776	110	29611	24771	2.24864e-07
Har_00190022	---NA---	0.756156	0.650873	-0.662235	1.53193	1.75305	0.625939	-0.211675	0.115547	8471	4192	33735	758	859	4359	33588	27083	2.25725e-07
Har_00108808	hyaluronidase	1.9697	0.769951	-0.287245	-0.352958	1.58774	-0.617918	0.106222	1.0654	536	3079	25563	28373	1244	39166	23102	2299	2.2606e-07
Har_00032222	af117579_1cuticle protein	1.39974	1.20077	0.0155773	-0.192806	0.938284	0.857326	0.425705	0.101152	1905	1177	16489	25320	5149	2538	9234	27474	2.265e-07
Har_00071656	wnt inhibitory factor 1	0.0174117	0.346286	0.948449	1.73158	2.2019	-0.0174117	-1.84465	-0.0805654	23288	10068	2286	499	326	25637	43179	32237	2.27079e-07
DCP_22_2		1.51317	1.73501	1.48626	1.11962	-1.72562	-1.38838	-1.22616	-1.74754	1453	495	703	1919	41895	42435	42211	42843	2.2767e-07
Har_00097011	elegans proteinconfirmed by transcript evidence	1.36883	1.15253	-0.495222	0.499368	1.2248	0.92801	-0.746236	0.379709	2034	1298	29601	8753	2802	2157	40414	18692	2.27934e-07
Har_00024683	heat shock protein	0.958498	-0.135017	0.771934	0.273673	0.784033	-0.426134	1.62925	0.913763	5501	30147	3315	13648	7087	36959	468	3396	2.27954e-07
Har_00004740	atructural studies of nucleoside analog and feedback inhibitor binding to drosophila melanogaster multisubstrate deoxyribonucleoside kinase	1.59412	0.420839	-0.146746	0.565863	1.38669	0.26521	0.272179	0.70981	1186	8174	21997	7478	1979	10557	15734	5961	2.28048e-07
Har_00104471	thioredoxin-like protein	1.73984	0.0589504	0.00663948	1.10677	1.63955	-0.0837717	-0.252054	0.762117	869	19618	16883	1965	1089	28457	34423	5180	2.28084e-07
Har_00201673	---NA---	-0.847887	1.40476	0.754484	-1.23934	0.261917	1.37716	1.17986	0.266118	38993	830	3438	42011	23792	787	1570	22797	2.28628e-07
Har_00156737	---NA---	-0.623068	-0.174277	-0.68713	-1.07751	0.551972	-0.00465131	4.53946	1.66187	36274	32042	35200	41128	13838	24883	10	541	2.28761e-07
Har_00207358	trypsin-like serine protease	0.911015	1.38177	0.638652	-1.19379	1.08331	1.40587	-0.0157385	-1.43403	6113	863	4361	41826	3785	725	28057	42322	2.28835e-07
Har_00111996	amino acid transporter	1.26284	1.53992	-0.4897	0.109195	1.54644	0.902325	-0.0324512	-0.681301	2631	657	29504	17440	1364	2294	28746	39287	2.29383e-07
Har_00099923	estrogen sulfotransferase	-0.774539	-0.614566	1.19136	1.14596	-0.828163	-0.879055	1.62598	1.35988	38405	39848	1377	1799	38806	40791	475	1103	2.29459e-07
Har_00120278	sugar transporter	0.914437	2.28659	-2.21107	0.518093	0.35349	2.28787	-1.44905	-1.43122	6059	231	43361	8391	21493	159	42695	42316	2.29464e-07
Har_00158972	---NA---	-0.599602	1.72451	2.66429	0.013525	-0.0861826	-0.572816	0.711298	0.30828	35614	499	73	20044	31483	38760	4618	21470	2.29608e-07
Har_00190265	---NA---	0.554863	-0.10058	1.46052	0.536007	0.0479064	-0.560186	1.70218	0.882129	12119	28261	746	8031	28498	38646	376	3712	2.30192e-07
Har_00104918	enolase protein	0.363363	-0.374767	1.66441	0.429775	-0.0353765	-0.855698	2.0011	0.839296	16156	37129	493	10241	30543	40671	200	4200	2.30635e-07
Har_00010466	sorting nexin 17	2.08841	1.00082	-0.379036	0.681526	1.41866	-0.0250149	-0.16115	0.39901	418	1771	27559	5664	1843	26068	32408	17571	2.30715e-07
Har_00023719	---NA---	1.47458	0.686284	-1.01339	-0.275224	1.64801	1.24819	0.0563893	0.412299	1585	3825	41135	26996	1071	1052	24891	16788	2.3133e-07
Har_00166127	---NA---	-1.33139	-0.910839	0.722221	1.42766	-1.57392	-0.900992	1.45466	1.76979	41152	41440	3659	928	41605	40901	776	415	2.31592e-07
Har_00057234	tp53-regulated inhibitor of	2.29433	1.67766	0.422826	1.15066	-1.84414	-1.23287	-0.0191016	-0.230149	275	538	6954	1777	42073	42087	28223	34737	2.31631e-07
Har_00075139	ribosomal protein l35	1.5398	1.9028	1.7835	0.668136	-0.668136	-1.2337	-0.882184	-0.884502	1369	382	394	5848	37771	42093	41147	40448	2.32695e-07
Har_00059505	cuticular proteinrr-1 family (agap002726-pa)	1.27315	0.840141	0.161968	0.315563	1.36356	0.495648	0.377717	0.244101	2561	2570	12201	12724	2078	5966	10733	23494	2.33121e-07
Har_00082288	hypothetical malaria antigen	0.804838	1.0456	1.02383	-0.0252485	0.845293	1.20207	0.156743	-0.69511	7673	1603	1956	21500	6234	1184	21250	39372	2.33123e-07
Har_00154776	---NA---	0.358641	0.181644	-0.0870361	-0.0676136	1.54976	0.978511	1.07227	0.742063	16262	15284	20319	22617	1344	1930	1984	5450	2.33806e-07
Har_00045442	t-complex protein 1 subunit theta	0.846589	-0.250587	-1.13511	-0.177025	2.07206	1.17929	0.615728	0.840356	7004	34672	41753	24977	420	1243	5798	4188	2.343e-07
(+)E1A_r60_a22		1.57658	1.80146	1.43051	1.04882	-1.75655	-1.37887	-1.21318	-1.79899	1244	440	802	2274	41945	42410	42176	42897	2.34473e-07
Har_00186942	---NA---	-1.08953	-0.873545	1.29799	2.33682	-0.946116	-0.254344	0.365226	1.5672	40292	41306	1101	173	39434	33549	11255	681	2.34597e-07
Har_00178865	---NA---	1.45568	2.41665	1.89204	0.125951	-0.298961	-0.703137	-0.422984	-0.245003	1658	193	330	17033	34427	39817	37310	34946	2.34612e-07
Har_00197865	hypothetical protein [Plasmodium berghei strain ANKA]	1.19617	1.2004	0.115746	0.355145	0.855613	0.880174	0.118645	0.417357	3117	1179	13422	11853	6117	2417	22645	16489	2.35554e-07
Har_00155373	---NA---	0.485334	0.152543	0.463329	0.905878	1.97435	1.3213	-0.970879	-0.56834	13546	16291	6377	3218	511	875	41485	38442	2.35668e-07
Har_00097323	dimeric dihydrodiol dehydrogenase	1.03818	0.038722	0.647798	0.860375	0.76866	-0.327424	0.924371	0.946572	4545	20369	4290	3594	7303	35186	2816	3127	2.35713e-07
Har_00031005	imp dehydrogenase gmp reductase	-1.98963	-0.463059	0.991714	1.77451	-2.43837	-0.630046	0.959597	1.7215	42313	38444	2089	463	42787	39260	2611	471	2.37206e-07
Har_00119562	wnt inhibitory factor 1	1.31555	0.142792	-0.526211	1.17316	1.09887	-0.230337	-0.410994	1.8223	2315	16623	30060	1695	3661	32915	37144	371	2.37623e-07
Har_00190021	---NA---	1.61654	0.642012	-0.220405	1.43908	0.17141	1.19334	-0.160926	-0.00467825	1129	4298	23903	912	25792	1210	32401	30477	2.37915e-07
Har_00056405	diphthamide biosynthesis protein 2	0.0124571	0.273252	1.23143	1.39194	0.0656133	0.0426433	0.299066	1.39484	23399	12229	1277	1024	28111	21672	14108	1014	2.37997e-07
Har_00069050	cg9836 cg9836-pa	1.50849	0.225325	0.0201683	0.998605	1.17119	0.0409822	-0.0377731	1.1344	1465	13788	16324	2564	3148	21771	28941	1945	2.38036e-07
Har_00190506	---NA---	1.39338	1.01884	0.0928426	0.0634465	1.40765	1.02184	-0.301846	-0.0744257	1925	1697	14057	18591	1902	1768	35361	32139	2.38106e-07
Har_00096613	kda midgut protein	1.67711	0.707885	-0.04111	0.390091	1.54508	0.509888	-0.0777626	0.385934	986	3607	18926	11088	1371	5760	30175	18346	2.38121e-07
Har_00012628	zinc finger protein 235 (zinc finger protein 93 homolog) (zfp-93) (zinc finger protein 6)	0.192748	-0.683919	1.82849	1.09103	0.700995	-0.210143	0.984356	0.600207	19797	40328	372	2037	8324	32363	2450	8210	2.39245e-07
Har_00212193	---NA---	-0.0328741	2.02033	1.41081	0.111743	0.0601315	0.0328741	1.28765	-0.492962	24553	319	847	17366	28239	22209	1202	37772	2.39411e-07
Har_00004731	glucosyl glucuronosyl transferases	-0.137832	-0.978502	2.88714	-0.69342	-0.33455	-0.797631	3.30087	-0.332182	26252	41693	53	32825	34813	40387	34	36093	2.39775e-07
Har_00006750		-1.54627	-2.76968	0.595112	2.22443	-1.62555	-2.52276	0.53703	2.39396	41638	43550	4785	199	41698	43442	7056	149	2.39992e-07
Har_00152844	---NA---	1.73305	0.239215	-0.304032	0.287382	1.74208	0.523079	0.244075	0.547412	881	13332	25968	13311	875	5590	17133	9719	2.41328e-07
Har_00115937	acp1 protein	0.556522	-1.14279	0.723467	1.98027	1.59239	0.829271	-2.08895	-0.734547	12087	42175	3649	311	1229	2708	43384	39630	2.41588e-07
Har_00128678	---NA---	2.32919	2.54576	-0.586727	0.806915	0.287817	-0.0879166	-0.140795	0.0459082	258	166	30890	4130	23147	28597	31886	28874	2.43014e-07
Har_00102726	embryonic development factor	-1.13474	-1.90383	1.38446	1.43484	1.58744	1.17692	-1.05342	-0.277929	40492	43177	899	918	1245	1254	41759	35399	2.43022e-07
Har_00078983	alkylation repair homolog 2	1.45492	0.556277	-0.27819	-0.610643	1.86292	-0.086226	0.112261	1.38789	1665	5489	25338	32033	669	28540	22864	1029	2.43186e-07
Har_00176532	---NA---	1.55363	2.22507	0.966455	1.02777	-0.264373	-0.688183	-0.590723	-0.43615	1312	247	2193	2376	34010	39712	39269	37212	2.43215e-07
Har_00180138	---NA---	-0.873898	0.667594	-0.829577	-1.24304	2.02708	0.971876	0.955371	0.749334	39194	4028	39324	42025	463	1959	2635	5348	2.43375e-07
Har_00117875	malate synthase a	0.988792	0.463245	0.393703	0.365434	0.979431	0.484753	0.600597	0.7054	5141	7229	7410	11631	4717	6138	6007	6029	2.45115e-07
Har_00064614	isoform a	0.746294	0.509231	1.70429	-0.311141	0.4332	-0.101946	1.91058	-0.466073	8640	6306	456	27653	19214	29089	233	37542	2.45137e-07
Har_00088642	carboxypeptidase a	-3.93552	0.87869	1.75719	0.558158	-2.42636	-0.608007	1.20484	0.842208	43493	2344	416	7607	42775	39095	1493	4175	2.45428e-07
Har_00181477	---NA---	0.559439	1.46853	0.235368	-0.358994	0.642598	1.33006	0.587335	0.191574	12027	743	10495	28465	9528	855	6185	25057	2.45974e-07
Har_00194784	---NA---	1.47492	0.418686	0.17238	1.57506	1.32216	-0.239395	0.33474	-0.161612	1584	8224	11964	680	2280	33168	12491	33699	2.4621e-07
Har_00045988	subfamilymember 12	1.35954	0.56931	-0.324219	0.76504	1.92971	-0.0905929	0.609728	0.128831	2078	5304	26411	4592	560	28702	5882	26755	2.46763e-07
Har_00051030	elmo domain-containing protein 2	1.21139	-0.0250115	0.0250111	0.697811	0.788394	0.942409	0.38905	0.899012	3003	24112	16138	5424	7032	2082	10337	3527	2.46906e-07
Har_00033099	cysteine-rich venom	-0.613635	0.506072	0.746868	1.85983	-1.54955	-0.0192366	0.473029	1.31751	36020	6375	3490	387	41552	25759	8246	1240	2.47719e-07
Har_00068666	---NA---	-0.385869	-0.379249	2.31026	0.755186	-0.84042	-0.348736	2.38601	-0.160627	29173	37201	141	4713	38869	35626	101	33678	2.47916e-07
Har_00225707	---NA---	1.86359	0.72764	-0.676094	0.122299	1.90736	0.528001	-0.554107	0.343529	662	3415	34589	17125	585	5521	38895	20218	2.4822e-07
Har_00005490	metallophosphoesterase 1	1.71746	0.651927	-0.0144882	0.107022	1.37794	0.804203	0.255036	0.0144887	907	4182	17952	17488	2021	2866	16584	29783	2.48632e-07
Har_00002469	juvenile hormone acid methyltransferase	-0.717829	3.5037	-0.425209	-0.230432	0.872453	1.45263	0.0276849	0.247791	37897	52	28443	26113	5884	653	25933	23368	2.48722e-07
Har_00041138	cg3706 cg3706-pa	-0.559137	0.056757	1.55057	0.453535	-0.867121	-0.287955	2.0121	0.941612	34325	19684	628	9731	39020	34335	195	3164	2.49086e-07
Har_00004401	u3 small nucleolar ribonucleoprotein protein mpp10	1.70398	1.11581	1.39985	1.24736	-0.29578	-0.916379	-0.622664	-0.499271	936	1393	866	1435	34400	40981	39519	37850	2.49358e-07
Har_00008320	retinol dehydrogenase 11	1.45605	1.32088	-0.876274	-0.105124	1.3341	1.24805	-0.361044	0.105125	1657	946	39939	23450	2215	1057	36401	27350	2.49739e-07
Har_00023933	endonuclease-reverse transcriptase	0.455652	0.275808	-1.70173	-1.04975	1.87672	1.15769	0.714371	0.967917	14146	12133	42974	40888	634	1318	4583	2973	2.50591e-07
Har_00077268	sodium-dependent phosphate transporter	-0.943823	-0.450637	1.1129	0.275498	2.07166	1.79545	0.00206494	0.127119	39588	38282	1641	13608	421	332	27114	26800	2.50855e-07
Har_00187678	---NA---	1.1127	0.432482	1.17201	0.907451	1.16526	0.514482	-0.447165	-0.328694	3833	7886	1441	3209	3198	5687	37613	36042	2.51508e-07
Har_00087061	spectrin alpha chain	-1.06596	-0.609608	3.7819	1.27905	0.140089	0.749887	-0.286905	-0.140089	40186	39812	16	1330	26501	3272	35082	33315	2.5181e-07
Har_00107060	brain chitinase and chia	-1.00886	2.98786	-0.855635	-1.05062	0.599263	2.84742	0.116015	0.270459	39927	98	39692	40899	10660	99	22740	22662	2.52117e-07
Har_00171578	---NA---	1.75695	1.70564	0.239149	1.8461	-0.239148	-0.80974	-0.574852	-0.405633	834	511	10399	397	33681	40453	39102	36912	2.52514e-07
Har_00116887	udp-n-acetylglucosamine--peptide n-acetylglucosaminyltransferase	0.718711	1.01503	-0.90444	-0.675323	0.878423	1.03071	0.759234	0.853621	9100	1718	40245	32639	5817	1733	4153	4032	2.52992e-07
Har_00156689	---NA---	1.78124	1.78779	0.882066	1.32511	-1.11427	-1.51965	-1.31135	-1.13254	792	456	2653	1200	40190	42680	42403	41467	2.53083e-07
Har_00124621	---NA---	1.72058	1.17249	-0.937427	-0.286612	1.63651	0.993687	-0.607294	-0.206421	900	1255	40555	27210	1096	1877	39383	34387	2.53426e-07
Har_00024733	zinc metalloproteinase	2.83351	-0.52544	-1.32329	0.638827	1.81165	0.697742	-0.234934	-0.111852	108	39111	42356	6299	747	3692	34101	32826	2.53916e-07
Har_00103978	exosome component 6	1.22074	0.504602	0.349174	0.714397	1.16476	-0.000566006	0.594334	0.567772	2932	6403	8177	5205	3202	24542	6090	9122	2.54574e-07
Har_00011853	candidate tumor suppressor protein	1.56625	1.68248	-1.19571	0.56229	0.608242	0.336227	0.571053	0.079766	1271	532	41978	7539	10386	8748	6422	28010	2.55239e-07
Har_00037957	odorant-binding protein	0.00721264	-0.00644016	1.92791	0.00644016	-0.0796442	-0.112792	2.66003	0.413138	23553	22876	304	20308	31380	29466	68	16746	2.55608e-07
Har_00019959	homolog precursor	1.18288	0.446553	0.290469	0.523428	0.900688	0.287256	0.536264	0.794606	3227	7598	9266	8276	5580	9957	7062	4752	2.55853e-07
Har_00050785	protein roadkill (hh-induced math and btb domain-containing protein)	1.35233	0.52467	-1.04246	0.865294	1.45198	0.529452	-1.30489	0.799692	2126	6026	41314	3544	1708	5505	42392	4689	2.55862e-07
Har_00092197	crsp complex subunit 6	1.07903	1.14545	-0.0157189	-0.550197	1.22277	0.959063	0.465577	0.224442	4133	1314	18008	31316	2819	2014	8371	24089	2.55892e-07
Har_00117024	catalase	1.219	1.62992	-0.212293	0.013	1.21894	0.183845	0.811401	-0.0384667	2948	579	23700	20060	2844	13273	3649	31389	2.56064e-07
Har_00215572	---NA---	0.611431	0.53782	-1.64496	0.197833	2.11162	0.238782	1.5612	-0.128831	11059	5783	42908	15372	389	11385	568	33116	2.5646e-07
Har_00032067	integrator complex subunit 12	1.07902	0.332401	-0.351442	0.388386	0.690796	0.0919056	1.78755	0.710264	4134	10428	27008	11136	8513	18247	293	5956	2.56509e-07
Har_00106161	cytochrome p450	0.0147033	0.209726	-0.00673294	1.96392	0.222472	0.345114	-0.114786	1.99087	23347	14322	17582	327	24666	8550	31179	280	2.58315e-07
Har_00175521	---NA---	-1.5461	-1.04891	1.36002	1.37508	1.5106	1.37411	-1.51709	-0.725325	41637	41911	955	1063	1498	789	42798	39578	2.58835e-07
Har_00019447	exosome complex exonuclease rrp4	1.20398	0.630891	0.443423	0.563011	0.773914	-0.0913773	0.655997	0.790105	3050	4423	6641	7526	7232	28738	5281	4805	2.59509e-07
Har_00022526	synaptic vesicle protein	0.88613	1.05129	-2.03676	0.655135	1.22717	0.898832	-0.333774	0.7232	6430	1586	43254	6050	2793	2318	35928	5745	2.60265e-07
Har_00089005	vwa1 protein	0.960295	0.479357	-0.462564	1.39395	0.97641	0.334022	-0.651485	1.14111	5481	6916	29089	1016	4761	8813	39728	1910	2.60317e-07
Har_00028353	---NA---	1.50673	0.0144725	-0.0144725	1.16528	1.44458	0.18145	-0.28104	0.817181	1472	21408	17949	1725	1740	13388	34971	4488	2.60347e-07
Har_00116213	adhesion-like transmembrane protein	1.3644	0.255579	-0.00857162	0.975547	1.53795	0.316948	-0.289123	0.693775	2056	12815	17674	2712	1399	9210	35124	6243	2.60408e-07
Har_00050555	hemolin	2.25581	0.936857	0.465636	-0.71346	1.99207	-0.459377	-0.393517	-1.32266	293	2041	6331	33014	492	37443	36885	42048	2.60631e-07
Har_00137423	---NA---	-1.64746	-2.2631	1.3424	2.34235	1.24896	0.849882	-1.04903	-0.899021	41812	43356	994	172	2663	2569	41743	40522	2.61751e-07
Har_00001022	scavenger receptor cysteine-rich protein	0.333247	2.56406	0.0454073	-1.34512	0.156764	2.414	0.323682	-1.18668	16812	160	15456	42373	26113	145	12929	41651	2.62153e-07
Har_00080072	cg16953-pa isoform 1	1.42853	0.0436578	-1.11139	0.730966	1.4568	0.401787	0.0722976	1.21483	1771	20159	41655	4998	1693	7438	24335	1579	2.62477e-07
Har_00196888	---NA---	1.35094	0.547295	0.255705	0.488889	1.06532	0.554735	-0.00871658	0.71389	2128	5626	10029	8975	3947	5181	27746	5894	2.63007e-07
Har_00039701	dna repair protein xp-e	1.31872	0.0643787	-0.111552	0.378937	1.36472	0.253763	0.524111	1.10786	2295	19403	21001	11341	2069	10900	7279	2073	2.63399e-07
Har_00048079	exosome complex exonuclease rrp4	1.22031	0.580341	0.521601	0.609743	0.895962	-0.00705719	0.718221	0.542217	2935	5131	5610	6760	5627	25038	4536	9891	2.63465e-07
Har_00113159	checkpoint protein	-1.19273	-0.750339	1.92042	1.58519	1.07211	0.953998	-0.506653	-0.27339	40751	40693	308	660	3877	2040	38356	35333	2.63697e-07
Har_00124218	---NA---	0.50061	0.321202	-1.49291	-0.0524349	1.04354	0.90169	1.10865	1.23167	13242	10749	42690	22236	4154	2297	1838	1525	2.63731e-07
Har_00115226	multiple c2 domain and transmembrane regionisoform a	1.82974	0.573074	-0.572681	0.520688	1.46332	0.572108	-0.889498	0.507202	715	5234	30690	8335	1664	4973	41176	11079	2.63738e-07
Har_00092667	transmembrane protein 19	0.788864	-0.0222645	0.483477	0.935699	0.939032	0.108017	0.647927	1.08164	7917	23948	6085	2999	5142	17095	5385	2208	2.63916e-07
Har_00120782	nadh dehydrogenase subunit 5	-1.1349	-0.987164	2.26672	1.91915	0.595952	0.820911	-0.257854	-0.462643	40493	41719	158	353	10768	2757	34522	37501	2.64283e-07
Har_00037103	cg6583 cg6583-pa	1.69057	-0.793319	-0.0556798	0.701362	1.54884	1.50481	-0.906343	0.101696	963	40933	19385	5380	1347	579	41251	27453	2.64991e-07
Har_00222785	---NA---	1.18447	0.465996	0.791965	0.19067	0.571013	0.467395	0.730499	0.551837	3215	7177	3178	15542	11767	6406	4413	9583	2.65147e-07
Har_00010623	orf	1.23982	-0.116778	-1.81349	-0.651709	1.81291	0.71924	-0.387685	1.88039	2806	29124	43086	32429	745	3493	36791	335	2.67278e-07
Har_00119348	ommochrome binding protein 2	1.63707	0.343933	-0.0797806	1.02482	1.01177	-0.0359077	-0.31669	1.19467	1071	10129	20103	2396	4417	26587	35633	1675	2.67289e-07
Har_00136402	---NA---	1.45852	1.05058	0.471333	0.517762	0.124885	-0.414896	1.03259	0.47815	1644	1589	6253	8402	26836	36774	2189	12381	2.67899e-07
Har_00050126	eukaryotic translation initiation factor 1a	-0.679367	-1.12856	1.29621	1.79659	1.59021	0.869554	-1.13228	-0.414726	37395	42143	1107	443	1237	2473	41964	37003	2.67924e-07
Har_00052237	isochorismatase domain containing 1	-0.250357	-0.105423	0.704941	1.87489	-0.365155	-0.0749674	0.366584	1.95814	27659	28556	3808	379	35145	28138	11197	291	2.68062e-07
Har_00091473	---NA---	-0.977069	3.29563	-0.887115	-1.10422	0.446685	3.20841	0.108717	0.252083	39767	72	40067	41332	18858	77	23001	23232	2.68511e-07
Har_00006421	secreted salivary protein	1.20774	0.495949	0.0763054	0.774429	1.22586	0.612406	-0.14249	0.649185	3027	6585	14501	4482	2798	4511	31924	7050	2.68583e-07
Har_00165577	---NA---	1.86313	-0.0276361	-0.807721	-0.317636	1.77755	1.16004	0.419895	0.320092	663	24249	38996	27783	818	1310	9383	21050	2.69053e-07
Har_00143670	---NA---	0.120067	0.882317	-0.959976	-0.240944	1.13461	-0.00802064	1.60233	1.21401	21219	2323	40745	26339	3407	25103	514	1588	2.69508e-07
Har_00096620	kda midgut protein	1.49776	0.49781	0.208973	0.688601	1.22873	0.334364	-0.0323744	0.585672	1507	6548	11108	5561	2780	8806	28741	8618	2.69747e-07
Har_00024289	clipb1 protein	1.24258	0.785788	-0.586964	-0.523478	1.19804	1.82008	0.11757	0.289571	2779	2947	30892	30976	2976	317	22679	22048	2.69798e-07
Har_00143970	---NA---	1.45219	1.53115	0.522698	0.897781	0.949027	-0.379261	-0.212206	0.0209818	1677	665	5600	3284	5031	36177	33601	29567	2.70648e-07
Har_00223271	---NA---	2.06081	2.69447	1.1163	0.359821	-1.63698	-0.972105	-3.05932	-2.96054	445	133	1627	11755	41722	41228	43680	43612	2.70696e-07
Har_00020634	cellular retinaldehyde-binding protein	1.31655	1.12426	-0.0694637	-0.557874	1.25064	0.911119	0.444934	-0.349733	2309	1366	19798	31419	2655	2244	8778	36298	2.71811e-07
Har_00176690	---NA---	0.971133	0.982756	-1.12823	-0.930856	1.84856	1.10457	0.325986	0.388506	5352	1846	41721	38443	685	1473	12834	18176	2.72199e-07
Har_00218799	---NA---	0.0841484	0.590612	0.426453	1.48986	-0.172634	0.687214	0.0953207	1.11254	21916	4992	6894	827	32790	3781	23504	2052	2.72203e-07
Har_00217405	---NA---	2.00245	2.35539	0.935541	0.775	-1.52179	-2.04631	-1.76792	-1.69424	508	211	2359	4474	41482	43207	43119	42749	2.72767e-07
Har_00194062	---NA---	1.97912	0.207444	-0.476707	0.575376	1.55432	0.103379	-0.736791	1.03935	528	14388	29298	7329	1332	17389	40348	2452	2.72805e-07
Har_00061289	troponin c	1.39763	0.85494	-0.215507	0.363352	0.979083	0.295661	0.351111	0.75872	1912	2482	23765	11676	4721	9745	11823	5225	2.73127e-07
Har_00052078	lsm7u6 small nuclear rna associated	1.0277	0.37064	0.188128	0.840577	0.865182	0.351955	0.321868	0.965477	4673	9406	11570	3788	5974	8408	13019	2991	2.74985e-07
Har_00107990	mucin-like protein 1	1.40868	0.160553	-0.286715	0.41429	1.60848	0.119177	0.371332	1.07841	1857	16013	25545	10550	1173	16445	10981	2222	2.7528e-07
Har_00168683	---NA---	0.407258	-0.0556474	-2.16842	-0.803156	2.244	0.883678	0.888082	0.968128	15218	25786	43335	33784	304	2394	3060	2971	2.77413e-07
Har_00098141	carbohydrate kinase-like	0.648604	-0.200545	0.331074	1.00651	0.863391	-0.00537062	1.36655	0.901739	10377	33137	8505	2512	5995	24931	991	3497	2.77709e-07
Har_00044653	cop-coated vesicle membrane protein p24	0.774862	0.745662	-1.98094	-0.844374	1.80385	0.90261	1.06552	0.10138	8150	3273	43215	34222	765	2291	2015	27464	2.79243e-07
Har_00170510	---NA---	1.3002	1.88293	1.92093	-0.873612	0.182994	-0.619569	0.372813	-0.213151	2400	389	306	35594	25531	39178	10924	34479	2.79588e-07
Har_00235627	---NA---	-0.220913	-0.139652	-0.66585	-0.958949	0.841368	0.12606	5.28277	0.406434	27298	30407	33951	39398	6283	16067	2	17131	2.80259e-07
Har_00206135	---NA---	0.713838	-0.0339406	-0.554336	0.823134	4.74438	-0.476999	-0.292644	0.647087	9178	24593	30442	3965	15	37693	35189	7092	2.80554e-07
Har_00070084	---NA---	2.36379	0.91812	0.504674	1.6812	-0.504674	-0.965124	-0.744441	-0.612842	242	2141	5837	541	36467	41190	40397	38787	2.81034e-07
Har_00240047	---NA---	0.764413	0.35808	0.252012	1.20506	1.23275	0.829133	-0.582999	0.535743	8327	9769	10117	1584	2761	2710	39193	10092	2.81566e-07
Har_00189599	---NA---	0.277692	0.681253	0.499181	0.835937	1.19286	1.48653	-0.76833	-0.133985	17959	3879	5899	3838	3011	604	40539	33201	2.81754e-07
Har_00225253	seroin 1	1.43557	0.63539	-0.638556	1.00699	1.15243	0.612494	-2.07159	0.544572	1746	4370	32148	2507	3271	4509	43365	9824	2.81991e-07
Har_00131116	---NA---	2.39168	-0.49608	-0.0711777	0.500466	1.67254	-0.287901	-0.0999992	1.06061	231	38825	19853	8730	1016	34334	30755	2322	2.82601e-07
Har_00239594	---NA---	1.14236	0.417281	-0.291597	-0.0372124	0.410583	0.500752	0.86893	1.59971	3551	8263	25672	21837	19897	5888	3195	629	2.82639e-07
Har_00164846	---NA---	1.97978	1.49311	0.274588	1.84508	-0.274588	-1.86351	-1.56332	-1.54539	527	716	9610	399	34126	43069	42868	42543	2.83038e-07
Har_00079220	cg6124 cg6124-pa	1.70145	0.0645504	-0.568039	0.915285	1.52791	-0.167316	-0.109491	1.214	942	19395	30617	3147	1439	31183	31024	1589	2.84193e-07
Har_00064221	mature-parasite-infected erythrocyte surface antigen	1.73261	0.189545	-1.67672	0.582709	1.88905	0.355907	-1.52986	0.828167	882	15005	42947	7189	616	8335	42821	4343	2.84742e-07
Har_00229316	---NA---	1.22843	1.35527	-0.900801	0.628087	0.37187	-0.158258	0.819757	1.0335	2887	897	40211	6458	20993	30938	3581	2495	2.84798e-07
Har_00025649	glucosyl glucuronosyl transferases	-0.294252	-0.494391	1.80705	1.20209	-0.0673554	-0.528667	2.078	0.0673554	28192	38805	381	1593	31156	38321	174	28335	2.85245e-07
Har_00144390	---NA---	1.98675	0.801116	0.0955906	0.475898	1.37714	0.1164	0.0749331	0.186257	522	2832	13975	9240	2025	16618	24232	25191	2.8618e-07
Har_00109757	---NA---	-0.000526428	-1.57785	1.00612	1.54181	1.92914	0.839637	-1.5622	-0.884877	23796	42898	2025	739	561	2639	42865	40452	2.862e-07
Har_00123989	---NA---	-0.976563	-0.314716	2.51836	1.77231	1.36588	-0.270607	-0.0356724	0.00537467	39761	36098	97	466	2063	33931	28879	30070	2.87821e-07
Har_00219586	---NA---	1.64448	2.47576	1.38702	0.389393	-0.389393	-0.843375	-0.535919	-0.433649	1053	183	891	11109	35408	40614	38716	37183	2.88176e-07
Har_00015886	questionable orf	0.91582	0.707956	-1.29013	-0.0194359	0.527796	1.49185	0.25245	1.2924	6045	3605	42281	21332	15450	597	16711	1304	2.8832e-07
Har_00045242	tpa:cuticle protein	-0.485916	1.71702	0.596	0.962876	0.354546	0.444766	0.667575	0.187919	31573	502	4776	2799	21458	6752	5118	25157	2.88457e-07
Har_00104132	seryl-trna synthetase	1.0573	0.656153	-0.00906563	0.465794	1.25603	0.574202	0.251343	0.704668	4347	4133	17705	9450	2626	4945	16773	6042	2.88701e-07
Har_00036774	pickpocket	0.0252271	-0.807112	0.384703	2.04598	0.127015	-0.99005	0.370322	2.31737	23108	40982	7558	273	26782	41294	11036	166	2.88927e-07
Har_00097302	trehalose transporter1	1.26932	0.0824833	-0.297035	0.261199	1.46769	0.322227	0.595437	1.03203	2591	18717	25804	13903	1644	9101	6073	2509	2.89473e-07
Har_00109699	urate oxidase	-2.89575	-4.58089	1.00364	1.57865	-3.70172	-4.50301	1.17148	1.69608	43090	43831	2034	672	43464	43817	1601	504	2.89525e-07
DCP_22_0		1.56177	1.75655	1.39695	1.04416	-1.80299	-1.44077	-1.31764	-1.91279	1280	476	871	2298	42014	42537	42413	43027	2.90268e-07
Har_00121021	blue-sensitive visual pigment	1.21524	0.659685	-0.452788	-0.131818	-0.419028	-0.792452	1.46972	1.74679	2975	4111	28921	24047	35667	40361	740	440	2.90961e-07
Har_00005455	sodium-dependent phosphate transporter	-1.57024	-1.08607	0.127208	2.85996	-0.36575	-0.851277	0.237312	2.84992	41681	42033	13114	76	35151	40652	17442	92	2.9221e-07
Har_00100004	neural lazarillo	1.61027	-0.109226	-0.003479	1.03819	1.34923	-0.206113	0.0277643	1.19647	1148	28752	17434	2327	2147	32243	25928	1668	2.92583e-07
Har_00023472	glutathione s-transferase	-0.341126	-0.0657663	0.747788	1.30629	-0.264058	-0.330468	0.987305	1.76707	28721	26278	3483	1258	34005	35241	2426	417	2.92588e-07
Har_00217272	---NA---	1.35821	0.312298	0.0235004	0.717758	1.12573	0.153727	0.351215	0.903633	2085	11015	16195	5156	3464	14658	11817	3485	2.92658e-07
Har_00049091	---NA---	1.27014	0.626284	-0.254046	-0.0356314	-0.490826	0.132687	1.39521	1.32284	2582	4484	24792	21794	36342	15695	924	1217	2.92831e-07
Har_00038984	---NA---	0.692284	-0.679727	0.415555	0.0342221	2.87113	-0.475803	1.08809	0.539959	9579	40308	7072	19379	105	37674	1925	9960	2.929e-07
Har_00151804	---NA---	1.46735	-0.0451269	-0.134119	1.18394	1.32124	0.356873	-0.259954	0.839384	1610	25230	21651	1662	2289	8308	34566	4198	2.94374e-07
Har_00017071	---NA---	1.52903	0.359875	-0.136274	0.388704	1.39518	0.226034	0.371316	0.786507	1401	9716	21710	11126	1948	11816	10982	4854	2.94428e-07
Har_00105886	transposase	2.0277	-0.549109	-1.21568	0.323008	2.2942	1.10987	-0.241061	0.0407836	484	39316	42053	12553	278	1456	34218	29000	2.94463e-07
Har_00032088	cg13126 cg13126-partial	1.30788	1.11775	-0.0972662	1.25305	1.11207	-0.0430913	-0.772764	0.511898	2354	1386	20597	1416	3566	26893	40565	10915	2.94881e-07
Har_00042867	paralytic peptide binding protein 2	0.261966	0.220008	0.421809	1.35632	-0.26018	-0.150143	0.776178	1.70426	18263	13956	6965	1114	33950	30705	3980	493	2.9521e-07
Har_00027762	downstream of tyrosine kinase 7	0.437406	0.516398	-1.22888	-0.0664203	-0.45667	4.16647	0.0510688	0.973065	14558	6171	42104	22589	36019	18	25058	2933	2.97135e-07
Har_00137118	---NA---	0.829228	-0.336826	-0.300572	0.232362	0.298782	-0.154276	4.32996	0.820185	7273	36472	25884	14543	22869	30841	13	4447	2.97138e-07
Har_00116427		0.306453	-0.280967	0.265911	1.21784	1.3693	0.836652	-0.888913	1.13283	17352	35418	9810	1542	2052	2656	41174	1957	2.97961e-07
Har_00066354	lipopolysaccharide binding protein	1.22128	0.361736	-0.237654	-0.577648	1.44176	0.625629	1.05381	0.491295	2930	9675	24338	31655	1756	4365	2081	11733	2.98297e-07
Har_00210855	---NA---	0.308153	-0.531618	1.19864	0.307811	0.509458	-0.372155	1.92712	1.02334	17319	39159	1353	12891	16409	36055	227	2573	2.98308e-07
Har_00135187	---NA---	1.13787	1.45728	0.00125313	-0.142812	1.24542	1.0662	-0.0241184	0.0196953	3591	762	17156	24281	2685	1597	28415	29606	3.00084e-07
Har_00143826	---NA---	1.67091	0.270172	-0.564247	1.13233	1.40329	-0.0819311	-0.77717	1.0127	1005	12329	30568	1862	1923	28383	40599	2632	3.00188e-07
Har_00085872	phytanoyl-dioxygenase family protein	-3.3294	-1.35326	1.09517	1.43737	-3.85412	-1.59857	1.19651	1.6891	43308	42592	1704	915	43498	42792	1516	510	3.02066e-07
Har_00061745	---NA---	1.10623	0.81081	-0.463007	0.00790501	1.01888	0.640821	0.505069	0.79813	3902	2750	29096	20247	4355	4198	7609	4709	3.02214e-07
Har_00047116	serine threonine protein kinase	1.00053	0.40123	0.942774	0.446595	0.317083	-0.0193758	1.1284	0.846878	5006	8642	2319	9889	22415	25766	1757	4119	3.02636e-07
Har_00201285	---NA---	1.51197	0.562589	-0.375656	0.526174	1.26895	0.472182	-0.107303	0.798901	1457	5392	27483	8226	2544	6330	30960	4699	3.03671e-07
Har_00003628	orf2-encoded protein	-0.313553	0.113095	1.35013	1.14854	0.989819	1.23667	-0.0376005	-0.105067	28393	17642	975	1787	4627	1093	28936	32703	3.04823e-07
Har_00127498	---NA---	-2.40652	-2.13082	2.46996	0.898002	-2.83547	-3.21922	2.00884	0.393603	42748	43302	104	3282	43067	43675	197	17877	3.05455e-07
Har_00003870	acyl- delta-9 desaturase	1.52479	0.581045	-0.329445	2.18296	1.37842	-0.361467	-0.52837	-0.331792	1418	5125	26520	216	2019	35874	38639	36079	3.06766e-07
Har_00023540	imp dehydrogenase gmp reductase	0.941709	0.0366783	0.241228	1.15129	0.810802	-0.297856	0.414801	1.44546	5710	20453	10354	1772	6707	34556	9532	889	3.07126e-07
Har_00126294	---NA---	1.25185	0.545088	-0.939325	1.34921	2.16864	-0.0722158	-0.291909	0.401335	2711	5673	40570	1135	346	28029	35178	17436	3.07438e-07
Har_00140205	---NA---	1.97134	1.95083	0.851178	0.956645	-0.851177	-1.39737	-1.14756	-0.980704	535	348	2814	2832	38930	42449	42011	40910	3.07545e-07
Har_00231675	---NA---	0.271175	0.0443168	2.41294	0.0936713	-0.05966	-0.485551	2.21056	-0.230774	18082	20134	120	17828	31020	37807	133	34742	3.08031e-07
Har_00006696	---NA---	1.43675	0.925883	-0.717668	0.356998	1.40562	0.703776	-0.688765	0.550151	1744	2092	36536	11809	1915	3633	40037	9641	3.08513e-07
Har_00100849	monoacylglycerol o-acyltransferase 2	2.07335	0.457062	-0.0620155	0.150238	1.89067	0.288531	-0.100331	0.292637	433	7383	19575	16494	611	9930	30763	21953	3.08656e-07
Har_00207887	---NA---	2.11537	0.455199	-1.16626	0.0428824	0.132389	0.848691	1.42594	-0.0547547	396	7416	41881	19131	26679	2575	830	31730	3.1069e-07
Har_00132620	---NA---	-0.189563	1.74013	0.581691	0.0775714	-0.437224	1.5179	0.666906	-0.209437	26912	492	4934	18216	35844	566	5131	34425	3.11233e-07
Har_00106639	sodium-dependent phosphate transporter	1.23744	1.08936	-0.017271	-0.312029	1.04824	1.13482	0.372804	-0.151432	2826	1465	18058	27670	4113	1371	10926	33513	3.11726e-07
Har_00146833	---NA---	2.30965	0.293422	-0.867965	0.343362	2.63592	-0.164248	0.0403066	0.234782	268	11583	39847	12119	152	31112	25439	23794	3.13163e-07
Har_00009692	aldo-keto reductase	-1.56113	-0.1894	0.65228	1.76741	-1.57487	-0.343665	0.73742	2.05582	41656	32686	4247	470	41610	35510	4348	246	3.13477e-07
Har_00106544	3-hydroxybutyrate dehydrogenase type 2	0.890006	0.377702	0.790459	0.851822	0.711494	0.188572	0.45122	0.665546	6382	9227	3188	3673	8153	13094	8637	6761	3.13714e-07
Har_00053275	ribosomal protein s12 cg11271-isoform e	1.2545	0.888779	0.250303	-0.221999	1.12617	0.658531	0.463968	0.269506	2698	2281	10156	25943	3459	4031	8388	22695	3.14105e-07
Har_00033817	ribosomal protein l38	-1.30268	-0.836366	1.47655	1.82167	1.90532	0.244543	-0.31196	-0.306274	41084	41143	718	423	589	11202	35539	35770	3.14255e-07
Har_00093983	---NA---	1.39059	0.340406	-0.15678	0.883648	1.28505	0.114723	0.0042944	1.0214	1943	10212	22290	3392	2467	16714	27002	2579	3.14383e-07
Har_00022936	hect domain and rld 2	1.8306	1.09341	-1.01186	0.534799	0.348037	0.252366	1.06134	0.156765	713	1453	41129	8054	21641	10940	2040	26000	3.14504e-07
Har_00045087	cg3603-pa	0.832511	-1.10759	-1.09576	2.00773	1.1386	-0.196907	-1.74114	2.05246	7219	42090	41575	295	3386	31996	43087	248	3.1485e-07
Har_00092963	caf1 ribonuclease domain containing protein	0.248503	2.05335	0.0980897	-0.145119	0.160508	1.97342	0.352822	0.0349617	18569	312	13914	24326	26047	247	11750	29171	3.1559e-07
Har_00061741	---NA---	1.35312	0.90246	0.42493	0.454179	1.09587	0.375628	0.274422	0.00290203	2120	2205	6913	9719	3689	7929	15607	30162	3.15611e-07
Har_00072665	nitric oxide synthase-interacting protein	1.49277	0.468838	-0.155985	0.926495	1.21657	0.102277	-0.123283	0.881201	1525	7127	22265	3071	2856	17470	31416	3721	3.1634e-07
Har_00082508	fat tumor suppressor homolog 1	0.925403	2.54673	-0.375993	0.0766606	-0.115002	2.20572	-2.56994	-0.231442	5916	165	27494	18232	31946	184	43553	34750	3.17691e-07
Har_00016761	protein anon-	1.00336	-0.480665	-1.36353	-0.367069	1.56369	-0.277677	4.13139	0.203516	4977	38648	42447	28620	1303	34093	17	24729	3.18486e-07
Har_00153095	---NA---	-4.6439	-4.06344	2.00947	0.646668	-3.20043	-3.73879	2.13644	0.778031	43696	43796	251	6187	43265	43760	156	4972	3.18503e-07
Har_00079486	lysosomal acid	1.67244	0.402544	-0.35552	1.05976	1.27108	-0.319306	-0.550072	1.03773	999	8617	27086	2217	2532	35022	38854	2459	3.19628e-07
Har_00046972	o-sialoglycoprotein endopeptidase	1.27882	-0.0525131	0.202909	1.01389	1.69823	0.282554	-0.370774	0.656078	2529	25622	11244	2464	961	10076	36551	6899	3.19914e-07
Har_00201190	---NA---	-0.301573	-2.49013	1.67393	1.26674	1.62407	0.808417	-0.582902	-1.56575	28270	43456	485	1374	1132	2842	39190	42576	3.20721e-07
Har_00027138	glycine cleavage system h protein	0.700335	-0.251177	1.30984	0.927632	0.318584	-0.500772	1.17312	0.961639	9429	34685	1071	3060	22370	38002	1596	3022	3.20724e-07
Har_00067107	calcium-binding protein p22	1.50832	0.592514	-0.608149	1.0136	1.02283	0.270544	-0.339257	0.787189	1467	4967	31174	2465	4331	10396	36033	4846	3.21281e-07
Har_00066503	glutathione s-transferase	1.30396	-1.53539	1.0677	0.974714	1.21626	-1.2588	0.715867	0.423376	2381	42856	1800	2718	2858	42157	4559	16092	3.22046e-07
Har_00192856	---NA---	0.965175	1.71245	0.619948	0.464628	0.499023	1.10676	-0.660521	-0.517286	5422	507	4550	9476	16910	1462	39809	38010	3.23584e-07
Har_00000284	cytochrome p450	0.327243	-1.11826	1.3729	0.983345	0.261721	-0.908648	1.80454	0.56634	16930	42118	919	2669	23797	40936	284	9164	3.23618e-07
Har_00074880	secreted protein	1.13584	0.509698	-0.00105	1.20251	0.845522	0.149332	-0.144304	1.04684	3608	6292	17298	1591	6228	14893	31972	2400	3.24524e-07
Har_00007515	hexamerin 2 beta	1.00253	-0.49893	0.973143	1.12462	0.149382	-0.314674	1.00649	1.01712	4987	38856	2170	1892	26292	34915	2338	2605	3.24623e-07
Har_00096002	lipase 1 precursor	-2.36816	-0.383345	0.383345	1.88071	-2.62921	-0.698622	0.878445	2.23234	42713	37263	7575	375	42938	39774	3132	184	3.24747e-07
Har_00046999	loc402804 protein	1.81141	0.330445	-0.144013	0.301447	1.83026	0.187076	0.0729799	0.581695	741	10483	21924	13027	720	13143	24304	8727	3.24976e-07
Har_00006513	cysteine-rich pdz-binding protein	1.32139	0.180206	0.0456958	0.849679	1.16775	0.259301	0.242147	0.873118	2278	15327	15449	3688	3179	10727	17232	3810	3.25046e-07
Har_00000342	cytochrome p450	-0.539694	0.525063	0.91316	0.332591	0.904702	1.31243	0.375356	0.461287	33589	6017	2476	12338	5521	894	10838	13550	3.2661e-07
Har_00058043	---NA---	-0.279236	1.58949	0.398867	-0.273882	-0.994853	1.95748	0.855454	-0.681644	28019	612	7345	26978	39679	255	3325	39294	3.27822e-07
Har_00192905	---NA---	0.711328	1.46668	0.478538	0.00577211	1.39047	-0.357651	0.173256	0.892213	9226	749	6154	20329	1961	35799	20575	3599	3.27984e-07
Har_00129969	---NA---	0.488239	1.13538	0.345336	1.0374	-0.476476	1.08035	0.438541	0.169532	13476	1343	8248	2332	36205	1555	8937	25665	3.28065e-07
Har_00071791	---NA---	1.36374	0.308877	0.164449	0.958102	1.30952	0.479668	-0.23372	0.495409	2060	11108	12148	2827	2344	6213	34068	11548	3.28594e-07
Har_00062948	transmembrane protein 17	1.59887	0.190917	-0.257108	0.994579	1.08605	0.157961	-0.531747	1.14363	1175	14955	24868	2589	3765	14447	38668	1898	3.29611e-07
Har_00070600	---NA---	0.928975	0.481615	0.259852	0.59334	1.06671	0.0517292	0.833928	0.734145	5865	6861	9943	7014	3928	21116	3486	5566	3.29614e-07
Har_00079671	short-chain dehydrogenase	0.893071	0.0538669	-0.688677	0.476939	0.925589	1.60497	0.407934	0.806222	6341	19794	35285	9226	5291	467	9728	4599	3.29648e-07
Har_00070031	tpa:cuticle protein	-0.811757	-0.368527	1.24381	1.82754	0.350307	-0.00472069	-0.0937812	1.82522	38700	37031	1249	418	21579	24890	30595	368	3.30204e-07
Har_00047955	unconventional snare in the er 1 homolog	1.26695	0.444931	0.511246	0.717684	0.695466	0.126222	0.312102	0.838387	2609	7626	5761	5157	8422	16060	13474	4215	3.31386e-07
Har_00032392	cuticle protein	0.612864	1.78785	0.00712585	0.347794	-0.0624409	1.28188	-0.00712585	0.744488	11031	455	16864	12022	31065	959	27654	5421	3.31669e-07
Har_00044116	arrestin domain-containing protein 2	1.45096	0.62572	0.270568	0.79694	1.31813	0.267409	-0.176574	0.383298	1681	4495	9684	4243	2302	10487	32773	18507	3.31778e-07
Har_00140572	---NA---	-1.29276	-0.745077	0.612591	1.51719	-1.36085	-1.06979	1.3341	1.77679	41058	40657	4628	784	40996	41576	1074	411	3.32572e-07
Har_00015666	vwa1 protein	1.06538	0.186573	0.289448	1.15902	1.599	0.240655	-0.493974	0.597261	4274	15127	9285	1746	1214	11323	38191	8298	3.33228e-07
Har_00100157	gag-pol polyprotein	1.19731	0.601624	-0.899463	0.944791	1.06453	0.526119	-0.64098	0.968386	3107	4838	40202	2917	3962	5555	39648	2970	3.33412e-07
Har_00233685	---NA---	-0.565048	-0.89726	1.32246	2.12976	0.746524	0.67865	-1.074	0.5126	34526	41395	1034	231	7619	3857	41823	10890	3.3345e-07
Har_00001034	antitrypsin isoform 2	0.204539	2.2571	0.259959	-1.50715	-0.073267	2.16011	0.432168	-1.41225	19546	239	9940	42740	31256	192	9079	42265	3.33537e-07
Har_00082646	thioredoxin-like protein	1.81283	0.134846	-0.144773	0.925972	1.47833	-0.0685844	-0.125887	0.866079	736	16875	21944	3075	1598	27911	31483	3894	3.34441e-07
Har_00177218	---NA---	1.3776	0.612318	0.78971	0.934148	-0.211054	0.479255	0.551766	-0.355779	1998	4684	3197	3010	33330	6221	6753	36375	3.34757e-07
Har_00214264	---NA---	-3.10567	-1.4348	1.39244	1.36046	-3.13658	-1.36943	1.25077	1.37155	43201	42723	877	1093	43230	42388	1325	1071	3.35755e-07
Har_00235602	---NA---	1.26638	-0.420725	0.812621	1.31439	0.317515	-0.160806	0.655399	0.914887	2617	37866	3039	1231	22406	31013	5285	3384	3.36232e-07
Har_00225637	---NA---	1.18486	0.486243	-0.530886	1.55939	0.0288374	-0.515444	0.192644	1.72969	3213	6766	30120	705	28918	38193	19651	460	3.36353e-07
Har_00186910	---NA---	-1.29194	-1.32757	1.87815	1.8441	0.894257	0.887514	-0.358072	-0.709643	41055	42554	343	400	5647	2377	36342	39474	3.36853e-07
Har_00014133	cyclin-dependent kinase 7	1.02371	0.300388	0.293321	0.645447	1.01685	0.140606	0.652249	0.837565	4715	11373	9221	6202	4373	15304	5325	4226	3.37065e-07
Har_00003620	reverse transcriptase	1.48273	0.00199413	-0.478282	0.927238	1.59528	0.413615	-0.672288	0.835691	1552	22181	29321	3065	1221	7219	39903	4255	3.37904e-07
Har_00231487	---NA---	-0.407333	0.88195	1.95681	0.854529	0.0750909	0.893508	-0.161301	0.00252867	29475	2326	290	3647	27903	2343	32410	30178	3.38379e-07
Har_00017474	pig-a protein	0.855932	0.47029	-1.04696	-1.05049	1.31089	0.264346	0.693133	1.7189	6880	7102	41334	40897	2334	10575	4815	473	3.3886e-07
Har_00228679	---NA---	-0.477712	-0.0121198	-0.695713	-0.909055	1.15443	0.108999	0.296097	9.06726	31221	23287	35634	37689	3263	17040	14276	6	3.39389e-07
Har_00112533	cg9117 cg9117-pa	1.93925	-0.409503	0.0341773	1.26778	0.643891	-0.502274	0.693669	0.719251	566	37709	15821	1368	9497	38019	4810	5809	3.40117e-07
Har_00135330	---NA---	1.37574	-0.0461149	0.113814	1.06214	1.70014	0.505461	-0.409598	0.438302	2007	25295	13485	2208	950	5815	37129	15060	3.40767e-07
Har_00021434	serine protease inhibitor	1.70604	0.35637	-0.749534	0.247222	1.82319	0.424865	-0.0724459	0.697305	934	9808	37715	14217	729	7036	30024	6177	3.41006e-07
Har_00097219	af373882_1mucin-like protein 1	1.18027	0.0899544	-0.0338917	0.643497	1.58774	0.226755	0.261825	0.984796	3253	18460	18689	6237	1243	11795	16255	2826	3.44048e-07
Har_00076717	zinccchc domain containing 10	1.11197	0.500216	-0.0761957	0.339658	0.974279	0.447343	0.540697	0.905927	3843	6485	20011	12194	4779	6718	6982	3459	3.44125e-07
Har_00116220	short-chain dehydrogenase	-0.744008	0.62275	-0.695278	2.19415	-1.33417	0.46262	-0.795856	1.86978	38135	4531	35614	209	40917	6475	40713	340	3.44234e-07
Har_00049627	---NA---	0.864349	0.834481	0.478902	-0.114215	0.875221	0.574022	0.998129	0.12972	6771	2610	6152	23661	5849	4950	2380	26726	3.45743e-07
Har_00204202	---NA---	0.813169	1.00949	-0.696714	-0.440687	-0.908006	-0.00348949	1.69762	1.43304	7544	1737	35689	29827	39255	24797	379	921	3.45901e-07
Har_00129452	---NA---	0.687427	0.290838	0.767454	0.891544	0.0237095	-0.0237098	0.95996	1.13858	9663	11657	3348	3322	29042	26007	2608	1922	3.46158e-07
Har_00051976	---NA---	1.54459	1.04263	-0.0480652	0.345357	1.28854	0.706437	0.0225282	-0.884908	1355	1622	19150	12078	2450	3603	26144	40453	3.46354e-07
Har_00153499	---NA---	-1.16365	-0.724768	1.88383	2.18551	0.123904	1.16287	-0.270458	-0.123904	40627	40558	337	214	26856	1296	34771	33019	3.46558e-07
Har_00117240	sodium potassium-dependent atpase beta-2 subunit	0.0644808	-0.272059	-1.43608	-0.628974	1.44132	1.11066	1.14981	1.38976	22338	35200	42595	32207	1760	1452	1676	1028	3.46622e-07
Har_00034426	integrin beta-ps	2.03733	0.166683	-0.84599	0.0591898	0.919216	0.856025	0.143501	0.973096	468	15778	39573	18691	5364	2543	21764	2931	3.46843e-07
Har_00159438	---NA---	-0.820702	-1.33923	1.97513	1.24453	0.640418	1.67746	-1.78036	-1.6059	38771	42572	276	1448	9582	409	43129	42645	3.47008e-07
Har_00000947	cytochrome p450 9a9	1.3	1.14089	-0.469028	-0.0410576	1.10618	0.935822	0.223653	0.410954	2402	1325	29191	21938	3606	2119	18136	16859	3.47519e-07
Har_00240109	---NA---	-1.93271	0.389956	1.36341	1.4704	-2.72574	0.0467424	0.719691	0.877946	42231	8925	943	857	43001	21408	4529	3759	3.48397e-07
Har_00017070	---NA---	1.59764	-0.445196	-0.11273	0.567014	1.29485	-0.098145	0.541539	1.26801	1178	38188	21033	7455	2422	28971	6959	1388	3.48906e-07
Har_00041077	glycoside hydrolases	1.38724	1.11961	-0.43317	-0.979592	1.29595	1.23666	0.220879	-0.0792546	1955	1382	28567	39920	2417	1094	18261	32213	3.49762e-07
Har_00105971	aspartyl-trna synthetase	1.19543	0.354119	0.6188	0.772419	1.47427	0.121349	0.0853405	0.483325	3124	9856	4563	4506	1611	16315	23860	12115	3.51029e-07
Har_00211872	---NA---	-0.484736	-0.0250685	-0.72007	-0.97699	0.531189	0.714297	0.265396	9.21973	31495	24115	36647	39859	15270	3537	16074	5	3.51459e-07
Har_00121053	comm domain containing 8	0.975411	0.429595	0.937504	1.42882	1.44716	-0.287012	-0.095943	0.0417197	5309	7955	2348	925	1731	34314	30642	28976	3.53045e-07
Har_00174486	---NA---	0.424644	-0.194445	-0.204283	1.28439	0.593399	0.176242	0.539231	1.92478	14822	32892	23473	1317	10854	13583	7009	312	3.54618e-07
Har_00029003	bystin	0.971199	0.489428	-0.123026	0.914193	1.02964	0.342348	-0.0962009	1.17207	5351	6709	21325	3155	4270	8622	30649	1784	3.54847e-07
Har_00017751	---NA---	1.24849	1.43752	-0.582901	-0.0298872	1.05787	1.23228	-0.264156	0.295761	2734	792	30839	21633	4021	1107	34650	21846	3.55231e-07
Har_00146078	---NA---	0.609963	0.376909	-0.0502176	0.285734	0.827918	-0.0683703	0.672286	2.16203	11091	9253	19208	13344	6466	27902	5051	204	3.56873e-07
Har_00022059	---NA---	-1.37044	-1.18759	1.86081	0.606966	-0.985932	-1.19871	2.14051	0.803753	41247	42282	353	6797	39639	41999	152	4632	3.57954e-07
Har_00075165	rab-related protein	1.70387	0.209881	-0.0216465	0.459838	1.60606	-0.0326605	0.192347	0.911453	937	14317	18235	9578	1184	26424	19670	3416	3.59466e-07
Har_00007269	gdp-fucose transporter	0.731094	0.747989	0.450615	0.720493	0.999532	0.0869431	1.05995	0.0210645	8902	3245	6534	5122	4531	18666	2044	29566	3.60623e-07
Har_00104850	biliverdin binding protein-i	0.500471	-0.453282	1.07026	0.518371	0.523606	-0.312863	1.5941	1.06992	13246	38316	1784	8386	15678	34875	524	2273	3.60881e-07
Har_00172565	---NA---	1.21907	0.362556	-0.0390186	0.994507	1.12815	0.0561123	-0.00543785	1.16901	2947	9646	18861	2590	3445	20857	27567	1798	3.60932e-07
Har_00053430	cation efflux protein zinc transporter	1.22745	0.794093	0.432481	0.632906	1.17976	0.658087	-0.224975	-0.085423	2895	2885	6798	6375	3094	4036	33881	32312	3.61128e-07
Har_00117661	---NA---	1.58693	0.370597	-0.271829	0.773114	1.31698	0.191652	-0.00431347	0.801232	1210	9408	25183	4497	2308	12985	27502	4660	3.61372e-07
Har_00104686	---NA---	0.302179	1.24988	0.216334	0.0233946	-3.0561	-2.98263	-2.76255	5.52668	17454	1073	10922	19708	43197	43611	43613	15	3.62585e-07
Har_00142022	---NA---	1.41037	0.274542	0.833703	0.110469	1.63693	0.66877	-0.166695	-0.0315919	1847	12181	2895	17409	1095	3946	32554	31223	3.63443e-07
Har_00205456	---NA---	-2.30326	-1.43133	2.26194	0.782503	-2.10568	-1.01096	2.09363	0.469816	42641	42717	162	4400	42463	41369	169	12922	3.63506e-07
Har_00006312	atp-dependent transporter	0.241501	-0.481748	0.281226	-0.0633104	0.184214	0.754487	0.945351	2.44215	18713	38665	9465	22508	25502	3245	2693	145	3.63518e-07
Har_00001048	scavenger receptor cysteine-rich protein	0.190206	2.09293	0.208481	-1.64303	0.0605116	2.13182	0.520445	-1.53455	19840	300	11120	42941	28232	199	7350	42519	3.64182e-07
Har_00190750	---NA---	1.48987	1.29867	-0.195733	0.0889502	1.06476	0.842949	-0.0162134	0.112979	1536	986	23284	17946	3958	2614	28081	27155	3.64377e-07
Har_00002809	general odorant binding protein 2	0.687196	1.4808	-0.00564098	-0.560003	0.21579	1.61816	0.932473	-0.95637	9666	730	17535	31446	24800	456	2783	40801	3.64632e-07
Har_00148778	---NA---	1.91888	0.330224	-0.156568	1.31082	0.0943799	0.541042	0.314705	0.443256	592	10492	22285	1246	27512	5342	13342	14785	3.64916e-07
Har_00133934	---NA---	0.374592	-0.580178	0.40008	1.21623	0.125005	-0.0664763	0.442328	2.72457	15905	39591	7330	1553	26834	27846	8842	106	3.66373e-07
Har_00121468	---NA---	1.60414	0.364057	-0.481947	0.662861	1.31082	0.214449	-0.0362434	0.943358	1160	9611	29392	5934	2335	12187	28896	3154	3.68044e-07
Har_00006528	uridine phosphorylase	1.07032	0.362044	0.030057	0.486886	1.21505	0.276216	0.443541	0.921981	4225	9664	15955	9006	2866	10244	8814	3328	3.68746e-07
Har_00031315	cg12367 cg12367-pa	0.822499	-0.0961139	-0.209113	0.0832505	1.10422	0.590146	0.64608	1.6085	7398	27996	23604	18085	3620	4759	5413	613	3.68851e-07
Har_00230408	---NA---	1.57108	1.11584	-0.421838	0.241464	1.27835	0.52706	-1.51906	0.487301	1259	1392	28367	14356	2506	5540	42803	11918	3.68887e-07
Har_00022457	cytochrome c oxidase subunit ii	-1.96834	-0.84367	2.4074	1.23548	0.344489	1.54328	-0.344489	-0.62125	42280	41178	122	1472	21725	531	36123	38853	3.6944e-07
Har_00013751	methylenetetrahydrofolate dehydrogenase (nadp dependent) 2-like	0.555929	0.266802	0.358632	1.42465	0.492216	-0.0877452	0.488492	1.34367	12100	12444	8003	935	17206	28592	7938	1152	3.69923e-07
Har_00020273	---NA---	1.11021	2.27979	1.79091	0.813499	-2.93352	-3.34905	-1.72851	-3.22397	3865	234	390	4055	43130	43704	43071	43672	3.70103e-07
Har_00191809	---NA---	1.25243	0.951859	0.278879	-0.249667	1.28177	1.03095	0.120887	-0.62032	2706	1969	9512	26511	2490	1732	22566	38846	3.70709e-07
Har_00117716	aldo-keto reductase	-1.56548	-1.099	1.3016	1.54161	-1.83085	-1.36999	1.13299	1.34225	41664	42075	1091	741	42052	42390	1744	1160	3.72989e-07
Har_00015823	buzidau cg13761-pb	1.36015	0.571351	-0.258934	-0.301422	1.41644	0.533381	0.601206	0.501303	2073	5269	24909	27459	1855	5448	6000	11289	3.73224e-07
Har_00097685	aldo-keto reductase	-0.705673	1.75128	-0.158693	0.59595	-0.669437	1.73894	0.0298595	0.770096	37737	482	22352	6966	37782	365	25851	5066	3.73291e-07
Har_00020424	cg13897 cg13897-pa	1.28686	0.746501	-0.463099	0.432326	1.07923	0.628285	0.0324349	0.773869	2486	3260	29098	10190	3813	4331	25746	5015	3.73943e-07
Har_00010925	subfamilymember 10	0.747624	-0.438639	-1.0151	0.0748436	1.11444	1.0049	0.873774	1.39862	8616	38114	41152	18270	3552	1835	3162	1008	3.74338e-07
Har_00070104	amp dependent coa ligase	1.55825	0.0185823	-0.182026	0.67816	2.09131	0.813993	-0.5559	-0.0949964	1296	21208	22935	5715	401	2807	38917	32523	3.74584e-07
Har_00023559	sodium-bile acid cotransporter	2.11641	0.348684	-0.929285	0.1803	2.32091	0.4327	-0.985836	0.118205	393	10009	40491	15773	263	6928	41534	27026	3.74989e-07
Har_00058563	galactosesoluble 9	0.0468106	-1.19108	0.509449	2.02373	0.913532	0.185783	-0.434756	1.32381	22649	42287	5785	286	5419	13195	37448	1212	3.75317e-07
Har_00202340	---NA---	0.560069	2.80963	-0.333121	-1.32462	0.254181	1.21316	-0.103512	0.872336	12009	117	26611	42313	23975	1153	30848	3816	3.7572e-07
Har_00050786	protein roadkill (hh-induced math and btb domain-containing protein)	-0.023365	-0.744444	0.876813	1.52283	1.83343	0.64558	-0.646516	0.31326	24370	40654	2688	774	716	4138	39685	21292	3.76607e-07
Har_00180671	---NA---	0.979201	0.248623	-0.624574	-0.250996	1.24112	0.807309	0.69562	1.04257	5254	13032	31552	26535	2714	2850	4788	2432	3.76819e-07
Har_00116681	fat-free protein	1.7501	-0.424002	-0.598868	0.657745	0.671901	1.02279	1.09888	0.0339229	849	37919	31060	6015	8897	1764	1874	29200	3.76972e-07
Har_00001599	cg12926-pa-like protein	1.41394	0.833574	-0.241564	-0.52521	1.87383	1.04013	-0.302598	-0.44265	1830	2620	24446	30994	637	1694	35378	37293	3.77454e-07
Har_00118626	alpha-amylase	1.02692	-0.423227	0.440186	0.913216	0.953722	-0.485373	0.645242	1.27862	4684	37915	6685	3162	4987	37806	5423	1348	3.77602e-07
Har_00186415	---NA---	0.125069	0.93358	0.983995	-0.456735	-0.150975	0.774465	1.49794	0.0987778	21105	2056	2119	30079	32473	3092	677	27553	3.78038e-07
Har_00222587	---NA---	1.58163	1.93319	1.41013	0.687829	-0.577262	-1.07327	-0.783972	-0.696594	1229	361	849	5569	37091	41594	40640	39385	3.78043e-07
Har_00016400	isoform a	0.891685	0.0904059	0.482472	0.458175	1.09137	0.265546	0.844209	0.730664	6357	18444	6104	9617	3720	10539	3413	5627	3.78208e-07
Har_00029502	zinc finger protein	1.75426	0.82429	-0.401807	-0.129747	1.60896	0.739337	-0.0935907	0.0521956	840	2677	27992	24002	1169	3341	30590	28716	3.78283e-07
Har_00114685	---NA---	2.89414	0.142388	-0.995216	-1.21948	0.209823	-0.266314	1.64002	0.776086	96	16642	41010	41926	24931	33824	450	4990	3.79613e-07
Har_00119347	ommochrome binding protein 2	1.33277	0.180892	-0.0131388	1.05308	1.56549	-0.0747166	-0.39994	0.984841	2218	15303	17889	2248	1299	28130	36970	2825	3.80172e-07
Har_00160298	---NA---	0.372948	-0.260246	-0.123684	1.33334	0.65167	0.174079	0.39946	1.95759	15941	34924	21344	1178	9331	13698	9993	292	3.81011e-07
Har_00067843	glucose dehydrogenase	-5.19762	-1.97152	1.65781	0.74001	-5.56022	-1.85867	1.91286	1.02357	43759	43222	504	4893	43795	43065	231	2571	3.81289e-07
Har_00042866	paralytic peptide binding protein 2	-0.0502644	0.269089	0.18195	1.21686	-0.156302	0.00470829	0.987965	1.70126	24863	12368	11707	1549	32554	24092	2420	495	3.8235e-07
Har_00190816	---NA---	-0.706294	-0.285683	-0.831055	2.09447	0.367828	-0.102468	0.560888	2.79448	37745	35522	39346	248	21085	29110	6591	99	3.82406e-07
[truncated: 41,864 more rows]
