# Supplementary material for: Transcriptional responses underlying the hormetic and detrimental effects of the plant secondary metabolite gossypol on the generalist herbivore Helicoverpa armigera
Source: BMC Genomics. 2011 Nov 23;12:575. doi: 10.1186/1471-2164-12-575 (PMC3235194; doi:10.1186/1471-2164-12-575)
Supplement: Additional file 12 — Table S10_T5_RB_RPlist_down. Rank Products list detecting differentially down-regulated genes in the RB-T5 treatment. The most significantly down-regulated genes are at the top of the list. [file 1471-2164-12-575-S12.XLS]

## Sheet: SD RB RPlist down
Unique ID	Name	rank 1	rank 2	rank 3	rank 4	rank 5	rank 6	rank 7	rank 8	rank product
Har_00080244	aminopeptidase n	43731	43484	43438	43813	43682	43558	43735	43806	1.31924e+37
Har_00002561	cadherin-like protein	43506	43139	43409	43662	43432	43369	43710	43731	1.28074e+37
Har_00027220	cadherin-like protein	43195	43267	43354	43572	43439	43437	43721	43727	1.27352e+37
Har_00002552	cadherin-like protein	43852	42789	43022	43307	43823	42506	43707	43697	1.24373e+37
Har_00002402	aminopeptidase n	43850	43682	43090	43827	43844	43779	40839	43726	1.23988e+37
Har_00002558	cadherin-like protein	43843	42184	42515	43150	43814	42195	43422	43668	1.18937e+37
Har_00027219	cadherin-like protein	43742	43511	43619	41470	43734	43370	43747	41616	1.18884e+37
Har_00021194	cg9084 cg9084-pb	43774	43279	42232	43740	43523	41550	42112	43725	1.1653e+37
Har_00002865	cadherin-like protein	43838	42532	41710	42566	43818	41932	43628	43645	1.15816e+37
Har_00037728	cg10527-like methyltransferase	43830	41876	42185	42889	43812	40749	43501	43568	1.12362e+37
Har_00019631	cell wall cysteine-rich protein	43835	42115	41835	42651	43819	40702	43587	43564	1.11555e+37
Har_00102352	cg9084 cg9084-pb	43829	41801	41915	42516	43805	41181	43373	43466	1.11035e+37
Har_00081586	juvenile hormone-inducible protein	43211	41415	42735	41903	43708	43229	43048	42458	1.1067e+37
Har_00022963	chitin synthase	43822	41870	41751	42783	43798	40401	43201	43452	1.08864e+37
Har_00083017	farnesoic acid o-methyltransferase	43651	43615	40194	43233	43551	43653	39363	43178	1.06898e+37
Har_00003184	aminopeptidase n	43611	43829	39687	43831	43573	43835	38051	43794	1.05829e+37
Har_00117031	alpha-glucosidase	43854	43859	38475	43855	43821	43854	38247	43838	1.0457e+37
Har_00111423	hatching enzyme-like protein	43567	43095	43248	39456	43571	42784	43585	40028	1.04194e+37
Har_00115050	farnesoic acid o-methyltransferase-like isoform 1partial	43801	40674	41862	42368	43803	39704	43073	43303	1.02499e+37
Har_00071151	myeloid lymphoid or mixed-lineage leukemia 2	43377	42010	39333	41233	43486	42930	42465	42673	9.9979e+36
Har_00005938	hatching enzyme-like protein	43798	39626	41633	42811	43792	39289	42694	43301	9.83916e+36
Har_00043062	farnesoic acid o-methyltransferase-like protein	43805	39951	41533	42792	43799	38678	42962	43283	9.798e+36
Har_00001550	fasciclin 3	43823	41299	41527	42453	43782	37793	43216	42727	9.74843e+36
Har_00102873	lipase	42764	40271	40210	43753	43526	39219	41812	43705	9.45127e+36
Har_00019790	fat tumor suppressor homolog 4	43815	40569	38993	40678	43804	40161	43206	43502	9.32255e+36
Har_00022967	chitin synthase	43861	42690	39117	42395	43843	41947	37801	41800	9.0233e+36
Har_00035927	lipase	43788	38483	40062	42158	43770	38114	42479	43202	8.71316e+36
Har_00048631	potassium-dependent sodium-calcium	42979	42941	40182	42165	41870	41516	37947	41782	8.61782e+36
Har_00009589	membrane protein	43740	38873	40184	41686	43786	39116	40892	42966	8.57084e+36
Har_00021531	transmembraneserine 8	42980	40348	38311	42081	42942	41053	38553	42063	7.99252e+36
Har_00110167	cg6981	42437	40869	41683	42136	43373	41826	34658	40018	7.66436e+36
Har_00076377	glycoside hydrolases	40231	38381	42272	41525	39441	38860	42424	41364	7.28995e+36
Har_00011198	pancreatic triacylglycerol lipase	42810	41769	34434	40322	42811	37236	42395	43204	7.24913e+36
Har_00003274	cadherin-like protein	43360	37876	37256	42190	43053	37884	38891	42976	7.0371e+36
Har_00046067	cg6981	43373	41165	34520	39199	43471	40799	38515	41508	6.85022e+36
Har_00083015	farnesoic acid o-methyltransferase	40956	35466	43838	43556	42945	29727	43832	43639	6.77264e+36
Har_00065476	isoform b	43677	35671	41594	35733	43684	38134	42045	39039	6.33164e+36
Har_00077109	isoform a	43370	43226	31737	39307	41855	41648	39448	39172	6.29959e+36
Har_00094106	alkaline nuclease	40784	43060	35599	41774	39151	42611	35294	40806	6.27476e+36
Har_00003099	cadherin-like protein	43512	43239	39682	34575	43294	42917	37300	34933	6.24946e+36
Har_00044701	serine protease	41324	31573	42347	39392	41054	37194	43273	42376	6.09417e+36
Har_00001708	ribonuclease e g	41988	42266	35804	37905	42160	39217	38586	39181	6.02039e+36
Har_00116334	sphingomyelin phosphodiesterase	41382	40955	34242	41455	41282	39928	35584	42389	5.98137e+36
Har_00014846	esterase	43296	41160	42598	42495	42519	29461	39995	36244	5.85764e+36
Har_00107951	chymotrypsin-like protease	41261	38021	40350	35371	43520	41388	40599	34704	5.68215e+36
Har_00228296	---NA---	41506	42189	40651	29008	42830	40603	42444	36927	5.62815e+36
Har_00011819	trypsin-like serine protease	41203	40574	37078	40663	39937	39166	34804	40509	5.5585e+36
Har_00079105	---NA---	37354	35741	41626	39379	38775	36771	42310	40852	5.3932e+36
Har_00015497	short-chain dehydrogenase	39411	33317	38229	43147	41516	41287	33751	42512	5.32665e+36
Har_00019634	cell wall cysteine-rich protein	43488	41396	35398	34211	43159	43131	42334	30626	5.26154e+36
Har_00001731	trypsinogen y precursor	41496	42043	41485	41451	43280	42321	27922	34271	5.25827e+36
Har_00084055	lipase	42718	43566	41009	43248	19163	43379	43596	43313	5.18098e+36
Har_00013012	lipase 1 precursor	43415	43338	39794	43199	43574	43601	20026	41964	5.1641e+36
Har_00027280		25924	42179	43250	43122	33526	41135	42571	43044	5.15351e+36
Har_00109477	peritrophin 1	42105	42285	39904	25795	43004	41149	42947	36532	5.08799e+36
Har_00047882	single domain major allergen protein	43147	42486	24111	42615	43078	42219	34348	43194	5.08233e+36
Har_00121862	aminopeptidase n	42782	42924	37734	33857	42378	39732	40920	31098	5.0268e+36
Har_00136607		43121	40109	29987	40219	42028	38364	35322	41363	4.91377e+36
Har_00018731	loc100036716 protein	42097	32127	43657	36352	43730	32551	39248	40616	4.87037e+36
Har_00113032	gmc family	42385	42488	32232	32867	41271	39852	38454	40220	4.85294e+36
Har_00022388	xaa-pro aminopeptidase	43598	37046	35355	37389	43611	38432	35845	37053	4.75273e+36
Har_00002737	trypsin-like protease	36132	41282	38484	29120	40002	39163	43255	39619	4.48768e+36
Har_00082905	titin-like protein	39996	42808	27678	39509	39596	42115	34123	41746	4.44757e+36
Har_00101333	zinc carboxypeptidase a 1	40034	41083	39138	35738	33944	33692	41071	39932	4.31485e+36
Har_00056087	synaptic vesicle protein	43240	27258	37289	43412	43536	38037	31833	42065	4.23081e+36
Har_00011287	glucose dehydrogenase	36696	39413	36209	36466	40469	39501	36148	38194	4.21476e+36
Har_00154812	---NA---	41852	39496	28332	38647	41423	35606	37405	42147	4.20846e+36
Har_00043064	farnesoic acid o-methyltransferase-like protein	41028	42898	32163	41747	37235	42077	26787	42209	4.18624e+36
Har_00004203	acyl- delta-11 desaturase	39870	34980	36186	38547	38649	36957	36669	39654	4.04034e+36
Har_00002814	carboxypeptidase a	42576	36140	42434	28895	42062	33124	43606	34292	3.93062e+36
Har_00071221	lipase	43221	41837	25638	37510	43171	41715	29710	42227	3.92883e+36
Har_00002820	carboxypeptidase a	41757	43387	37654	24044	41545	43318	41338	32162	3.92452e+36
Har_00019296	cytochrome b561 domain-containing protein 2 (tumor suppressor protein 101f6)	38256	40647	35349	41229	37535	40201	26403	42430	3.83096e+36
Har_00101528	alpha-aminoadipate aminotransferase	42773	35446	32901	35650	42876	33380	36134	41348	3.80257e+36
Har_00018326	leucine-rich transmembrane protein	29138	42528	38462	39136	33339	42312	41757	34440	3.784e+36
Har_00097877	isoform b	38592	37526	38186	33063	36942	37808	39643	37106	3.75656e+36
Har_00046739	fatty acid binding protein	38499	40394	39111	32275	33708	34752	41181	39542	3.74455e+36
Har_00109079	cation diffusion facilitator family transporter	42905	32742	37094	39161	42438	26617	39362	41098	3.72891e+36
Har_00101944	isoform cra_a	39327	35902	41989	40343	37521	23911	42554	40147	3.66588e+36
Har_00083473	carboxylesterase	41395	31659	23679	42698	43473	35514	42127	42482	3.66101e+36
Har_00099368	glucose dehydrogenase	42652	42683	35890	38679	24825	43304	33517	40150	3.65604e+36
Har_00098850	odorant-degrading enzyme	43323	37250	24072	40906	43311	32393	38681	42191	3.6384e+36
Har_00072367	vitellogenin	37881	31088	37336	34766	39459	35176	41137	41030	3.58116e+36
Har_00049787	---NA---	39873	34692	32947	40301	38568	32652	38210	40453	3.57524e+36
Har_00065471	isoform b	42769	38072	42691	31989	42140	32462	43482	26963	3.56631e+36
Har_00187410	---NA---	38723	36635	36454	32233	39147	37726	37857	37835	3.52606e+36
Har_00010805	loc100036716 protein	41632	43664	43730	35948	38510	43694	43610	16666	3.49476e+36
Har_00216581	---NA---	40874	41913	23540	35708	39268	41359	40524	36798	3.48749e+36
Har_00210963	---NA---	42759	30262	41543	36878	42593	37220	38573	28672	3.47573e+36
Har_00091134		42918	33327	28168	41681	43347	33374	35555	40196	3.47201e+36
Har_00080116	lipase	43775	43065	18887	42979	43765	43120	27623	43431	3.46455e+36
Har_00105149	chymotrypsin-like protease	39489	42332	31485	40518	41478	42653	22082	41584	3.46441e+36
Har_00220135	---NA---	16489	38069	43689	43521	36290	42289	43589	42723	3.41106e+36
Har_00001780	chlorophyllide a binding protein precursor	42460	41037	19631	38113	42533	40312	35935	42379	3.40408e+36
Har_00028831	lipase	42198	36629	28869	39515	41248	31954	35812	40866	3.40118e+36
Har_00116307	---NA---	40637	36266	34598	35588	38284	33907	36802	39112	3.3905e+36
Har_00101452	anionic trypsin-2	43319	33895	31253	42591	42798	37878	25708	41198	3.35566e+36
Har_00075346	azurocidin-like serine proteinase	40085	41997	27329	32186	40473	40905	35743	37495	3.28547e+36
Har_00130629	---NA---	42887	40648	23467	41031	41912	38140	28608	42300	3.24699e+36
Har_00168081	---NA---	39680	35925	34279	40187	36718	28565	37659	41399	3.2111e+36
Har_00039665	sugar transporter	43106	42312	25198	24455	42890	40979	41142	39477	3.20835e+36
Har_00211492	---NA---	36583	37890	28261	41170	40680	37140	35077	37515	3.20644e+36
Har_00026131	heavy polypeptide 200kda	41894	36875	28376	33494	41137	35109	38205	39332	3.18654e+36
Har_00111628	leucine-rich transmembrane protein	40617	32723	34032	40782	39240	32465	31563	42153	3.12657e+36
Har_00025677	thap domain-containing protein 9	39700	33615	31556	39775	40689	32708	34477	40554	3.11681e+36
Har_00215617	---NA---	40516	35790	30535	39932	39956	31439	34452	40657	3.11106e+36
Har_00058504	brct domain protein	39980	35305	30196	41698	40060	32562	31650	41914	3.07538e+36
Har_00093319	monocarboxylate transporter	40677	37134	30559	41968	40198	27369	33368	42882	3.04963e+36
Har_00104875	dna repair protein xp-c rad4	37482	34637	40676	40191	35711	30770	35227	37103	3.04821e+36
Har_00208313	---NA---	32061	34592	39935	40072	29158	34389	40807	41742	3.03133e+36
Har_00070414		42319	39535	30765	40227	40389	35184	25827	39795	3.02414e+36
Har_00041947	zinc knuckle domain protein	41101	35589	30613	39439	40338	34709	29137	41599	2.99698e+36
Har_00215345	---NA---	40608	36583	26787	41491	40074	32797	32245	42632	2.98307e+36
Har_00090477	apolipoprotein d	43052	40082	23624	37390	41418	37412	30791	40992	2.98109e+36
Har_00091679	glucose dehydrogenase	41062	41306	40467	32619	41164	39608	39445	20680	2.97761e+36
Har_00075381	synaptic vesicle protein	35494	31976	42186	40415	37367	34851	37426	31451	2.96621e+36
Har_00061212	alpha-amylase	39191	34458	32294	40076	37890	35456	30845	40873	2.96018e+36
Har_00035930	lipase	43796	43008	15961	42850	43747	42710	28392	43285	2.95805e+36
Har_00050844	aldo-keto reductase	34849	33430	40643	39677	33756	41996	28956	38068	2.93568e+36
Har_00100882	chymotrypsin 1	42252	30483	42750	31568	42752	29865	43113	30622	2.92987e+36
Har_00110486	chymotrypsin-like protease	42975	24191	37178	41214	42588	33063	34277	38097	2.92903e+36
Har_00003911	trypsin ia2	29642	42585	41964	39940	36270	42824	38901	22719	2.90425e+36
Har_00063023	tpa_inf: hdc06238	43748	43302	30533	19454	43717	43221	39221	34671	2.89118e+36
Har_00016830	lipase	39149	32491	34643	37662	39491	28560	38539	39638	2.85938e+36
Har_00026886	internalin family protein	42114	40820	33721	33507	39514	34466	32180	33579	2.85845e+36
Har_00210974	---NA---	39622	37730	34769	39101	39304	32331	36382	30308	2.84776e+36
Har_00052942	lipase 1	28924	40122	42457	34104	31555	40468	42653	31051	2.84185e+36
Har_00002916	diverged serine protease	39163	41353	24305	23037	42787	42962	40873	41614	2.83516e+36
Har_00233245	---NA---	40371	41279	37134	37498	42005	41896	18574	37296	2.82891e+36
Har_00140073	---NA---	41662	37450	32826	31598	39274	28205	39136	40032	2.80856e+36
Har_00088614	lipase	43818	43407	42548	37886	43785	43616	31458	15198	2.79936e+36
Har_00040023	guanine nucleotide exchange factor gef64c	40649	36687	40686	28322	32097	37458	39451	34281	2.79416e+36
Har_00094112	trypsin-like serine proteinase t26	42976	42800	16516	39704	42506	33037	39485	41706	2.78927e+36
Har_00142769	---NA---	42345	40172	32871	30811	43125	39622	30346	31103	2.77852e+36
Har_00101322	urate oxidase	40835	41456	39972	31115	40639	40050	38857	20714	2.75819e+36
Har_00031950	glycosyl hydrolase family 31 protein	42443	42063	31392	23492	37629	38117	40340	35850	2.73094e+36
Har_00113906	vitellogenin	37907	39366	37847	30170	36141	34621	39510	32387	2.72813e+36
Har_00010218	short-chain dehydrogenase	40108	34054	31826	42093	41785	30990	26679	43035	2.72035e+36
Har_00066886	elegans proteinconfirmed by transcript evidence	31993	32616	39159	40985	27343	34440	40514	42469	2.71349e+36
Har_00121910	cobatoxin-like protein	32284	41900	41610	42765	21152	41878	32095	39462	2.70048e+36
Har_00014813	trypsin-like serine proteinase t26	39418	36579	33579	39400	35030	27927	35987	39957	2.68345e+36
Har_00101829	lipase	42744	33930	42770	30055	38907	35416	29627	35167	2.67649e+36
Har_00103704	adenylate cyclase	40441	33155	35840	42455	40546	35026	21981	42014	2.67576e+36
Har_00043787	protein serine threonine kinase	42558	30017	33095	33972	42836	30515	37324	38010	2.66342e+36
Har_00099776	---NA---	42955	42291	28499	43579	43481	42890	14558	43338	2.65457e+36
Har_00053833	titin-like protein	43376	31472	35286	41528	43453	24275	30206	41266	2.63016e+36
Har_00051227	domain-containing protein	41255	36238	38103	38707	35442	27804	30390	39649	2.61805e+36
Har_00088472	carboxylesterase-8 variant 1	37747	38373	39484	32123	36876	32121	39341	30247	2.58944e+36
Har_00202169	---NA---	39639	34200	27909	34858	40998	33620	35050	40536	2.58276e+36
Har_00057101	arylsulfatase b	39640	37856	37752	29387	36486	32346	40746	32230	2.58021e+36
Har_00044002	chymotrypsin-like protease	42492	43130	20201	32370	40999	42685	32964	37217	2.57295e+36
Har_00182995	---NA---	40690	37948	23141	36784	41619	34603	32896	41298	2.57155e+36
Har_00066557	cecropin-like protein	43521	38727	23973	41467	43380	39055	21699	41434	2.55212e+36
Har_00159107	---NA---	37507	25420	37760	34247	40144	33325	40451	38237	2.55121e+36
Har_00089936	carboxylesterase	43704	42691	22185	23548	43678	42650	40800	34274	2.53909e+36
Har_00010807	loc100036716 protein	43784	42835	20169	42845	43768	42780	19354	43188	2.53647e+36
Har_00096066	zinc carboxypeptidase a 1	35006	41216	30937	37371	24712	38589	42298	37598	2.52975e+36
Har_00199771	---NA---	43532	42746	33635	43476	43578	42420	11564	43225	2.51435e+36
Har_00071121	210kda protein	41475	38245	22799	36653	40315	34097	33745	40808	2.50913e+36
Har_00107807	myosin light chain kinase	42535	42319	20524	25421	43333	40411	39315	38742	2.50493e+36
Har_00002205	aminopeptidase n	43139	42335	22761	39168	41623	42215	22005	39771	2.50369e+36
Har_00117929	toll-like receptor 8	42722	32788	33311	42807	41894	28926	25851	39976	2.50142e+36
Har_00048001	---NA---	41788	43464	35906	25040	40148	43341	40686	21588	2.49576e+36
Har_00119703	glucosyl glucuronosyl transferases	39350	32257	32333	35365	36381	32135	36766	39821	2.48428e+36
Har_00011784	chymotrypsin-like protease	41686	32996	42389	28818	41824	32056	43466	25317	2.47894e+36
Har_00073436	glucose dehydrogenase	42679	41079	32038	30443	43263	41040	34193	23851	2.47602e+36
Har_00000870	cytochrome p450	37999	37003	33921	36850	39936	22748	40378	38298	2.46913e+36
Har_00061496	chymotrypsin-like protease	38295	29434	38953	39902	36847	43483	33733	25979	2.45995e+36
Har_00006051	spicule matrix protein sm29	38921	24646	41544	41253	39840	29535	36162	35057	2.45232e+36
Har_00017563	briggsae cbr-npp-21 protein	40021	37379	23853	31670	39085	37146	36882	40405	2.445e+36
Har_00079179	zinc finger and btb domain-containing protein 24	35980	39324	37280	28875	35738	31531	39022	36489	2.44375e+36
Har_00075897	aminopeptidase n	34506	16499	41453	43480	40860	37724	35500	43335	2.43322e+36
Har_00065377	leucine-rich transmembrane protein	34724	41204	36708	37098	39250	40339	21206	36816	2.40847e+36
Har_00101780	lipase	43184	42823	23455	24529	43299	43166	35047	34532	2.40662e+36
Har_00020504	inwardly rectifying k	41441	31616	28572	39961	39901	29430	33149	41231	2.40095e+36
Har_00065655	cg6465 cg6465-pa	32121	43662	28801	35835	29141	43704	37436	34476	2.37925e+36
Har_00120299	leucyl aminopeptidase-like protein	39224	35825	25382	38361	35452	33082	35864	41203	2.37123e+36
Har_00214799	---NA---	34632	38397	38991	23359	36232	43747	32267	38171	2.36443e+36
Har_00072164	glucose dehydrogenase	39087	43204	36369	25850	39027	43343	38809	22633	2.35889e+36
Har_00104576	sugar transporter	40928	41891	23638	35417	40206	42110	23437	41409	2.3585e+36
Har_00001690	titin-like protein	43132	41803	28853	21435	42966	41678	40207	29275	2.35045e+36
Har_00061863	---NA---	40386	43604	19946	25199	41474	43082	33938	43714	2.34625e+36
Har_00008362	chaperonin containingsubunit 4	42240	28437	30038	41718	41151	23174	37748	43000	2.32995e+36
Har_00220183	---NA---	39517	39731	26159	34414	41238	38919	27091	37822	2.32433e+36
Har_00223739	---NA---	40354	34565	38908	33392	36706	23919	40645	35904	2.32185e+36
Har_00127685	---NA---	43545	42942	15272	41975	43659	43489	23667	43079	2.32043e+36
Har_00238167	---NA---	40738	42882	29170	22171	40660	41964	40685	29585	2.32031e+36
Har_00037120	tpa:cuticle protein	39551	41636	26108	25093	38245	41169	38682	35060	2.30366e+36
Har_00084632	novex-3 (titin isoform)	39220	18636	40460	43251	40417	30326	34268	42798	2.29918e+36
Har_00082689	aminopeptidase n	40316	41020	43557	20692	34204	40420	43689	25499	2.29563e+36
Har_00009117	cg9380-isoform b	38868	32564	26714	30989	40575	40310	34483	38829	2.29461e+36
Har_00002710	chymotrypsin-like protease	42338	41833	20485	28872	43416	42119	36969	32376	2.29272e+36
Har_00069486	exported protein	42761	42973	22237	35100	42817	42977	21977	39296	2.27927e+36
Har_00061504	lipase 1 precursor	42545	42750	42895	43352	43727	43419	8321	42518	2.27184e+36
Har_00063025	tpa_inf: hdc06238	34933	11273	43244	43737	42453	40953	40196	43597	2.26926e+36
Har_00100640	cg3344 cg3344-pa	43591	34830	22098	43278	42755	33291	25632	42630	2.2583e+36
Har_00090674	tripartite motif protein	41779	32849	27669	38708	40400	29206	32047	40379	2.24425e+36
Har_00056086	synaptic vesicle protein	43683	42969	18338	30918	43500	41477	31069	37392	2.23066e+36
Har_00027213	isoform a	27659	39421	25576	38649	39386	43269	34943	34749	2.23026e+36
Har_00127684	---NA---	20320	38789	32619	43824	41419	43713	24772	43792	2.213e+36
Har_00002368	cytochrome p450	39038	36406	27748	37248	39547	29687	32572	39323	2.20885e+36
Har_00107059	brain chitinase and chia	37564	33578	29903	34670	38012	35339	33279	37656	2.20128e+36
Har_00106383	inosine-uridine preferring nucleoside hydrolase	36130	42420	33275	38549	36849	42745	26921	26201	2.18419e+36
Har_00238984	---NA---	40932	37461	35687	38659	40662	19322	37774	34742	2.18118e+36
Har_00121585	---NA---	41476	36594	22404	38897	42470	33417	29177	39556	2.16646e+36
Har_00023147	---NA---	40929	38733	38254	37104	38237	18826	39328	33973	2.16415e+36
Har_00127787	---NA---	40556	35393	37880	41499	37150	16744	36937	41705	2.16216e+36
Har_00100954	sugar transporter	41371	42727	25797	34150	41120	42177	23179	34102	2.13482e+36
Har_00091853	cation diffusion facilitator family transporter	41760	40705	17695	27144	41993	38862	39285	40735	2.13221e+36
Har_00121583	---NA---	36760	40805	34966	41311	37698	39100	18449	36159	2.13052e+36
Har_00102359	---NA---	33106	36370	32316	37245	33348	37803	29240	39850	2.12881e+36
Har_00000015	cytochrome p450	40684	39571	28935	22224	41512	41582	35468	33515	2.12423e+36
Har_00056297	phenylalanine hydroxylase	42754	38972	19617	37391	42172	38660	26319	40320	2.11449e+36
Har_00007162	sugar transporter	41348	37470	21446	39074	42123	35625	26021	41692	2.1136e+36
Har_00079386	elegans proteinpartially confirmed by transcript evidence	42030	28150	41013	38637	40693	23595	35565	32884	2.10528e+36
Har_00083974	amino acid transporter	37287	35626	26067	31636	41546	36445	34037	37199	2.10013e+36
Har_00109325	sodium-dependent excitatory amino acid transporter	39206	26702	40622	39725	38794	19592	40388	40370	2.09351e+36
Har_00234279	---NA---	40858	38229	25586	37692	38815	29965	30054	39704	2.09061e+36
Har_00193376	---NA---	43752	42503	21315	42695	43756	42251	15558	42938	2.09002e+36
Har_00027178	chymotrypsin-like protease	43141	42456	23743	25718	43317	42282	34717	29289	2.08287e+36
Har_00057349	glucose dehydrogenase	41984	40131	31791	41897	37991	33801	17965	39985	2.07007e+36
Har_00031245	kda midgut protein	43326	41107	27456	35464	43376	39239	18502	37905	2.07001e+36
Har_00039839	---NA---	38426	23215	40478	38849	40273	20311	42342	42598	2.06966e+36
Har_00094324	isoform a	41599	39431	26276	37066	38958	34669	24908	38500	2.06916e+36
Har_00226938	---NA---	34254	38562	38499	33903	35120	37718	38242	23684	2.06851e+36
Har_00120988	keratin associated protein 5-2	37714	37598	36833	33027	38563	33967	40145	22683	2.05747e+36
Har_00201242	---NA---	39011	36020	30593	35682	35767	32295	31051	37244	2.04905e+36
Har_00094187	adenylate cyclase	43479	37716	24593	41778	43714	41418	16082	41617	2.04167e+36
Har_00080053	trypsin-like serine proteinase	41895	23100	40729	43185	38744	17598	42437	41362	2.03716e+36
Har_00108523	mpa2 allergen	40120	42900	34801	14168	40642	42855	41447	33243	2.03652e+36
Har_00174021	---NA---	39475	37985	30104	36851	37730	35204	23148	39407	2.01546e+36
Har_00022224	viral a-type inclusion protein	38620	37957	36006	28732	37258	28347	38679	32388	2.00646e+36
Har_00032368	vitellogenin	40726	30402	26373	37229	40316	32500	31871	39312	1.99571e+36
Har_00068837	coronin binding protein	41207	40488	30406	22566	40101	36119	35300	33918	1.98521e+36
Har_00113664	aldehyde oxidase	43299	42020	35485	20785	42753	40251	37481	22869	1.97939e+36
Har_00055846	chymotrypsinogen-like protein	43006	39060	24171	26097	43006	33394	36965	35119	1.9755e+36
Har_00064621	---NA---	42650	41174	38900	31738	41025	39598	17322	32334	1.97265e+36
Har_00044141	heavy polypeptide 200kda	42071	40727	37261	16712	42432	33636	39646	32599	1.96811e+36
Har_00110140	mitochondrial gtpase (miro-2)	41633	34365	26024	32571	38755	31200	35930	37233	1.96167e+36
Har_00029706	beta-fructofuranosidase	41586	28537	28415	40176	40685	33137	26632	40054	1.94835e+36
Har_00073877	takeout jhbp-like protein	43522	40873	22100	38447	42921	36470	20315	40510	1.94708e+36
Har_00199772	---NA---	43097	43468	39536	21524	43196	43545	41461	15644	1.94492e+36
Har_00045944	---NA---	43388	41768	29351	36300	43411	39540	14591	40205	1.94422e+36
Har_00183496	---NA---	39510	38956	36997	22092	38045	28987	41684	33585	1.94222e+36
Har_00094084		36193	23547	24416	38072	42188	43053	37675	35600	1.92991e+36
Har_00001795	intestinal mucin	41616	43225	15027	26342	41734	42995	38622	39095	1.92921e+36
Har_00110909	---NA---	32687	34179	30607	30208	34772	36018	37990	39135	1.92336e+36
Har_00085375	phosphoribosylaminoimidazole carboxylase	32875	36631	29355	38407	28685	37464	33151	39646	1.91766e+36
Har_00021757	venom acid phosphatase	37743	32222	36299	36366	35150	20450	40974	40555	1.91757e+36
Har_00216580	---NA---	42550	40022	20047	33936	42891	22908	41595	40324	1.90927e+36
Har_00008086	dentin sialophosphoprotein	36898	37825	22346	38186	34307	33162	34620	40648	1.90667e+36
Har_00188768	---NA---	33755	39527	37573	30666	28393	37681	38926	29621	1.89644e+36
Har_00031504	short-chain dehydrogenase	42787	43190	18195	38940	37829	41562	23473	39064	1.8876e+36
Har_00061122	cuticular proteinrr-1 family (agap009868-pa)	40416	40356	38560	26956	40450	37941	38974	18590	1.88511e+36
Har_00030425	cg6465 cg6465-pa	36255	42684	32614	42432	36482	42035	13461	42580	1.88236e+36
Har_00151534	---NA---	41941	36139	32919	38848	42426	14334	38379	41478	1.87647e+36
Har_00026587	isoform d	42491	33288	33935	35133	40943	24878	28481	38301	1.87374e+36
Har_00218455	---NA---	41952	41382	20099	32188	39143	34119	32041	38639	1.85701e+36
Har_00059186	cat eye syndrome critical region protein 2	24380	38865	38199	30511	30575	41084	39633	33545	1.84427e+36
Har_00001296	dicer-1	40572	32413	36094	40683	36283	26999	25904	37489	1.83703e+36
Har_00006164	amine oxidase	35947	19916	37779	40865	38722	26769	38479	41656	1.83636e+36
Har_00001536	mucin-like peritrophin	42230	37978	25217	40404	41140	30124	22128	40705	1.82405e+36
Har_00070362	non-metastatic cellsprotein expressed in (nucleoside-diphosphate kinase)	40814	39441	37223	36338	36632	15126	38583	39059	1.81816e+36
Har_00116239	smc domain-containing protein	37392	42196	33631	35172	20344	35772	37931	35221	1.81452e+36
Har_00114621	cytochrome p450	42463	34148	22154	32738	41916	32048	32882	39010	1.81215e+36
Har_00025612	tpa:cuticle protein	41726	43224	16969	28328	41728	43091	30607	37961	1.81124e+36
Har_00120514	hepatopancreas kazal-type proteinase inhibitor	43616	39949	13462	37707	43607	38947	28148	42783	1.80897e+36
Har_00136635	---NA---	32182	39745	33545	27334	33170	37339	37136	33459	1.80486e+36
Har_00002042	trypsin-like serine protease	42678	35690	21867	36386	41885	33307	28130	37903	1.80265e+36
Har_00120999	short-chain dehydrogenase	30720	38157	26260	25984	39749	36566	40102	38642	1.80146e+36
Har_00048613	---NA---	41303	41294	31663	31140	41786	37898	33131	20370	1.79726e+36
Har_00052673	aminopeptidase n	42775	40003	33173	41763	42240	24637	17489	41619	1.79567e+36
Har_00146451	---NA---	37709	31010	36680	30378	38027	32871	36575	30110	1.79364e+36
Har_00177930	---NA---	41392	34546	28470	36411	40054	23578	32340	39605	1.79299e+36
Har_00051230	domain-containing protein	40861	19752	27726	38440	36832	41782	33527	40337	1.79021e+36
Har_00003134	aminopeptidase n	42452	23110	36416	42504	41981	15264	42431	43352	1.78992e+36
Har_00026329	zinc iron transporter	39691	38476	20421	29758	40982	39803	32071	36730	1.78322e+36
Har_00216796	---NA---	38332	36386	26519	34319	36549	34785	30893	35758	1.78274e+36
Har_00112508	vitellogenin	41736	38238	33835	34889	39917	38683	16118	37970	1.78029e+36
Har_00061736	nad-binding	41568	40714	33310	40051	39900	38455	16922	30231	1.77223e+36
Har_00005341	retinol-binding protein	39868	36223	25316	36308	39264	31473	27876	38668	1.76816e+36
Har_00177552	---NA---	38407	23095	31054	42526	40722	22928	38275	42164	1.76503e+36
Har_00096201	ecdysteroid udp-glucosyltransferase	40239	37962	37244	38761	38080	35010	22649	26475	1.76288e+36
Har_00199872	---NA---	28132	35033	23197	35157	41407	36775	36872	38762	1.74925e+36
Har_00220237	---NA---	35702	33383	27659	28636	38698	35980	37184	35790	1.74918e+36
Har_00107190	viral a-type inclusion protein	34090	41673	31610	28954	37198	42522	35308	24078	1.7484e+36
Har_00092374	pancreatic triacylglycerol lipase	41609	36074	20789	36038	40761	31243	34036	35805	1.74524e+36
Har_00003819	cytochrome p450	43527	42295	17306	31372	43541	41375	25437	37995	1.74027e+36
Har_00026978	hook protein	39895	33348	36200	31654	37532	23249	37267	34909	1.73059e+36
Har_00027378	cg32030 cg32030-pa	41713	40791	33810	26708	37400	34829	23746	36397	1.72978e+36
Har_00014361	leucine-rich transmembrane protein	42846	37727	31118	31825	43111	36949	20872	32438	1.72644e+36
Har_00036239	cg5783 cg5783-pa	41937	33530	35219	41420	39878	29166	17435	41472	1.72506e+36
Har_00231967	---NA---	41450	37554	24754	30779	38751	27836	36142	37229	1.72133e+36
Har_00026048	---NA---	41525	40365	17888	22222	42417	38759	38810	40435	1.71899e+36
Har_00092655	arrestin domain containing 4	40692	42630	37989	43318	19369	42342	17472	41921	1.71476e+36
Har_00067666	cytochrome p450	41294	34814	36679	36779	37401	18405	35490	35975	1.70445e+36
Har_00094505	tetraspanin 29fb	39374	39737	21960	33246	26382	37298	35933	42156	1.70264e+36
Har_00007071	---NA---	42439	21005	32534	41289	40868	28702	28616	42257	1.69849e+36
Har_00009139	macrophage migration inhibitory factor	33153	40396	30974	26389	36597	39369	33759	31860	1.69635e+36
Har_00016307	otopetrin	43749	43153	30795	17286	43709	43079	37017	24209	1.69578e+36
Har_00235943	---NA---	40892	36824	34034	33370	39180	34587	29347	24930	1.69552e+36
Har_00025317	cytochrome p450	40492	39935	33129	27447	41233	37206	30127	24938	1.69473e+36
Har_00043660	cobatoxin-like protein	37437	43660	28157	18122	33934	43638	41840	32793	1.69453e+36
Har_00192804	---NA---	35734	32572	38801	30512	33703	25364	41676	34479	1.69265e+36
Har_00025678	thap domain-containing protein 9	41265	27473	30572	39947	41401	36516	22607	35738	1.69108e+36
Har_00016954	isoform a	42961	39293	29995	33468	43178	36133	22541	28373	1.69088e+36
Har_00116992	40s ribosomal protein sa(34 67 kda laminin receptor) (colon carcinoma laminin-binding protein)	36863	33032	34921	32432	33629	27677	37365	35149	1.68576e+36
Har_00199447	---NA---	37409	42294	25676	24046	33989	41415	37628	32566	1.68499e+36
Har_00185598	---NA---	41337	36435	25210	38322	39385	32296	22714	40014	1.68215e+36
Har_00021503	chymotrypsin-like protease	41657	35834	42402	23963	41070	37138	43359	16761	1.68125e+36
Har_00093096	glycoside hydrolases	42458	39117	29309	41316	41946	30554	15407	42286	1.67926e+36
Har_00115095	plasma glutamate carboxypeptidase	40630	32868	32577	35971	35593	25795	31371	37224	1.67778e+36
Har_00137435	---NA---	30797	35527	37496	36075	20307	36071	39548	39129	1.67759e+36
Har_00083476	carboxylesterase	43500	43026	21621	34665	42979	41012	16291	41608	1.67602e+36
Har_00186965	---NA---	43200	36725	29050	26048	42429	25240	37210	35021	1.67535e+36
Har_00163503	---NA---	39550	29292	31821	31780	39216	29982	35569	34190	1.67517e+36
Har_00019637	---NA---	39824	27380	36711	35279	41286	19398	39233	37731	1.67417e+36
Har_00003327	aminopeptidase n	43280	38172	34790	41746	43346	37443	11596	37051	1.67313e+36
Har_00002910	carboxypeptidase a	43526	41157	26034	19714	43483	40512	38623	26612	1.6647e+36
Har_00188584	---NA---	39248	35370	24444	37223	38859	23042	36238	40557	1.66218e+36
Har_00019398	cdna sequence	41284	36267	21311	30802	41252	34856	32589	35974	1.65676e+36
Har_00034892	phosphatidylethanolamine-binding protein	35227	33669	31635	26465	33937	36045	36544	37319	1.65657e+36
Har_00075368	potassium-dependent sodium-calcium	43060	43137	43572	31058	43276	43205	41759	8436	1.65567e+36
Har_00097774	cg11961 cg11961-pa	35109	39789	41226	28236	41865	41095	39834	14811	1.65057e+36
Har_00006956	kinesin motor domain containing protein	37675	28436	36589	33383	37946	23021	38611	37280	1.64541e+36
Har_00006385	ecdysteroid udp-glucosyltransferase	40490	40665	35795	35846	35842	32684	19935	33345	1.64515e+36
Har_00058443	ribitol kinase	39889	31283	34839	41610	38170	27696	21475	40050	1.64475e+36
Har_00117655	glycoside hydrolases	40885	37642	25103	35925	42335	34976	23910	33403	1.64132e+36
Har_00074707	isoform c	43265	25985	33793	43583	43576	40514	12937	43281	1.63677e+36
Har_00023685	juvenile hormone-inducible	36669	22590	39788	20182	40816	37555	43291	36989	1.63268e+36
Har_00002722	chymotrypsin-like protease	41972	42839	17374	24000	41805	42567	36732	33255	1.62972e+36
Har_00022669	isoform b	32749	26471	33783	32442	38098	30592	39042	37653	1.62786e+36
Har_00081658	alpha-amylase 1	42073	36187	29499	39219	34956	30496	21461	40276	1.62301e+36
Har_00045861	cg2555-pa	34472	37307	24064	36097	28557	36515	33876	41105	1.62206e+36
Har_00033800	tetraspanin 2a cg11415-pa	31729	40092	41155	33261	26214	40933	42071	20628	1.62151e+36
Har_00027112	---NA---	38377	40265	38669	21516	35933	33845	41378	25039	1.61994e+36
Har_00038960	galactosesoluble 9	35159	31002	33298	39138	33054	24360	36399	38839	1.61697e+36
Har_00108428	---NA---	40347	37733	23120	29217	38993	32573	34160	36226	1.61636e+36
Har_00097679	myo-inositol oxygenase	35439	39399	28658	25309	38002	36707	36424	31387	1.61503e+36
Har_00087417	vitellogenin	40580	39240	22792	33952	38862	34734	24635	39387	1.61389e+36
Har_00084759	isovaleryl coenzyme a dehydrogenase	38198	30112	34580	38996	35530	24946	30141	38920	1.61269e+36
Har_00007485	phytanoyl-dioxygenase family protein	39697	19019	24972	36939	42636	40894	36990	35835	1.60958e+36
Har_00088250	cg3493 cg3493-pa	39232	34483	28197	33797	38560	32461	26291	37850	1.60583e+36
Har_00067908	cuticle protein 4	37745	24688	34891	41381	37101	24141	31988	41647	1.60536e+36
Har_00033801	tetraspanin 2a cg11415-pa	43452	38275	19098	22968	43404	35829	33930	41653	1.60336e+36
Har_00117930	toll-like receptor 8	43172	38717	22361	40862	42357	31114	20135	39503	1.60095e+36
Har_00015242	leucine-rich transmembrane protein	42506	39262	31200	27109	42205	41189	37690	17280	1.59811e+36
Har_00175241	---NA---	39662	31543	28487	39348	39884	24142	28846	40991	1.59659e+36
Har_00086924	lysozyme	41569	24461	22863	32523	41795	32964	36585	41791	1.59264e+36
Har_00164167	---NA---	41068	39966	29888	36333	37113	38239	16983	36966	1.58797e+36
Har_00166831	---NA---	38840	29906	37236	28597	36917	22978	40255	37565	1.58658e+36
Har_00032387	kynureninase	36811	32235	28466	24004	39149	37318	40078	33417	1.58646e+36
Har_00128045	---NA---	36260	38752	24628	30787	37533	37246	28413	37450	1.58482e+36
Har_00209778	---NA---	40740	34008	39301	39358	42253	27549	20004	31749	1.58434e+36
Har_00163329	---NA---	38728	36456	27217	31271	36238	27109	36849	36390	1.58293e+36
Har_00018310	isoform d	43196	39181	26774	35905	42186	34291	20028	33538	1.58092e+36
Har_00193377	---NA---	39245	33422	41339	43545	41720	10320	36916	42079	1.57913e+36
Har_00028973	endonuclease-reverse transcriptase	42200	41239	29989	33887	42198	41783	14125	35821	1.57773e+36
Har_00144326	---NA---	37933	39679	23240	34318	36487	37356	25476	37795	1.57543e+36
Har_00169859	---NA---	37496	33753	34017	32752	36629	29846	35372	28751	1.56767e+36
Har_00196182	---NA---	38708	39970	34024	16083	38018	37142	40661	32224	1.56639e+36
Har_00125515	hypothetical protein [Tetrahymena thermophila SB210]	34734	32781	32741	38337	37291	34483	25155	33829	1.5639e+36
Har_00110401	arystal structure of epiphyas postvittana takeout 1	38633	34398	34210	26872	41028	38496	21302	38038	1.56343e+36
Har_00103777	chitinase	37719	34246	35511	37615	34564	19471	37230	36151	1.56286e+36
Har_00118250	---NA---	43570	40758	23386	22877	43277	38301	34297	28933	1.56269e+36
Har_00017812	monocarboxylate transporter	42400	34409	23485	38830	34215	30160	30236	37574	1.55975e+36
Har_00121616	juvenile hormone binding protein	40081	33133	32773	40998	36504	18370	32549	40037	1.55929e+36
Har_00024032	isoform c	39898	41181	21869	29898	36568	39841	27102	36752	1.55895e+36
Har_00098304	chymotrypsin-like protease	43348	39420	19462	41302	43350	38724	16440	41117	1.55861e+36
Har_00159588	---NA---	37672	40142	24110	21724	37804	41109	37568	33650	1.55608e+36
Har_00021145	muscle-specific proteinisoform d	42959	20009	33085	35023	40997	25509	36821	40570	1.556e+36
Har_00083975	amino acid transporter	34014	28826	34802	40703	37146	36661	22078	37168	1.55209e+36
Har_00115344	trypsin-like serine proteinase	43350	41278	28484	16801	43460	40408	37807	27279	1.55096e+36
Har_00002705	chymotrypsin-like protease	40411	29993	20622	38116	39075	22261	43823	42672	1.5497e+36
Har_00026052	---NA---	40464	32654	31104	40062	40288	29005	19860	40348	1.54171e+36
Har_00019705	---NA---	40747	42685	30442	32011	37747	41447	21219	27375	1.54027e+36
Har_00121915	---NA---	28069	37872	33707	34900	33362	39056	28852	32464	1.52619e+36
Har_00213711	---NA---	41601	31136	28034	29546	37040	32712	31714	37012	1.52589e+36
Har_00025534	tpa_inf: hdc06238	43395	29084	20140	43343	43767	17560	41177	43693	1.52339e+36
Har_00082660	fibroin light chain	42357	37316	32756	38303	41084	35058	15123	35246	1.52248e+36
Har_00072080	protein	42607	39216	23929	34675	40489	24189	31188	35923	1.52125e+36
Har_00027538	myosin light chain kinase	42880	37596	22556	40718	42631	32244	17687	42159	1.51762e+36
Har_00116586	apoptosis antagonizing transcription factor	37123	30340	39857	37963	28061	20600	38340	40179	1.51756e+36
Har_00003963	chymotrypsin-like protease	43214	39802	19836	41839	42485	22386	26858	41514	1.51372e+36
Har_00020927	---NA---	40611	25404	25175	37627	42621	32069	27609	41038	1.51342e+36
Har_00032910	intestinal mucin	41614	31971	30964	43280	42126	42090	36806	12997	1.51228e+36
Har_00194596	---NA---	37604	31579	21334	33467	38355	31442	38020	38862	1.51074e+36
Har_00029985	---NA---	41896	40849	26359	23474	41985	41721	36027	22547	1.50673e+36
Har_00016807	---NA---	31860	40829	40606	38351	13241	37678	40541	36750	1.50571e+36
Har_00085177	vitellogenin	42080	40414	21449	29005	42488	38905	21615	39789	1.5041e+36
Har_00033965	cg6981	43548	39791	25671	42933	43644	39569	10917	41760	1.50359e+36
Har_00071889	ryanodine receptor	42311	38729	36744	28539	41457	32710	25799	24970	1.50112e+36
Har_00027999	golgigolgin subfamilymacrogolgin 1	39323	37346	34721	26430	34704	33775	27872	34088	1.50081e+36
Har_00062373	trypsin-like serine protease	43092	42446	17340	36357	42756	40832	18893	39344	1.4964e+36
Har_00202791	---NA---	37955	33678	27668	32131	37009	31124	31134	36670	1.4944e+36
Har_00030709	isoform b	39372	38596	20892	41641	40243	34156	19987	41116	1.4933e+36
Har_00010591	---NA---	41218	42197	32479	40004	36390	37880	12740	37627	1.49326e+36
Har_00194832	---NA---	37438	28757	34392	39295	35981	22942	33269	37354	1.49256e+36
Har_00118362	elastase 2 like	43792	42415	26729	30180	43791	42165	27711	19455	1.49155e+36
Har_00234847	---NA---	40847	41597	38423	22635	39285	34849	42078	17505	1.49014e+36
Har_00082870	elegans proteinpartially confirmed by transcript evidence	34976	33058	35360	33260	27383	28057	36332	39092	1.48382e+36
Har_00105384	viral a-type inclusion protein	40989	35820	36356	39467	39007	34367	14787	35495	1.48229e+36
Har_00002851	aminopeptidase n	42374	36778	23453	32684	42852	39392	18781	39132	1.48201e+36
Har_00040039	dimeric dihydrodiol dehydrogenase	38427	36395	34410	34768	36641	38165	37492	16884	1.48112e+36
Har_00240578	---NA---	42943	40935	15709	24588	39860	37605	35043	41402	1.47661e+36
Har_00195596	---NA---	43074	38390	33903	17294	42733	33951	37751	27778	1.47507e+36
Har_00086633		42808	30461	42119	42328	41770	10436	36154	40184	1.47225e+36
Har_00004138	acetylcholinesterase 1	34656	36685	37115	29629	26449	32845	35135	34487	1.47166e+36
Har_00122079	---NA---	40258	21183	31103	35214	37374	31327	34811	38622	1.47027e+36
Har_00058938	suppressor of g2 allele of skp1	26848	41835	26544	32850	35777	31390	42392	31511	1.46925e+36
Har_00122327	---NA---	40133	38471	32748	35074	37594	33492	18772	35020	1.46788e+36
Har_00121775	oxidase peroxidase	30285	41407	33124	30254	21945	41016	39171	33111	1.46708e+36
Har_00058126	isoform b	30413	35388	35838	37317	36008	39454	19126	37490	1.46621e+36
Har_00221020	---NA---	39112	27825	24528	31712	39689	30083	36233	40025	1.46574e+36
Har_00060822	ac079131_10 copia-type	35760	29821	41514	40370	35568	15590	39153	37733	1.46408e+36
Har_00088641	carboxypeptidase a	39511	36518	34850	34684	25322	27799	35273	33755	1.46172e+36
Har_00118317	---NA---	42981	41073	19941	31562	42630	35934	22600	37964	1.46031e+36
Har_00197710	---NA---	43414	37380	30911	29623	43029	35353	28253	22820	1.4574e+36
Har_00074379	---NA---	41582	36608	31206	39025	36773	31426	17634	38490	1.45405e+36
Har_00155263	---NA---	40878	36129	29251	40216	37703	22794	27558	35206	1.44859e+36
Har_00023689	juvenile hormone-inducible	43089	32919	19730	40695	42940	20934	32833	42995	1.44519e+36
Har_00088581	lipase	38930	22279	43091	42401	37322	18587	40625	32339	1.44423e+36
Har_00112787	titin-like protein	43169	41106	21341	39269	43201	37663	14784	40368	1.44404e+36
Har_00119379	beta-tubulin at 97ef	36527	39422	35594	25072	34526	38378	36668	23123	1.4437e+36
Har_00030996		35520	30739	28660	42032	42078	36863	16835	41821	1.43639e+36
Har_00026337	alcohol dehydrogenase	39467	28544	26312	37068	40304	25060	31839	40612	1.43498e+36
Har_00055729	short-chain dehydrogenase	42213	43299	19043	31644	41475	43293	20828	34726	1.4304e+36
Har_00120543	synaptic vesicle protein	42664	42477	23490	25294	40867	38634	21576	38895	1.42667e+36
Har_00085172	vitellogenin	42420	20149	29591	27801	42698	39470	30158	39913	1.42638e+36
Har_00051111		43186	38539	27991	29153	42962	31437	33208	23412	1.42611e+36
Har_00227679	---NA---	35329	33550	37128	35502	23940	32447	36131	32516	1.42578e+36
Har_00120468	bel12_ag transposon polyprotein	38622	28165	31787	41526	38222	20926	31694	39077	1.42237e+36
Har_00177587	---NA---	42538	42440	32759	41527	35153	24127	18098	37703	1.4213e+36
Har_00088053	isoform cra_b	36800	37282	28083	28314	35989	33757	35765	29973	1.42074e+36
Har_00113015	---NA---	32159	38521	25290	32696	27842	36384	35690	38307	1.41866e+36
Har_00068239	alanine-glyoxylate aminotransferase	41403	38613	23447	40666	40412	37230	15027	41083	1.41587e+36
Har_00003853	fatty acid desaturase	33986	34255	40857	18736	36233	33679	41011	31727	1.41501e+36
Har_00027709	mitochondrial gtpase (miro-2)	39304	39526	36862	36431	36078	18292	40776	25175	1.41334e+36
Har_00003956	trypsin-like protease	34843	27714	42422	30990	34179	32608	42464	23470	1.41008e+36
Har_00121914	---NA---	35898	30460	36664	30134	37948	27080	33568	33782	1.40781e+36
Har_00157812	---NA---	43762	17942	33381	39288	34908	22140	42063	42020	1.40665e+36
Har_00175191	---NA---	40924	32610	35946	34303	38063	17241	33981	38296	1.40529e+36
Har_00153254	---NA---	41198	38581	22852	27034	40477	36584	27957	34559	1.40487e+36
Har_00113650	---NA---	29327	38565	41959	42184	12923	37027	40386	36313	1.40478e+36
Har_00083907	adhesion-like transmembrane protein	38987	32444	34612	35619	34381	22649	37482	30863	1.40472e+36
Har_00003939	trypsin ia2	42522	39303	19824	40792	42841	38627	15047	41677	1.4025e+36
Har_00080528	5 nucleotidase	42500	39653	12966	27796	43067	41607	33971	37877	1.40039e+36
Har_00111488	sodium-dependent phosphate transporter	41768	33356	41624	40116	37696	12696	37098	33690	1.39153e+36
Har_00104579	sugar transporter	42361	43076	14853	27750	42525	42951	26229	38596	1.39066e+36
Har_00122632	---NA---	35877	33111	34704	28511	33483	28365	36285	34306	1.38958e+36
Har_00061098	cysteine-rich venom	39876	41258	15806	22851	41738	41272	40098	33806	1.38756e+36
Har_00006196	---NA---	37135	39007	20835	27600	35716	38286	35357	34452	1.38746e+36
Har_00233493	---NA---	42839	42084	16017	37917	41933	40135	17856	42012	1.38232e+36
Har_00166281	---NA---	36858	33566	30090	34989	34820	21235	36781	39020	1.38222e+36
Har_00238654	---NA---	41889	40179	25538	32475	38132	20212	35782	35652	1.37241e+36
Har_00034204	ecdysone oxidase	40893	42564	40826	25142	42348	42498	40036	10660	1.37226e+36
Har_00061097	cysteine-rich venom	41720	35481	28783	38907	40262	38531	14831	35876	1.36831e+36
Har_00045161	---NA---	43255	43691	39950	43339	26269	43732	20993	17319	1.36667e+36
Har_00111435	pyroglutamyl-peptidase i	32004	26863	23544	39097	39758	35723	30201	40120	1.36187e+36
Har_00101547		42665	41821	15677	35949	41400	39961	20247	40365	1.35962e+36
Har_00083826	cg5783 cg5783-pa	35750	38769	43076	17797	33704	38820	43705	22362	1.35869e+36
Har_00168525	---NA---	39469	27125	37993	41959	38672	33200	15534	39787	1.3543e+36
Har_00149059	---NA---	39359	28570	31174	30587	39881	38075	35983	23102	1.35343e+36
Har_00002060	peritrophic membrane chitin binding protein	42320	43127	42260	18125	41083	42582	43060	12847	1.3529e+36
Har_00043158	peptidylprolyl isomerase	41149	35072	36710	38143	39675	17799	28411	33267	1.34875e+36
Har_00022895	cu zn superoxide dismutase variant 1	42241	38443	33723	39056	41635	37127	10843	37593	1.34763e+36
Har_00234262	---NA---	35827	34270	28333	31837	34802	35788	30838	31671	1.34722e+36
Har_00104498	beta-fructofuranosidase	35987	41341	35462	41409	15631	43176	27508	33171	1.34534e+36
Har_00092380	glucose dehydrogenase	35621	37636	26324	14318	40535	37540	39823	43716	1.33857e+36
Har_00019580	membrane protein	43615	43400	36430	37387	43537	43497	25027	10952	1.33821e+36
Har_00003170	aminopeptidase n1	43038	42719	35417	40514	41876	40744	11274	26331	1.33618e+36
Har_00029616	tpa:cuticle protein	39281	27683	27934	32028	37528	28870	36030	35174	1.33582e+36
Har_00075347	azurocidin-like serine proteinase	38982	41009	21645	15008	41648	42291	36709	39679	1.33229e+36
Har_00118906	rna binding motif protein 34	39785	37041	25829	36835	36997	16313	37237	42188	1.32933e+36
Har_00219468	---NA---	37325	36836	38839	39601	15208	30474	39897	33962	1.32795e+36
Har_00080247	aminopeptidase n	42372	43556	24102	11368	42927	43664	42721	32747	1.32596e+36
Har_00207975	---NA---	42510	40347	38115	37595	39961	23821	15834	35775	1.32524e+36
Har_00194769	---NA---	34690	25702	32769	34167	35281	25892	37726	38496	1.32435e+36
Har_00227674	---NA---	40707	39084	17850	25217	41535	31138	36021	39693	1.32426e+36
Har_00239275	---NA---	36958	31727	26627	29037	37623	33465	34591	33528	1.32381e+36
Har_00190527	---NA---	39204	36891	37408	33465	34454	18067	36093	32472	1.32088e+36
Har_00176129	---NA---	36118	34338	28909	34658	35428	30936	27696	35018	1.32085e+36
Har_00085433	stearoyl-coa desaturase	42863	36532	26528	38500	42330	37792	12499	41303	1.32077e+36
Har_00002665	chitinase 7	41970	31310	25976	36978	39124	32654	21056	38856	1.31932e+36
Har_00015623	protein	36868	41650	22881	26604	39217	40899	27245	32289	1.31891e+36
Har_00026595	gram negative bacteria binding protein 2	37684	40282	40695	31334	18738	32550	40482	27591	1.31865e+36
Har_00118200	---NA---	41640	35864	26608	20700	43437	41759	35753	24672	1.31607e+36
Har_00080687	alkaline nuclease	43085	34272	16883	38582	43092	36406	21257	40909	1.31217e+36
Har_00008609	mv-orf113 peptide	33680	20487	18512	41676	38790	39942	36348	43688	1.30973e+36
Har_00052902	imp dehydrogenase gmp reductase	42542	40762	27453	41667	42459	40091	9888	39145	1.30694e+36
Har_00112730	juvenile hormone-inducible	41811	42186	33336	18625	19935	33747	41947	42259	1.30599e+36
Har_00018468	ovochymase 2	36524	38270	29990	42887	38999	36631	12070	42116	1.30556e+36
Har_00086108	gag-pol polyprotein	38965	30333	31151	37230	37021	18953	35759	37918	1.3041e+36
Har_00120104	glucose dehydrogenase	38335	36314	32795	27347	39805	41331	17359	36566	1.30377e+36
Har_00011482	high choriolytic enzyme 1 precursor	42092	42715	38448	40613	43059	43130	11638	21436	1.30072e+36
Har_00116770	---NA---	39752	33542	27820	40085	35446	17658	33789	41332	1.29974e+36
Har_00002720	chymotrypsin-like protease	41112	42971	24979	12392	40905	41941	41898	32973	1.29607e+36
Har_00093313	monocarboxylate transporter	42499	40240	12739	32336	42806	37487	27430	41792	1.29587e+36
Har_00223724	---NA---	37252	29526	34678	26179	37026	27997	35998	34738	1.29438e+36
Har_00116907	calcium and integrin-binding protein 1	42052	41289	19289	25848	21159	43383	42854	37982	1.29343e+36
Har_00041104	neprilysinisoform b	41095	38329	23241	37351	37477	25648	25190	38982	1.29058e+36
Har_00046308	chemosensory protein 14	41737	39158	24104	38056	39636	28068	19394	39869	1.28961e+36
Har_00002338	serine proteinase	43236	37013	35208	41157	42179	28526	12019	38439	1.28903e+36
Har_00102982	carboxylesterase	41273	25147	18060	29961	42220	34763	37791	41355	1.28818e+36
Har_00098673	adenylate cyclase	42141	42706	34985	38873	38552	41140	13637	24285	1.28556e+36
Har_00005867	trypsin ii-p29	43020	41742	32269	18909	42824	39628	37117	18624	1.28538e+36
Har_00090015	chromosome 3 open reading frame 59	43317	43023	28967	38006	43397	43083	9527	35143	1.28433e+36
Har_00097665	elegans proteinconfirmed by transcript evidence	42390	31282	36173	24541	42601	27478	36480	25549	1.28431e+36
Har_00006440	lipase	41824	42756	19458	24052	41194	42604	27125	32231	1.2841e+36
Har_00000452	cytochrome p450	35937	43088	34118	29087	36781	43119	29707	17700	1.28146e+36
Har_00184063	---NA---	38795	35363	27361	39580	37963	36164	17327	36136	1.27712e+36
Har_00018595	ankyrin unc44	41437	37861	25753	35171	39344	35320	17571	36792	1.27656e+36
Har_00112795	oxysterol binding protein	39962	41114	14768	23617	39509	39666	36255	39155	1.27483e+36
Har_00030207	viral a-type inclusion protein	30578	32335	29147	37725	42580	40948	36402	18439	1.27235e+36
Har_00011154	dna repair and recombination protein	36298	34493	26292	29847	36750	28880	34881	34978	1.27226e+36
Har_00198023	---NA---	39687	40512	25437	30873	36135	33952	39468	20780	1.27046e+36
Har_00037843	---NA---	29774	14601	40610	39313	39485	37250	33030	37669	1.27011e+36
Har_00001088	bacteriophage t7 lysozyme-like protein 1 (btl-lp1)	42131	31127	23719	29998	41807	32539	28958	34531	1.26928e+36
Har_00061815	sodium-dependent phosphate transporter	38570	40235	30117	27645	36447	37630	26532	26992	1.26906e+36
Har_00002755	trypsin-like protease	42367	43188	18739	31574	42081	43078	20369	31655	1.26538e+36
Har_00217336	---NA---	36966	34186	30101	27929	34489	28780	33338	35982	1.26498e+36
Har_00210964	---NA---	42860	28780	22405	40300	42544	18347	34053	42671	1.26324e+36
Har_00210160	---NA---	34827	27228	33896	31890	24550	31676	40698	38929	1.26288e+36
Har_00031931	pt repeat family protein	42077	40795	20933	29554	41033	37988	21882	34849	1.26228e+36
Har_00046000	cyclin 3	37316	36285	17569	29922	37997	30446	39286	39009	1.26195e+36
Har_00201204	---NA---	38356	36222	22355	26475	34916	33015	39253	33878	1.2605e+36
Har_00059881	cg1443 cg1443-pa	33158	32533	39105	36439	28889	26287	36778	29353	1.26016e+36
Har_00025613	tpa:cuticle protein	42233	39664	13683	38638	41499	38043	24126	37331	1.25925e+36
Har_00055308	serum response factor binding protein 1	35678	43031	31543	28554	37114	43043	32371	17607	1.25902e+36
Har_00057777	aldehyde dehydrogenase 7member a1	41351	33329	19710	33092	40174	32868	27262	38907	1.25899e+36
Har_00054204	---NA---	43035	35317	15349	42348	41790	28510	24722	43226	1.25782e+36
Har_00022767	rna binding motif protein 34	38858	35222	41545	33975	21449	18098	42107	39745	1.25501e+36
Har_00109064	---NA---	36909	29066	36928	39817	39170	36764	18263	30212	1.25334e+36
Har_00204777	---NA---	32171	36965	31501	27890	25842	29944	40788	37924	1.25058e+36
Har_00191486	---NA---	31820	37588	21626	34910	27199	38099	35593	37549	1.25056e+36
Har_00202514	---NA---	40837	37279	29363	39382	41066	39353	11940	36814	1.25053e+36
Har_00078441	sugar transporter	43222	35717	26365	41825	42060	20905	19923	41929	1.25035e+36
Har_00217313	---NA---	41166	41583	33708	17921	40405	39833	35476	21169	1.24986e+36
Har_00019555	carboxylesterase	42329	27413	25539	36179	41508	25489	28476	38683	1.24951e+36
Har_00119117	valyl-trna synthetase	43769	43162	34917	31004	43702	42539	18845	17414	1.24769e+36
Har_00003959	chymotrypsin-like protease	23028	42793	40409	28402	29334	42636	41628	21178	1.24702e+36
Har_00237855	---NA---	37666	33689	38206	37047	28447	16885	37223	38814	1.24641e+36
Har_00051332	endonuclease-reverse transcriptase	36225	29919	31449	37918	34034	19699	35229	40814	1.24587e+36
Har_00124078	---NA---	34941	28713	35246	39739	28831	22291	35652	38681	1.24541e+36
Har_00159063	---NA---	36913	30020	25826	34134	36225	27603	32426	39284	1.24425e+36
Har_00095112	transcription factor protein	33252	29065	34488	36205	29160	24320	36663	39618	1.24307e+36
Har_00135843	---NA---	35392	31094	28310	33050	42110	22946	28796	43339	1.24164e+36
Har_00222952	---NA---	41310	39713	25691	20475	41699	39988	31130	27694	1.24055e+36
Har_00020830	chymotrypsin-like protease	42528	38868	20191	40483	42548	40093	13498	39863	1.24018e+36
Har_00093086	apolipoprotein d	42925	38024	19951	33807	42763	36466	30659	23554	1.23971e+36
Har_00019783	s-adenosylmethionine synthetase	40419	33380	23765	38053	38294	35362	19022	39443	1.23963e+36
Har_00068632	glucose dehydrogenase	42502	43158	40817	35607	26198	39460	10319	43559	1.23876e+36
Har_00120274	oxidase peroxidase	41006	32119	22260	33538	40145	33256	28158	33505	1.23847e+36
Har_00185843	conserved hypothetical protein [Toxoplasma gondii GT1]	42152	31821	27777	36775	39798	18177	31002	40169	1.23434e+36
Har_00194667	---NA---	41814	27161	26093	33904	41479	22349	38157	34690	1.23284e+36
Har_00047449	---NA---	36561	30924	25848	38410	36677	35617	20958	40084	1.23185e+36
Har_00149857	---NA---	38611	33061	24456	31929	36331	30245	32151	34899	1.22896e+36
Har_00110022	antichymotrypsin precursor	38535	38654	24375	38467	35157	28039	23488	37968	1.22778e+36
Har_00223610	---NA---	43441	23643	36753	41391	43545	10413	40993	42258	1.22725e+36
Har_00017636	cecropin-like protein	41744	41659	36951	34145	40175	35935	28257	13702	1.22642e+36
Har_00059936	gag-pol polyprotein	37093	41254	37712	20203	38015	38914	41484	17138	1.22618e+36
Har_00033481	lytic murein transglycosylase	25221	39618	36051	24640	23458	37885	40640	38167	1.22353e+36
Har_00104268	dna repair protein xp-c rad4	35915	29418	30041	33244	34808	27422	33840	35774	1.21925e+36
Har_00139962	---NA---	35632	40956	34175	11656	37137	41462	41932	32456	1.21819e+36
Har_00051108	retinaldehyde binding protein 1-like 2	34962	40619	37330	38742	39333	25198	41820	14298	1.21716e+36
Har_00210584	---NA---	38236	31982	39865	32151	33726	15591	40910	36059	1.21576e+36
Har_00031844	---NA---	32123	29610	33725	38890	33420	21279	36010	38013	1.21439e+36
Har_00118255	---NA---	42154	40004	33964	43679	43620	43465	5917	43161	1.2113e+36
Har_00000715	cytochrome p450	40780	35172	26771	33161	38221	19153	34206	37972	1.21071e+36
Har_00172445	---NA---	36244	35335	28370	32412	34521	26616	29825	37481	1.20955e+36
Har_00016318	---NA---	40205	36033	27969	39848	39733	37158	12929	39213	1.20854e+36
Har_00212322	---NA---	42921	36086	22144	37503	42975	33173	17512	37605	1.20757e+36
Har_00055980	protein	30696	42635	39149	25399	33778	42889	38017	16834	1.20651e+36
Har_00136835	---NA---	37609	38208	26976	33135	34817	30662	22905	38400	1.20605e+36
Har_00222178	---NA---	43542	33415	43793	42746	38545	13885	39877	20699	1.20319e+36
Har_00211099	---NA---	42734	42517	36303	23467	41162	38991	36089	13391	1.20056e+36
Har_00040210	trypsin iib precursor	38764	34061	22751	34199	37369	19753	37623	41991	1.19799e+36
Har_00088156	---NA---	41254	10608	41395	37688	41487	39174	42567	25355	1.19756e+36
Har_00089618	arylphorin precursor	36931	34472	34026	37734	33844	24659	26554	33037	1.19671e+36
Har_00118258	---NA---	43592	40336	34609	43336	43789	42202	5862	41833	1.19509e+36
Har_00137191	---NA---	39633	39177	21582	25360	39340	38250	32314	28914	1.1948e+36
Har_00080484	sugar transporter	37898	26005	24262	37176	37474	32508	27880	39526	1.19332e+36
Har_00237569	---NA---	32853	33910	19780	36868	33180	35775	30083	41028	1.19024e+36
Har_00008839	---NA---	37411	33168	19369	37133	39821	39555	21750	38925	1.19011e+36
Har_00168478	---NA---	42527	30203	38431	40685	43440	8176	38715	42990	1.18716e+36
Har_00079527	death-associated small cytoplasmic leucine-rich protein	39282	13419	31326	34772	40465	36288	35999	39071	1.18587e+36
Har_00014194	snf2-related domain-containing protein	39099	25940	29146	41207	37666	28378	21438	42471	1.18548e+36
Har_00158445	---NA---	39562	35050	37167	39273	34890	18487	25464	35629	1.18445e+36
Har_00097459	glutamic-oxaloacetic transaminasesoluble (aspartate aminotransferase 1)	37370	31138	31413	32961	36158	19705	38557	35751	1.1833e+36
Har_00002311	cytochrome p450	33276	33949	34441	39662	29615	21144	32512	37388	1.17458e+36
Har_00057321	reverse transcriptase	40319	28613	25211	36847	41214	32580	21173	38549	1.17451e+36
Har_00156863	---NA---	30213	22010	20578	34077	40937	37411	38966	42165	1.17336e+36
Har_00066638	unconventional prefoldin rpb5 interactor	34536	39273	24610	22394	32142	38539	38826	32548	1.17012e+36
Har_00209172	---NA---	35179	26641	33068	36860	31685	23240	35747	38885	1.16925e+36
Har_00136757	---NA---	38086	23933	34776	40770	41279	27506	20885	38124	1.16835e+36
Har_00110132	trypsin-like protease	37908	43183	33249	10498	37460	43182	41716	30300	1.16827e+36
Har_00240807	---NA---	40425	39261	18387	37279	40431	36518	18245	39813	1.16675e+36
Har_00185208	---NA---	37128	34647	23785	28664	34915	27623	37283	36945	1.16508e+36
Har_00153366	---NA---	33546	35470	40065	31518	24169	27181	40017	29410	1.16169e+36
Har_00238132	---NA---	33466	41178	21507	38014	33215	39566	19500	40181	1.16012e+36
Har_00021858	cubulin	28847	34758	32491	28412	32503	41039	36932	25432	1.15964e+36
Har_00231042	---NA---	34889	34807	41272	16556	28422	33954	42551	34006	1.15872e+36
Har_00089076	chlorophyllide a binding protein precursor	43285	40821	23310	34524	43513	42839	15309	28543	1.15822e+36
Har_00051023	cg3603-pa	32778	30763	32324	36573	40323	36898	19454	33561	1.15797e+36
Har_00001079	accessory gland protein	37129	24364	37660	25913	39575	25308	40657	32209	1.15785e+36
Har_00119369	---NA---	41987	42901	33818	21920	38312	41876	36281	14875	1.15613e+36
Har_00181365	---NA---	35101	36382	36272	36732	23032	24102	32953	37133	1.15574e+36
Har_00059827	retroelement pol polyprotein	37839	30353	29378	41595	36665	21641	26982	38461	1.15566e+36
Har_00124122	GD14147 [Drosophila simulans]	39335	34895	24715	20294	39786	34497	34968	34973	1.15554e+36
Har_00045627	cuticle protein 1	42587	33262	24622	41285	40804	32600	15048	40068	1.15488e+36
Har_00074151	serine protease	43404	38688	12903	33583	43356	36946	23588	41953	1.15342e+36
Har_00215044	---NA---	38697	39822	19523	28704	33148	36409	29856	37001	1.15133e+36
Har_00120959	cortical granule protein with ldl-receptor-like repeats	40485	31795	33301	37651	36588	17437	29718	37561	1.14935e+36
Har_00186722	---NA---	38571	34745	34114	35477	36002	18342	31125	34472	1.14916e+36
Har_00208569	---NA---	25972	37443	27188	34980	24850	37806	33848	39067	1.14896e+36
Har_00161785	---NA---	37628	34805	24741	31831	34435	30528	29716	35633	1.14805e+36
Har_00225779	---NA---	35015	39311	33353	39764	21301	18297	38297	42095	1.14701e+36
Har_00066837	---NA---	40410	30269	22323	37938	41220	27853	24432	39464	1.14671e+36
Har_00082767	leucine-rich transmembrane protein	43027	32873	17727	42035	40540	18566	34822	41491	1.14614e+36
Har_00016393	protein kinase	39919	41880	21321	18357	43564	40809	39266	25082	1.14567e+36
Har_00229079	---NA---	40685	30472	31082	32564	39797	15767	37918	38371	1.14559e+36
Har_00037382	cuticle protein 4	42007	27851	18319	33314	42691	27419	32883	41642	1.14441e+36
Har_00046323	transcription factor tfiih-	37913	39022	31328	27922	38136	18310	37232	33997	1.14382e+36
Har_00027725	---NA---	36490	32574	19092	41055	39695	40974	20096	37428	1.13976e+36
Har_00239689	---NA---	37801	39192	25580	23627	39966	35998	36704	24104	1.13968e+36
Har_00016669	chymotrypsin-like protease	41223	38426	17325	32152	40503	36643	23112	37650	1.13953e+36
Har_00014140	nucleolar protein	40840	26470	31498	39414	39822	18511	28789	39998	1.13918e+36
Har_00050837	tetraspanin 29fb	39398	41855	23183	37170	38533	41042	12563	40240	1.13605e+36
Har_00133605	---NA---	39482	30869	17851	33285	39492	31238	30941	41096	1.13595e+36
Har_00186599	---NA---	41350	6318	36337	43801	43469	33606	42601	43800	1.13339e+36
Har_00011913	sucrase-isomaltase (alpha-glucosidase)	43535	39239	27534	42342	43670	39830	8209	39852	1.13326e+36
Har_00004807	tpa:cuticle protein	32954	40996	18082	26003	36555	37702	36128	35824	1.13305e+36
Har_00049526	nucleolar phosphoprotein	35912	39347	22318	21820	39292	39126	37836	28297	1.1326e+36
Har_00072062	neutral endopeptidase	35866	42309	32983	19844	34724	41201	39185	20336	1.13229e+36
Har_00227057	---NA---	27602	28580	23545	21247	42520	41934	41880	38414	1.13202e+36
Har_00056475	tpa:cuticle protein	38366	35366	35342	32510	37062	29148	29519	22754	1.1312e+36
Har_00202653	---NA---	37878	37213	31873	37901	33841	32222	15688	38773	1.1294e+36
Har_00015901	obstractor b	38272	32131	32982	36885	37509	28581	18080	38932	1.12889e+36
Har_00118870	cg15080 cg15080-pa	40770	32070	25516	31386	38674	19837	37875	37037	1.12686e+36
Har_00049755	---NA---	42188	42776	19123	26754	39568	42346	27376	26605	1.12674e+36
Har_00061252	flagelliform silk protein	41964	39547	21331	37953	41350	37275	14146	38449	1.12631e+36
Har_00024333	aminopeptidase n	40798	38406	26131	36876	38735	36176	16392	32425	1.12454e+36
Har_00019010	phosphoribosyl pyrophosphate synthetase 1	29057	40274	25993	37482	26125	37262	25181	40217	1.12398e+36
Har_00005356	serine protease inhibitor	37735	35486	32559	27118	36657	29952	35819	24169	1.12379e+36
Har_00038164	juvenile hormone-inducible	28554	37509	38239	39981	14237	29022	39774	41730	1.12294e+36
Har_00043432	oxidase peroxidase	37887	38583	40514	33718	23455	19515	39449	31073	1.12041e+36
Har_00081622	mevalonate kinase	39716	26227	30833	37622	37108	22826	29049	37680	1.12024e+36
Har_00181885	---NA---	40048	35343	31525	38810	41347	18280	22085	38747	1.12005e+36
Har_00065268	viral a-type inclusion protein	42224	38548	20649	25597	42182	31811	25390	38207	1.11985e+36
Har_00011270	isoform a	40471	33978	30745	39718	38233	30780	14688	38576	1.11967e+36
Har_00088144	sodium-dependent phosphate transporter	40123	18589	34452	34073	38477	22852	37511	38746	1.11888e+36
Har_00028638	chitin binding peritrophin-	38121	26990	36175	41695	36922	14309	32709	41720	1.11883e+36
Har_00191782	---NA---	34606	31922	32346	33991	27244	24322	37749	36789	1.11769e+36
Har_00081101	sulfatase-modifying factor 1 precursor	38037	33768	27698	32329	37366	20230	35410	36294	1.11734e+36
Har_00002191	glucose dehydrogenase	43140	42252	34585	19682	42801	39464	33198	16053	1.11688e+36
Har_00036908	solute carrier family 35 member b1	35256	28151	33181	37920	34086	22433	31783	36642	1.11204e+36
Har_00013240	cg30084 cg30084-pf	43161	42176	23987	33790	42408	41008	17030	25448	1.112e+36
Har_00013977	ankyrin repeat and mynd domain containing 1	41705	36136	26183	30596	39765	16825	35646	38589	1.11107e+36
Har_00030848	dna polymerase kappa	39655	29888	31469	26011	39520	35387	24196	33832	1.11062e+36
Har_00116449	isoform b	39396	27427	33080	33127	36763	17816	37911	37765	1.11033e+36
Har_00120344	viral a-type inclusion protein	35568	35702	27105	39403	37792	36444	15042	39514	1.11023e+36
Har_00212370	---NA---	40135	32168	35242	36688	38258	19614	24578	36055	1.11002e+36
Har_00090373	cytochrome p450	41083	28377	39997	23282	41453	28703	39843	21555	1.10933e+36
Har_00055120	sugar transporter	42381	43073	40800	13867	41059	42916	43264	14080	1.1086e+36
Har_00053837	leucyl aminopeptidase-like protein	31974	39021	41940	16329	30327	34549	42135	29334	1.10653e+36
Har_00067179	cg12164-pa isoform 2	38068	33271	37163	30226	38682	28855	35610	19567	1.10648e+36
Har_00120704	---NA---	38408	33088	25374	39568	37358	36249	17015	37523	1.10315e+36
Har_00001988	lipase	28563	29870	38697	42907	42498	41134	10937	40712	1.10264e+36
Har_00081485	sc element binding protein	39225	36917	25418	32861	42908	36621	19930	29106	1.10248e+36
Har_00058507	brct domain protein	40895	22317	37711	41407	39467	12674	36440	42402	1.10144e+36
Har_00027069	---NA---	32292	29716	33347	35011	37838	34670	21603	34604	1.09867e+36
Har_00137836	---NA---	42087	42665	24865	35929	38961	41482	12658	33433	1.09719e+36
Har_00053169	suppressor of sable	41173	39379	33533	34119	19542	39096	34781	22239	1.09624e+36
Har_00215769	---NA---	39730	33436	16856	32728	35351	25617	43571	37908	1.09614e+36
Har_00141295	---NA---	37820	31986	27882	33081	37627	28121	26559	34924	1.09509e+36
Har_00018453	adenylate cyclase	40152	29417	23145	36755	40193	26205	25917	39922	1.09499e+36
Har_00119888	---NA---	41090	35038	18923	34531	39848	34671	23319	36109	1.09439e+36
Har_00220349	---NA---	38361	32509	27862	37897	33798	17501	36062	38913	1.09297e+36
Har_00001696	ribonuclease e g	43091	32356	19146	43145	42537	16427	31105	43566	1.09057e+36
Har_00104606	estrogen sulfotransferase	41445	35642	27164	36312	42892	36482	12100	39439	1.08804e+36
Har_00004503	lipase	37677	37133	30685	39243	31203	38210	14675	36910	1.08798e+36
Har_00117716	aldo-keto reductase	40409	33054	27435	37747	38570	33884	15711	38141	1.08325e+36
Har_00079901	vitamin k epoxide reductasesubunit 1-like 1	39288	36570	33043	35031	37284	34292	15999	31822	1.08256e+36
Har_00047391	synaptic vesicle protein	27071	36439	38356	37296	19124	38622	36415	28482	1.08101e+36
Har_00020792	reverse transcriptase	39741	36044	27424	32299	34070	21102	32400	36558	1.08048e+36
Har_00070576	protein kinase domain containing protein	42228	25869	27643	38545	40667	17707	36744	35074	1.08017e+36
Har_00052705	sodium- and chloride-dependent neurotransmitter transporter	37335	32406	32694	32782	37585	18375	38098	31651	1.07988e+36
Har_00079643		37242	15202	35729	41211	35840	33655	29429	36453	1.07868e+36
Har_00078992	endonuclease-reverse transcriptase	42983	30532	17896	30553	42989	38274	26731	34145	1.07762e+36
Har_00002331	trypsin-like protease	35087	43274	13600	34322	39945	42920	20831	42513	1.07607e+36
Har_00120603	---NA---	39976	30883	34927	38646	38408	22228	19524	38723	1.07558e+36
Har_00175521	---NA---	38635	33063	33546	37183	37316	14018	36541	35316	1.07558e+36
Har_00085162	trypsin-like serine protease	42426	32885	19591	35342	41405	36271	19749	37476	1.07371e+36
Har_00005709	isoform a	25639	34403	32418	26881	22381	35435	42394	41504	1.07259e+36
Har_00116895	endonuclease-reverse transcriptase	39936	37020	33172	39020	38712	19590	19604	37619	1.07027e+36
Har_00022434	pnuts protein	33402	40055	21847	23391	36054	38013	35442	32185	1.06888e+36
Har_00018135	---NA---	32024	40289	30600	22169	34971	39781	38424	22799	1.06667e+36
Har_00216126	---NA---	39901	33769	25002	38233	36190	21296	27721	38717	1.0654e+36
Har_00002322	trypsin-like protease	43028	26096	24915	43115	42996	33983	14164	42678	1.06535e+36
Har_00134607	---NA---	35435	29792	23294	27467	36749	31566	33706	40299	1.06428e+36
Har_00017659	stathmin	36523	37521	27062	36037	40765	39807	19679	24916	1.06335e+36
Har_00207686	---NA---	32923	36984	18266	42380	26388	33086	30176	42774	1.06221e+36
Har_00069988	chymotrypsin-like protease	41365	28199	42994	25608	39017	27163	42713	18232	1.05993e+36
Har_00101841	sodium-dependent phosphate transporter	43124	39213	19144	36497	42557	33393	15396	40971	1.05913e+36
Har_00194907	---NA---	25099	35129	38221	36495	18273	36368	35088	36889	1.05789e+36
Har_00064589	enl af9-related	42294	37919	20848	30349	40638	34724	28163	26193	1.05626e+36
Har_00083533	bacteriophage t7 lysozyme-like protein 1 (btl-lp1)	38874	26953	35001	40786	37329	13019	35587	40812	1.05575e+36
Har_00018706	chaperone protein	28015	23204	39837	39632	33971	33267	32398	28092	1.05562e+36
Har_00026825	ecdysteroid 22-kinase	40739	33907	18224	18562	41768	38007	39267	36236	1.05546e+36
Har_00136632	---NA---	42604	16323	37527	40456	43725	42279	22602	23914	1.05495e+36
Har_00216608	---NA---	40226	27953	42554	29284	40959	30384	42809	14105	1.05295e+36
Har_00170834	---NA---	37121	33776	29117	31441	32394	21478	35612	36964	1.05125e+36
Har_00001898	serine-type	43381	35725	16315	37623	43020	36556	17426	40273	1.04991e+36
Har_00143081	---NA---	41948	36438	25396	38900	39996	31040	14612	37939	1.03924e+36
Har_00046408	calponin transgelin	43311	43186	36162	36590	41662	40904	5959	41331	1.03875e+36
Har_00051186	will die slowly	40030	33328	28090	41104	37801	15676	27080	41867	1.03488e+36
Har_00015343	sorting nexin 13	38584	35908	27702	30285	34542	29289	25293	34788	1.03471e+36
Har_00183429	---NA---	30135	38143	35292	36920	18142	32198	36913	32040	1.03469e+36
Har_00155078	---NA---	38349	24187	39227	23867	39808	21798	41370	33181	1.03438e+36
Har_00205342	---NA---	33541	27414	37144	20003	40192	36373	38704	26710	1.03248e+36
Har_00017344	pol polyprotein	38755	27218	26743	33788	37816	19216	37143	40088	1.0313e+36
Har_00210343	---NA---	33713	39225	17084	24554	37218	35658	39254	35686	1.03125e+36
Har_00119726	proline synthetase associated protein	40536	39320	29321	36874	35960	39020	11867	35911	1.03045e+36
Har_00001829	cellular retinoic acid binding protein	41806	15894	41024	40502	41208	14181	41463	38484	1.02947e+36
Har_00121917	reverse transcriptase	37674	39146	34775	24168	40354	39269	32582	16039	1.02643e+36
Har_00131403	---NA---	38986	31592	26449	30037	36906	29310	30339	31941	1.02569e+36
Har_00109757	---NA---	36703	18975	31162	36425	39488	33479	33406	29374	1.02549e+36
Har_00099657	sporozoite threonine-asparagine-rich protein	32307	40332	16060	27199	36030	40855	31121	39302	1.02476e+36
Har_00110145	---NA---	34812	38690	18407	27373	37406	37559	31271	34365	1.02458e+36
Har_00046467	attacin-like protein	33940	26572	25366	39537	39759	23364	34532	35229	1.02211e+36
Har_00008592	moleskin cg7935-partial	41802	35166	31290	39503	39373	15986	22973	38841	1.02047e+36
Har_00033121	aminopeptidase n	40654	39405	14462	30158	40570	41794	27528	31290	1.02043e+36
Har_00039568	nhl repeat-containing	39545	22695	21870	26320	39849	36245	38415	35548	1.01892e+36
Har_00170031	---NA---	38513	37155	22539	40709	39594	35242	13215	42080	1.01878e+36
Har_00095448	---NA---	38878	22126	29110	40734	40337	32965	19181	39118	1.01768e+36
Har_00058479	beta-tubulin	34730	30236	35586	31114	28489	28155	35841	30432	1.0172e+36
Har_00145351	---NA---	40763	31618	36470	33309	34979	12339	38455	39125	1.0167e+36
Har_00077353	aliphatic nitrilase	38436	31701	26697	32628	38795	33913	24893	29184	1.01444e+36
Har_00126278	regulatory protein cii	36642	24281	28945	23799	33612	34185	35833	40173	1.01374e+36
Har_00038163	juvenile hormone-inducible	40666	40755	25839	31553	41223	39008	12633	36810	1.0104e+36
Har_00128123	---NA---	42648	38979	26904	26247	42556	37109	20219	26946	1.01e+36
Har_00122230	---NA---	41770	41422	18137	32397	39345	38501	21336	30709	1.00903e+36
Har_00008052	retinaldehyde binding protein 1-like 2	36025	38867	27186	30546	21989	38303	32342	31852	1.00885e+36
Har_00197298	---NA---	38375	34538	37274	38419	35369	16894	31356	28363	1.00862e+36
Har_00191842	---NA---	42006	38692	16777	35997	39931	32760	19036	41235	1.00788e+36
Har_00048644	---NA---	43136	42708	19757	38717	41959	38126	11229	39765	1.00661e+36
Har_00001384	aminopeptidase n	42271	42962	41749	17890	39029	41845	42818	10606	1.00599e+36
Har_00000876	cytochrome p450	39383	35253	36215	37903	34000	20812	21379	34887	1.0058e+36
Har_00010000	cg33978 cg33978-pa	37291	37127	19008	35405	37471	31882	23540	38370	1.00539e+36
Har_00176906	---NA---	38557	23380	36015	37264	36923	15542	36013	40165	1.00423e+36
Har_00027544	myosin light chain kinase	43153	34635	26476	42123	42652	19608	17002	42340	1.00351e+36
Har_00221632	---NA---	42857	36330	17854	35697	42153	35988	16288	40916	1.00323e+36
Har_00117917	microtubule-associated protein	33865	33765	36819	43392	22888	16003	34529	43419	1.00317e+36
Har_00006863	granzyme a (granzymecytotoxic t-lymphocyte-associated serine esterase 3)	35238	42457	24869	41713	39539	41630	39430	9956	1.00285e+36
Har_00165256	---NA---	38922	31228	30320	35212	37599	32927	19710	31667	1.00272e+36
Har_00233031	---NA---	40992	32314	33435	38738	38411	13452	30200	37442	1.00239e+36
Har_00013899	cg14692 cg14692-pa	36493	38059	23920	37468	34902	41807	16969	32501	1.00171e+36
Har_00000067	cytochrome p450	40119	36008	16943	33182	40137	36677	22764	36737	9.99846e+35
Har_00017576	rf-150 peptide	41791	38595	18955	16405	42009	38416	37864	32575	9.98342e+35
Har_00142781	---NA---	32745	39403	20771	28083	35144	38091	25981	38103	9.97387e+35
Har_00028829	lipase	42356	39223	23117	41364	41953	38534	9792	39637	9.96756e+35
Har_00089573	isoform e	38163	37587	23611	35629	36292	39512	13912	41372	9.95942e+35
Har_00093005	cral trio domain-containing protein	38725	35541	39514	40057	16412	31262	29916	29770	9.95431e+35
Har_00043661	cobatoxin-like protein	43076	38133	25689	30691	42885	30070	21538	27592	9.9248e+35
Har_00029776	dna repair protein rad50	33266	25155	39104	30298	19937	32196	39959	38948	9.90425e+35
Har_00037518	acyl-oxidase	39772	29071	28878	38108	38412	16977	33503	35589	9.89346e+35
Har_00112561	chymotrypsin-like protease	35257	33460	43593	41444	41482	6716	39491	42166	9.88737e+35
Har_00113172	---NA---	42197	36383	30147	38470	41486	35383	9485	39883	9.88707e+35
Har_00032646	---NA---	33701	34317	21784	29642	31391	33705	35608	35139	9.8863e+35
Har_00221466	hypothetical protein [Cryptosporidium hominis TU502]	38310	25481	33714	37643	36846	32816	18324	36015	9.8856e+35
Har_00120720	transcription factor fet5	41868	37340	18397	35399	40748	33505	18325	38758	9.87224e+35
Har_00161545	---NA---	36171	22347	22367	29696	36638	33813	37802	39201	9.85628e+35
Har_00103431	acidic repeat containing	40918	40151	28200	14378	40724	37871	38402	24965	9.8492e+35
Har_00219506	---NA---	30149	21620	41735	41377	23853	34425	36657	29032	9.83646e+35
Har_00024537	ccaat enhancer binding protein (c ebp)gamma	36854	34187	27056	25543	33470	30525	32973	33434	9.80707e+35
Har_00076814	isoform b	42058	39281	29214	31794	40232	25817	30612	20083	9.79862e+35
Har_00084404	sallimus cg1915-isoform c	42031	27142	28725	42791	39861	11961	33728	43410	9.78859e+35
Har_00026548	firefly luciferase	43338	40596	17410	32008	43515	41103	14745	37831	9.7817e+35
Har_00048974	---NA---	39580	26398	33858	42083	41673	34667	11069	41079	9.77944e+35
Har_00199419	---NA---	27779	38744	26616	27619	22540	36971	39114	37900	9.77369e+35
Har_00165033	---NA---	42419	36582	20891	39404	41879	37466	19549	24914	9.76178e+35
Har_00157962	---NA---	33051	32071	30531	28745	24532	31340	37732	36173	9.76173e+35
Har_00101291	organic cation transporter	41385	31286	17389	40138	41715	36571	16574	42667	9.74926e+35
Har_00216987	---NA---	42126	37458	24347	20633	41406	34398	37560	22958	9.73551e+35
Har_00145956	---NA---	37366	36974	33450	29121	37118	30989	24616	25545	9.73399e+35
Har_00045799	cysteine-rich venom	43031	25273	24357	38226	43393	30700	18457	39079	9.72934e+35
Har_00094430	malate dehydrogenase	37936	21862	31369	35364	38372	20483	35731	37655	9.72925e+35
Har_00013811	surfeit 5	38873	38144	17884	23958	31831	37482	33856	37886	9.72248e+35
Har_00194120	---NA---	37256	27566	31145	18082	40970	28426	40351	35764	9.72046e+35
Har_00031547	kynureninase	26611	35017	35565	14275	39318	40908	35709	35771	9.71958e+35
Har_00031786	diverged serine protease	42526	38952	6906	37086	43200	43199	34429	35638	9.7144e+35
Har_00071436	peritrophic membrane chitin binding protein	43364	16089	40866	13863	43516	32644	43486	39753	9.7062e+35
Har_00101657	---NA---	41528	31534	23724	32499	40404	32153	19747	37471	9.70555e+35
Har_00199253	---NA---	41522	31584	35615	24709	42059	23843	41083	20397	9.69799e+35
Har_00081881	---NA---	37511	32627	38035	40353	32865	20808	23762	31714	9.68039e+35
Har_00001242	circadian clock protein	41493	33876	19989	37522	41053	28114	23143	34373	9.6794e+35
Har_00069605	ribonuclease t2	36879	33943	14323	26661	33133	38824	40263	39085	9.67647e+35
Har_00103299	myosin heavy chain	41540	29628	29300	35582	37964	14469	34705	39498	9.6615e+35
Har_00114459	sulfide dehydrogenase like	31678	33266	31649	29930	23681	25731	39864	39822	9.65574e+35
Har_00079610	juvenile hormone-inducible	39851	30791	19546	38334	39044	30451	21247	41556	9.65144e+35
Har_00089382	selenium binding protein 1	38803	21011	32918	30914	40166	33000	26087	33627	9.64685e+35
Har_00041576	af453824_1antifungal peptide gallerimycin	41921	33652	21574	40472	41397	27150	16862	41285	9.63758e+35
Har_00026069	alpha methylacyl-coa racemase	28024	37238	33289	31365	20286	37378	35058	33238	9.62713e+35
Har_00046658	imp dehydrogenase gmp reductase:region:bacterial chemotaxis sensory transducer	40615	39797	23365	40477	36525	33271	12584	41132	9.61536e+35
Har_00226049	---NA---	36617	29232	38522	36536	34159	12981	38137	37741	9.61489e+35
Har_00104532	glucose dehydrogenase	32670	25893	36074	36364	33541	18232	34735	40752	9.60559e+35
Har_00074714	isoform c	43738	39811	16798	43414	43643	23927	16647	43499	9.60213e+35
Har_00005331	---NA---	42095	28100	29265	26636	41647	23152	34286	31494	9.6e+35
Har_00018540	---NA---	42261	35990	20682	40229	42144	32513	13716	40361	9.59921e+35
Har_00086588	juvenile hormone binding protein	31764	31420	35861	42929	26658	15272	35926	42712	9.59835e+35
Har_00050743	oxidoreductase domain protein	25044	35309	37787	35047	17167	36991	36559	35297	9.59633e+35
Har_00031391	lysosomal acid	36185	36604	42849	42691	41255	41587	19876	11611	9.59328e+35
Har_00000945	cytochrome p450	33837	30334	23279	33288	36823	22088	36347	40778	9.58834e+35
Har_00040837	translation initiation factor 5a	36199	25095	28563	41906	34685	22264	26869	42494	9.58711e+35
Har_00087212	glucosyl glucuronosyl transferases	35813	30607	39489	33572	32013	29525	23619	29495	9.56844e+35
Har_00157847	---NA---	39605	33741	25735	28388	39672	36216	19903	34184	9.54318e+35
Har_00050945	embryonic development factor	33942	26467	26416	32057	29135	30748	34932	40078	9.54099e+35
Har_00032469	trypsinogen y precursor	43357	29375	19126	31040	42880	18037	40693	40085	9.53902e+35
Har_00090255	organic cation transporter	39005	36168	20858	32866	43710	19021	40093	29587	9.53779e+35
(+)E1A_r60_a22		40247	36934	22640	34726	40107	37673	13952	38660	9.52445e+35
Har_00030924	ubiquitin c-terminal hydrolase x4	36861	14295	39567	40686	35722	28072	28005	39956	9.51823e+35
Har_00055328	---NA---	38203	40745	28279	25416	34171	26843	40271	23017	9.51202e+35
Har_00005865	trypsin ii-p29	43256	40141	19801	26981	43501	42694	22847	24162	9.5106e+35
Har_00102993	juvenile hormone epoxide hydrolase	37588	33066	25325	27184	35398	30172	34049	30546	9.50463e+35
Har_00207196	---NA---	40909	36681	29111	36543	39947	32758	15897	28615	9.50237e+35
Har_00048603	galactokinase 1	41309	39848	28353	20970	42254	39378	30303	19240	9.49425e+35
Har_00018801	guanine nucleotide-binding protein subunit beta 1	40078	38223	21770	21007	24047	36027	39958	39107	9.4842e+35
Har_00091322	apoptosis-linked protein 2	40318	32978	24222	37419	37870	34822	16429	36322	9.48321e+35
Har_00162479	---NA---	39066	32271	36247	39076	39731	38220	17071	20487	9.48312e+35
Har_00083596	retinol-binding protein	42027	39274	26842	34477	42427	35805	13614	30002	9.47763e+35
Har_00007489	phytanoyl-dioxygenase family protein	40408	40857	36781	43112	18407	13410	36257	40447	9.47645e+35
Har_00092170	serine threonine-protein kinase rio2 (rio kinase 2)	38808	27505	35215	34659	31800	16670	39770	34461	9.46505e+35
Har_00045467	ribose-phosphate pyrophosphokinase	39070	34219	24184	15152	40656	38561	34494	35715	9.46185e+35
Har_00084782	pnuts protein	37516	39140	35959	34049	20805	18997	39194	33955	9.45639e+35
Har_00028796	udp-n-acetyl-alpha-d-galactosamine:polypeptide n-acetylgalactosaminyltransferaseisoform a	35268	36029	36134	30804	37356	20794	39087	22002	9.4482e+35
Har_00180737	---NA---	34906	39101	28598	28416	26645	29122	37494	29261	9.44223e+35
Har_00005821	inwardly rectifying k	41056	40618	27344	16677	42063	39691	35797	20741	9.42635e+35
Har_00051181	pupal cuticle protein c1b (tm-c1b) (tm-pcp c1b)	41170	38666	28391	31486	38168	27302	22027	28851	9.42363e+35
Har_00002907	carboxypeptidase a	42660	43373	30952	43415	14300	19030	43269	32169	9.41799e+35
Har_00107225	dauer or aging adult overexpression family member (dao-5)	40087	24503	31632	32736	39469	18093	35053	36946	9.40664e+35
Har_00108963	swr1-complex protein 4	33567	30510	25417	32829	28711	28793	34668	38337	9.38899e+35
Har_00157825	---NA---	35364	36574	37549	29764	36978	34707	25547	19808	9.38782e+35
Har_00236702	---NA---	41435	27508	24777	41714	40505	24104	19541	41748	9.3829e+35
Har_00073362	exported protein	43486	40079	33112	41205	43022	27618	9518	34846	9.37094e+35
Har_00089758	aminopeptidase n	42449	41026	26877	42197	41287	42049	6422	42514	9.36182e+35
Har_00219280	---NA---	42712	36742	21462	27374	42823	33918	24779	28181	9.35123e+35
Har_00055717	short-chain dehydrogenase	17927	43384	36864	43326	10900	43472	36442	43486	9.32773e+35
Har_00030160	phospholipase a1	42849	25466	18817	35486	43030	36136	26901	30604	9.32754e+35
Har_00041823	alpha-esterase	43216	42529	23389	25579	42655	42316	25110	18715	9.32687e+35
Har_00051969	mrna cap-binding protein eif4e	39597	36924	20000	28510	37610	30391	27667	35349	9.31935e+35
Har_00118648	isoform c	37854	38576	21050	21303	42176	33851	26839	37126	9.31544e+35
Har_00108133	---NA---	41378	40604	14766	33674	40051	39533	18118	38849	9.3102e+35
Har_00213774	---NA---	40527	39171	14375	36711	38307	31775	21984	41519	9.30745e+35
Har_00151685	af233589_1lebocin precursor	41369	37090	23403	38150	37552	26063	18981	36549	9.30144e+35
Har_00073766	glucose dehydrogenase	38932	36104	37325	38518	28892	15652	27898	36469	9.29758e+35
Har_00109744	dimethylaniline monooxygenase	41243	32214	24009	35686	40504	30859	18558	35193	9.29253e+35
Har_00186868	---NA---	41748	15076	28882	30380	42332	40631	25207	38770	9.28282e+35
Har_00066464	macrophage migration inhibitory factor	38546	28747	30220	34911	34113	23246	25778	38842	9.28213e+35
Har_00068306	pyruvate carboxylase	35941	22843	39742	31515	33992	16883	42343	37137	9.27951e+35
Har_00036181	cysteine peptidase active site-type peptidasecatalyticibonuclease h fold	21380	21070	26717	31756	36471	41586	40564	39447	9.27546e+35
Har_00112560	chymotrypsin-like protease	42343	42467	14011	18284	43834	35602	36256	35572	9.27144e+35
Har_00196434	---NA---	40303	39391	26418	38521	36215	27179	16678	34957	9.27111e+35
Har_00186638	---NA---	36683	37320	38742	38780	28686	29298	18662	28733	9.26923e+35
Har_00018470	ovochymase 2	42517	43324	30992	13850	42300	43356	40285	15866	9.2681e+35
Har_00025741	cg3884 cg3884-pb	43554	37191	29002	41160	43648	42398	6106	42398	9.26363e+35
Har_00162752	---NA---	40991	37071	26426	29243	37415	18716	34470	32677	9.26229e+35
Har_00107868	calcium-transporting atpase sarcoplasmic endoplasmic reticulum type (calcium pump)	40418	37119	37983	41553	35943	17782	18535	32991	9.25435e+35
Har_00007251	leucine-rich transmembrane protein	34226	33428	26391	37964	36836	38422	14159	40236	9.2426e+35
Har_00127672	---NA---	40776	33461	22046	39698	38921	19568	24777	41000	9.23857e+35
Har_00075939	---NA---	39312	35833	32338	35937	33833	21617	25177	30610	9.22713e+35
Har_00085283	larval visceral protein h	24681	41941	24732	33951	42690	35178	40478	17459	9.22463e+35
Har_00084246	amino acid transporter	24368	31274	40463	34774	19215	30619	40377	36198	9.22075e+35
Har_00173107	---NA---	33992	30370	35154	36003	24203	24789	33956	34626	9.21684e+35
Har_00093694	trypsin-like serine proteinase t26	40917	34218	25003	41274	40419	23007	16297	42066	9.2111e+35
Har_00212412	---NA---	40313	35601	18192	22027	23967	37976	40669	43235	9.20375e+35
Har_00033921	chromosome 11 open reading frame 46	37565	30108	37182	34902	33695	21790	29020	29414	9.19862e+35
Har_00085358	isoform b	38773	32682	20857	37018	28473	38138	20718	41781	9.19646e+35
Har_00003486	lysozyme	39007	22303	37266	37611	38426	12113	40533	39791	9.15385e+35
Har_00044248	---NA---	40256	37572	26566	42273	37636	28971	11892	41464	9.13224e+35
Har_00124658	---NA---	41012	32224	33978	33811	40006	26547	17080	33084	9.11156e+35
Har_00168458	---NA---	39278	26418	37008	37957	34584	14153	35262	36194	9.10551e+35
Har_00237576	---NA---	41962	39523	20542	19868	40256	31058	34322	31303	9.09213e+35
Har_00106651	endonuclease reverse transcriptase	35397	37881	21272	21350	35750	36933	35676	31673	9.08553e+35
Har_00061485	tetraspanin e118	43289	35645	14894	40692	43262	34058	15632	42081	9.06406e+35
Har_00103863	carboxylesterase-8 variant 2	40188	42089	24802	29023	39443	41091	19380	23690	9.06003e+35
Har_00079615	juvenile hormone-inducible	42394	34799	17975	41305	42237	36812	12735	41679	9.03944e+35
Har_00197129	---NA---	42159	36217	25849	28099	39927	36291	21168	26571	9.03838e+35
Har_00170852	---NA---	32941	37104	20937	20010	33418	38959	37071	36550	9.03294e+35
Har_00141694	---NA---	37323	30085	21811	36923	35337	29322	24854	38777	9.03011e+35
Har_00034341	dna directed rna polymerase ii polypeptide d	41734	27630	24226	27791	41386	21312	35394	37250	9.02798e+35
Har_00218018	---NA---	42785	32103	25905	41876	42464	14878	22586	42413	9.01757e+35
Har_00071006	sensory neuron membrane protein-1	37045	41602	22014	42899	42450	41690	8098	43223	9.01555e+35
Har_00002200	aminopeptidase n	18983	38680	42006	32946	22937	43652	43537	20335	9.00759e+35
Har_00144173	---NA---	39316	27640	31969	36790	38678	16441	27008	41002	9.00028e+35
Har_00024034	isoform c	39360	29994	27707	36001	37502	23642	23564	36527	8.9866e+35
Har_00012490	rhea cg6831-partial	30352	29761	25534	18330	40433	40127	38329	34163	8.98198e+35
Har_00118700	gag-pol polyprotein	42410	39343	22089	38644	41187	39743	9742	39512	8.97412e+35
Har_00003416	chymotrypsin-like protease	42102	30132	30555	41522	39567	23142	15382	39578	8.97205e+35
Har_00013132	glycosylation related family member (gly-6)	37988	39785	24432	22360	31078	38101	36777	24918	8.95933e+35
Har_00005270	death caspase-1	41991	40061	17724	25550	38277	37314	22849	36027	8.95644e+35
Har_00073263	mucin-associated surface protein	32016	17876	35332	41635	33199	20959	36189	42225	8.95171e+35
Har_00100881	chymotrypsin 1	43142	42820	32675	13840	43297	43142	38195	15018	8.95108e+35
Har_00208168	---NA---	42580	41499	18611	13428	43194	43790	33951	31519	8.93815e+35
Har_00098851	odorant-degrading enzyme	40528	36470	27475	29984	42751	41778	43842	9362	8.92629e+35
Har_00189943	---NA---	39377	32240	32698	36769	37786	33650	19619	23432	8.9216e+35
Har_00003491	lysozyme	41425	36520	25244	36550	40554	33758	12696	36763	8.91922e+35
Har_00007399	isoform c	29882	36422	21653	19915	35509	42566	37014	33969	8.91912e+35
Har_00037121	tpa:cuticle protein	42298	14310	41046	42583	41729	24931	21869	37029	8.91282e+35
Har_00116227	sarm1	40309	38127	28297	38425	35014	20708	21585	34033	8.90064e+35
Har_00007300	polyprotein	42654	34456	18681	39367	41556	30879	16362	39204	8.89653e+35
Har_00061633	sporozoite threonine-asparagine-rich protein	39652	28982	23181	39125	38089	26453	20960	40334	8.87804e+35
Har_00059394	glucose dehydrogenase	43123	33381	21940	30837	43144	30721	19560	35137	8.87169e+35
Har_00113739	argonaute-2	41774	36200	20764	30419	41246	37020	18285	33240	8.86431e+35
Har_00098369	solute carrier familymember 4	39407	35070	16450	25849	38685	35620	31284	34977	8.86054e+35
Har_00232079	---NA---	35847	40588	23634	19001	38289	38876	36182	25166	8.85577e+35
Har_00061497	chymotrypsin-like protease	35431	38714	14123	20008	38579	36430	39630	41019	8.85526e+35
Har_00084786	isoform a	43524	40541	21327	33232	43223	34028	18466	26071	8.85506e+35
Har_00079239	aliphatic nitrilase	41017	28832	31128	33923	34238	17754	36796	31678	8.84804e+35
Har_00197561	---NA---	38528	26042	29083	40128	33829	16939	32292	40777	8.83537e+35
Har_00049609	transcription factor	41560	29016	34788	32566	41195	24407	27421	23446	8.83116e+35
Har_00075971	zinc finger protein 514	38179	30052	30953	37851	35143	27718	18235	36979	8.82957e+35
Har_00112392	carboxylesterase-8 variant 2	43134	33191	29046	33165	42416	13475	27682	40458	8.82809e+35
Har_00011725	equilibrative nucleoside transporter	40072	33995	35670	39699	28078	20264	24331	33055	8.82729e+35
Har_00019303	tetraspanin 2a cg11415-pa	41804	32756	31716	41037	41520	37651	9796	32316	8.81989e+35
Har_00116932	eukaryotic translation initiation factor 3 subunit (eif-3)	22604	35034	42010	35817	23179	37692	41271	20521	8.81666e+35
Har_00189122	---NA---	31188	35619	14047	29222	39537	40381	32091	37640	8.7938e+35
Har_00061954	glucose dehydrogenase	37108	39464	28211	28326	37228	27868	33542	21590	8.79204e+35
Har_00125005	---NA---	35483	35816	24496	31923	37802	20388	34021	33726	8.78815e+35
Har_00067511	otopetrin	43694	41005	17732	42209	43693	38390	9262	42176	8.78661e+35
Har_00009439	macrophage migration inhibitory factor	38266	36078	32768	22674	24810	30484	38856	29144	8.78496e+35
Har_00003425	trypsin-like serine protease	42190	42957	17098	21315	40767	42382	33467	23001	8.78472e+35
Har_00116908	calcium and integrin-binding protein 1	43347	41090	21461	43004	41829	19505	16540	39586	8.78121e+35
Har_00034647	growth arrest specific 8	38225	28330	32197	32272	36965	15519	37629	36142	8.77859e+35
Har_00031831	nucleolar protein 14	42183	39369	34180	39621	41562	33377	11091	25357	8.77408e+35
Har_00057890	nad-dependent deacetylase sirtuin-4	41249	33303	21604	29363	42558	31339	22724	33206	8.76999e+35
Har_00119006	---NA---	31275	33508	39882	40028	38870	9706	37428	37093	8.76254e+35
Har_00034183	---NA---	31257	24119	37762	27621	23110	30025	41301	38866	8.75819e+35
Har_00099132	malate dehydrogenase	38494	32209	27854	33954	34883	16781	33986	37533	8.75576e+35
Har_00001586	serine	40196	34214	30356	37535	36899	34560	13820	31689	8.7513e+35
Har_00071302	50kda lectin	41771	38669	35820	29918	35147	18066	37461	21223	8.73841e+35
Har_00038476	transmembrane emp24 domain-containing protein 7	37372	27320	36692	38276	34189	13779	35038	36896	8.73268e+35
Har_00031519	lipase	38296	39120	30268	28748	40227	37631	28847	15338	8.73125e+35
Har_00090944	muscle lim protein	40071	34653	30653	39207	37824	27742	15441	32290	8.73085e+35
Har_00038825	chitin synthase	39402	43477	43137	10992	40187	43393	42217	14592	8.72593e+35
Har_00209558	---NA---	34776	31934	29136	31422	36688	40641	15888	36206	8.72037e+35
Har_00120736	choline o-partial	39478	37398	25585	32322	27603	25824	28422	35183	8.70271e+35
Har_00206316	---NA---	35186	38280	25720	31679	38923	34932	15249	38217	8.69585e+35
Har_00097182	isoform a	43523	38146	21890	32872	43410	32874	14825	34395	8.69305e+35
Har_00006285	rbd protein	38420	24510	30538	34504	37500	19312	35127	34437	8.69232e+35
Har_00044301	nidogen isoform b	38136	22810	21503	29787	39392	31771	31958	38967	8.68364e+35
Har_00063924	misexpression suppressor of	37302	26229	35668	39511	35401	17750	25449	39365	8.67972e+35
Har_00118058	metaxin 1	29353	30158	27470	20873	38141	35886	36988	33773	8.67853e+35
Har_00037945	myosin vii	39256	39736	26556	29309	38708	34205	25669	21025	8.67539e+35
Har_00002567		42967	42899	42336	42168	43749	43114	11268	12395	8.66872e+35
Har_00045486	chloramphenicol acetyltransferase	41458	25020	28833	40818	39924	15413	27861	41317	8.64737e+35
Har_00118223	glycoside hydrolases	39141	29299	30159	35379	37204	15331	32557	38023	8.63969e+35
Har_00214846	---NA---	42432	31096	17106	30406	42157	29991	24461	40683	8.63483e+35
Har_00001876	aminopeptidase n	32773	34611	24656	30520	37398	15962	38813	43660	8.63444e+35
Har_00200220	---NA---	38661	31253	38293	33648	22459	18360	36150	37191	8.63083e+35
Har_00078766	anionic trypsin-2	43152	43575	33457	13758	42151	43441	40206	13542	8.62903e+35
Har_00219115	---NA---	38915	18693	34571	40650	36924	14436	37297	42442	8.62569e+35
Har_00053258	isoform d	37961	37150	20646	32474	40876	34486	16728	38680	8.62402e+35
Har_00048263	3-hydroxybutyrate dehydrogenase type 2	38397	43378	33161	10302	40655	43647	42970	19869	8.62037e+35
Har_00223761	---NA---	38536	29140	22865	32913	40097	34096	19003	39257	8.61885e+35
Har_00029138		42000	40721	28608	23462	42664	41308	23327	18259	8.61692e+35
Har_00033963	cg6981	43623	39160	41534	20884	43612	43057	41264	7505	8.61683e+35
Har_00191304	---NA---	36918	30610	25410	32428	39065	30888	23461	32683	8.61534e+35
Har_00108378	kuzbanian-like cg1964-pa	39991	34286	15857	16584	41180	38957	38280	38858	8.60426e+35
Har_00202649	---NA---	36658	18545	31292	40724	35291	26750	26073	40336	8.60104e+35
Har_00119143	---NA---	40594	22816	28884	39284	41814	32208	15515	39083	8.58222e+35
Har_00143417	---NA---	37953	41172	22401	28332	24274	25575	37510	37117	8.57175e+35
Har_00100612	gram negative bacteria binding protein 2	33432	18748	42029	36477	28044	25046	41889	30307	8.56854e+35
Har_00073489	beta chain spectrin	38133	31237	30690	28658	20455	33878	42050	28065	8.56764e+35
Har_00225247	---NA---	35638	19601	32859	30445	39435	32950	26845	35121	8.5611e+35
Har_00175858	---NA---	39977	36686	18831	18098	40657	34601	34850	34883	8.54782e+35
Har_00071416	isoform a	35892	22799	35767	23478	24407	31067	41326	39678	8.54366e+35
Har_00005048	light chain 4	29077	34079	38723	23201	27869	35519	41202	23520	8.53984e+35
Har_00077167	novel krab box and zincc2h2 type domain containing protein	39487	42445	25348	23065	37479	41172	29344	19227	8.53097e+35
Har_00084011	three prime repair exonuclease 1	42470	24037	30564	31445	41427	15181	39674	34835	8.52766e+35
Har_00022500	2h2 type family protein	41358	35961	24466	35481	37494	30119	17906	32663	8.52721e+35
Har_00057701	---NA---	37358	27528	21901	34001	39296	27764	25504	40015	8.52659e+35
Har_00002971	carboxypeptidase a	41031	31437	29522	39635	41074	31855	16803	25696	8.52658e+35
Har_00036101	wrky transcription factor	32977	37700	22311	30309	36967	37150	21666	34086	8.5265e+35
Har_00169433	---NA---	40323	39361	25097	41215	25086	16762	30389	40644	8.52641e+35
Har_00092111	isoform b	36112	31646	33326	35060	31455	16381	36979	33508	8.5251e+35
Har_00156786	---NA---	33133	21006	33018	35053	34739	21678	35975	39019	8.51517e+35
Har_00020536	tyrosine-protein kinase	39830	34239	38392	17990	37907	18135	38560	34045	8.50023e+35
Har_00064768	aminomethyltransferase	41481	23282	20366	41471	39321	35844	18539	39862	8.49584e+35
Har_00026692	neutral endopeptidase	36850	23543	42383	37952	27648	14701	41806	35793	8.48737e+35
Har_00084233	type iv collagen	39747	34242	25695	33469	37643	20927	25220	36442	8.47409e+35
Har_00227155	---NA---	35917	31910	32468	39835	33748	35076	15256	31643	8.47078e+35
Har_00102818	glucosyl glucuronosyl transferases	38268	38187	26120	12201	33845	33148	38928	41609	8.46294e+35
Har_00239654	---NA---	38540	36522	34795	37348	27410	17353	25830	37652	8.46148e+35
Har_00060885	ankyrin unc44	41603	41261	26133	37430	37442	33156	11729	34591	8.45705e+35
Har_00136032	---NA---	35231	25370	25077	40033	36829	24239	26160	40358	8.4569e+35
Har_00227210	---NA---	36146	31210	21280	39200	39158	35093	16654	39212	8.44482e+35
Har_00233514	---NA---	40165	36357	21057	13793	41588	39430	32238	37654	8.44238e+35
Har_00115685	retrotransposonty1-copia subclass	41914	36353	19101	32318	41756	34955	17296	35530	8.43663e+35
Har_00040685	antichymotrypsin precursor	40373	17636	32586	30181	39613	22182	39952	34296	8.43094e+35
Har_00077515	enoyl-hydratase precursor 1	33469	28552	34325	35923	21723	24896	34349	38506	8.42858e+35
Har_00084864	myoinositol oxygenase	40584	32128	31587	33877	39375	18155	24834	34019	8.4263e+35
Har_00034782	---NA---	38885	38589	16601	24389	37586	37392	28320	34818	8.4193e+35
Har_00226234	---NA---	42841	40318	15814	33291	42818	39612	13486	40459	8.41547e+35
Har_00219153	---NA---	33396	43195	40978	41150	37717	43597	13406	15692	8.41433e+35
Har_00087064	lethalk08015 cg10228-pa	38008	38974	23393	35988	35864	37009	14266	35620	8.41116e+35
Har_00023959	phosphoenolpyruvate carboxykinase	35963	38551	35205	35921	29053	38002	14098	30755	8.39296e+35
Har_00159466	---NA---	24648	38384	36556	33334	16303	33987	38501	34114	8.39002e+35
Har_00097933	viral a-type inclusion protein	42153	28881	25870	32001	42234	20583	24963	38330	8.38315e+35
Har_00035905	reverse transcriptase	10275	37847	41388	31526	38343	42970	33026	30314	8.36965e+35
Har_00163636	---NA---	36508	34834	37502	32797	29613	16783	33569	32062	8.36683e+35
Har_00029766	heavy polypeptide 200kda	43469	33539	21758	37720	43375	20331	20893	37930	8.36185e+35
Har_00107221	cg12164 cg12164-pa	38315	38446	33982	34968	32767	31512	22463	20553	8.3444e+35
Har_00215479	---NA---	41996	14443	38505	35741	40223	18640	35328	37737	8.34365e+35
Har_00088093	cg14868 cg14868-pa	31517	34868	21149	23107	29849	38734	33870	39627	8.33362e+35
Har_00036072	cg4806 cg4806-pa	32280	39202	30541	17450	33569	36843	40557	24627	8.33089e+35
Har_00050909	peptidoglycan recognition protein c	41053	38823	21982	20740	38188	33856	34987	25307	8.31802e+35
Har_00121283	keratin associated protein 5-4	34354	43478	38105	16988	35000	43410	41895	13511	8.31531e+35
Har_00130470	---NA---	41906	36504	22327	34777	41221	28582	16462	36063	8.30797e+35
Har_00048611	reverse transcriptase	38451	31467	21137	36242	39311	28557	21594	36973	8.30736e+35
Har_00123832	---NA---	36619	26062	30079	34596	36708	26480	27915	30812	8.30309e+35
Har_00024254	pyrroline-5-carboxylate reductase	37466	36032	19327	37769	36441	33195	18555	37519	8.29852e+35
Har_00117366	---NA---	38131	26983	37593	40117	39747	11029	35261	34593	8.29712e+35
Har_00193087	---NA---	36953	18851	14931	37193	41632	35473	35572	40789	8.28916e+35
Har_00078534	---NA---	34201	32207	40516	40542	14822	17857	41256	41942	8.28652e+35
Har_00017323	eukaryotic translation initiation factor 3 subunit (eif-3)	41066	35647	26970	34357	40098	32528	15134	30928	8.28108e+35
Har_00083152	immune inducible protein	40245	37375	29822	37090	40628	37910	13015	24815	8.27607e+35
Har_00211268	---NA---	38944	36920	38912	38851	39523	9911	31055	31277	8.27012e+35
Har_00223631	---NA---	30151	19775	37804	40466	40784	38533	18892	30512	8.26261e+35
Har_00019071	cg33964 cg33964-pa	39822	18751	32118	35182	39093	18609	33832	39766	8.25806e+35
Har_00147145	---NA---	41959	42687	27375	18544	38715	41326	34630	16390	8.25681e+35
Har_00001774	chitin deacetylase 1	37300	20147	34232	40203	37518	13785	37916	40656	8.24525e+35
Har_00209189	---NA---	33564	32090	18814	24348	36197	34903	37577	35181	8.2405e+35
Har_00215651	---NA---	36717	40723	33724	15482	39530	17943	39083	38030	8.23018e+35
Har_00109688	---NA---	35901	24210	23926	26108	38616	27440	38244	37390	8.2265e+35
Har_00023564	stage-specific s antigen homolog	41342	33447	23669	40157	38342	22846	18629	38342	8.22317e+35
Har_00201931	---NA---	24441	30583	37262	33415	32824	34609	28778	27021	8.22147e+35
Har_00002054	unknown [Helicoverpa armigera]	43819	40607	40015	16190	43801	38810	39017	10749	8.21831e+35
Har_00011609	---NA---	33302	31633	38230	41744	25521	23472	21289	38312	8.21385e+35
Har_00021680	chitin synthase	42472	39955	29922	24141	40703	37639	24606	17770	8.21131e+35
Har_00071304	50kda lectin	40326	41203	24012	20155	41154	39201	34510	18336	8.20888e+35
Har_00072239	cobatoxin-like protein	43413	36701	17721	41167	43282	36770	10876	40779	8.20431e+35
Har_00002344	chymotrypsin-like protease	41641	43030	21689	13851	40780	42964	35626	24401	8.1986e+35
Har_00053908	mitochondrial ribosomal	37567	39351	24687	26564	39213	38307	22975	24503	8.19798e+35
Har_00098721	membrane-associated lps-inducible tnf alpha factorprotein	28468	30622	34413	38697	20310	21191	39895	41123	8.197e+35
Har_00092958	synaptic vesicle protein	39566	30777	19522	34329	39156	18921	33817	40066	8.19195e+35
Har_00085470	split ends cg18497-pa	42286	28852	21428	32294	42959	41725	14004	38638	8.18829e+35
Har_00071351	---NA---	40557	37544	27220	32920	41938	39360	36886	9855	8.1872e+35
Har_00226006	---NA---	41107	39075	26746	38921	39476	40406	14265	21506	8.18216e+35
Har_00079985	acyl-delta-9 desaturase	42614	41692	17476	32182	41410	40773	13877	34948	8.18193e+35
Har_00045324	leucine-rich repeat	39728	37710	22244	34490	36791	33210	19618	29679	8.17662e+35
Har_00054351	cg3777-isoform b	34121	28618	35936	29336	32981	16876	40029	35642	8.17451e+35
Har_00012197	phosphoribosylamine-glycine ligase	41659	37963	19923	28726	41234	34636	20775	30421	8.16953e+35
Har_00054410	carboxylesterase	42399	30076	27540	41300	40716	22093	14923	41919	8.16162e+35
Har_00065947	---NA---	38398	35718	36922	29293	34232	29776	23422	23041	8.1596e+35
Har_00069501	endonuclease reverse transcriptase	37382	26892	23054	34373	33365	21734	35246	40039	8.15217e+35
Har_00119953	guanine nucleotide-binding protein beta 2	36813	25421	24330	32142	36551	22707	35850	37387	8.141e+35
Har_00088115	adhesion-like transmembrane protein	34616	33006	22103	41124	36733	35585	14915	40207	8.14075e+35
Har_00050459	translation initiation factorsubunit	36630	39003	25825	27183	34162	38039	20105	31036	8.13233e+35
Har_00151424	---NA---	38155	37785	26412	32380	29249	28390	24363	32596	8.13056e+35
Har_00000332	cytochrome p450	33733	37442	23813	28534	36055	37730	31179	22304	8.11873e+35
Har_00068863	epsilon-trimethyllysine 2-oxoglutarate dioxygenase	42927	29547	25629	34286	42680	17440	24194	40448	8.11835e+35
Har_00046657	imp dehydrogenase gmp reductase:region:bacterial chemotaxis sensory transducer	31829	18516	41012	39075	34184	15675	40277	39798	8.11202e+35
Har_00049273	cuticular protein 67fb	32613	12048	38030	41920	43186	40186	21088	35371	8.10875e+35
Har_00081395	plasma glutamate carboxypeptidase	41448	26685	21158	16890	42054	36820	37786	34987	8.09103e+35
Har_00111800	eftud2 protein	41013	36469	17091	20396	41216	33769	37838	29463	8.08997e+35
Har_00014649	dauer or aging adult overexpression family member (dao-5)	29097	24639	34420	40801	26616	28375	24989	42500	8.0755e+35
Har_00014863	alkaline nuclease	35342	18081	34164	35868	41917	40355	16543	36825	8.06927e+35
Har_00127397	---NA---	41620	30982	30943	37469	41274	31529	18543	22346	8.06144e+35
Har_00064590	enl af9-related	40438	39190	16926	37142	35715	31341	17980	40125	8.0455e+35
Har_00084865	myoinositol oxygenase	42079	36155	25736	36150	41328	33713	13610	29965	8.04262e+35
Har_00094113	trypsin-like serine proteinase t26	43546	16941	39354	39665	43606	18455	24948	34709	8.02457e+35
Har_00141841	---NA---	33947	24960	33716	35294	22980	22802	37940	39894	7.9967e+35
Har_00083713	cg2608 cg2608-pa	41399	34923	22874	30930	38594	19959	27524	36865	7.9948e+35
Har_00215211	---NA---	43618	42031	37791	21138	43695	42213	32716	9030	7.9802e+35
Har_00019360	lipase	42878	40257	24938	32776	42493	38104	13689	25518	7.97994e+35
Har_00036361	glucosidase 2 subunit beta	38964	28669	34227	40975	37657	30459	18949	23435	7.97951e+35
Har_00098062	isoform d	43182	28026	21956	37050	43170	27070	18453	37536	7.96876e+35
Har_00211248	---NA---	43078	37623	26610	29381	42310	24669	24588	24484	7.96197e+35
Har_00193765	pt repeat family protein	33222	33950	32255	39178	23369	20043	35858	33226	7.95375e+35
Har_00009354	heavy polypeptidecardiacalpha	42249	31962	18895	40822	42816	39257	10679	42493	7.94443e+35
Har_00226368	---NA---	40184	38360	34622	21636	36815	35755	22022	23710	7.93617e+35
Har_00177370	---NA---	41611	34553	27875	33154	38821	17593	26794	32617	7.93109e+35
Har_00032456		43130	38578	21123	38915	42844	8982	35635	42281	7.93007e+35
Har_00217450	---NA---	37127	32386	21306	26433	35578	27986	29354	40058	7.9282e+35
Har_00236704	---NA---	36466	15868	20260	25779	40244	39105	38451	43251	7.90957e+35
Har_00212772	---NA---	38919	26116	23156	31459	37317	23299	32983	37243	7.9078e+35
Har_00103735	ubiquitin protein ligase e3 component n-recognin 7isoform 3	35365	37473	25331	23403	36591	33194	24407	33954	7.90779e+35
Har_00024166	apolipoprotein	40240	35915	17923	39455	39835	35474	13925	39313	7.90593e+35
Har_00004447	multi drug resistance 50	40970	32953	31804	34474	39894	10083	35012	37907	7.90256e+35
Har_00011541	serine protease inhibitor 4	25579	38440	30072	25695	24167	35812	35324	34004	7.89822e+35
Har_00003211	aminopeptidase n	43652	43304	28622	37847	43502	43622	12107	16780	7.89418e+35
Har_00238703	---NA---	40312	34640	17933	24868	39963	34637	22620	40477	7.89233e+35
Har_00056438	mki67 (fha domain) interacting nucleolar phosphoprotein	35758	32981	40387	34891	28605	11668	39245	36248	7.8904e+35
Har_00202522	---NA---	41556	38866	21283	30744	38172	35841	17197	31659	7.87176e+35
Har_00031634	retinol-binding protein	41102	41938	16542	29913	39762	37454	16434	37604	7.84987e+35
Har_00163326	---NA---	39209	39112	24685	31489	34783	31540	21214	28281	7.84574e+35
Har_00108648	isoform a	37770	34457	24727	34468	28000	26144	25654	37632	7.83889e+35
Har_00217446	---NA---	36227	18268	35758	34533	33366	17368	40717	40619	7.83231e+35
Har_00022571	nucleolar and coiled-body phosphoprotein 1	42950	34232	30699	33848	41920	16189	22894	32978	7.8278e+35
Har_00095721	enolase-phosphatase e-1	40629	28393	30046	19797	40857	28471	40069	24474	7.82737e+35
Har_00118664	---NA---	39843	35465	33761	36028	29759	33442	16650	27456	7.81933e+35
Har_00043636	---NA---	43118	42724	28251	20845	40936	40270	22033	19838	7.81672e+35
Har_00221782	---NA---	39319	23495	39574	40270	36561	8678	41048	40737	7.81067e+35
Har_00201796	---NA---	41936	36059	26001	41666	38157	24468	12923	39515	7.81035e+35
Har_00187204	---NA---	33775	28568	35895	30223	31553	17649	39835	33618	7.80628e+35
Har_00228455	---NA---	42176	32024	22450	41826	40852	29390	12218	41952	7.80494e+35
Har_00090442	cg13800 cg13800-pa	37838	31938	25478	40923	40118	36224	10713	39727	7.79294e+35
Har_00020885	crystal protein	43026	40097	25780	35661	40207	17537	18704	37254	7.79262e+35
Har_00178158	---NA---	38466	30731	16696	35783	40501	36595	18439	40315	7.78098e+35
Har_00014191	snf2-related domain-containing protein	42937	29478	16863	42536	42577	27751	16968	42739	7.77911e+35
Har_00240241	---NA---	32271	13761	37995	36569	35629	32441	34102	31985	7.77904e+35
Har_00012646	alcohol dehydrogenase	37703	31083	32380	31750	39704	37337	21429	20318	7.77635e+35
Har_00046407	calponin transgelin	43495	41728	14830	38831	43548	41515	9924	41455	7.77362e+35
Har_00050926	---NA---	41966	26143	19033	34192	40834	23775	28612	39157	7.76578e+35
Har_00149151	---NA---	38156	40435	14627	15389	40447	40209	40094	34287	7.76434e+35
Har_00055202	lipophorin receptor	36613	35311	20394	36921	28039	33582	23059	36723	7.76192e+35
Har_00088629	myb domain-containing protein	41332	41630	24618	36700	35212	36500	11535	33670	7.7599e+35
Har_00086895	---NA---	40514	43572	41891	17899	40733	43643	41830	7878	7.75402e+35
Har_00003185	aminopeptidase n	39533	32450	43800	5111	43608	40062	43114	35833	7.75095e+35
Har_00196162	---NA---	37455	38934	19858	34960	35707	36323	15683	37635	7.75e+35
Har_00099135	malate dehydrogenase	40638	36822	20136	27904	36271	19983	34511	36847	7.74924e+35
Har_00234765	---NA---	43394	28687	25165	37809	43388	23313	16358	39539	7.74873e+35
Har_00003324	aminopeptidase n	43593	22232	41010	43319	41552	7177	35459	42507	7.73901e+35
Har_00048542	intestinal mucin	42813	42362	33358	13614	43131	42625	39870	12816	7.73732e+35
Har_00042577	isoform a	41823	33532	17009	36140	40479	30716	18435	39121	7.73017e+35
Har_00104396	type iv collagen	33534	23249	33422	35578	32477	18677	35207	39031	7.72726e+35
Har_00093974	glucose dehydrogenase	42569	42997	24260	23513	41955	42396	20749	20042	7.72284e+35
Har_00060460	---NA---	37790	19293	41124	31141	37441	13021	43642	38796	7.70705e+35
Har_00069983	short-chain dehydrogenase	38085	21376	34872	40815	37214	27125	17198	38291	7.70243e+35
Har_00200686	---NA---	37526	27234	19174	33517	39819	32292	23389	38980	7.69946e+35
Har_00120251	mucin-associated surface protein	40850	37376	22891	38125	39863	35413	13272	30821	7.69441e+35
Har_00081798	aminopeptidase n	17618	32647	43594	20080	40398	41269	24670	37156	7.69436e+35
Har_00101053	vitellogenin	43342	41032	29889	34624	41839	27246	19632	18673	7.691e+35
Har_00118897	loc100135188 protein	42957	39682	25912	26376	41843	40998	27280	14081	7.67716e+35
Har_00038341	transcription elongation factor b polypeptide 3	36479	21439	17553	29845	39782	36389	33605	38436	7.66071e+35
Har_00086927	titin-like protein	43501	38647	14795	41822	43235	23247	16958	43171	7.65427e+35
Har_00228746	---NA---	34440	33053	31390	30287	33534	25247	27765	30087	7.65409e+35
Har_00133380	---NA---	33737	29818	28792	28339	36462	21746	34103	34477	7.65215e+35
Har_00026459	synaptic vesicle protein	40139	30078	27811	33405	41157	19679	33330	25261	7.6485e+35
Har_00049750	udp-n-acteylglucosamine pyrophosphorylase	35602	21935	24256	37832	35209	18936	38174	41869	7.63647e+35
Har_00049710	alpha-amylase	40531	37009	23480	27792	36069	37998	20441	27846	7.63611e+35
Har_00070515	low molecular lipoprotein 30k precursor	41480	35752	18419	35062	39829	36650	13775	39620	7.62994e+35
Har_00022312	tyrosine recombinase	19088	36789	34894	21057	28504	33739	38670	39757	7.62872e+35
Har_00139420	---NA---	41386	37391	22872	28418	36216	18010	33113	35117	7.62866e+35
Har_00105892	retrotransposonty1-copia subclass	37492	33250	33167	34578	35803	30919	17124	28147	7.62814e+35
Har_00034057	serine protease	42946	33609	26993	42972	42309	30114	8732	40929	7.62362e+35
Har_00025163	set domain protein	41357	33913	17528	33065	41863	36784	15533	39198	7.62122e+35
Har_00215648	---NA---	40819	32428	21234	38454	37915	19335	23850	40327	7.62071e+35
Har_00204985	---NA---	41874	18352	27404	30030	41102	21411	35245	38845	7.61956e+35
Har_00031702	cecropin d	38486	33648	36675	35061	35035	21677	26617	22582	7.60115e+35
Har_00085280	c-typemannose-binding (agap005332-pa)	37014	27577	36650	28887	30939	14431	40390	38988	7.59796e+35
Har_00058950	synaptic vesicle protein	41446	42625	16490	26238	41135	42328	22329	25540	7.58976e+35
Har_00103432	acidic repeat containing	31214	42753	33003	18533	20885	42458	38505	27215	7.58463e+35
Har_00129747	---NA---	34895	25315	31240	37770	34583	25502	24433	33744	7.57896e+35
Har_00239445	---NA---	39771	30584	24364	40896	39140	14613	26295	41572	7.57748e+35
Har_00010012	c2h2 zinc finger protein	36573	35509	25494	35927	33791	32572	16761	34528	7.57661e+35
Har_00132654	---NA---	42404	21991	31045	38988	40745	26857	18157	33747	7.56808e+35
Har_00122107	---NA---	35035	35500	39903	38807	24445	19078	33851	24885	7.56621e+35
Har_00029613	tpa:cuticle protein	39332	33639	21521	33625	37673	23572	25120	35376	7.5556e+35
Har_00035868	cystathionase (cystathionine gamma-lyase)	42064	36901	27445	35013	41821	21623	15702	35660	7.55245e+35
Har_00181292	---NA---	39058	28806	18365	41788	37642	15721	35155	42010	7.5462e+35
Har_00172354	---NA---	32946	20274	40217	29137	37734	27846	41305	22197	7.54031e+35
Har_00090007	domain-containing histone demethylation protein 3c	32962	33134	33039	40315	18435	24797	27871	40672	7.53826e+35
Har_00182491	---NA---	40646	30968	28312	36201	25989	17753	32915	38468	7.53662e+35
Har_00132480	---NA---	35862	30297	29107	32120	34105	18922	33933	33839	7.52717e+35
Har_00117177	misexpression suppressor of rasisoform a	33457	30469	13268	22979	37233	38599	40820	41279	7.52641e+35
Har_00076483	yellow protein precursor	28797	32013	38866	25932	31791	37674	41968	16108	7.5229e+35
Har_00022136	adenylate kinase 7	39260	29879	24307	37464	35771	17245	28261	40382	7.52024e+35
Har_00074607	lipase 1 precursor	40586	29540	20662	34598	42138	26229	19753	40188	7.51961e+35
Har_00226608	---NA---	32640	32401	30798	38081	33434	27930	17354	37383	7.51402e+35
Har_00075895	aminopeptidase n	38159	43772	15121	34538	38033	43760	14602	35434	7.51176e+35
Har_00114511	tpa:cuticle protein	39740	30114	24223	36000	38496	18843	26550	37375	7.5117e+35
Har_00047162	glycine n-methyltransferase	39252	33891	16628	21759	37640	27108	37697	40565	7.50984e+35
Har_00084803	lipase	42933	39827	22474	33665	43220	36186	11290	32868	7.50793e+35
Har_00178782	---NA---	35344	21983	31484	38366	36824	16364	35455	37431	7.50531e+35
Har_00052768	myb domain-containing protein	38199	25895	31799	37378	35627	18574	24615	39170	7.50128e+35
Har_00087259	isoform a	29272	34192	40161	29745	21275	30042	39666	24700	7.48702e+35
Har_00238960	---NA---	40367	24678	21422	22023	41510	36159	34515	30730	7.48191e+35
Har_00008607	---NA---	42417	29721	37411	25933	42922	39677	20915	17173	7.48132e+35
Har_00111824	intestinal mucin	42595	35531	22622	34679	43052	39306	9868	37695	7.47358e+35
Har_00031922	sodium-dependent phosphate transporter	40884	36991	24022	34131	40485	35712	11754	35463	7.47269e+35
Har_00038763	cecropin-like protein	37181	27752	29362	40235	37560	25090	18136	35854	7.46982e+35
Har_00101526	carboxylesterase	35346	26911	37169	40317	26583	13824	35937	39672	7.46797e+35
Har_00017106	kinase interacting protein 1 -like	42407	38472	16381	35638	41320	37534	12904	39165	7.46524e+35
Har_00023660	polyketide synthase	43270	20691	17146	40817	43422	34673	20065	39437	7.46477e+35
Har_00119986	viral a-type inclusion protein	28189	22749	42943	38514	23618	17615	42241	40043	7.46345e+35
Har_00224317	---NA---	34579	18359	38879	39567	35955	15478	35978	38127	7.4551e+35
Har_00197501	---NA---	24666	19462	39374	20610	40776	35503	39900	33125	7.4537e+35
Har_00118551	cdgap_dromeame: full=gtpase-activating proteinrame: full=d-r	39025	34392	29437	32207	32841	17341	27050	38024	7.45349e+35
Har_00005610	glycogen phosphorylase	38531	20299	33226	36047	34195	14486	40210	39935	7.45128e+35
Har_00125440	---NA---	37986	29653	36776	35685	27694	12566	39535	36633	7.4504e+35
Har_00108380	kuzbanian-like cg1964-pa	40934	34189	19526	12209	42108	39499	41783	32131	7.4497e+35
Har_00005970	heat shock protein 90kdamember 1	39612	29998	27021	35374	38138	14942	31593	36410	7.44531e+35
Har_00151602	---NA---	27196	31160	36852	27173	23647	40734	42973	21192	7.44392e+35
Har_00002728	chymotrypsin-like protease	42675	43012	33677	13760	42658	42827	40515	11818	7.44034e+35
Har_00074534	312 cg9166-pa	25952	19586	40127	41353	20685	26042	39681	41254	7.4377e+35
Har_00220839	---NA---	39673	27280	31662	39035	33812	26610	15980	38613	7.42605e+35
Har_00200465	---NA---	43272	33372	21579	42618	16352	38522	30522	29079	7.42482e+35
Har_00130044	---NA---	42414	37516	26078	38142	41872	33689	12384	26852	7.42426e+35
Har_00034026	tether containing ubx domain for glut4	35731	32635	30464	33558	37529	17289	31390	30572	7.42273e+35
Har_00095363	alanine-glyoxylate aminotransferase	39596	35957	28738	38652	36603	33653	11428	33335	7.42121e+35
Har_00034444	pancreatic triacylglycerol lipase	42270	42087	22080	29057	37418	39156	16486	26914	7.41998e+35
Har_00067495	trypsin-like serine protease	42339	36737	21599	40793	41008	26394	12448	40143	7.41219e+35
Har_00113121	polymerase (dna-directed)deltaaccessory subunit	37912	37992	18598	17974	36600	34129	37673	32703	7.40973e+35
Har_00065629	comm domain containing 3	34249	36707	28786	27824	18451	33762	36474	32368	7.40534e+35
Har_00049115	---NA---	36221	37425	23582	32353	40580	36031	13670	35811	7.40271e+35
Har_00198456	---NA---	39437	38668	27382	34895	38497	33146	14080	28269	7.4004e+35
Har_00075899	histidine-rich protein iii	37622	26639	31446	35362	38770	12372	34253	40394	7.39628e+35
Har_00074250	---NA---	31837	43121	33369	15399	34336	43009	37679	18807	7.38218e+35
Har_00093613	unc-isoform c	39939	41365	25205	14857	41888	39797	35927	19888	7.36886e+35
Har_00040462	tpa:cuticle protein	39979	17783	36594	38263	39137	15506	31511	38652	7.35779e+35
Har_00047392	synaptic vesicle protein	37085	34874	15149	22578	40854	37980	30309	35335	7.35082e+35
Har_00065370	leucine-rich transmembrane protein	41769	40964	20144	38450	40920	39806	9270	36706	7.34513e+35
Har_00031916	sodium-dependent phosphate transporter	38334	33734	34763	37343	30548	21234	18751	35957	7.34177e+35
Har_00155569	---NA---	41327	24071	31452	39538	41466	17112	20696	40380	7.33562e+35
Har_00005168	isoform b	34388	30635	39398	29633	21883	18030	41410	36475	7.32956e+35
Har_00130775	---NA---	27060	34990	33938	29810	18219	30308	37425	36959	7.31617e+35
Har_00160992	---NA---	33395	22426	37975	25509	35348	22338	40864	31220	7.30815e+35
Har_00216418	---NA---	32269	22531	26951	37674	38324	35938	17402	41227	7.29438e+35
Har_00018875	chromosome 10 open reading frame 90	42740	22344	21762	39328	42169	14854	33339	42725	7.29235e+35
Har_00090294	sugar transporter	42421	40861	13475	32410	41930	40013	14609	39294	7.29072e+35
Har_00209559	---NA---	42295	29329	24910	38055	38073	32108	12969	39089	7.28724e+35
Har_00211723	---NA---	34484	23572	36877	27495	39407	31363	34745	20561	7.27698e+35
Har_00093704	innexinisoform a	40562	11990	14743	43117	38184	38616	39708	40197	7.27601e+35
Har_00087728	glucose-6-phosphate 1-dehydrogenase	41912	30034	25722	31513	41477	26191	17417	37657	7.26983e+35
Har_00082490	isoform a	37253	34377	27323	28990	34429	17814	35413	32966	7.26308e+35
Har_00120404	toll6 protein	37539	28731	29224	39547	38366	28821	13853	38020	7.25936e+35
Har_00108262	ugp	40730	39170	30792	33345	36878	26715	18575	24216	7.25923e+35
Har_00004249	stearoyl-coa desaturase	42534	24380	23899	36855	43132	40543	13991	32447	7.25078e+35
Har_00019338	elongation factor tu gtp binding domain containing 1	37487	25286	25183	34977	37685	30571	19101	39418	7.24235e+35
Har_00194868	---NA---	37407	31981	26130	29475	37071	20849	33055	30738	7.23553e+35
Har_00090945	muscle lim protein	39492	27173	21495	34412	39511	29060	21372	37135	7.2333e+35
Har_00089174	gag-pol protein	41433	42468	18388	23523	39659	41450	25005	23101	7.22702e+35
Har_00137201	---NA---	40404	35020	22900	31944	35755	16250	29370	40906	7.22514e+35
Har_00119335	beta-tubulin at 97ef	31939	40623	22950	22939	37079	36463	34183	22885	7.22424e+35
Har_00053321	hrp20_dromeame: full=protein hrpap20 homolog	33459	35643	20039	24001	33509	28507	36025	36600	7.22421e+35
Har_00089241	cg6599 cg6599-partial	38608	40693	30961	13625	37681	37326	40603	19071	7.21795e+35
Har_00172047	regulatory protein cii	39046	32488	32247	33647	37994	24371	22667	24985	7.21767e+35
Har_00232406	---NA---	34492	33249	38488	41061	20178	19494	29252	34598	7.21502e+35
Har_00021882	alanine-glyoxylate aminotransferase	42423	42860	22207	19628	40643	41571	31513	17086	7.20984e+35
Har_00034182	---NA---	42521	19146	35335	32981	41825	15730	33901	33998	7.19417e+35
Har_00093143	---NA---	41300	38855	27848	36330	40104	39408	9026	31058	7.19279e+35
Har_00061460	aldehyde dehydrogenase 7member a1	42512	36193	19590	38503	39791	27217	14459	39559	7.18909e+35
Har_00087059	spectrin alpha chain	37364	33634	21432	27794	34659	23236	31583	37690	7.17633e+35
Har_00195522	---NA---	37752	37396	40954	37990	33467	35070	28126	9886	7.16823e+35
Har_00074677	trypsin-like serine protease	41876	39513	23160	40863	36745	20327	14776	41468	7.16664e+35
Har_00008165	laminin beta-2 chain	39126	27632	23091	39239	37288	17192	28172	40497	7.16431e+35
Har_00145726	---NA---	37629	37553	15549	24122	36943	35820	28344	35984	7.15338e+35
Har_00085844	methyltransferase like 6	42033	33944	17307	34505	41747	30173	18015	36994	7.15264e+35
Har_00066782	isoform h	38061	29154	32331	31269	36637	17991	37170	26002	7.14638e+35
Har_00058037	isoform b	39049	36575	23774	35487	17962	21856	35735	42268	7.14491e+35
Har_00113506	lupus la protein (sjogren syndrome type b antigen) (la ss-b)	38372	33682	24629	33376	37578	17345	28379	36302	7.13393e+35
Har_00138860	---NA---	38148	36691	30696	31973	38914	36527	16763	21760	7.12241e+35
Har_00117086	ryanodine receptor homologue	31614	35767	14306	39384	27887	33992	27755	42492	7.12241e+35
Har_00048528	cuticle protein	37153	26374	15801	24696	37872	41157	34921	34219	7.12192e+35
Har_00054699	farnesoic acid o-methyl transferase	40324	29167	28761	41043	31080	15032	26840	40900	7.12036e+35
Har_00031239	kda midgut protein	40734	25025	22133	28907	42282	19653	33746	38917	7.11739e+35
Har_00055527	phox domain-containing protein	40002	30140	28231	40771	41643	10651	30131	38319	7.10661e+35
Har_00052865	carboxylesterase-8 variant 1	42259	39064	11637	26386	41889	32623	25446	40311	7.10522e+35
Har_00006917	glucosyl glucuronosyl transferases	41211	29161	33086	40160	35316	17755	18094	39215	7.10448e+35
Har_00017102	kinase interacting protein 1 -like	41728	36135	27770	42421	38471	16020	15363	42217	7.10022e+35
Har_00086928	titin-like protein	36336	5355	31181	35920	43615	42103	41750	42443	7.09144e+35
Har_00002038	trypsin-like serine protease	43442	41576	18511	29031	43434	38664	14843	29302	7.08924e+35
Har_00156931	---NA---	38771	23160	25483	37713	40240	17060	30630	39058	7.08731e+35
Har_00120342	viral a-type inclusion protein	42063	22348	26818	34488	42542	19310	25678	38581	7.07568e+35
Har_00189341	---NA---	36654	35255	33941	34099	26548	33672	23004	22975	7.06591e+35
Har_00045099	isoform c	35437	25596	30053	28060	37917	16174	38686	38888	7.05709e+35
Har_00201799	---NA---	40378	26996	25046	40519	38611	21275	18899	41091	7.05679e+35
Har_00081731	lipase	42428	43791	14392	22174	41774	43789	23513	27660	7.05398e+35
Har_00060079	at rich interactive domain 4b (rbp1 like)	39541	40594	34402	30166	40709	41784	23079	10772	7.04409e+35
Har_00097036	---NA---	36883	32367	19657	26949	35658	28487	29360	37295	7.03394e+35
Har_00224369	---NA---	36180	25730	30060	36231	33933	17527	30357	38394	7.02797e+35
Har_00058752	adenylate cyclase	42923	28655	17143	42497	42648	27789	15422	42898	7.02562e+35
Har_00092490	serine protease	17200	38916	37949	29716	16260	40503	41400	34130	7.02412e+35
Har_00020126	copia-like retrotransposable element	41602	23517	34621	28367	41669	14653	34970	34233	7.02311e+35
Har_00045964	pre-mrna-processing-splicing factor 8	39685	38679	22165	22206	40186	30672	32166	23422	7.01581e+35
Har_00074970	tetratricopeptide repeat domain 1	35990	20329	32793	37420	36510	19362	28931	38198	7.01373e+35
Har_00180135	---NA---	31009	42425	19743	27843	27279	41421	22889	37483	7.0105e+35
Har_00100288	far-like protein vii	30415	18293	27246	35096	37387	27160	34845	37190	7.00084e+35
Har_00198798	---NA---	38520	35754	25393	32081	28779	21980	34075	28930	6.99617e+35
Har_00092925	glycoside hydrolases	34557	43588	24659	43696	19156	42012	12373	43254	6.99036e+35
Har_00032245	beta esterase (agap005372-pa)	36177	33159	20566	37220	35274	35899	15691	38284	6.98498e+35
Har_00107463	azurocidin-like serine proteinase	42523	10290	36508	41441	41639	14830	40592	42040	6.97593e+35
Har_00017058	---NA---	36280	35810	26358	38414	35984	36241	11610	34964	6.96364e+35
Har_00035870	protein	41983	26560	18018	31352	41196	26631	25124	40076	6.95807e+35
Har_00003407	cg2555-pa	31552	37859	21079	31987	36780	36464	16667	38636	6.95577e+35
Har_00060838	-methenyltetrahydrofolate synthetase (5-formyltetrahydrofolate cyclo-ligase)	40360	33981	25401	26118	40568	31478	16355	36586	6.95239e+35
Har_00025165	set domain protein	38610	30832	12312	17329	41150	41014	39076	41432	6.93987e+35
Har_00059630	lipopolysaccharide binding protein	40546	36045	31111	37063	36123	20502	15874	35005	6.93496e+35
Har_00145575	---NA---	39709	34560	24189	21003	38024	23645	40052	27613	6.93261e+35
Har_00210877	---NA---	33156	34370	20652	22715	35020	27387	36165	37367	6.92873e+35
Har_00201865	---NA---	37519	32626	27132	31491	36596	31601	16072	35533	6.90748e+35
Har_00121238	carbohydrate (n-acetylglucosamine 6-o) sulfotransferase 5	37722	36874	18445	18276	36254	32753	37194	33336	6.90348e+35
Har_00101529	alpha-aminoadipate aminotransferase	40805	40637	19904	40487	35587	43253	33352	10058	6.89973e+35
Har_00214960	---NA---	31540	28692	34076	38383	33033	17153	28745	35781	6.89784e+35
Har_00075275	---NA---	39559	29275	32745	39852	36552	24258	13743	37437	6.89423e+35
Har_00066786	isoform h	40796	31393	22425	24234	41122	30993	28197	27554	6.89181e+35
Har_00112538	e2a-pbx1-associated protein amyloid-beta precursor protein intracellular domain associated protein 1 cajalin 2	38306	33273	24959	35169	40093	22759	21272	31736	6.89173e+35
Har_00190763	---NA---	41416	20776	15352	23682	39811	32788	40705	41449	6.88959e+35
Har_00181715	---NA---	34614	32500	30384	34195	37531	35983	18310	23829	6.88691e+35
Har_00108330	---NA---	42699	32300	26395	39855	41436	16077	19115	37271	6.88578e+35
Har_00048586	cytochrome p450	31624	32566	26501	33240	26260	23169	30847	40389	6.87674e+35
Har_00032118	proto-oncogene tyrosine-protein kinase src	38438	41497	29280	31565	29039	33890	13192	35881	6.86725e+35
Har_00081492	cg5844-pa isoform 1	31090	14325	14532	42905	39550	36613	42787	39908	6.86598e+35
Har_00047532	atp-bindingsub-family c (cftr mrp)member 4	32381	39979	11449	38748	34708	35243	22963	42543	6.86275e+35
Har_00172801	---NA---	29608	32945	36190	33796	19646	19484	39764	37785	6.86142e+35
Har_00140106	---NA---	34352	24205	37343	37914	21103	21504	36109	35551	6.85799e+35
Har_00101846	sodium-dependent phosphate transporter	41298	27081	21119	40956	38968	18770	23003	42129	6.85682e+35
Har_00120076	chitinase 4	36450	40641	29364	28819	32006	34512	25214	19634	6.85501e+35
Har_00000057	cytochrome p450	21772	31925	25376	25701	24820	37296	39635	41215	6.85489e+35
Har_00014003	---NA---	36884	42648	36857	24110	39201	42879	41064	7104	6.85425e+35
Har_00237319	---NA---	32767	28976	26080	31507	36864	31372	19629	38592	6.83486e+35
Har_00032965	heavy polypeptide 200kda	32750	11770	18010	40955	39545	37225	37371	43681	6.83222e+35
Har_00160170	double strand break repair protein	36249	16784	26246	35922	38306	21327	34686	42022	6.83035e+35
Har_00157237	---NA---	41561	37401	19459	40114	39470	33398	10403	41033	6.82755e+35
Har_00082904	titin-like protein	41487	5159	42475	42292	42992	24999	39752	41528	6.82149e+35
Har_00050674	partner of nob1 homolog	39077	25924	25520	36498	39801	14488	30558	40926	6.80455e+35
Har_00002523	aminopeptidase n	35542	20613	39702	41568	37671	9922	36921	40772	6.80294e+35
Har_00010528	beta-site app-cleaving enzyme 2	35233	29137	27468	39491	27608	25540	21531	40201	6.79636e+35
Har_00113647	isoform b	34587	29311	24541	22967	39754	25616	30292	38542	6.79351e+35
Har_00061749	aldehyde dehydrogenase 7member a1	40591	40543	22419	36963	38940	34040	10311	36426	6.78933e+35
Har_00013898	cg14692 cg14692-pa	41405	26077	16023	41732	41382	29749	19092	39987	6.78543e+35
Har_00115088	fatty acid synthase	38810	40379	20183	24086	37926	40046	20601	28467	6.78541e+35
Har_00095950	cg32251 cg32251-pa	34937	35213	32941	37570	31787	27709	13615	37161	6.78488e+35
Har_00089565	acyl-delta-9 desaturase	39213	25765	31823	33107	34018	12445	39097	38505	6.78399e+35
Har_00160424	---NA---	35027	21616	25159	23203	39072	28806	35036	38875	6.77562e+35
Har_00133920	---NA---	35400	38964	33267	38067	37461	40230	26400	9748	6.77451e+35
Har_00082868	elegans proteinpartially confirmed by transcript evidence	41808	31049	26190	41152	42465	34654	8740	37621	6.76955e+35
Har_00002660	chitinase 7	37469	15234	40624	40449	34101	13372	38991	40541	6.76081e+35
Har_00202641	---NA---	30581	40468	31074	16888	36015	40485	39519	18055	6.75647e+35
Har_00069341	---NA---	35725	25710	33593	36966	30507	29398	19902	33175	6.75384e+35
Har_00208916	---NA---	41312	17547	26575	37034	42181	17946	31301	39936	6.75088e+35
Har_00131843	---NA---	19047	41517	34342	35254	15741	40453	33429	33124	6.7505e+35
Har_00104493	organic cation transporter	34173	15618	39326	42269	40952	17801	24192	43072	6.73902e+35
Har_00118992	non-ltr retrotransposon r1bmks orf1 protein	39707	32685	15623	24432	38186	30877	31973	36085	6.73889e+35
Har_00069585	elongation factor tu (ef-tu)	40783	25354	26535	24296	38905	23073	31344	35922	6.73758e+35
Har_00005077	nadh:ubiquinone oxidoreductase complex i intermediate-associated protein 30	26465	39334	28858	20024	37455	40228	29597	25100	6.73313e+35
Har_00117064	trypsin iib precursor	39900	28726	23129	38845	40562	31686	13282	38252	6.72426e+35
Har_00002142	cytochrome p450	33581	37332	20947	22235	41399	26307	33166	31868	6.72114e+35
Har_00116223	short-chain dehydrogenase	36647	33643	35660	34572	20391	16171	37052	36188	6.72033e+35
Har_00039571	syntaxin binding protein-	42227	39111	25837	35951	36433	30118	10447	38205	6.71854e+35
Har_00083839	ornithine aminotransferase	30698	18474	39906	29466	39074	35038	36827	19972	6.71499e+35
Har_00185067	---NA---	36087	34469	23107	39656	37577	17298	21694	41758	6.71165e+35
Har_00071890	ryanodine receptor	42597	40962	20515	31366	41598	37895	13196	28727	6.70931e+35
Har_00003067	cadherin-like protein	38235	42661	23770	43614	40216	42336	5331	43679	6.70405e+35
Har_00107664	long form	30048	34373	28809	22499	37987	31020	29867	28453	6.7038e+35
Har_00017292	far-like protein vii	38523	30683	33532	36443	36464	17704	19971	35978	6.69983e+35
Har_00121111	dna repair protein xp-c rad4	41005	31399	35381	40504	36241	8460	35071	33731	6.69219e+35
Har_00003385	aminopeptidase n	41828	42694	23438	20540	40795	42211	18081	24993	6.69003e+35
Har_00013925	protease m1 zinc metalloprotease	37547	32718	26864	32118	38263	33503	21199	23196	6.68148e+35
Har_00081250	auxin response factor	35345	28649	31221	42574	32220	14605	24739	42594	6.674e+35
Har_00237303	---NA---	38174	34768	16643	32435	37658	32988	21816	34354	6.6705e+35
Har_00013265	isoform a	40494	32287	36797	40351	33202	14952	18687	36961	6.65629e+35
Har_00061632	sporozoite threonine-asparagine-rich protein	39563	35421	25612	37948	38437	32819	10001	38732	6.65535e+35
Har_00050510	---NA---	21824	38247	40135	35403	14929	32981	33557	33947	6.65234e+35
Har_00068845	cg14210 cg14210-pa	34112	24935	30192	36819	25196	19806	35964	39178	6.64843e+35
Har_00019025	cecropin-like protein	23368	43391	33814	43153	11722	43435	20393	43218	6.6392e+35
Har_00238508	---NA---	37044	37483	28445	35520	30880	16816	31914	28548	6.63725e+35
Har_00132713	---NA---	40420	28774	34130	40581	38831	23489	16408	27527	6.6361e+35
Har_00182619	---NA---	42915	28058	16208	42703	42208	20173	21523	43418	6.63119e+35
Har_00110876	voltage and ligand gated potassium	37203	39641	25185	21709	37077	38934	29800	19116	6.63058e+35
Har_00203396	---NA---	27617	28602	25491	25635	37740	34161	30907	32234	6.62974e+35
Har_00067096		32512	21016	33321	38543	34550	16950	32194	40070	6.62933e+35
Har_00103712	m protein	41462	42539	14673	21926	40258	41745	25728	27005	6.62556e+35
Har_00079213	trypsin-like protease	38439	36939	32993	33704	38549	36147	12608	23884	6.6252e+35
Har_00146164	---NA---	38280	30717	16671	35324	37344	22786	28793	39030	6.6215e+35
Har_00155508	---NA---	41263	32760	18691	29682	40585	26342	22067	37385	6.61432e+35
Har_00024280	chain rp2 lipase	39731	42550	25856	12548	41045	41850	35493	19775	6.61272e+35
Har_00023374	organic cation transporter	30900	38008	30010	24457	39010	14890	39929	33029	6.60324e+35
Har_00120250	mucin-associated surface protein	25550	40918	29978	18615	19585	40885	40240	35120	6.60193e+35
Har_00147893	---NA---	34261	38624	15947	35889	24718	29761	28842	41080	6.60107e+35
Har_00157879	---NA---	39995	17022	34045	36619	36716	24663	36586	23453	6.59463e+35
Har_00094162	juvenile hormone-inducible	35496	28066	35488	30994	32606	14143	40190	32451	6.59029e+35
Har_00025511	rlip cg11622-pa	40838	37408	23703	35850	38652	34042	15331	25157	6.58776e+35
Har_00115964	---NA---	37471	31949	25091	35461	34598	28630	19670	31737	6.58664e+35
Har_00159805		29668	24809	39931	33363	31170	27607	41291	18876	6.57649e+35
Har_00095808	isoform a	29418	39695	27417	19568	30919	34577	34300	28622	6.5754e+35
Har_00003946	trypsin ia2	39656	30220	30738	38931	39404	38141	8630	35334	6.5722e+35
Har_00081097	larval visceral protein h	38065	27252	27029	37372	37737	18774	23832	37124	6.5681e+35
Har_00129183	---NA---	33916	25082	37054	41657	40528	30545	10350	39037	6.56753e+35
Har_00087744	megator cg8274-pa	41520	39671	21118	41349	40994	32313	9833	35055	6.56722e+35
Har_00224458	---NA---	31718	30105	29972	34065	21699	20953	37733	39259	6.56621e+35
Har_00032364	vitellogenin	41810	25348	24380	34736	41977	15865	29183	37637	6.56499e+35
Har_00043457	cobatoxin-like protein	42487	43331	30497	14344	42183	43482	37058	11989	6.56287e+35
Har_00173313	---NA---	37133	36056	26390	30674	22288	22139	36235	33864	6.5621e+35
Har_00099311	elongation of very long chain fatty acids protein 4	40549	11564	33633	40452	42185	28804	22349	37838	6.55528e+35
Har_00109857	trehalose-6-phosphate synthase 1	39880	30828	31864	39312	37656	18391	17367	35381	6.5533e+35
Har_00076988	tumor necrosis factormember 13	34116	39551	25222	13088	37207	40520	34708	28107	6.55098e+35
Har_00172973	---NA---	38411	34194	20209	27379	35590	24059	30338	34670	6.54507e+35
Har_00102414	leucine-rich transmembrane protein	33398	40442	43047	40422	21203	7244	43308	41853	6.54311e+35
Har_00077550		43297	36996	19963	18493	43079	37167	35698	19348	6.53956e+35
Har_00193079	hypothetical protein [Paramecium tetraurelia strain d4-2]	32643	40631	29536	31726	12815	41542	26395	37358	6.52418e+35
Har_00009830	fumarylacetoacetate hydrolase	28676	26525	31858	32852	31931	18701	35897	38209	6.52012e+35
Har_00140773	---NA---	33487	10727	35359	41352	37869	18933	42873	40367	6.51725e+35
Har_00022532	---NA---	40280	34813	31298	32262	34972	27348	18888	25455	6.51094e+35
Har_00083660	amine oxidase	42134	40958	13988	29205	41438	35289	17919	35236	6.50913e+35
Har_00235092	---NA---	41244	29101	25659	27413	38557	23128	27438	31498	6.50641e+35
Har_00116369	arystal structure of epiphyas postvittana takeout 1	38343	23929	37023	36342	38219	10854	33373	38059	6.50448e+35
Har_00226816	---NA---	36202	42574	29316	18060	37210	40934	37240	14043	6.49999e+35
Har_00226745	---NA---	39945	28905	36667	37620	38189	10833	30434	32400	6.49712e+35
Har_00088811	px domain containing serine threonine kinase	40098	30958	35968	39653	36251	17825	15062	37704	6.49692e+35
Har_00112096	---NA---	38720	36365	17373	39304	39169	30557	14248	39621	6.49625e+35
Har_00024791	mpa2 allergen	43144	39132	33658	42108	41682	36053	6173	29247	6.49192e+35
Har_00024961	molybdopterin cofactor sulfurase	40658	37805	16410	32707	39432	34998	15487	36815	6.49126e+35
Har_00095822	1-acylglycerol-3-phosphate acyltransferase	38892	30128	24942	37687	36987	22082	19077	37812	6.48904e+35
Har_00116831	aldehyde oxidase	41037	35612	24151	36743	36084	17367	21001	37990	6.48381e+35
Har_00219914	---NA---	35380	34122	22841	25566	34262	24676	35884	30312	6.48296e+35
Har_00038092	glutathione s-transferase 5	34955	26466	38726	34508	39711	16218	35789	22748	6.48218e+35
Har_00061158		41172	31428	27353	38770	39581	14769	19929	40546	6.48173e+35
Har_00139153	---NA---	36844	40660	34341	12501	41607	42884	37186	15187	6.48045e+35
Har_00068741	lethal07882 cg5824-pa	39857	36191	18644	34447	40432	34361	12924	38947	6.47825e+35
Har_00103577	---NA---	34985	25961	28787	41646	34948	19432	20742	42235	6.47793e+35
Har_00193747	---NA---	41044	40573	19917	28103	38044	36969	14359	34409	6.47714e+35
Har_00024456	isoform a	33308	14393	33594	29311	43835	36872	21303	39825	6.47301e+35
Har_00003934	trypsin-like protease	36386	43710	13293	20716	36109	43710	29784	31425	6.46992e+35
Har_00233281	---NA---	40725	40325	24407	24606	31648	39111	18556	28526	6.46192e+35
Har_00049016	ras responsive element binding protein 1	37202	37482	29704	31524	26334	31696	22024	26919	6.46133e+35
Har_00195478	---NA---	33347	29553	29623	21954	37678	32952	35072	23135	6.45655e+35
Har_00089385	selenium binding protein 1	42779	28840	26577	40888	14203	34614	24369	40164	6.45111e+35
Har_00008076	morn variant repeat protein	30937	24893	37516	40897	18525	29010	28389	35786	6.45108e+35
Har_00121642	duf-like 1	38881	26956	28443	29532	38340	20239	26193	36049	6.45031e+35
Har_00207705	---NA---	34808	39793	37288	41076	10624	16444	40835	42563	6.44174e+35
Har_00194169	---NA---	32604	30951	36644	33336	23376	20070	37282	29871	6.44063e+35
Har_00001087	bacteriophage t7 lysozyme-like protein 1 (btl-lp1)	39647	41359	28806	14373	40053	39225	33495	18022	6.4386e+35
Har_00042152	---NA---	42704	34253	14472	37930	41529	31677	14968	40710	6.43634e+35
Har_00188808	---NA---	34020	19872	27637	36173	37491	17108	37449	39635	6.43423e+35
Har_00094652	lethal07882 cg5824-pa	38154	23411	33510	42092	37157	9308	34332	42975	6.42904e+35
Har_00236348	---NA---	37681	37110	27794	34308	35224	23573	25969	22355	6.42752e+35
Har_00049347	clathrin light chain	40445	26936	11019	35341	39579	39263	25544	38162	6.42669e+35
Har_00110874	voltage and ligand gated potassium	33148	25515	34487	39394	23036	19314	34315	36632	6.42632e+35
Har_00114257	tetraspanin f139	29269	11255	43571	23938	36901	37642	37814	35604	6.42541e+35
Har_00141052	---NA---	40764	36863	36077	41977	39434	20335	11599	30347	6.42334e+35
Har_00073713	c-typegalactose-binding (agap010196-pa)	40715	32823	28178	36853	36945	16191	22686	34104	6.42256e+35
Har_00238827	---NA---	38827	23782	23498	31820	40766	33204	18626	36887	6.42088e+35
Har_00132092	---NA---	38394	31164	21458	20835	38856	34207	36558	24696	6.41921e+35
Har_00201197	---NA---	35948	28966	29745	39159	36988	28799	15658	31719	6.41657e+35
Har_00026929	acyl-delta-9 desaturase	38087	24651	19455	35314	37178	26966	25952	38233	6.41654e+35
Har_00113382	---NA---	41131	34318	20244	37655	39905	31809	12303	38185	6.4164e+35
Har_00115676	aldehyde oxidase 2	40093	38933	27620	31458	40531	35047	15519	21454	6.41433e+35
Har_00087447	mitochondrial import receptor subunit tom40	34356	32306	30270	38373	24515	21133	23558	40758	6.4131e+35
Har_00041785	---NA---	39103	34437	17129	16404	40248	37612	33023	33890	6.41027e+35
Har_00041778	---NA---	39599	38068	16001	27669	39673	31202	20890	37122	6.40667e+35
Har_00237212	---NA---	41698	28410	23644	35805	41116	20800	19409	38471	6.40416e+35
Har_00010148	cadherin egf lag seven-pass g-type receptor 1	37509	23731	33917	36883	40018	14220	24918	40488	6.39278e+35
Har_00108398	penicillin-binding1a family	35808	31334	34936	39279	23682	16701	25659	40895	6.38999e+35
Har_00229749	---NA---	38910	34027	24376	30149	25421	25338	31054	32814	6.38649e+35
Har_00191073	---NA---	42036	36925	25666	18669	41751	36273	30705	18460	6.38429e+35
Har_00203980	---NA---	35471	41015	25606	18376	38010	36892	35908	18500	6.37679e+35
Har_00187439	---NA---	36906	23625	18935	23131	38748	31955	39143	34451	6.37636e+35
Har_00105695	caspase short class (agap011951-pa)	38719	30057	26175	39418	22655	14499	37970	42541	6.37091e+35
Har_00116235	smc domain-containing protein	41119	30444	26060	39296	40682	23347	12759	40990	6.36788e+35
Har_00161065	---NA---	35417	37591	39559	33845	33739	16074	38759	16992	6.36662e+35
Har_00003912	trypsin ia2	40456	29630	26479	39066	38997	30643	11787	36446	6.36547e+35
Har_00233567	---NA---	37720	35535	21398	20877	36562	29851	34205	28466	6.36318e+35
Har_00025639	aliphatic nitrilase	39076	29390	18070	35206	39408	24128	22972	39857	6.36054e+35
Har_00044365	---NA---	39585	30341	34629	32209	39398	17166	18343	38200	6.34826e+35
Har_00201669	---NA---	42831	36802	22769	38188	39757	19175	16752	36238	6.34279e+35
Har_00050721	isoform a	35505	28155	26137	27902	35298	26849	35185	26082	6.34034e+35
Har_00101786	hatching enzyme-like protein	43604	42153	4714	28450	43509	39130	35374	42675	6.33539e+35
Har_00016575	dna mismatch repair protein pms2	38050	37017	13843	23001	39895	36219	27251	35859	6.3324e+35
Har_00112557	synaptic vesicle protein	39531	33658	24982	11951	40687	37287	41300	25421	6.32723e+35
Har_00167619	---NA---	27676	35235	34151	24321	18729	33249	40018	31321	6.32189e+35
Har_00050456	glycine dehydrogenase	35465	22074	30558	32562	38300	15253	36103	38465	6.31946e+35
Har_00223299	---NA---	39569	37356	21249	32215	27345	28575	28548	27993	6.31832e+35
Har_00011562	antichymotrypsin precursor	40355	33169	26892	39868	37184	21314	14479	38354	6.31608e+35
Har_00118230	catalase	28070	30877	39785	29298	19696	28846	38996	28202	6.31246e+35
Har_00058060	leucine-rich transmembrane protein	40948	40460	12880	17333	42807	42927	25059	37023	6.30564e+35
Har_00125889	---NA---	35624	27358	39258	29287	35085	18351	38271	22831	6.30385e+35
Har_00072642	---NA---	33514	28087	23952	37336	38026	21208	23348	39711	6.29422e+35
Har_00025411	aconitase cg9244-pb	40907	29103	24058	33858	40621	23357	18987	36005	6.28989e+35
Har_00002366	cytochrome p450	43162	38563	20252	14821	43008	37788	36084	21467	6.28937e+35
Har_00082033	synaptic vesicle protein	42855	18786	24386	41198	43049	14741	31658	38682	6.28543e+35
Har_00096002	lipase 1 precursor	42048	35660	29173	35148	37684	10799	30135	33320	6.28239e+35
Har_00033164	---NA---	40719	31298	26591	37159	39727	19450	18186	35483	6.27878e+35
Har_00115696	---NA---	41615	24945	22702	40418	39159	12238	32570	42128	6.2633e+35
Har_00009605	endonuclease-reverse transcriptase	42223	37952	24426	13910	42024	38686	39614	17853	6.26e+35
Har_00231895	---NA---	32835	32660	29082	24252	37084	39261	25114	22635	6.25993e+35
Har_00030238	isoform b	35044	24659	27881	37367	39186	30561	15637	37110	6.25646e+35
Har_00196591	---NA---	42488	23916	43154	26497	43133	14109	42457	20827	6.25251e+35
Har_00071494	zinc-binding alcohol dehydrogenase family protein	38581	38141	25634	30472	34502	35171	17683	25350	6.25239e+35
Har_00122293	---NA---	28635	33269	33564	33979	34149	37966	18179	24411	6.251e+35
Har_00119551	gli pathogenesis-related 2	41967	36243	15139	25189	40614	32099	23311	35393	6.23858e+35
Har_00051480	glycerol-3-phosphate dehydrogenase	38265	24986	23924	39206	36633	14396	32850	40156	6.23857e+35
Har_00085933	dna topoisomerase type i	36648	26117	26564	33412	36698	14367	36074	38604	6.23741e+35
Har_00070427	---NA---	42692	36434	20722	38401	41704	28640	11030	38251	6.2373e+35
Har_00018259	ribosomal pseudouridine synthase	40335	36402	21007	38355	36825	27258	13530	38816	6.23647e+35
Har_00077947	carboxypeptidase a	41014	32934	25113	40645	36518	17914	17728	38962	6.22993e+35
Har_00192024	---NA---	39465	28527	22246	37051	39395	31285	16485	33009	6.22327e+35
Har_00219599	---NA---	38667	28469	22605	37013	38234	24085	19809	37005	6.21714e+35
Har_00047723	---NA---	38386	34525	14934	42858	42963	21541	39963	19807	6.21372e+35
Har_00020273	---NA---	42760	31743	21875	42151	42069	25681	10856	42293	6.20803e+35
Har_00236338	---NA---	38388	17750	33800	41126	39207	20956	19292	41325	6.20425e+35
Har_00011139	---NA---	38895	29122	20733	33886	40673	29614	18952	34152	6.204e+35
Har_00008202	a kinaseanchor protein9	41504	35748	18850	37306	39188	33057	11998	38255	6.20362e+35
Har_00091673	---NA---	36830	27543	22118	34663	38585	19934	27805	37293	6.20281e+35
Har_00199031	---NA---	38367	24615	36968	41613	38540	13339	20306	40896	6.2023e+35
Har_00102550	salivary cys-rich secreted peptide	39516	31587	27290	31076	34572	20644	24742	33180	6.20211e+35
Har_00113682	juvenile hormone esterase	32787	26346	36294	33149	32793	14026	38743	33471	6.19867e+35
Har_00120395	eukaryotic translation initiation factor 4e	39792	4180	41778	40091	42391	29868	42114	41702	6.19484e+35
Har_00047559	glucose dehydrogenase	42904	41285	20388	32350	43098	42016	12978	22563	6.19463e+35
Har_00101567	myo-inositol oxygenase	38945	32914	32501	33105	31379	18188	23328	33730	6.19356e+35
Har_00004369	---NA---	35220	26291	29263	38409	16772	30671	29148	39631	6.1845e+35
Har_00032074	cg2555-pa	36120	32140	33685	40578	25102	16240	23412	40836	6.18439e+35
Har_00037313	isoform d	35697	41675	19903	21185	29157	36896	32133	28518	6.18368e+35
Har_00001684	secreted protein	43334	41771	13404	39628	43153	40618	8715	42087	6.18138e+35
Har_00096205	ecdysteroid udp-glucosyltransferase	41494	37725	42668	36377	35574	30516	31225	7504	6.18015e+35
Har_00111734	3-hydroxybutyrate dehydrogenase type 2	42109	43306	28089	20050	39654	43149	17355	20260	6.17868e+35
Har_00109605	bifunctional endo--beta-xylanase xyla precursor	39975	38871	28159	33600	38719	29993	13683	26445	6.17788e+35
Har_00238940	---NA---	38429	30305	32502	25699	36128	12465	39820	35413	6.17732e+35
Har_00012125	membrane-associated lps-inducible tnf alpha factorprotein	36165	19574	33376	39622	33843	14022	37531	37042	6.17593e+35
Har_00075521	atp-binding cassette transporter	43071	21647	31314	42730	42600	13529	20254	42404	6.17514e+35
Har_00115413	---NA---	39435	28140	19440	22126	38878	37285	32112	27786	6.17357e+35
Har_00200981	---NA---	38814	28233	24390	21439	36898	27131	36984	29089	6.17125e+35
Har_00129294	---NA---	42845	39858	39209	42334	42226	12379	10071	41309	6.16415e+35
Har_00042000	aldehyde dehydrogenase	37813	24862	20320	27666	41463	36603	32361	23724	6.15793e+35
Har_00005956	---NA---	41452	41144	31599	24362	39734	39442	21748	13752	6.15382e+35
Har_00197266	---NA---	35905	33432	18268	38008	37000	28120	18103	39186	6.15151e+35
Har_00090760	pneumococcal surface protein a	21667	42236	32535	21461	17188	42304	39878	33174	6.14639e+35
Har_00047159	glycine n-methyltransferase	29772	28825	40336	31875	22555	16848	41670	35169	6.14462e+35
Har_00084531	vitellogenin	42047	29141	23268	38993	42840	10302	35112	35666	6.14421e+35
Har_00101789	hatching enzyme-like protein	19416	38243	42170	40868	6244	41781	43097	42663	6.13817e+35
Har_00115864	fha domain containing protein	41267	22474	29743	40020	41112	15014	23781	37864	6.13574e+35
Har_00124021	---NA---	38652	35312	35172	27411	32867	17468	37139	21864	6.1345e+35
Har_00138173	---NA---	37065	32505	33662	38932	25542	14272	27449	38827	6.13424e+35
Har_00096879	kelch motif family protein	38303	14860	34583	40830	39795	13609	34898	40347	6.12858e+35
Har_00045278	---NA---	34781	36247	24045	33734	24255	34520	19766	36184	6.1237e+35
Har_00025553	protein	42192	21228	35433	42880	42846	15056	16810	41463	6.11857e+35
Har_00112013	cg32418 cg32418-pa	40508	30554	27426	38821	39091	19110	16793	37007	6.11769e+35
Har_00074675	trypsin-like serine protease	42135	42525	17589	39861	41039	38730	10544	29050	6.11607e+35
Har_00072779	glycine dehydrogenase	38940	30594	20923	21637	38823	30145	32796	29527	6.1122e+35
Har_00045162	---NA---	21344	43016	26162	43462	14455	43148	21497	43656	6.11064e+35
Har_00185984	---NA---	39780	39006	25464	40173	31892	25487	12305	38479	6.1089e+35
Har_00157779	---NA---	38695	36198	23608	32638	37482	33820	17362	25699	6.10428e+35
Har_00187730	---NA---	18231	37210	37478	29558	16455	37604	37965	34541	6.09778e+35
Har_00081315	caspase-1	42297	30553	26297	38726	39893	19889	16007	36468	6.09542e+35
Har_00117836	---NA---	35920	37504	38731	37080	13664	15062	39758	38447	6.08639e+35
Har_00002757	trypsin-like serine protease	42098	36765	15898	36726	42167	32502	12901	38072	6.08309e+35
Har_00208183	---NA---	25179	32234	39560	30794	16245	27614	40973	33470	6.08244e+35
Har_00223051	---NA---	41438	38732	18694	20810	39429	27307	33533	26941	6.07322e+35
Har_00174513	---NA---	40498	35194	26187	34842	39479	23107	17097	29930	6.07054e+35
Har_00129268	---NA---	28000	27059	27432	32390	24351	33233	29964	37183	6.06972e+35
Har_00229315	---NA---	38601	33384	33300	35297	24994	17525	32333	28290	6.06864e+35
Har_00010871	lipase	26764	17854	28185	38965	17145	42472	43846	36219	6.06856e+35
Har_00144261	---NA---	36808	32100	36547	40188	35936	28635	12864	26409	6.06667e+35
Har_00146190	---NA---	33098	27550	35892	32002	25517	18483	35495	34595	6.0657e+35
Har_00062430	ribose-phosphate pyrophosphokinase	39094	30747	24884	19955	40168	23964	36786	28689	6.06348e+35
Har_00190271	---NA---	40478	41781	25603	15281	41627	39991	33620	16356	6.05693e+35
Har_00089665	isoform a	38748	24995	13132	26474	38930	33240	34920	39752	6.04827e+35
Har_00058098	rna polymerase ii associated protein 2	39584	36899	15664	20392	38261	37386	30804	29370	6.03772e+35
Har_00043946	---NA---	40290	39313	22351	31153	34031	35809	14466	31029	6.03272e+35
Har_00012202	heavy polypeptide 200kda	42814	40114	21421	41770	41732	29030	7682	42177	6.03187e+35
Har_00003479	elongation factor-1 alpha	35373	37810	23563	34794	36886	27396	16611	32758	6.02942e+35
Har_00121797	reverse transcriptase	38350	39276	14796	32969	38308	35756	17423	34380	6.02851e+35
Har_00013215	rna-binding protein	40564	36561	20550	20478	40368	36223	30830	21423	6.02745e+35
Har_00186694	---NA---	38637	40187	23032	22455	39107	38441	23915	20874	6.02641e+35
Har_00058420	isoform a	35449	40123	18515	37799	28209	33808	16921	37514	6.02598e+35
Har_00167156	---NA---	39238	36374	37283	25364	36249	26479	33890	13719	6.02307e+35
Har_00152443	---NA---	29487	36867	21230	22282	35754	34892	29031	32336	6.02242e+35
Har_00089496	amine oxidase	37523	24070	8579	34638	38573	43397	34136	39265	6.02177e+35
Har_00153410	---NA---	36017	34238	19915	25330	35732	32872	25735	31999	6.01694e+35
Har_00103699	---NA---	42088	37969	26266	36832	42323	19931	12664	36413	6.01367e+35
Har_00124070	---NA---	36457	28823	28013	32847	34135	17777	27149	37740	6.01159e+35
Har_00049228	synaptic vesicle protein	39341	31643	27025	38463	35772	21050	16181	38104	6.00763e+35
Har_00226226	---NA---	38582	34058	30003	36908	35235	25574	20487	22352	6.00422e+35
Har_00002131	gustatory receptor 9	25725	32875	28929	36224	19968	31374	30053	35934	5.99582e+35
Har_00004451	multi drug resistance 50	37888	35512	35039	42706	35903	29511	10371	27100	5.99545e+35
Har_00010949	isoform a	37823	41346	30073	22780	32842	37052	22580	20362	5.99385e+35
Har_00182141	---NA---	38820	42519	20361	13823	37830	40388	40177	21015	5.99288e+35
Har_00116988	lactase-phlorizin hydrolase	38998	15558	32913	32898	37902	15805	39312	38730	5.99187e+35
Har_00097318	viral a-type inclusion protein	39380	20644	41720	38834	34741	8322	41051	38326	5.99119e+35
Har_00185903	---NA---	39138	41786	27135	33570	24180	37342	16042	27759	5.99e+35
Har_00062136	ribosomal rna processing 7 homolog a	40963	29031	22924	29315	38867	35371	22802	23882	5.98282e+35
Har_00008349	saccharopine dehydrogenase domain-containing protein	20520	37780	36063	30849	14403	37078	39492	32888	5.98216e+35
Har_00061503	lipase 1 precursor	43125	43786	16057	43601	39706	43728	5971	43630	5.97962e+35
Har_00009523	alcohol dehydrogenase	37811	32228	28286	25548	38801	32044	25513	21385	5.97366e+35
Har_00019295	cytochrome b561 domain-containing protein 2 (tumor suppressor protein 101f6)	25141	36988	31614	35219	14483	36496	31314	34814	5.96618e+35
Har_00232666	---NA---	34390	40167	15761	22703	38203	40218	23520	33363	5.95921e+35
Har_00196619	---NA---	36764	28439	22515	34064	38305	30081	17161	37551	5.95411e+35
Har_00081692	carboxylesterase	42193	39677	29271	20388	41961	34407	25082	16428	5.94334e+35
Har_00050873	---NA---	42687	33043	20082	36099	12859	41046	39561	27824	5.94076e+35
Har_00232321	---NA---	19932	39041	37212	25571	15207	37753	40114	34825	5.93861e+35
Har_00155145	---NA---	39748	39637	21035	33880	40781	38481	11469	29359	5.93298e+35
Har_00059084	serine proteaseserpin	34202	23212	17765	33485	36207	23256	36114	41287	5.9292e+35
Har_00006779	---NA---	36581	27635	19245	28795	38106	24529	28959	39093	5.92797e+35
Har_00035465	hepatocyte growth factor-regulated tyrosine kinase substrate	35540	27468	32920	30544	38014	23897	23086	28783	5.92518e+35
Har_00157265	---NA---	28434	24590	34881	37610	28680	20130	29950	37339	5.92204e+35
Har_00062536	muscle lim protein	37964	33970	20351	36210	33037	23830	20895	37873	5.92077e+35
Har_00117596	folylpolyglutamate synthase	42263	25670	25355	27910	41081	12044	38853	40108	5.91939e+35
Har_00020973	synaptic vesicle protein	27932	21367	29332	33766	36986	30710	23634	37304	5.91939e+35
Har_00220333	---NA---	34269	21442	29154	26700	35861	19447	38776	38265	5.91856e+35
Har_00047037	ribosomal rna processing 12 homolog	37164	33775	30924	34982	20736	23445	22481	39870	5.91691e+35
Har_00179393	---NA---	40401	38064	13611	33131	38824	33571	16332	40060	5.91352e+35
Har_00138829	---NA---	41408	32706	30649	38716	36332	22151	12727	35926	5.91338e+35
Har_00092794	atp citrate lyase	37277	19844	39032	38251	37266	8980	40096	39881	5.91003e+35
Har_00001036	antitrypsin isoform 2	34691	25919	26192	28132	36149	20048	35820	34330	5.90434e+35
Har_00047411	mgc89905 protein	39491	24338	23680	39520	38275	20156	21791	39035	5.90245e+35
Har_00115938	bip2 cg2009-partial	34953	35308	31644	33524	29740	14094	29006	37082	5.90243e+35
Har_00231367	---NA---	34796	34945	16783	31226	33899	27215	25161	39877	5.89856e+35
Har_00026358	apolipoprotein d	42313	35585	13987	39758	42341	34588	11530	41719	5.89847e+35
Har_00087431	isoform a	25195	18722	29892	37041	26776	30766	35469	38599	5.89042e+35
Har_00088476	carboxylesterase-8 variant 1	29818	35267	23290	41147	15796	21256	40784	42646	5.88507e+35
Har_00116328	chromodomain helicase dna binding protein	36499	12604	41567	30978	40373	34798	41313	17117	5.88506e+35
Har_00009475	phytanoyl-dioxygenase family protein	42498	42432	39055	21422	40749	38878	29926	8226	5.88379e+35
Har_00100300	glycine n-methyltransferase	37829	37607	19427	39031	29838	27485	15916	41780	5.8827e+35
Har_00075441	---NA---	42156	41349	20942	20919	41645	38489	22447	21401	5.87997e+35
Har_00119567	pol-like protein	36158	24224	27528	37421	33230	13643	34862	41221	5.87829e+35
Har_00190734	---NA---	42821	38274	31566	37365	41600	31868	11846	19355	5.87568e+35
Har_00028954	osiris 18	33934	21159	29227	35508	36239	17004	32805	38955	5.86774e+35
Har_00179565	---NA---	36584	32832	17619	31833	35907	34237	19496	36339	5.86733e+35
Har_00020968	ase-activating protein	41468	33865	22951	37716	39282	22496	14387	37943	5.86398e+35
Har_00164198	---NA---	42231	28902	19879	38329	39764	24448	16340	39671	5.86057e+35
Har_00206536	---NA---	37875	37734	24619	32593	23278	29068	29850	25285	5.85664e+35
Har_00099653	eukaryotic peptide chain release factor subunit	34129	29605	26895	30892	34797	16779	37983	31459	5.85664e+35
Har_00218038	---NA---	38541	39572	28497	31742	35856	18589	19121	33299	5.85469e+35
Har_00237963	---NA---	34736	33894	21971	25904	34046	22926	34165	32759	5.85364e+35
Har_00078615	tpa:cuticle protein	41715	38430	27009	37259	39753	37258	6719	36454	5.8525e+35
Har_00219200	---NA---	36932	27215	28252	37732	35467	30063	17465	29323	5.85065e+35
Har_00187055	---NA---	37817	24991	30077	40198	31128	14586	28212	39954	5.84778e+35
Har_00225968	---NA---	40624	29382	26880	38714	38782	15914	19596	38916	5.8461e+35
Har_00218469	---NA---	33652	32520	25128	29203	37169	37260	17829	29461	5.84178e+35
Har_00201126	---NA---	37984	29381	31494	28031	33104	15215	33774	34845	5.83995e+35
Har_00182563	---NA---	38588	37721	27786	34813	40385	36766	13380	20875	5.83918e+35
Har_00153115	---NA---	38762	36121	34727	36539	25395	12975	29613	33659	5.83484e+35
Har_00027175	---NA---	38328	13371	38923	40310	37092	12587	37413	41529	5.83278e+35
Har_00202122	---NA---	36805	28923	32909	39104	38456	20636	13541	39610	5.83084e+35
Har_00100613	gram negative bacteria binding protein 2	40250	37632	15173	34649	38596	30344	15576	40133	5.82986e+35
Har_00196084	---NA---	40246	27671	12697	38968	36194	31925	21957	41699	5.82939e+35
Har_00174650	---NA---	28031	26328	36116	33933	36417	37435	21534	21938	5.82481e+35
Har_00122855	---NA---	27542	39330	27118	16637	26112	34872	37632	34771	5.82296e+35
Har_00060603	ltv1_dromeame: full=protein ltv1 homolog	39564	31594	26832	40231	38566	25446	12078	36389	5.8198e+35
Har_00083445	dna polymerase v	41583	39602	24812	31191	33738	38713	16567	21101	5.81898e+35
Har_00051971	mrna cap-binding protein eif4e	40180	24220	28074	38564	39844	15297	23275	38906	5.81495e+35
Har_00017920	amine oxidase (flavin containing) domain 2	34660	36128	21984	31823	29042	32373	19928	35415	5.81274e+35
Har_00190314	---NA---	42475	40137	13901	31179	40286	37062	13619	38679	5.81152e+35
Har_00094148	aldo-keto reductase	36706	34105	36321	40850	17939	13819	32227	39110	5.80347e+35
Har_00115074	chromodomain helicase dna binding protein	33387	14625	23203	39745	36296	21030	40841	41333	5.80218e+35
Har_00020651	dentin sialophosphoprotein	42838	32629	26549	23311	41077	10482	39346	39571	5.79913e+35
Har_00194740	---NA---	41626	40349	27357	21566	40988	37814	25606	14739	5.79635e+35
Har_00060567	short-chain dehydrogenase	40513	37519	20981	41025	39008	35188	8292	38918	5.79533e+35
Har_00191764	---NA---	38673	26913	23797	37215	40512	25936	16399	36484	5.79451e+35
Har_00116950	succinate dehydrogenase iron-sulfurmitochondrial precursor	38345	36166	32082	34438	27002	21730	28751	22399	5.78956e+35
Har_00001869	alpha-amylase	35975	42066	23605	24125	37641	40935	23239	18753	5.78692e+35
Har_00003907	trypsin ia2	40131	42565	13743	16949	35800	40737	25766	38621	5.77432e+35
Har_00022654	---NA---	35432	32489	32710	37413	32957	21185	20491	28643	5.77288e+35
Har_00090036	carboxypeptidase a	43239	42041	26206	15679	42924	39202	38581	11903	5.77173e+35
Har_00113907	vitellogenin	37269	43370	28570	24795	34903	42859	19098	17623	5.7648e+35
Har_00161193	---NA---	34974	20462	31551	30005	38051	22381	27582	36223	5.76442e+35
Har_00175280	---NA---	38083	21984	26314	35006	33953	15368	36682	38992	5.75561e+35
Har_00182516	---NA---	32384	36079	29555	34500	34445	17557	25068	31853	5.75283e+35
Har_00118555	---NA---	35662	32666	30827	34971	36904	26883	13383	34483	5.74977e+35
Har_00061771	glutamic acid-rich protein	34498	28465	27421	16197	26383	34619	36164	39892	5.74677e+35
Har_00023189	novel proteinvertebrate ferm domain containing 4a	27022	22767	15578	40172	37543	34973	26098	43550	5.74534e+35
Har_00239028	---NA---	37518	19624	29857	32296	37222	24032	25508	35458	5.74384e+35
Har_00185583	---NA---	29849	15785	36550	42124	36126	23198	22603	41754	5.73754e+35
Har_00050726	---NA---	39794	30588	24662	36094	37154	31338	18272	24889	5.73723e+35
Har_00013242	cg30084 cg30084-pf	40541	31442	24901	34401	36113	30951	16189	29034	5.73664e+35
Har_00083139	loc495003 protein	43842	43497	34581	39005	43809	43493	3882	30141	5.7346e+35
Har_00125598	---NA---	36002	35873	34597	37787	25762	24195	15762	34560	5.73278e+35
Har_00115536	copper-transporting atpase 1	38482	22202	28555	37064	36666	19183	25658	35126	5.73213e+35
Har_00134105	---NA---	33580	25231	14677	31936	42512	42308	19144	41905	5.73014e+35
Har_00158029	---NA---	35228	18677	17309	19920	38688	37132	42134	41724	5.72927e+35
Har_00105039	nonsense-mediated mrna decay protein	41222	38645	19929	18538	41167	34680	32085	21246	5.72767e+35
Har_00045524	zinc carboxypeptidase	39422	31620	17255	36525	40159	32655	14345	38733	5.72427e+35
Har_00125199	---NA---	39718	33733	36576	38043	35746	15795	19617	27718	5.72341e+35
Har_00184232	---NA---	24265	38282	30529	37913	10044	34347	38151	40441	5.72267e+35
Har_00009443	protein phosphatase 2c	36963	26751	37234	27543	37955	24796	32887	18206	5.7141e+35
Har_00161484	---NA---	33918	37498	23678	25080	34615	32444	30961	21741	5.70958e+35
Har_00133418	---NA---	22927	33869	39614	38775	13717	28142	35997	34411	5.70332e+35
Har_00137688	---NA---	36081	29652	20247	34376	28845	19198	35002	39491	5.69989e+35
Har_00093803	---NA---	41275	36893	30428	41828	39481	27347	6921	39334	5.69648e+35
Har_00042350	signal sequence receptor beta subunit	32774	32391	22093	23010	31488	28810	36552	31813	5.69284e+35
Har_00025149	amp dependent coa ligase	39169	35828	28927	32557	34697	31425	11937	33083	5.69089e+35
Har_00055537	cytochrome c oxidase subunit ii	37378	34652	23140	26994	40033	30104	19725	29588	5.69049e+35
Har_00204778	---NA---	28532	19224	28916	42013	28442	22003	31659	43058	5.68448e+35
Har_00187026	---NA---	36996	30399	29258	26319	32133	13626	40330	37159	5.68251e+35
Har_00030391	set domain and mariner transposase fusion	35888	20174	32584	28867	36850	16220	38744	36032	5.68236e+35
Har_00200796	---NA---	36213	28277	21712	30104	34705	25295	31517	30677	5.68076e+35
Har_00165086	---NA---	22500	39427	35706	23628	14812	39724	38060	33871	5.67686e+35
Har_00026195	ornithine aminotransferase	41229	31470	30193	27782	39920	31817	20690	19835	5.67299e+35
Har_00146016	---NA---	15908	26820	39600	37902	22325	37751	30075	34900	5.66477e+35
Har_00017172	threonine dehydratase deaminase	39797	25015	34940	33352	36685	30198	21514	20476	5.66146e+35
Har_00056435	alcoholzinc-binding domain protein	39042	41205	22305	21512	34446	39536	18982	28361	5.65926e+35
Har_00072720	mgc81743 protein	40263	30462	22254	27544	38561	30314	27599	23318	5.65556e+35
Har_00148626	---NA---	37909	35032	22042	38739	30480	27206	15531	38690	5.65047e+35
Har_00111698	isoform c	41142	39705	19213	36937	39692	39235	10509	29782	5.6504e+35
Har_00095416	involucrin	41821	27890	37250	43301	28541	38237	13794	19931	5.64468e+35
Har_00056432	alcoholzinc-binding domain protein	32972	41050	18774	38656	17196	34566	26032	37114	5.64097e+35
Har_00130281	---NA---	33965	36736	24678	29804	19197	29894	34980	30618	5.64056e+35
Har_00097138	smooth muscle caldesmon	41387	33225	23172	35644	37614	16869	20176	38793	5.64035e+35
Har_00138113	---NA---	38505	24402	15435	28370	38382	29801	31660	37855	5.64029e+35
Har_00028640	---NA---	36665	36001	20728	33091	25356	20696	29744	39872	5.63466e+35
Har_00067714	macrophage migration inhibitory factor	41080	28961	23861	41419	37087	19212	16624	40436	5.63158e+35
Har_00074842	cuticular protein	35149	31857	36788	37363	35053	10175	32806	31261	5.62965e+35
Har_00116111	homolog precursor	41886	37688	18255	31275	40217	29985	13709	37766	5.62693e+35
Har_00002099	alkaline phosphatase	36907	27210	36647	24369	35968	16222	41708	25759	5.62189e+35
Har_00164635	---NA---	40944	26340	25053	38173	40923	19376	26062	26360	5.61832e+35
Har_00092378	glucose dehydrogenase	43248	41949	30982	12073	42649	40957	38314	12370	5.61793e+35
Har_00192293	---NA---	37906	31323	20791	34949	37070	21232	21616	38271	5.61746e+35
Har_00197069	---NA---	39604	41590	25518	15551	41211	39238	31162	17045	5.61404e+35
Har_00159386	---NA---	38891	18613	41538	31802	37383	9039	43299	40112	5.61193e+35
Har_00200788	---NA---	34595	34588	27289	38368	40360	37863	8179	35830	5.61059e+35
Har_00189977	---NA---	40829	35664	22619	22676	38473	20997	38529	24131	5.60938e+35
Har_00081823	sugar transporter	41671	21248	22976	40614	39889	11543	34848	42277	5.60475e+35
Har_00077198	cg6178 cg6178-pa	28225	26496	34293	36375	35550	28691	18266	32242	5.60368e+35
Har_00087294	venom acid phosphatase	38304	33517	30764	30947	28659	18986	31097	27072	5.59892e+35
Har_00026581	sugar transporter	42337	43383	34587	15090	40088	43210	36273	9292	5.59671e+35
Har_00169203	---NA---	38737	21650	30988	29598	37072	15812	37504	33095	5.59645e+35
Har_00121864	bcp inhibitor	33277	21869	30819	35168	36961	17493	30298	36210	5.59487e+35
Har_00210155	---NA---	35936	24892	27859	37186	35603	11632	37168	39221	5.59453e+35
Har_00058909	larval cuticle protein 14	40525	41428	22461	18182	40846	37917	33317	15788	5.58553e+35
Har_00170139	---NA---	34870	20604	23191	33733	37880	23185	29178	38776	5.58488e+35
Har_00098015	mitochondrial atp synthase alpha subunit	38696	40404	17318	18712	37240	39402	26215	28646	5.58278e+35
Har_00095998	ecdysteroid udp-glucosyltransferase	42068	38851	22851	32960	22809	36489	16570	32881	5.5819e+35
Har_00085908	: shorter than wild-type family member (dpy-6)partial	42840	29100	25051	32882	42672	15332	21797	38112	5.58118e+35
Har_00019597	zinc finger protein	41114	37195	18604	33457	38321	21108	19163	37826	5.58092e+35
Har_00098653	---NA---	40487	41311	19815	26439	36206	38001	21399	21630	5.58015e+35
Har_00055791	knockout cg10573-pa	37350	23955	23739	36246	34785	14702	34324	41280	5.57847e+35
Har_00165267	---NA---	38188	42051	18807	27680	37942	41258	16961	25133	5.57844e+35
Har_00116366	arystal structure of epiphyas postvittana takeout 1	35757	22451	35637	41735	34713	25231	13561	39324	5.57666e+35
Har_00229608	---NA---	40700	35958	31628	41265	36581	26080	14195	21558	5.57636e+35
Har_00203187	---NA---	40706	22039	37744	36864	38890	10218	34751	32312	5.56975e+35
Har_00150457	---NA---	36954	31007	17867	25533	36859	25285	34146	33461	5.56621e+35
Har_00027641	receptor tyrosine phosphatase type r2a	37520	36274	28264	30074	37196	15250	35435	23912	5.56029e+35
Har_00233697	---NA---	35501	23121	25288	42785	36334	30734	13321	42069	5.55756e+35
Har_00138124	---NA---	33226	38120	20896	19234	41184	32053	26737	30927	5.55663e+35
Har_00046728	---NA---	40037	29124	18427	30537	40442	29222	26602	26937	5.55648e+35
Har_00094093	fumarate hydratase	29227	26920	25130	31111	21715	32357	32952	39004	5.55501e+35
Har_00017917	solute carrier family 16 (monocarboxylic acid transporters)member 14	42275	3777	41133	42824	40608	39715	37549	32610	5.55423e+35
Har_00011963	yr592_mimivame: full=helicase r592	34108	41845	40798	19674	42083	40992	42581	6593	5.548e+35
Har_00005416	---NA---	37610	26250	34546	36379	34895	15870	27382	29483	5.547e+35
Har_00177543	---NA---	15938	29957	28460	17825	31543	41437	41574	42140	5.54631e+35
Har_00139200	---NA---	34493	24005	31715	23508	36073	25289	35619	27646	5.5455e+35
Har_00177957	---NA---	38577	34460	17347	20028	37927	35561	28678	31039	5.54479e+35
Har_00043554	ribose-phosphate pyrophosphokinase	38098	22031	23978	40948	39230	10713	38323	41771	5.54429e+35
Har_00200167	---NA---	41302	30379	37295	40642	38995	33261	11276	19929	5.54313e+35
Har_00046900	---NA---	32824	40280	18162	40238	35195	40469	10167	39616	5.54304e+35
Har_00119693	family protein	38166	34415	13981	27017	42918	40145	31552	20550	5.54255e+35
Har_00180960	---NA---	33588	35053	17276	24464	36286	36506	24232	34685	5.54006e+35
Har_00083689	rho gtpase	39032	25161	33519	38405	34691	9003	35102	39968	5.53957e+35
Har_00169595	---NA---	38128	32445	18802	35571	33303	28175	18071	39470	5.53718e+35
Har_00048656	cg14223 cg14223-pa	37340	29363	22994	39037	38803	29372	13854	35596	5.53147e+35
Har_00205611	---NA---	41165	29294	27482	34245	39080	25577	16316	29883	5.53088e+35
Har_00103715	m protein	39367	27988	42341	27382	37606	16133	42240	16887	5.52814e+35
Har_00016414	nucleoporin 50kda	26357	23988	25601	33778	23968	26317	39001	41051	5.52139e+35
Har_00008639	acyl-delta-9 desaturase	38753	34112	30666	31955	38429	17756	27603	22626	5.52048e+35
Har_00176507	---NA---	37087	30666	22235	21029	36058	22599	33947	37520	5.51937e+35
Har_00027409	dihydropyrimidine dehydrogenase	36464	27604	25833	35402	35859	20663	21936	36812	5.50779e+35
Har_00013949	cationic amino acid transporter	38936	34167	17852	26310	40165	32367	21479	31548	5.5043e+35
Har_00164081	---NA---	36944	23089	25360	39815	36993	17178	24952	40285	5.50156e+35
Har_00014137	nucleolar protein	39093	35386	21498	23222	39589	30998	24110	26867	5.48975e+35
Har_00030882	---NA---	41183	28280	20889	31991	40790	30348	14090	40433	5.48875e+35
Har_00213139	---NA---	38583	42595	22264	23709	27856	42071	25734	20950	5.48105e+35
Har_00057080	---NA---	37977	27453	18145	29111	36301	21151	33039	39219	5.47895e+35
Har_00050980	cg15786 cg15786-pa	22941	29268	39446	36615	17100	41834	38756	20372	5.47729e+35
Har_00012190	sugar transporter	40694	30475	24150	21403	39950	30947	30678	22526	5.47662e+35
Har_00043228	synaptic vesicle protein	27417	17768	40740	42396	29917	15664	34986	39694	5.47576e+35
Har_00180232	---NA---	22457	41663	42591	17516	25472	27218	41547	27216	5.4719e+35
Har_00087854	---NA---	15714	41148	41138	38097	8629	38999	42079	38120	5.47018e+35
Har_00007660		37116	21643	25633	39566	36743	22977	20882	38083	5.4698e+35
Har_00107223	dauer or aging adult overexpression family member (dao-5)	40769	14606	39861	39027	37033	11704	40844	33352	5.46951e+35
Har_00075584	glutathione s-transferase	32709	30482	30737	34434	38371	29732	15784	28774	5.46769e+35
Har_00210621	---NA---	25930	34262	30292	31646	38166	38612	19425	22420	5.46585e+35
Har_00020452	bacteriophage t7 lysozyme-like protein 1 (btl-lp1)	42801	38236	16802	19842	42194	35539	32396	20614	5.46364e+35
Har_00133570	---NA---	32535	30039	24452	29264	29996	25767	26313	38409	5.4628e+35
Har_00174040	---NA---	38081	37874	34128	38316	20158	14628	25469	38564	5.46219e+35
Har_00092427	subtilisin-like serine protease	42567	32948	36628	38538	40946	9980	30071	22447	5.46075e+35
Har_00064741	lipase 1 precursor	42906	30786	14366	42054	42238	22965	16346	43127	5.45689e+35
Har_00194534	---NA---	43261	39910	21684	20226	43369	37625	19026	23187	5.45099e+35
Har_00104645	tpa:cuticle protein	31983	28143	31135	34061	22079	18053	39234	36511	5.45018e+35
Har_00144556	---NA---	38950	26214	29895	34413	39014	16460	22253	36293	5.44783e+35
Har_00189214	---NA---	25120	16616	22937	30038	36980	35113	37945	38437	5.44619e+35
Har_00138785	---NA---	34470	42406	30326	22866	29826	40655	34561	12814	5.4432e+35
Har_00018672	ectodermal cg6611-pa	31609	35259	29013	20729	18423	35255	35101	35606	5.44096e+35
Har_00006001	lipopolysaccharide binding protein	39242	22480	22350	34608	37472	14289	35801	41588	5.43968e+35
Har_00140573	---NA---	33177	9711	39876	26766	37448	34595	42306	28857	5.43865e+35
Har_00119885	pol polyprotein	21161	27297	34654	43000	14147	28171	36791	43075	5.43634e+35
Har_00022271	pol protein	34482	26300	28529	25721	37115	27124	35393	22900	5.42974e+35
Har_00116567	nerve hemoglobin	36338	33087	36128	31250	23441	21348	33718	23700	5.4282e+35
Har_00070205	vitellogenin	42433	22997	25954	38692	29332	10223	42472	43484	5.42691e+35
Har_00073024	novel protein	31650	41013	21572	37679	17217	36141	20418	40474	5.4254e+35
Har_00190788	---NA---	40333	35818	22479	19140	42086	38345	25939	20848	5.42431e+35
Har_00113363	peroxisomal-enoyl-isomerase protein	38444	36150	19345	19848	40009	33458	20112	37723	5.41928e+35
Har_00006287	protein tara (trio-associated repeat on actin)	27499	23361	39160	27999	30118	35090	34821	20904	5.41843e+35
Har_00004232		23527	40944	38345	20198	17165	41438	37602	27142	5.41588e+35
Har_00064738	lipase 1 precursor	39124	30814	27007	36895	36124	20952	16200	36756	5.41377e+35
Har_00077016	protein serine threonine	33576	37347	32136	28338	27242	33387	27090	19239	5.41319e+35
Har_00207193	---NA---	38313	29089	31758	37175	32504	14274	25953	34089	5.40087e+35
Har_00147355	---NA---	36115	33301	31609	26713	31408	16798	30495	33054	5.40044e+35
Har_00036702	cg14689 cg14689-pa	33941	29647	32932	31901	28168	21906	21650	38225	5.39824e+35
Har_00078486	isoform a	39620	16644	30376	42613	40127	16675	22265	42431	5.39577e+35
Har_00023501	tpa: mod-	36832	33827	29387	36451	35247	31741	17157	21054	5.39352e+35
Har_00002346	chymotrypsin-like protease	43627	41662	13058	27376	43609	41394	12342	37242	5.39106e+35
Har_00202484	---NA---	27279	36964	27020	25185	20036	33400	35402	33157	5.39008e+35
Har_00079814	polycystic kidney disease 1 likepartial	27503	26272	23377	34300	23592	35032	28475	39523	5.38889e+35
Har_00029337	spermidine synthase	37729	27199	19527	29775	36959	16651	36521	40183	5.38842e+35
Har_00177481	---NA---	23767	32894	39476	30657	15333	27697	40097	33408	5.3824e+35
Har_00029055	estradiol 17 beta-dehydrogenase	36815	31902	22772	37291	37105	21672	17619	38080	5.38093e+35
Har_00197463	---NA---	42242	13957	13241	39958	42031	38094	25463	42306	5.38021e+35
Har_00000327	cytochrome p450	42501	42361	18858	21056	42043	41124	23096	18844	5.37942e+35
Har_00113316	williams-beuren syndrome critical region protein	40915	37100	12625	28011	39244	36768	19085	36382	5.37822e+35
Har_00198566	---NA---	39712	32897	27078	36313	27833	18808	24894	32128	5.37821e+35
Har_00232536	---NA---	35926	22366	33430	39952	35564	14943	23380	40325	5.37699e+35
Har_00108818	cg33515 cg33515-pa	40136	39893	13774	32784	39933	39025	13792	34573	5.37269e+35
Har_00210897	---NA---	37043	21561	38962	38760	33080	9395	37702	38009	5.37172e+35
Har_00050643	retrotransposonty1-copia subclass	43096	42536	17432	19441	42482	40924	21711	22908	5.37167e+35
Har_00034786	trypsin-like protease	41884	42833	35052	12637	42569	42908	38976	9494	5.37108e+35
Har_00117329	sodium potassium-dependent atpase beta-2 subunit	31111	28742	17320	38836	34051	33701	18595	41845	5.37064e+35
Har_00067261	cg3706 cg3706-pa	36600	31924	19287	37696	37512	34920	12386	38931	5.36574e+35
Har_00025387	mitochondrial import receptor subunit tom40	34123	35623	38538	34714	22608	15566	38030	24611	5.35632e+35
Har_00220788	---NA---	41765	41653	23769	37054	37908	37507	10833	22696	5.35607e+35
Har_00147370	---NA---	40254	17109	36381	34835	38457	18167	29839	29430	5.35497e+35
Har_00084495	obstractor b	42585	31943	32561	32121	43172	34794	15491	16168	5.35256e+35
Har_00089677	pancreatic triacylglycerol lipase	40916	43285	20164	23804	41020	30591	40215	12475	5.3515e+35
Har_00238180	---NA---	37502	30698	28397	29761	35347	15273	33283	30611	5.35133e+35
Har_00084096	gloverin-like protein	39244	30922	37314	36870	33295	25998	10829	34169	5.34719e+35
Har_00229953	---NA---	38683	35223	17124	28106	36985	28721	26312	29164	5.34536e+35
Har_00230837	---NA---	34397	40718	33270	18800	27152	39976	37167	15124	5.34494e+35
Har_00226934	---NA---	30619	38810	36469	34345	15778	29456	30890	25012	5.34459e+35
Har_00053383	galactosesoluble 9	34575	25959	35669	41267	27584	19818	18308	40395	5.34109e+35
Har_00152255	PREDICTED: similar to predicted protein, partial [Hydra magnipapillata]	39759	41163	22354	17527	40933	37248	33103	16497	5.33893e+35
Har_00106972	phosphoacetylglucosamine mutase	33640	27690	29473	36505	35760	33933	14065	31194	5.33564e+35
Har_00064071	glucosyl glucuronosyl transferases	41374	24781	28363	22292	40521	23875	34649	24553	5.33539e+35
Har_00127677	---NA---	30490	36663	16012	42138	20187	34887	23180	43291	5.3303e+35
Har_00041554	antichymotrypsin precursor	40362	41911	35467	19791	19208	29904	33970	23000	5.32878e+35
Har_00224710	---NA---	24646	38738	19983	32282	15797	35389	37537	41206	5.32559e+35
Har_00217348	---NA---	39496	37987	30142	35252	37314	36752	9470	25719	5.32477e+35
Har_00005728	protein	40735	41682	27924	21630	43622	43527	21567	12673	5.32211e+35
Har_00116542	sb:cb283 protein	32650	11961	23871	40346	28687	34150	34597	41744	5.32145e+35
Har_00206388	---NA---	36621	27344	32925	38885	35983	17116	20289	33193	5.31749e+35
Har_00054507	vacuolar h	34316	29205	26026	29586	32509	22863	32935	28148	5.31728e+35
Har_00051107	carboxypeptidase precursor	42351	41620	34533	26122	39367	33726	24525	10266	5.31513e+35
Har_00090815	solute carrier family 16 (monocarboxylic acid transporters)member 14	37824	43114	16928	40137	42029	43339	6323	41640	5.31371e+35
Har_00012137	serine protease inhibitor	37188	38092	18613	32488	24538	32973	22286	34396	5.31268e+35
Har_00070828	---NA---	23144	31736	33562	28062	18912	30713	39205	33686	5.30649e+35
Har_00154075	---NA---	35622	24999	31808	40053	36083	15351	21291	39644	5.30426e+35
Har_00040797	beige beach domain containing protein	42447	42187	38581	21428	39095	37713	35290	6881	5.30025e+35
Har_00121790	vitellogenin	43564	31697	9571	36516	43260	28387	21244	42088	5.29892e+35
Har_00186273	---NA---	41901	40825	15147	24504	40139	40616	13977	36612	5.29682e+35
Har_00113687	---NA---	41532	31192	26442	41040	39935	33785	6528	42766	5.29522e+35
Har_00012787	zinc finger protein	32054	35563	24601	29958	23692	31246	30509	27834	5.28136e+35
Har_00171072	---NA---	33619	30235	17227	25125	36558	28905	32697	34739	5.2807e+35
Har_00185294	---NA---	40106	34827	32808	35190	35451	28305	15184	21482	5.27809e+35
Har_00175379	---NA---	38183	22870	33600	19633	40809	15803	39788	35696	5.2763e+35
Har_00206741	---NA---	42462	39740	15060	35067	42319	39425	9108	38950	5.2746e+35
Har_00007786	transmembrane protein 38a	40050	34343	25942	28979	35975	23529	27379	22005	5.27316e+35
Har_00071159	luciferase	30395	38486	24772	21680	36451	32408	21119	33637	5.27203e+35
Har_00110741	larval cuticle protein 14	25248	42164	28782	23571	13962	40660	37937	33881	5.2699e+35
Har_00183898	---NA---	43693	43522	13493	9493	36410	34396	41674	41420	5.26546e+35
Har_00022569	nucleolar and coiled-body phosphoprotein 1	20465	31635	42587	42840	15753	22192	29756	42850	5.26491e+35
Har_00183129	---NA---	27273	19597	40702	38488	24629	20018	34618	36833	5.26345e+35
Har_00230867	---NA---	39015	16309	35212	34481	40069	12005	34678	40831	5.26192e+35
Har_00237867	---NA---	37185	24241	33060	28874	38037	10835	41054	36135	5.26074e+35
Har_00091565	attacin-like protein	39601	37420	38332	17814	36861	31451	39672	11302	5.25986e+35
Har_00149064	---NA---	39828	27028	27174	39166	39604	14091	20367	40374	5.25745e+35
Har_00202128	---NA---	36452	28601	40118	40451	23538	10373	36433	34931	5.25716e+35
Har_00135367	---NA---	24415	27576	32204	36299	16935	31334	31169	40383	5.25672e+35
Har_00064206	af146688_1u2 small nuclear ribonucleoprotein auxiliary factor subunit-related protein	39883	41367	17464	24482	39865	38721	21776	22169	5.25648e+35
Har_00234063	---NA---	40988	23003	30797	36461	41851	27435	19777	21863	5.25605e+35
Har_00119939	alanine-glyoxylate aminotransferase	41944	37541	21567	40931	39128	22168	10953	39801	5.25604e+35
Har_00143921	---NA---	32728	38475	17020	41255	36257	35850	10938	41808	5.25548e+35
Har_00060171	isoform a	36437	43035	25241	28542	26144	42317	16946	24804	5.25329e+35
Har_00195769	---NA---	31169	32783	31208	35019	20046	25945	26135	34608	5.25317e+35
Har_00036805	cg6921-isoform a	36360	32201	30808	21091	32074	27455	35851	21872	5.25313e+35
Har_00138100	---NA---	36936	35588	24671	20489	35710	19582	32987	34265	5.25172e+35
Har_00092344	---NA---	32848	21753	29766	33061	32967	15303	38240	38711	5.25137e+35
Har_00062842	lysozyme	41658	38997	18085	17480	42173	36987	32145	20389	5.25028e+35
Har_00112007	chromosome 4 open reading frameisoform cra_a	29672	22452	41537	35755	26517	19737	37826	26792	5.24777e+35
Har_00015039	---NA---	38529	26897	37270	34859	40290	14612	23157	28569	5.24385e+35
Har_00153767	---NA---	36535	31968	25960	37530	28576	34277	13606	34524	5.23557e+35
Har_00216967	---NA---	42009	40526	25449	35389	40150	39588	8274	25954	5.2334e+35
Har_00145750	---NA---	36104	22879	35470	38918	36413	9309	35145	38498	5.22956e+35
Har_00236366	---NA---	41621	35407	24756	36209	40663	28075	12498	27741	5.22854e+35
Har_00159342	---NA---	39231	35578	30396	37106	32264	24665	11489	36321	5.2277e+35
Har_00111201	cg13077 cg13077-pa	41590	28425	17030	31836	41346	18741	25396	41442	5.22703e+35
Har_00119965	methionine aminopeptidase	37015	26350	36377	33055	25861	14051	35733	34285	5.22094e+35
Har_00031526	alpha-amylase	18094	31914	34043	40190	11697	36250	37148	41934	5.2185e+35
Har_00118663	---NA---	39953	14082	31557	33824	38916	18111	35958	34280	5.21725e+35
Har_00170578	---NA---	27158	37680	29443	19511	34447	21783	33127	35689	5.21502e+35
Har_00183033	---NA---	40667	35548	41319	29089	39099	13061	33438	17575	5.21451e+35
Har_00020738	---NA---	18585	43017	39194	39487	20732	43095	38902	12125	5.21433e+35
Har_00015910	synaptic vesicle protein	41772	35145	35376	42227	40257	7329	19277	41753	5.20788e+35
Har_00030999	nuclear lamin l1	37002	29537	10545	35963	38086	31972	27132	38027	5.20719e+35
Har_00064393	senescence-associated protein	35261	29210	28958	39735	34370	26313	12841	37823	5.20562e+35
Har_00039516	methylmalonate-semialdehyde dehydrogenase	34537	28748	30416	30920	31760	21831	35098	22903	5.2043e+35
Har_00163226	---NA---	39778	23561	32056	35625	35443	11084	35139	35219	5.20348e+35
Har_00204531	---NA---	38305	38588	24197	29735	36983	23631	23298	24026	5.20261e+35
Har_00040401	juvenile hormone-inducible	34380	24168	21812	23977	42969	42409	15664	41928	5.20064e+35
Har_00180367	---NA---	31716	39147	23556	20803	21937	36562	38204	27859	5.19381e+35
Har_00151971	---NA---	42215	42128	17222	19681	12664	38212	42589	41806	5.19368e+35
Har_00011196	pancreatic triacylglycerol lipase	42999	5983	42956	39099	42800	15526	43737	41354	5.19322e+35
Har_00015856	acetyl-coa synthetase	37586	41860	11509	24570	37065	40121	23282	33710	5.19258e+35
Har_00118495	rho rac cdc gtpase-activating protein	24290	23179	38023	38972	19480	28518	30702	36478	5.19071e+35
Har_00077097	rgs-gaip interacting protein gipc	39765	37848	24355	35749	36991	34838	11152	27563	5.19068e+35
Har_00068725	cg13532 cg13532-pa	26299	34594	31687	32145	16854	22556	39109	37672	5.19033e+35
Har_00147335		35037	20459	22458	31148	37631	18791	36625	39967	5.19024e+35
Har_00128793	---NA---	40834	32197	25932	33016	38465	20471	15620	37484	5.18955e+35
Har_00138226	---NA---	35957	36167	27718	19494	36294	32989	36160	17057	5.18912e+35
Har_00201609	---NA---	31917	29190	34241	36326	24322	17867	30975	33211	5.18041e+35
Har_00008586	---NA---	37229	39035	36637	24701	27781	17445	36603	22195	5.17798e+35
Har_00036599	sodium-dependent phosphate transporter	41781	28963	23607	34365	41412	26785	14615	32532	5.17734e+35
Har_00045714	ubiquitin-conjugating enzyme	22532	33535	38310	34625	13130	29381	38332	34919	5.17553e+35
Har_00190812	---NA---	36810	25151	21197	37971	39517	37484	13549	34605	5.17516e+35
Har_00167155	---NA---	28237	36026	39994	32818	13264	21751	40477	33190	5.17501e+35
Har_00172388	---NA---	40228	34140	27527	38220	24389	35996	21068	19353	5.17203e+35
Har_00178265	---NA---	31354	40002	34000	21969	23670	35743	34909	18691	5.17158e+35
Har_00139594	---NA---	35111	31113	22315	30541	34314	18787	30740	35035	5.16892e+35
Har_00102541	adenylate kinase	40935	32908	39003	28804	38861	16045	37638	14548	5.16691e+35
Har_00112677	---NA---	38479	34342	26052	37715	32535	17710	17636	39159	5.16661e+35
Har_00033148	peroxiredoxin 6	37138	31361	29628	33910	30374	17204	23277	36279	5.1636e+35
Har_00044395	hydroxypyruvate isomerase	37374	23783	24327	39599	36838	25084	20276	32178	5.1623e+35
Har_00060793	gemin 5	35049	38716	23789	21992	32250	33418	29801	22639	5.16185e+35
Har_00021827	vitellin-degrading protease precursor	32318	38863	20015	16596	41065	30874	32715	29828	5.1615e+35
Har_00046417	glycerol 3 phosphate dehydrogenase	30534	28716	22038	37088	29823	32506	19646	37809	5.16057e+35
Har_00117353	acyl-oxidase	33794	30542	19990	35201	35780	31215	17758	35797	5.15643e+35
Har_00105564	leucine-rich transmembrane protein	12291	43362	39088	41065	22406	37112	38746	18707	5.1561e+35
Har_00148893	---NA---	39811	35782	27266	34805	37099	18121	17297	32786	5.15388e+35
Har_00072139	sentrin sumo-specific protease senp7	40391	28854	21612	33520	37588	27495	15821	37299	5.14901e+35
Har_00173205	---NA---	34064	33997	22061	30723	26493	30890	21749	36855	5.14884e+35
Har_00077162	mitochondrial ribosomal protein l13	39736	30615	23720	31323	38697	22002	20630	32422	5.14725e+35
Har_00006467	cell adhesion molecule	33967	26193	24822	37861	35295	29224	17654	33748	5.13825e+35
Har_00012874	---NA---	38657	38461	20671	26862	37027	36328	16601	27843	5.13285e+35
Har_00031289	r27-2 protein	40400	38939	29680	38213	42428	40049	10698	15823	5.13188e+35
Har_00002923	diverged serine protease	41135	38839	17568	39694	41950	39714	6612	41809	5.13103e+35
Har_00099117	cg13676 cg13676-pa	21948	38872	36970	43037	11074	40083	20360	41812	5.1294e+35
Har_00132415	---NA---	19410	18643	22392	42981	41281	21350	38290	43605	5.12484e+35
Har_00048209	muscle-specific proteinisoform d	40426	40880	32357	38255	38454	39567	7411	22211	5.12328e+35
Har_00114255	aldehyde oxidase	42622	40524	18883	41303	41719	41105	5437	40775	5.1213e+35
Har_00054162	glucose dehydrogenase	33815	21291	41777	28709	43122	41325	40239	8271	5.12127e+35
Har_00093226	juvenile hormone-inducible	39349	23050	30059	39720	39872	9593	30076	41101	5.12016e+35
Har_00170723	---NA---	39847	32113	29130	35632	32485	22626	15827	33138	5.12003e+35
Har_00024044	---NA---	28505	32212	14157	33273	35406	39868	20778	40356	5.11935e+35
Har_00090540	megator cg8274-pa	40810	42283	15063	20586	16196	38275	41199	37444	5.11691e+35
Har_00153290	---NA---	37924	31050	25193	35569	37882	26673	13234	36212	5.10947e+35
Har_00150096	---NA---	34208	31776	24596	26688	35667	33586	22841	26167	5.10859e+35
Har_00172866	---NA---	41461	37564	25014	38347	38174	32732	8777	31174	5.10746e+35
Har_00025859	protease inhibitor 5	37423	29592	29752	26443	28017	14687	39077	36433	5.104e+35
Har_00110135	mitochondrial gtpase (miro-2)	32686	14583	38312	39468	32431	15018	37115	39158	5.10189e+35
Har_00010421	transcription initiation factor tfiid subunit 10	38145	20779	34474	34818	38768	12741	29690	36544	5.09872e+35
Har_00139293	---NA---	37292	28070	29109	41345	35500	16350	17831	39094	5.0973e+35
Har_00227760	---NA---	31817	24621	35879	29670	35375	17135	30212	33358	5.09428e+35
Har_00009551	isoform d	32076	30749	40488	35290	23929	16396	36635	25124	5.08905e+35
Har_00001334	serine protease	41486	36633	22745	39820	37363	19054	13190	39368	5.08835e+35
Har_00231056	---NA---	34432	22512	32896	39564	22136	16642	33445	40925	5.08679e+35
Har_00059205	mgc84361 protein	37548	39757	22383	23057	37473	35875	18811	26103	5.08551e+35
Har_00218556	plasma membrane-associated protein	34857	21646	37903	31908	23726	32923	37450	19050	5.08524e+35
Har_00027710	mitochondrial gtpase (miro-2)	42299	41611	32054	26569	40355	35152	26964	8867	5.08398e+35
Har_00037381	cuticle protein 4	37293	38418	27284	40288	40762	5431	36398	40023	5.07888e+35
Har_00231935	---NA---	40633	36655	22177	36004	39053	37189	9310	31573	5.07692e+35
Har_00163565	---NA---	31176	28784	40095	31235	19397	16924	41935	32810	5.07602e+35
Har_00007627	heat shock cognate 70 protein	37589	32326	26486	40098	33575	23867	12917	37910	5.06385e+35
Har_00024977	zinc-binding alcohol dehydrogenase family protein	33258	33908	34472	29912	22742	20432	38803	24139	5.06098e+35
Har_00008279	bcl6 co-repressor-like 1	36935	28694	24738	35222	32996	30183	17144	32084	5.05862e+35
Har_00130628	---NA---	31244	25060	29726	37661	33062	32547	14891	36011	5.05796e+35
Har_00066529	---NA---	32530	31194	37810	21367	38058	37985	36336	11732	5.05211e+35
Har_00158759		28831	25390	17830	21525	36289	33780	39009	37600	5.05131e+35
Har_00038345	transcription elongation factor b polypeptide 3	34404	17296	33149	36772	33020	17808	32162	36795	5.04738e+35
Har_00092489	serine protease	34363	28415	26582	27377	26285	21013	35198	36534	5.04689e+35
Har_00166473	---NA---	40773	36218	25190	34314	40490	29609	10044	32829	5.04583e+35
Har_00108027	low density lipoprotein receptor adaptor protein 1	39426	14968	37276	42170	43527	42677	9442	30990	5.04217e+35
Har_00219238	---NA---	32733	32318	35846	31687	20678	14838	38723	35310	5.04084e+35
Har_00119882	tbp-associated factor	37971	27551	32223	32734	25588	13279	35585	37779	5.0405e+35
Har_00117014	transferrin	32330	21149	32094	40651	32808	10509	37903	43189	5.03476e+35
Har_00224572	---NA---	34438	35735	27932	32276	22615	24706	24864	32658	5.03353e+35
Har_00000931	cytochrome p450	39786	17935	39732	35369	26230	15689	38224	31895	5.03092e+35
Har_00202346	---NA---	37642	39570	35143	26820	33906	37023	14154	20164	5.02968e+35
Har_00110306	peptidylglycine alpha-hydroxylating monooxygenase	41434	25518	31984	29503	38506	10348	36363	34789	5.02908e+35
Har_00037668	heparan sulfate proteoglycan 2	35555	20320	37921	33067	28713	27579	24549	28502	5.01955e+35
Har_00141845	---NA---	42471	39307	26456	35730	39603	36628	11337	19342	5.0195e+35
Har_00007088	cd36 antigen	30893	13330	31166	33196	35131	22532	37851	39279	5.01401e+35
Har_00028526	pterin-4-alpha-carbinolamine dehydratase	38900	27240	37677	41127	36757	9920	23260	35990	5.01191e+35
Har_00083413	lipase 1 precursor	39532	37212	32299	40380	25829	11697	22654	38159	5.01085e+35
Har_00212686	---NA---	35076	28387	26606	32754	32221	16973	29728	35509	5.00928e+35
Har_00195923	---NA---	36067	36246	28384	34124	38942	35284	10444	27548	5.00561e+35
Har_00098307	glucose dehydrogenase	39802	41030	40187	14909	33248	37915	41443	9787	5.00285e+35
Har_00225994	---NA---	33639	37183	26533	23324	32035	34645	33934	17149	4.99938e+35
Har_00016478	membrane protein	43734	39944	11895	43697	43794	38834	7398	43721	4.9948e+35
Har_00087014	amine oxidase	34798	40105	33105	19011	40788	42260	39288	8395	4.99337e+35
Har_00145435	---NA---	24376	29416	38584	39252	16911	17249	38884	40537	4.99311e+35
Har_00203741	---NA---	27288	36573	38877	39423	16100	20383	35250	28217	4.99274e+35
Har_00163520	---NA---	38045	33057	34170	36319	34759	20495	20061	22382	4.99237e+35
Har_00207936	---NA---	37006	14915	26088	40457	35299	16421	35580	41553	4.99229e+35
Har_00049898	---NA---	30200	29817	26483	42157	23041	20851	24318	42501	4.99187e+35
Har_00097220	juvenile hormone-inducible	42110	33500	21063	39122	39693	15807	17896	38214	4.98785e+35
Har_00001788	insect intestinal mucin 4	40957	42654	28763	13189	40339	42416	36843	11936	4.98658e+35
Har_00055005	salivary secreted peptide	35938	26402	28866	30249	37590	23551	24382	27863	4.98273e+35
Har_00081817	sugar transporter	39102	17704	41309	32698	36834	8595	43475	38697	4.98021e+35
Har_00203846	---NA---	39646	37708	17492	23947	34437	32779	20853	33754	4.97552e+35
Har_00088227	formin 3 cg33556-pb	37958	36957	27733	23032	34864	30945	27824	18495	4.97474e+35
Har_00059592	cathepsin f-like cysteine protease	27613	38029	23668	38612	13763	35699	25537	41274	4.96967e+35
Har_00013698	histone deacetylase 3	40522	32606	34094	35348	39000	17936	17261	25846	4.96913e+35
Har_00006493	loc506564 protein	33195	32381	27286	33728	32094	16246	26905	35807	4.96895e+35
Har_00001475	elongation factor-1 alpha	33095	25445	33029	36291	17684	22105	36421	34544	4.96426e+35
Har_00009950	oxidative stress induced growth inhibitor 1	36745	40038	35056	40424	20063	36315	11155	29292	4.96333e+35
Har_00075692	dead (asp-glu-ala-asp) box polypeptide 52	36517	37643	33740	33176	23697	18130	23538	31894	4.9627e+35
Har_00121979	outermembrane transporter	33781	35740	25383	29749	38291	39999	10909	32562	4.96003e+35
Har_00183782	tpa: cuticle protein	39735	42112	13261	26066	36120	39949	17337	34257	4.95686e+35
Har_00004392	chemosensory protein	40315	36596	26656	38852	24017	11943	27114	41703	4.95566e+35
Har_00109655	bel12_ag transposon polyprotein	34768	19175	40505	33459	34424	12534	40230	31578	4.95248e+35
Har_00160114	---NA---	40709	25585	23278	36336	36511	30565	13290	37889	4.95045e+35
[truncated: 41,864 more rows]
