# Supplementary material for: Transcriptional responses underlying the hormetic and detrimental effects of the plant secondary metabolite gossypol on the generalist herbivore Helicoverpa armigera
Source: BMC Genomics. 2011 Nov 23;12:575. doi: 10.1186/1471-2164-12-575 (PMC3235194; doi:10.1186/1471-2164-12-575)
Supplement: Additional file 13 — Table S11_T7_G_RPlist_up. Rank Products list detecting differentially up-regulated genes in the G-T7 treatment. The most significantly up-regulated genes are at the top of the list. [file 1471-2164-12-575-S13.XLS]

## Sheet: DD G RPlist up
Unique ID	Name	log-ratio 1	log-ratio 2	log-ratio 3	log-ratio 4	log-ratio 5	log-ratio 6	log-ratio 7	log-ratio 8	rank 1	rank 2	rank 3	rank 4	rank 5	rank 6	rank 7	rank 8	rank product
Har_00002309	cytochrome p450	8.02817	7.81423	8.06615	7.52878	7.85817	7.5916	7.95726	7.37048	1	1	3	1	1	3	4	16	4.20374e-35
Har_00001902	trypsin-like protease	5.94214	6.11626	6.22203	5.63659	6.1117	6.00582	6.36759	5.18515	3	5	20	3	5	6	22	20	8.67021e-31
Har_00094401	cytochrome p450	5.69982	5.36542	5.64084	5.24413	5.77307	5.27117	5.91383	5.20547	4	6	35	6	7	8	28	19	1.09583e-29
Har_00226482	---NA---	5.47886	6.90414	4.79112	5.01524	5.26535	6.71047	4.5796	4.92134	6	3	59	8	11	5	76	21	5.44281e-29
Har_00110819	isoform a	4.54046	5.19514	3.81439	3.50455	3.79072	4.91963	3.55044	3.2377	14	8	235	132	72	11	136	70	1.91177e-24
Har_00015936	carboxylesterase esterase fe4	4.20952	4.1744	3.76408	4.06651	4.33024	4.49828	4.1755	4.39397	25	38	252	63	36	24	94	25	2.23491e-24
Har_00087491	trypsin-like protease	4.04283	4.13826	3.91816	2.64452	4.72762	4.87733	5.00937	3.45649	34	42	197	374	18	12	55	46	4.19618e-24
Har_00001904	trypsin-like protease	4.24579	4.57891	4.30022	2.77022	4.12484	4.45919	4.32273	2.50468	23	17	109	317	52	27	88	184	2.24152e-23
Har_00021830	vitellin-degrading protease precursor	3.85785	3.92283	3.91666	2.48204	4.71532	4.60901	4.97317	3.25481	41	64	198	463	19	20	58	65	2.51506e-23
Har_00102972	vitellin-degrading protease precursor	3.91091	4.13976	3.92978	2.38778	4.5585	4.64566	4.64658	3.09209	40	41	192	511	29	19	70	82	3.71401e-23
Har_00084731	trypsin-like protease	3.80569	3.94743	3.85785	2.42387	4.61505	4.59201	4.95431	3.24705	45	60	214	489	26	21	59	67	4.45061e-23
Har_00115056	odorant-degrading enzyme	3.32731	3.87277	3.85912	3.71074	3.63507	4.1231	3.85936	3.79601	100	67	213	101	91	39	110	33	1.35519e-22
Har_00026419	cytochrome b561 domain-containing protein 2 (tumor suppressor protein 101f6)	3.6874	4.53417	3.33532	2.88903	3.66002	4.86434	3.51957	3.03988	56	21	458	273	88	13	138	88	1.49086e-22
Har_00102968	vitellin-degrading protease precursor	3.77986	3.73347	3.61337	2.24474	4.54533	4.50267	4.61759	2.94969	51	91	301	605	31	23	72	96	3.03977e-22
Har_00023969	trypsin-like protease	3.56202	3.63514	3.68285	2.34674	4.11261	4.44545	4.72234	3.28582	71	106	277	539	54	28	66	61	4.99197e-22
Har_00026894	zinc iron transporter	3.66017	4.07894	3.30227	2.70567	4.26566	4.35203	3.60662	2.72162	60	46	486	345	41	31	132	135	7.64946e-22
Har_00021827	vitellin-degrading protease precursor	3.34115	3.47482	3.41142	2.48266	4.33018	4.33939	4.58891	3.24066	94	130	408	462	37	33	75	68	1.04682e-21
Har_00000394	cytochrome p450	3.60772	3.23599	3.60323	3.14741	3.98088	3.42861	3.78498	3.47266	68	171	305	209	60	77	116	44	1.27561e-21
Har_00087489	trypsin-like protease	3.32699	3.43377	3.32406	2.42293	4.35552	4.33648	4.68635	3.21354	101	134	466	491	35	34	68	72	1.31673e-21
Har_00084725	trypsin-like protease	3.29849	3.43599	3.43036	2.36563	4.27736	4.34866	4.552	3.13632	107	133	403	525	40	32	77	76	1.64599e-21
Har_00196382	---NA---	2.9238	4.50794	2.75417	3.27209	2.93921	4.48574	3.20353	3.38336	168	22	884	183	187	25	173	52	1.83518e-21
Har_00026899	zinc iron transporter	3.33146	3.85393	3.1431	2.50598	3.89051	4.29742	3.68319	2.86947	97	69	593	447	67	35	121	113	4.15148e-21
Har_00002311	cytochrome p450	3.2329	3.04659	3.25862	3.08846	3.8054	3.58221	4.07272	3.39467	112	219	512	222	70	66	96	49	4.42189e-21
Har_00059615	carboxylesterase-8 variant 1	3.5568	4.42583	1.81843	3.09721	3.63474	4.53581	1.82467	3.24932	73	26	1831	219	92	22	736	66	5.46103e-21
Har_00208928	---NA---	2.97304	4.49149	1.92415	2.87002	3.17068	4.71281	2.2037	3.08253	157	24	1695	281	143	15	389	83	9.071e-21
Har_00115055	odorant-degrading enzyme	3.14664	3.67364	3.73991	3.35662	2.75355	3.24224	3.60665	2.90964	126	98	258	161	219	87	131	103	9.62338e-21
Har_00026329	zinc iron transporter	3.03004	3.70693	2.80914	2.21925	3.69915	4.38432	3.93011	2.72782	145	95	838	626	80	29	104	133	1.69237e-20
Har_00094402	cytochrome p450	3.07993	2.82429	3.13666	2.87646	3.73511	3.23717	3.71956	3.39849	135	286	598	278	77	89	119	48	1.8337e-20
Har_00216052	---NA---	3.1668	4.55305	1.97299	2.3605	3.22564	4.65966	2.20797	2.74095	123	20	1605	528	134	18	386	132	1.8698e-20
Har_00094496	carboxylesterase	2.52923	3.18547	3.1833	3.09825	3.26209	3.66872	3.63144	3.28963	305	185	563	218	128	58	128	60	2.8817e-20
Har_00091280	carboxylesterase	3.05797	2.99961	3.48563	2.84826	3.13271	3.17068	3.87233	3.09631	142	230	354	289	154	98	108	80	3.17974e-20
Har_00094497	carboxylesterase	2.61124	2.9795	3.12497	2.91714	3.16922	3.49812	3.45545	3.43265	272	237	610	262	144	70	143	47	5.09397e-20
Har_00156441	---NA---	2.82441	4.11804	2.55204	2.77633	2.84949	4.18212	2.21678	2.98796	197	43	1054	313	204	37	384	93	5.49767e-20
Har_00102883	sodium-bile acid cotransporter	3.72515	4.37437	1.82312	1.32105	4.70815	4.77668	1.59849	1.86097	55	27	1822	2234	20	14	1162	610	8.75519e-20
Har_00102471	carboxylesterase	3.05975	3.2053	3.47005	2.12487	3.52539	3.62847	3.84724	2.29956	141	181	371	689	105	62	112	259	8.9909e-20
Har_00035783	zinc iron transporter	2.87669	3.49335	2.87912	2.10022	3.39703	4.09536	3.60595	2.62338	181	128	791	712	114	40	133	163	9.41375e-20
Har_00042389	carboxylesterase	2.86399	2.95546	3.48158	2.84046	2.77252	2.97781	3.62991	2.89101	190	242	357	294	215	116	129	109	1.23512e-19
Har_00074703	heat shock protein	2.73	2.74469	3.36929	3.16823	2.74288	2.87234	3.67381	3.16992	228	326	439	205	222	131	125	75	1.33101e-19
Har_00078393	zinc iron transporter	2.82073	3.11449	2.55306	1.97659	3.66893	4.08348	3.67754	2.78888	199	204	1052	825	86	41	122	123	1.36055e-19
Har_00023559	sodium-bile acid cotransporter	3.60796	4.5732	0.0646429	1.96494	4.50622	4.9776	1.71422	2.18176	67	18	26175	842	33	9	909	318	1.66536e-19
Har_00009408	trypsin-like serine protease	1.92601	3.78381	3.1926	3.37015	1.60814	3.44833	2.87161	3.25892	629	82	555	155	661	74	208	64	2.10853e-19
Har_00097044	zinc iron transporter	2.65	3.1934	2.67362	2.02287	3.23794	3.87831	3.67401	2.8447	258	182	950	793	133	46	124	116	2.27191e-19
Har_00042388	carboxylesterase	2.87454	3.05232	3.42183	2.8061	2.71256	2.79826	3.49465	2.65754	183	216	406	308	228	154	140	152	2.69539e-19
Har_00049123	sodium-bile acid cotransporter	3.79069	4.177	1.12928	1.4528	4.82811	4.6931	1.8053	1.84328	48	37	10220	1793	15	16	764	636	2.76981e-19
Har_00006252	trypsin-like serine protease	1.74039	3.76435	2.75332	3.22185	1.63136	3.66553	3.05592	3.29491	770	86	885	194	639	60	187	58	3.4504e-19
Har_00199646	---NA---	2.85926	4.73911	2.44542	2.05834	2.31474	4.46482	2.15494	1.67995	193	15	1144	752	306	26	416	927	5.57665e-19
Har_00050814	---NA---	3.31132	3.66696	1.72444	1.894	3.73934	3.77783	2.39537	2.12512	104	101	1988	927	76	50	311	348	5.81015e-19
Har_00022727	glucosyl glucuronosyl transferases	2.79475	2.75902	1.94819	2.53832	4.04927	3.08783	2.01176	3.33207	210	321	1649	433	57	105	523	54	5.93753e-19
Har_00178709	---NA---	1.6366	3.56736	2.95281	2.63825	2.0616	4.16544	3.08268	2.76987	879	118	745	377	375	38	186	126	7.10036e-19
Har_00225290	---NA---	4.39905	3.03735	1.53742	1.18224	4.58155	3.60018	2.14753	1.94887	19	221	2348	2819	27	64	422	482	7.12944e-19
Har_00050173	microsomal glutathione s-transferase 1	2.46453	2.56674	2.94807	2.91201	2.6694	2.7633	3.26767	3.12023	331	417	751	263	236	162	161	79	9.67505e-19
Har_00019295	cytochrome b561 domain-containing protein 2 (tumor suppressor protein 101f6)	2.7841	3.59885	2.16894	2.08602	2.78836	3.95139	2.63518	2.33879	213	114	1397	726	211	44	254	244	1.03416e-18
Har_00069635	urate oxidase	3.40538	2.31653	2.68807	3.37856	2.93936	2.02689	2.3036	3.06337	90	573	937	152	186	405	341	85	1.1704e-18
Har_00006253	trypsin-like serine protease	1.33301	2.99517	2.62516	3.08871	1.78388	3.41783	3.22758	3.69328	1348	233	994	221	517	78	169	36	1.23541e-18
Har_00022726	glucosyl glucuronosyl transferases	2.69549	2.80411	1.73614	2.537	3.81858	3.17574	1.9733	3.19682	239	300	1970	435	69	97	563	74	1.2504e-18
Har_00035782	zinc iron transporter	2.34344	2.87629	2.30976	1.84479	3.24222	3.82778	3.37314	2.68568	388	265	1260	992	132	48	151	143	1.28322e-18
Har_00074702	heat shock protein	2.55105	2.62646	3.3257	3.08225	2.43765	2.34334	3.20782	2.84124	293	380	465	224	278	273	172	117	1.29267e-18
Har_00101322	urate oxidase	2.95556	1.90249	2.26044	2.86359	3.24401	2.29155	2.90558	3.582	163	999	1307	284	131	286	207	38	1.30002e-18
Har_00102468	carboxylesterase	2.74757	3.01287	3.12016	1.83946	3.1262	3.24138	3.31466	2.28152	224	228	616	996	156	88	156	269	1.31741e-18
Har_00000393	cytochrome p450	2.82731	2.47081	2.79578	2.39968	3.205	2.74152	3.35834	2.69867	195	467	854	504	136	168	152	141	1.40076e-18
Har_00022109	sodium-bile acid cotransporter	3.38023	3.58033	1.7442	1.60005	4.06443	3.71543	2.18888	1.88975	91	116	1957	1415	56	54	399	565	1.45433e-18
Har_00080633	cysteine-rich venom protein 4	3.338	3.4605	0.607857	3.24876	3.02049	3.74305	1.46441	3.35071	95	131	17205	187	174	51	1536	53	2.11101e-18
Har_00091281	carboxylesterase	2.44648	2.46432	2.99841	2.42379	2.9476	2.78125	3.32815	2.81457	338	470	712	490	185	157	155	121	2.2034e-18
Har_00029566	glucosyl transferase	2.08842	2.86173	2.63931	2.5134	2.3727	3.436	3.01871	2.62836	519	272	973	444	297	76	193	162	3.14114e-18
Har_00005683	trypsin-like serine protease	1.27104	3.24417	2.39821	2.75074	1.59158	3.64901	3.24141	3.21744	1462	169	1184	324	682	61	166	71	3.39176e-18
Har_00099596	sodium-bile acid cotransporter	3.07279	3.35024	1.99728	1.74589	3.79712	3.41393	1.8635	2.03309	136	146	1571	1119	71	79	685	416	4.07175e-18
Har_00028096	carboxylesterase-8 variant 1	2.2398	3.55032	1.81163	2.24796	2.80418	3.89469	1.97735	2.44646	445	120	1844	603	208	45	557	208	4.69924e-18
Har_00005685	trypsin-like serine protease	1.1314	3.03669	2.30566	2.84066	1.39919	3.66825	3.1718	3.38953	1757	222	1265	293	923	59	175	51	5.12812e-18
Har_00112054	sodium-bile acid cotransporter	3.06603	3.7355	2.18965	1.85743	2.86696	3.61752	2.19292	1.66106	138	89	1372	966	202	63	396	960	5.74741e-18
Har_00112056	sodium-bile acid cotransporter	2.92519	3.7587	2.29637	1.71623	3.02623	3.68226	2.109	1.73772	167	87	1272	1175	173	57	450	823	5.78772e-18
Har_00097025	carboxylesterase	2.81649	3.92431	1.06692	2.43789	3.16675	4.20038	1.48372	2.63723	200	62	11487	483	145	36	1472	158	6.09571e-18
Har_00080332	hypothetical conserved protein	2.41783	3.81864	1.81512	2.28985	2.36249	3.9703	1.59299	2.44273	350	77	1837	572	299	43	1176	209	6.53086e-18
Har_00019360	lipase	0.9404	3.30298	2.26095	2.60312	1.36114	3.78214	3.13052	3.29298	2287	153	1303	394	988	49	180	59	6.74045e-18
Har_00002747	trypsin-like protease	1.35077	2.16813	2.63656	2.64281	2.12103	2.83769	3.67579	3.46796	1326	691	977	375	361	139	123	45	6.80457e-18
Har_00069639	urate oxidase	2.54559	1.48909	1.92079	2.81007	3.17361	2.36847	2.6951	3.47905	294	1743	1698	305	142	261	239	42	7.20562e-18
Har_00090412	glucosyl transferase	2.75119	2.72288	1.35877	2.61475	3.64268	2.88883	1.80576	2.63721	222	339	3176	387	90	129	763	159	9.50849e-18
Har_00080334	hypothetical conserved protein	2.53452	3.85217	1.91027	2.48295	2.16524	3.59743	1.82559	1.8569	301	71	1712	461	349	65	732	619	1.26527e-17
Har_00059619	carboxylesterase-8 variant 1	3.29676	3.21721	1.83101	2.2892	3.08732	3.2491	1.41711	2.07519	108	177	1809	573	163	86	1686	377	1.28851e-17
Har_00102886	sodium-bile acid cotransporter	2.96492	3.04957	1.67864	1.67033	3.69261	3.18661	1.89458	2.05339	160	217	2063	1263	83	94	649	399	1.33389e-17
Har_00082543	short-chain dehydrogenase	2.1034	2.58623	3.04438	2.29059	2.02795	2.60444	3.22219	2.49192	508	403	674	569	382	189	170	191	1.34327e-17
Har_00001853	lipase	2.4246	3.93629	2.95636	2.27843	1.98151	3.8611	1.90885	1.39461	347	61	741	578	409	47	631	1683	1.35068e-17
Har_00002746	trypsin-like protease	1.4559	2.27654	2.74994	2.66316	1.94171	2.76883	3.29995	3.06207	1139	606	889	366	429	161	159	86	1.548e-17
Har_00048096	alkaline nuclease	1.96787	2.9136	1.76894	2.75332	2.3791	3.5627	1.73072	2.76068	598	254	1922	321	294	68	882	130	1.56774e-17
Har_00035672	sodium-bile acid cotransporter	3.01246	3.15278	1.7129	1.5057	3.91671	3.46198	1.76224	1.77349	149	188	2005	1654	65	72	825	747	1.95536e-17
Har_00083294	phosphoglucomutase 2	3.8567	4.95319	2.78911	-2.09251	4.20656	4.92272	1.75524	-1.98331	42	11	857	43179	47	10	834	42734	2.09e-17
Har_00093232	juvenile hormone-inducible	2.43106	2.445	2.23128	2.42587	2.65642	2.53047	2.2828	2.6565	344	488	1338	488	240	203	352	154	2.1127e-17
Har_00058547	sodium-bile acid cotransporter	2.67495	2.73798	1.49955	1.41187	3.74944	3.30208	2.32577	2.09812	251	330	2439	1926	75	82	334	365	2.12904e-17
Har_00080631	cysteine-rich venom protein 4	3.5161	3.62318	0.558511	3.17547	3.01793	3.22552	0.824362	2.88579	76	108	17902	202	176	90	5800	111	2.20907e-17
Har_00049124	sodium-bile acid cotransporter	2.90422	2.98982	1.71599	1.35657	3.69379	3.44601	2.04223	1.85238	172	235	2000	2117	82	75	501	627	2.41291e-17
Har_00094166	juvenile hormone-inducible	2.42687	2.46827	2.63435	2.71216	2.6489	2.2408	2.02489	2.57123	346	469	978	341	243	303	515	168	2.51606e-17
Har_00059556	glucosyl glucuronosyl transferases	2.94359	3.02162	2.10246	1.96183	2.92864	3.05952	1.50573	2.2654	166	226	1462	847	188	108	1410	276	2.67899e-17
Har_00009411	trypsin-like serine protease	1.23119	3.67097	1.78208	3.26226	1.17439	3.68478	1.52646	3.20753	1548	100	1896	185	1316	56	1354	73	2.88655e-17
Har_00104255	short-chain dehydrogenase	1.93848	2.78655	2.54379	2.5243	1.93971	2.66236	2.55272	2.35546	616	305	1062	442	430	179	269	235	3.13172e-17
Har_00022106	sodium-bile acid cotransporter	2.8725	2.82014	1.81442	1.51393	3.69384	3.17906	1.98988	1.75603	187	291	1840	1633	81	96	546	781	3.95687e-17
Har_00003956	trypsin-like protease	1.23522	1.98955	2.64032	2.6276	1.96806	2.57121	3.31203	3.05451	1543	875	972	381	415	195	157	87	4.03348e-17
Har_00139293	---NA---	1.47824	2.39455	1.46296	1.30674	2.41525	3.57285	3.33851	3.27651	1088	512	2560	2287	281	67	153	62	4.25092e-17
Har_00000870	cytochrome p450	2.28929	2.06669	2.21626	2.19296	3.04857	2.28277	2.78044	2.45423	420	790	1349	639	168	289	226	205	4.69539e-17
Har_00235544	---NA---	1.96982	2.89859	1.6281	2.69506	2.10909	3.05991	1.51241	2.85252	595	257	2159	348	362	107	1391	115	5.19532e-17
Har_00079853	ecdysteroid udp-glucosyltransferase	1.90303	2.92152	1.84871	2.06228	2.30179	3.51815	1.88388	2.34245	642	251	1778	747	309	69	661	241	5.30518e-17
Har_00000115	cytochrome p450	1.48575	3.23559	2.58345	2.53167	1.35184	2.9024	2.13203	2.51229	1079	172	1026	437	1003	125	431	181	5.93962e-17
Har_00023561	sodium-bile acid cotransporter	2.58205	2.717	1.44665	1.35486	3.53982	3.09594	2.17434	2.04158	282	346	2615	2126	102	103	406	409	6.90654e-17
Har_00079852	ecdysteroid udp-glucosyltransferase	1.51642	2.34224	1.83967	1.92724	2.09351	3.224	2.86268	2.52262	1032	549	1795	884	366	91	211	176	8.11521e-17
Har_00073585	fasciclin 3	2.32542	1.97975	2.28594	1.64966	2.90102	2.65143	3.10892	2.22287	403	893	1277	1313	194	181	183	295	8.34793e-17
Har_00120477	butyrylcholinesterase	0.70227	2.40581	3.52783	3.55509	0.490623	2.05947	3.20083	3.39445	3348	501	334	126	5212	389	174	50	9.08713e-17
Har_00090410	glucosyl transferase	2.33776	2.5203	1.50376	1.99467	3.06622	2.83813	1.61838	2.57215	393	441	2429	814	166	138	1114	167	1.06582e-16
Har_00107617	major facilitator superfamily domain containing 9	3.3278	3.96419	3.18426	3.4954	1.3584	2.31073	1.00005	0.993843	99	58	562	134	993	280	4075	4039	1.4442e-16
Har_00007966	glycoside hydrolases	1.3651	1.82205	3.50145	2.72762	1.18417	1.81991	3.21968	2.9092	1292	1107	346	333	1298	539	171	104	1.49636e-16
Har_00059966	zinc iron transporter	2.0083	2.66107	1.99307	1.3321	2.518	3.20504	2.86713	1.89158	569	364	1575	2201	266	93	210	562	1.52985e-16
Har_00097028	carboxylesterase	2.11191	3.14253	1.0871	2.29026	2.8907	3.45193	1.6456	2.35117	504	193	11096	571	195	73	1041	238	1.58631e-16
Har_00217694	---NA---	3.41022	4.35765	3.24791	3.03639	2.12621	2.98806	0.268604	0.358221	89	28	520	236	359	115	14818	12343	1.68531e-16
Har_00076173	short-chain dehydrogenease reductase	0.835051	4.01391	2.96331	2.19849	-0.0889092	3.98029	2.8562	2.37119	2713	53	733	636	17458	42	212	225	1.71105e-16
Har_00094590	sucrose-6-phosphate hydrolase	1.44746	1.91342	2.23575	2.65877	1.78474	2.29516	2.49174	2.90009	1161	980	1332	368	516	283	279	108	1.79097e-16
Har_00173252	---NA---	0.760593	1.7475	3.27345	2.88498	1.41129	1.81759	3.13327	3.33175	3037	1221	503	274	909	543	179	55	1.81247e-16
Har_00056326	glucosyl glucuronosyl transferases	2.44495	2.43903	1.47678	1.83548	2.72562	2.8107	1.78159	2.34199	339	492	2497	1001	225	148	801	242	1.96392e-16
Har_00187469	---NA---	2.50821	2.48443	1.34752	1.96768	2.87755	2.74889	1.79485	2.28158	315	458	3294	835	200	166	777	267	1.99466e-16
Har_00122230	---NA---	2.43723	2.04663	2.23232	2.70615	1.89202	1.82654	1.93511	2.52122	342	811	1337	344	455	532	600	177	2.3933e-16
Har_00018858	sodium-bile acid cotransporter	2.3189	2.21443	2.16672	1.5043	3.20805	2.8336	1.94057	1.91038	407	656	1400	1662	135	142	593	533	2.7471e-16
Har_00122231	---NA---	3.47215	2.61173	2.76472	3.48305	2.23494	1.90587	0.643024	1.66988	82	384	876	137	327	480	8109	948	3.32773e-16
Har_00021416	retinol dehydrogenase 11	1.59596	2.38937	2.17543	2.04495	1.64897	2.54381	2.62916	2.23789	932	515	1389	767	621	199	257	284	3.36612e-16
Har_00099593	sodium-bile acid cotransporter	2.30684	2.09998	1.73878	1.58981	3.1424	2.43939	2.18476	2.04835	411	752	1966	1441	151	240	400	401	3.71461e-16
Har_00075660	short-chain dehydrogenase	1.66731	2.38933	2.43583	2.17401	1.46547	2.54288	2.20015	2.27954	850	516	1151	653	835	201	392	272	4.30535e-16
Har_00094587	sucrose-6-phosphate hydrolase	1.36376	1.78608	2.12862	2.51953	1.64319	2.2131	2.50776	2.88906	1295	1169	1438	443	628	320	277	110	4.30965e-16
Har_00238203	---NA---	3.47894	3.79753	4.23274	3.6794	0.910258	1.59813	0.684697	0.809188	79	80	125	108	2158	772	7529	5847	4.56671e-16
Har_00029565	glucosyl transferase	1.46144	2.44941	1.42491	1.88243	1.8632	2.96256	2.28393	2.34477	1122	482	2728	936	467	118	351	239	4.65884e-16
Har_00000116	cytochrome p450	1.64396	2.3296	1.94805	2.3019	1.77563	2.4931	1.86591	2.45354	871	556	1651	560	528	220	679	207	5.33505e-16
Har_00059477	glucosyl glucuronosyl transferases	1.02384	2.23321	1.75485	1.61941	1.93849	3.1397	2.66631	2.41182	2019	641	1940	1381	432	99	246	215	5.72395e-16
Har_00034781	---NA---	1.80899	2.24329	1.83954	1.23055	2.31544	2.97266	2.82667	1.93184	719	630	1796	2604	305	117	219	505	6.10171e-16
Har_00034782	---NA---	1.84603	2.30841	1.91006	1.29044	2.33866	3.00368	2.65196	1.78152	691	579	1713	2347	304	113	249	730	7.33018e-16
Har_00104658	glucosyl glucuronosyl transferases	1.29165	2.09473	1.91068	1.68215	1.8104	2.90308	2.53311	2.28416	1423	756	1711	1241	500	124	275	266	7.5608e-16
Har_00066837	---NA---	1.8746	2.44856	2.09818	1.94908	1.4161	2.61997	2.22779	1.95198	663	483	1467	861	900	186	377	475	8.84907e-16
Har_00018860	sodium-bile acid cotransporter	2.80582	2.90357	1.46532	2.04256	3.19832	2.40204	0.65552	2.00346	203	256	2546	771	139	249	7937	441	9.01927e-16
Har_00109699	urate oxidase	2.41724	0.88191	1.96584	2.45558	2.70796	1.55836	2.22958	2.63603	351	4081	1622	478	229	843	376	160	9.41319e-16
Har_00043484	---NA---	1.84646	2.31659	1.78909	1.23887	2.2693	3.06333	2.75775	1.70073	690	572	1884	2562	318	106	229	887	9.51942e-16
Har_00070050	aldo-keto reductase	2.43385	1.81476	2.47159	3.28677	1.75092	1.24767	1.65111	2.39263	343	1119	1125	179	542	1486	1032	219	1.0268e-15
Har_00021207	glutathione s-transferase 6a	4.45675	3.39566	1.98615	-0.818635	4.11437	3.34446	1.92654	-0.907279	17	138	1588	38983	53	80	608	38940	1.06398e-15
Har_00035272	zinc finger protein 670	2.24011	1.98295	2.57373	1.74365	2.14068	1.81671	2.33419	1.90481	444	890	1038	1127	354	545	329	537	1.14995e-15
Har_00004014	cytochrome p450	1.70547	2.9301	1.73619	3.41083	1.06724	2.26825	0.809271	2.87811	806	248	1968	144	1604	295	5981	112	1.31041e-15
Har_00098801	aldo-keto reductase	1.46142	1.38625	2.27038	2.82457	1.57517	1.58214	2.27988	2.9059	1123	2006	1293	302	700	794	355	105	1.33004e-15
Har_00075662	short-chain dehydrogenase	1.6787	2.3575	2.25122	1.96034	1.40465	2.40248	2.18078	2.03097	835	539	1315	850	917	248	402	417	1.39964e-15
Har_00023805	isocitrate dehydrogenase	1.26376	1.73084	1.51272	1.46207	2.74653	2.36367	2.47131	2.63563	1476	1251	2410	1765	221	262	285	161	1.52294e-15
Har_00098934	juvenile hormone-inducible	1.86352	1.78823	2.13527	1.90097	1.99867	1.96329	2.30091	2.11377	676	1164	1432	918	396	442	344	354	1.60908e-15
Har_00109424	1-acyl-sn-glycerol-3-phosphate acyltransferase	1.54041	2.47968	2.32068	2.25726	1.44376	2.19768	2.09243	1.93463	1000	462	1251	596	862	327	465	503	1.65743e-15
Har_00071714	glyoxylate hydroxypyruvate reductase	1.8992	2.31117	2.4129	2.55301	1.51314	1.74408	2.00645	1.92974	646	577	1173	421	774	611	528	507	1.70069e-15
Har_00091725	fatty-acyl reductase	1.58209	3.85435	1.37849	1.4684	1.34255	3.72459	2.09169	1.17175	944	68	3013	1745	1016	53	468	2745	1.70391e-15
Har_00202386	---NA---	0.929971	1.85776	2.97409	2.9578	0.744405	1.75005	2.82785	2.76098	2334	1063	723	253	3051	605	218	129	1.71929e-15
Har_00183069	---NA---	1.60234	0.941168	2.44559	3.00684	1.42904	1.63352	2.47017	2.67694	925	3735	1143	244	884	727	286	146	1.88707e-15
Har_00094103	alkaline nuclease	1.18033	1.84668	1.45357	2.08401	1.63723	2.53057	2.16155	2.657	1649	1077	2590	731	633	202	412	153	1.97793e-15
Har_00102605	glucosyl glucuronosyl transferases	1.66557	1.94485	1.71722	1.64756	1.99659	2.49621	2.29978	2.0072	852	941	1995	1321	399	219	345	436	2.0268e-15
Har_00172051	---NA---	1.89675	3.2833	0.886061	1.83433	2.07714	2.37516	1.77264	2.30113	650	156	13851	1004	369	259	812	257	2.05249e-15
Har_00043447	glutathione s-transferase d1	1.74459	1.88681	1.68431	1.79063	1.78032	2.41289	2.33483	2.0363	766	1021	2055	1057	522	246	327	412	2.14489e-15
Har_00075968	zinc finger protein 514	2.16174	1.7506	2.46648	1.78661	2.2635	1.69931	2.23752	1.89663	484	1215	1128	1062	319	662	372	553	2.2335e-15
Har_00001857	lipase	1.37512	2.14988	1.54045	1.33234	2.01781	2.99399	2.19233	2.07132	1270	708	2342	2200	385	114	397	384	2.26228e-15
Har_00149123	---NA---	1.87984	3.08751	1.68471	1.79966	1.4509	2.30395	1.5294	2.16321	660	212	2052	1041	856	281	1351	331	2.34631e-15
Har_00094162	juvenile hormone-inducible	2.3337	2.26818	2.20207	2.2542	2.18886	1.84793	1.46562	1.84723	396	610	1360	598	342	518	1530	631	2.4522e-15
Har_00070058	aldo-keto reductase	1.37544	1.24833	2.10358	2.76743	1.82688	1.33962	2.29541	2.83736	1268	2424	1460	318	486	1245	347	118	2.58025e-15
Har_00104663	glucosyl glucuronosyl transferases	1.00844	1.87605	1.5394	1.49148	1.82285	2.92368	2.46268	2.28028	2066	1039	2345	1694	490	121	289	271	2.88978e-15
Har_00162107	---NA---	3.79528	4.86136	2.01035	-1.79611	3.44589	4.36176	0.772422	-3.97974	47	14	1555	42749	111	30	6410	43778	2.983e-15
Har_00036393	glyoxylate hydroxypyruvate reductase	1.51719	1.70799	1.82241	2.07989	1.68974	1.9189	2.25674	2.32091	1031	1285	1826	736	591	470	362	250	3.26654e-15
Har_00050841	glucosyl glucuronosyl transferases	1.42353	1.97262	1.76087	1.67767	1.68007	2.44096	2.36314	2.04896	1200	898	1935	1249	599	238	321	400	3.47923e-15
Har_00037002	---NA---	1.89891	2.26111	1.79217	1.09709	2.14294	2.84578	2.43902	1.46075	648	613	1878	3292	353	136	297	1473	3.76424e-15
Har_00002303	glutathione s-transferase	1.81255	2.25798	1.81511	1.81547	1.76451	2.36211	2.03693	1.70725	716	616	1838	1023	536	265	506	874	3.8019e-15
Har_00058320	alcohol dehydrogenase	3.18804	1.99402	1.99905	1.3347	3.05596	1.77144	1.90635	1.20928	119	867	1567	2192	167	582	640	2532	4.07354e-15
Har_00002307	glutathione s-transferase	1.73298	1.81228	1.52711	1.72406	1.7982	2.2519	2.27004	2.0097	777	1126	2379	1164	506	300	359	433	4.17229e-15
Har_00097988	---NA---	1.84287	2.29393	1.74679	1.07023	2.01351	2.92352	2.33028	1.46449	693	586	1954	3463	389	122	331	1455	4.58376e-15
Har_00009692	aldo-keto reductase	1.23666	1.1631	1.88836	2.73729	1.51468	1.32413	2.42115	3.00804	1538	2696	1735	330	769	1273	306	90	4.67113e-15
Har_00097220	juvenile hormone-inducible	2.07833	2.07949	2.31923	1.95142	1.61308	1.81988	1.90644	1.83541	523	778	1252	859	660	540	639	648	4.71309e-15
Har_00018456	adenylate cyclase	1.55975	1.69	1.55009	2.08862	1.90229	1.8946	1.97579	2.32842	976	1317	2324	724	451	489	560	248	4.83447e-15
Har_00037001	---NA---	1.84954	2.06169	1.57882	0.986612	2.45451	2.72977	2.47288	1.61811	685	798	2251	4041	277	171	284	1045	5.10131e-15
Har_00227680	---NA---	2.37831	3.70984	3.46753	3.27138	0.200712	2.33619	0.974627	1.17435	367	94	374	184	9306	277	4328	2732	5.28089e-15
Har_00024137	deoxyhypusine hydroxylase monooxygenase	1.63313	1.82425	1.82788	1.8831	1.74896	2.15278	2.24984	1.83356	887	1104	1813	935	545	340	366	651	5.34876e-15
Har_00051005	arystal structure of epiphyas postvittana takeout 1	1.84766	2.8189	2.5265	2.0751	1.11871	2.36358	1.93952	1.2817	689	292	1080	738	1456	264	595	2153	5.76264e-15
Har_00221541	---NA---	1.68503	1.56093	2.82774	2.05945	1.57267	1.47652	2.4278	1.94489	825	1575	823	751	705	977	301	492	5.97865e-15
Har_00002727	chymotrypsin-like protease	0.514629	1.06749	2.77811	2.89998	0.858946	1.31737	3.65642	3.26458	4678	3079	861	269	2390	1297	126	63	5.99084e-15
Har_00008742	cytochrome p450	1.24325	2.37797	1.94311	2.06013	1.13965	2.48629	1.77594	2.12075	1525	521	1660	750	1398	221	807	352	6.33586e-15
Har_00117635	glucosyl glucuronosyl transferases	0.965231	1.93344	1.45188	1.40461	1.66744	2.83718	2.55113	2.10593	2193	958	2596	1945	607	140	270	358	6.35924e-15
Har_00057980	3-hydroxybutyrate dehydrogenase type 2	1.81986	1.92561	2.04994	2.11601	1.51177	1.69513	2.00137	1.99512	708	966	1508	697	777	665	533	448	6.473e-15
Har_00075000	---NA---	2.36652	1.73569	1.98221	1.3489	2.43034	1.97001	2.329	1.4705	371	1238	1594	2143	279	439	333	1438	6.71568e-15
Har_00007969	glycoside hydrolases	0.778046	0.995349	2.83514	2.30973	1.00402	1.62061	3.47806	2.90234	2951	3436	818	553	1796	741	142	107	6.76879e-15
Har_00098799	aldo-keto reductase	0.94194	1.2774	1.88445	2.60302	1.28084	1.53047	2.43564	2.92845	2284	2342	1739	395	1115	878	299	101	7.92784e-15
Har_00099728	zinc finger protein 670	2.01455	1.84997	2.39971	1.68955	2.28981	1.67848	2.15798	1.48001	565	1075	1183	1229	312	681	414	1413	8.01034e-15
Har_00107281	lipase	1.51723	1.61906	1.04115	1.49868	2.52613	2.52229	2.2417	2.4827	1030	1442	11911	1678	264	205	368	195	8.41388e-15
Har_00043485	---NA---	1.65596	2.24399	1.62703	1.1201	2.09752	2.69045	2.44254	1.38842	861	627	2161	3144	363	178	296	1708	8.74435e-15
Har_00050941	carboxypeptidase b precursor	1.64236	2.40498	0.817522	2.76113	1.66954	2.47511	0.975383	2.91741	874	503	14644	319	604	223	4320	102	8.89547e-15
Har_00071713	glyoxylate hydroxypyruvate reductase	1.43986	1.62985	1.96757	2.02441	1.68067	1.74784	2.00665	2.20046	1178	1419	1620	792	598	606	527	305	9.11728e-15
Har_00009687	aldo-keto reductase	1.0722	0.901491	1.64343	2.36189	1.6173	1.53599	2.4256	3.03381	1889	3972	2128	527	654	870	302	89	9.39141e-15
Har_00237338	---NA---	1.46955	2.32728	1.31666	2.50633	0.985877	2.33699	1.38567	2.68231	1104	558	3716	446	1856	276	1813	144	9.96494e-15
Har_00051001	arystal structure of epiphyas postvittana takeout 1	1.8029	2.78603	2.17697	1.69138	1.34053	2.29319	1.84646	1.3709	727	306	1387	1225	1019	285	705	1789	1.01042e-14
Har_00107602	glucosyl glucuronosyl transferases	0.895575	1.97244	1.58317	1.42429	1.61492	2.63658	2.42538	2.04574	2469	899	2244	1878	658	184	304	403	1.01259e-14
Har_00010494	chymotrypsin-like protease	0.549793	2.35906	2.2818	2.59524	0.456305	2.05298	2.35068	2.55992	4399	538	1282	401	5621	392	323	171	1.08064e-14
Har_00099725	zinc finger protein 670	1.98103	1.84377	2.35552	1.68193	1.88089	1.66983	2.13093	1.58378	590	1079	1224	1242	462	692	432	1125	1.09742e-14
Har_00107284	lipase	1.10342	1.74738	1.35046	1.53205	1.84328	2.34778	2.3424	2.1846	1812	1222	3262	1585	477	271	325	317	1.11272e-14
Har_00024136	deoxyhypusine hydroxylase monooxygenase	1.4656	1.76214	1.68455	1.71295	1.60708	2.082	2.2593	1.9043	1111	1204	2053	1179	662	370	360	539	1.12307e-14
Har_00006606	glutathione s-transferase	1.71054	1.92003	1.52673	1.58388	1.66919	2.09859	1.94017	1.94066	802	972	2380	1453	605	361	594	495	1.26343e-14
Har_00073590	fasciclin 3	1.70046	1.41055	1.59324	1.13899	2.45693	2.0763	2.6579	1.78922	811	1938	2223	3054	276	377	247	719	1.43904e-14
Har_00093226	juvenile hormone-inducible	1.78369	1.81485	1.95621	1.90144	1.85875	1.51269	1.77198	1.9269	737	1118	1635	916	469	910	813	511	1.59684e-14
Har_00080687	alkaline nuclease	0.754517	1.55293	1.09962	2.05536	1.49264	2.3956	2.23939	2.90263	3067	1590	10853	756	799	251	370	106	2.2968e-14
Har_00040251	arystal structure of epiphyas postvittana takeout 1	1.35787	2.30253	1.88367	1.52497	1.35049	2.20949	2.14528	1.60159	1308	583	1741	1605	1006	321	424	1087	2.31452e-14
Har_00136397	---NA---	1.63416	2.89312	1.13869	1.76268	1.26643	2.65617	1.63786	1.8248	885	260	10031	1096	1142	180	1066	666	2.69435e-14
Har_00015157	plasma glutamate carboxypeptidase	1.17004	1.61723	1.46486	1.86577	1.69092	1.76573	1.86421	2.28156	1676	1451	2548	955	590	585	683	268	2.72848e-14
Har_00052997	dna repair transcription protein met18 mms19	1.60668	1.44445	1.8318	1.30759	2.05424	1.87273	2.25826	1.71011	917	1876	1807	2284	378	499	361	868	3.06259e-14
Har_00113624	f protein	2.2903	1.66695	1.99752	0.922925	2.99888	1.67058	2.15784	1.28733	419	1351	1570	4511	179	690	415	2128	3.19137e-14
Har_00135243	predicted protein [Nematostella vectensis]	0.297183	1.14713	2.74132	3.30126	0.212265	1.20642	4.79515	2.64412	7048	2768	901	177	9121	1606	62	157	3.2376e-14
Har_00001988	lipase	0.997648	1.61419	1.29147	1.4563	1.71762	2.38577	2.14785	2.19689	2094	1458	4413	1781	565	256	421	309	3.29514e-14
Har_00087551	carboxylesterase	1.59468	1.99791	1.43712	0.926124	2.13325	2.57959	2.07305	1.46741	934	859	2658	4487	358	192	478	1446	3.31776e-14
Har_00026462	glutathione s-transferase	1.86802	2.55328	2.27749	2.08048	1.53918	2.121	1.19239	1.2213	672	423	1287	734	738	351	2727	2464	3.41104e-14
Har_00027709	mitochondrial gtpase (miro-2)	0.883736	1.90278	1.55753	1.27422	1.32799	2.43361	2.32212	2.05714	2511	998	2307	2409	1045	243	336	397	3.44292e-14
Har_00114677	sugar transporter	0.705176	1.48538	1.88761	2.11288	1.06245	1.86585	2.12351	2.49564	3328	1750	1736	702	1623	502	439	188	3.4831e-14
Har_00026422	cytochrome b561 domain-containing protein 2 (tumor suppressor protein 101f6)	1.25525	1.73072	1.42246	1.28712	1.76349	2.35626	2.16891	1.81259	1492	1252	2744	2355	537	267	410	687	3.55785e-14
Har_00074262	glucosyl glucuronosyl transferases	1.34172	1.87959	1.63573	1.54445	1.70473	2.1272	1.78573	1.81474	1336	1032	2143	1553	578	348	796	680	3.64605e-14
Har_00018453	adenylate cyclase	1.53643	1.51582	1.54704	1.96118	1.78934	1.66419	1.72438	1.95382	1009	1674	2330	849	512	698	897	473	3.69745e-14
Har_00045627	cuticle protein 1	0.722474	0.500059	1.46987	2.37913	1.64095	1.49267	2.85312	3.23954	3228	15007	2524	514	629	942	214	69	4.01289e-14
Har_00076265	oxidative stress induced growth inhibitor 1	1.45947	1.39972	2.1816	2.25332	1.41227	1.18276	2.06882	2.03499	1132	1964	1378	599	908	1699	483	414	4.13146e-14
Har_00044218	single domain major allergen protein	0.915102	2.87548	1.35146	1.14261	1.13983	3.30015	1.90763	1.53266	2393	266	3250	3025	1397	83	633	1261	4.22707e-14
Har_00108478	short-chain dehydrogenease reductase	1.41485	1.53256	1.64163	1.79034	1.52364	1.70458	1.97621	1.92044	1214	1638	2131	1058	758	655	559	519	4.71308e-14
Har_00043942	cuticle protein 1	0.595866	0.482629	1.89636	2.39964	1.46679	1.32088	3.01046	3.29929	4089	15464	1724	505	834	1283	195	57	4.77841e-14
Har_00090174	pol protein	1.6346	3.12737	3.1168	-0.0180929	1.34576	3.1169	1.64364	1.13851	883	199	617	20400	1012	101	1045	2970	5.12056e-14
Har_00025062	pol protein	0.605108	3.06733	2.02847	1.93552	1.07099	2.71655	1.44506	1.46587	4029	214	1530	874	1596	174	1603	1451	5.43513e-14
Har_00106146	major facilitator superfamily domain containing 9	1.36771	1.83007	2.49302	1.85128	1.06655	1.90365	1.82731	1.70004	1286	1093	1112	979	1607	482	728	888	5.59203e-14
Har_00186138	---NA---	-2.16384	6.16413	-0.303926	3.40722	-1.74653	5.71035	-1.24982	3.12374	43771	4	33107	145	43244	7	40703	77	5.81954e-14
Har_00100613	gram negative bacteria binding protein 2	0.833086	0.853958	1.3781	1.60085	1.79319	1.6267	2.577	2.6185	2719	4285	3016	1414	510	733	264	164	5.86916e-14
Har_00091246	juvenile hormone-inducible	2.74814	2.13025	0.439877	2.66355	2.54435	1.92056	-0.208303	2.50433	223	724	19597	365	261	467	31467	185	5.98031e-14
Har_00072329	gram negative bacteria binding protein 2	0.803461	0.945316	1.36885	1.58444	1.63951	1.71209	2.61898	2.54124	2839	3716	3095	1449	632	646	258	173	6.29215e-14
Har_00120577	oxidase peroxidase	-0.850672	0.29981	5.35783	4.37679	-0.611108	-0.537202	5.8877	4.74365	40852	19178	44	30	37077	35647	29	22	6.36432e-14
Har_00080680	alkaline nuclease	0.732643	1.47823	1.23535	1.97891	1.21515	2.06507	2.04138	2.78189	3176	1772	6394	822	1236	383	504	124	6.38663e-14
Har_00095290	gram negative bacteria binding protein 2	0.914476	1.02776	1.53412	1.7568	1.47328	1.63411	2.33068	2.36613	2398	3279	2358	1105	823	726	330	228	6.72195e-14
Har_00140077	---NA---	2.00825	2.59481	2.08322	2.41895	1.41494	2.04739	0.68102	1.29332	570	396	1481	496	903	397	7589	2107	6.93661e-14
Har_00031518	lipase	1.12512	1.34025	1.03894	0.904454	2.22615	2.72201	2.75345	2.12372	1771	2143	11950	4671	330	172	230	349	7.04413e-14
Har_00019021	glyoxylate hydroxypyruvate reductase	1.41439	1.38434	1.7982	1.73648	1.39494	1.7315	2.05093	1.83466	1216	2010	1865	1140	930	625	495	650	7.09264e-14
Har_00169426	---NA---	1.76016	3.84446	0.371627	1.46309	0.85999	3.68729	1.63996	1.05828	757	72	20678	1763	2388	55	1061	3526	7.1252e-14
Har_00052991	dna repair transcription protein met18 mms19	1.55137	1.57147	1.8241	1.32538	1.83871	1.71341	2.13256	1.5491	984	1551	1820	2221	479	643	430	1212	7.22699e-14
Har_00204447	---NA---	0.908666	1.3154	1.58126	2.0474	1.37895	1.58368	1.86604	2.42531	2424	2228	2247	763	962	790	678	211	7.34688e-14
Har_00028097	carboxylesterase-8 variant 1	1.66384	2.79109	0.839942	1.80765	1.78754	2.87016	0.968991	1.69768	853	304	14387	1033	513	132	4376	895	7.4593e-14
Har_00002096	alkaline phosphatase	1.70458	4.28267	3.02766	1.92959	0.0808806	3.09398	0.701796	0.63496	808	31	687	879	11626	104	7297	7989	7.78095e-14
Har_00098353	lipase	1.1716	1.69005	1.34564	1.17599	1.85299	2.34509	2.02454	1.7568	1671	1316	3317	2858	471	272	516	779	7.83484e-14
Har_00018430	cytochrome b5	1.61953	1.51147	1.82508	1.91502	1.45616	1.36918	1.77446	1.89918	904	1685	1818	897	849	1162	808	544	7.86126e-14
Har_00058072	deoxyhypusine hydroxylase monooxygenase	1.4653	1.90406	1.97111	1.69605	1.49387	1.91894	1.67562	1.49834	1112	996	1610	1214	797	469	985	1356	7.88768e-14
Har_00051747	alkaline nuclease	0.916121	1.65477	1.25419	1.74551	1.3908	2.09558	1.91963	2.26207	2390	1374	5774	1120	935	362	617	278	8.99794e-14
Har_00000321	cytochrome p450	1.17933	2.37103	1.9468	1.92569	0.790928	2.01143	1.91105	1.46486	1653	529	1654	886	2756	418	627	1453	9.81521e-14
Har_00003891	acyl- delta-11 desaturase	3.2352	5.00287	3.09161	3.03082	-0.432945	2.2541	-0.0153413	-0.416483	111	9	634	237	33173	298	27712	33776	1.01366e-13
Har_00047689	---NA---	1.1645	1.99969	1.26339	1.29075	1.96778	2.14692	1.73557	1.85283	1687	855	5441	2345	416	341	873	626	1.04124e-13
Har_00235531	---NA---	1.44856	1.94989	1.96986	2.021	1.13213	1.62785	1.65383	1.65232	1156	932	1614	797	1417	732	1022	978	1.04862e-13
Har_00131139	---NA---	2.36616	3.84371	0.525416	2.03542	1.99823	3.28424	0.555079	0.3594	372	73	18361	777	397	84	9370	12326	1.089e-13
Har_00057839	cytochrome c oxidase copper chaperone	1.57047	2.25485	1.3895	1.29162	1.66536	2.35547	1.52875	1.39271	963	620	2915	2341	608	268	1352	1692	1.10837e-13
Har_00087554	carboxylesterase	1.58996	1.90771	1.84052	1.13265	1.93923	2.27282	1.60338	1.30599	935	990	1793	3082	431	292	1150	2058	1.11193e-13
Har_00007366	alcohol dehydrogenase	2.54043	0.965477	1.68854	1.36971	2.59601	1.2817	1.83053	1.48446	298	3597	2043	2064	252	1385	722	1402	1.16542e-13
Har_00212968	---NA---	0.99307	1.89827	1.70068	2.24162	0.769221	1.82646	1.46367	2.29203	2102	1007	2025	607	2880	533	1541	263	1.18132e-13
Har_00058070	deoxyhypusine hydroxylase monooxygenase	1.13584	1.59391	1.52741	1.48475	1.50309	1.8972	2.07841	1.70913	1748	1494	2377	1718	789	486	476	871	1.23736e-13
Har_00121807	---NA---	1.24972	1.29134	1.94211	1.72871	1.1628	1.50938	2.27962	1.86706	1507	2306	1661	1153	1341	919	356	601	1.28072e-13
Har_00069988	chymotrypsin-like protease	0.580992	1.58957	1.12009	1.448	1.60655	2.39228	2.14021	2.4158	4174	1510	10419	1812	663	253	426	214	1.32796e-13
Har_00184033	---NA---	0.845627	1.78531	2.31056	2.4374	0.849091	1.22814	2.16611	1.83913	2656	1172	1259	484	2435	1535	411	642	1.36529e-13
Har_00228746	---NA---	1.53835	2.39721	1.81553	2.54475	0.520046	1.76906	0.970614	2.07489	1004	509	1834	430	4887	583	4362	380	1.38903e-13
Har_00002258	carboxylesterase	1.335	1.65882	1.42318	0.980862	1.98185	2.25214	2.01408	1.46251	1344	1366	2739	4083	408	299	522	1464	1.39694e-13
Har_00096757	deoxyhypusine hydroxylase monooxygenase	1.24804	1.51392	1.49038	1.47647	1.46115	1.85587	1.88393	1.84719	1510	1680	2463	1730	842	512	660	632	1.41858e-13
Har_00083426	---NA---	1.21071	1.82895	1.90146	1.9665	1.00107	1.67297	1.68672	1.82143	1590	1096	1717	837	1806	686	961	671	1.46017e-13
Har_00000784	cytochrome p450	1.63597	1.48036	1.79485	1.57376	1.97886	1.28949	1.91038	1.50318	880	1763	1872	1487	410	1367	629	1343	1.49226e-13
Har_00051748	alkaline nuclease	1.04417	1.86367	1.35138	1.75635	1.24825	2.12393	1.45834	1.94999	1959	1057	3251	1106	1175	349	1562	480	1.67063e-13
Har_00129613	---NA---	1.70735	1.52991	2.35959	2.11611	0.969836	1.32695	1.92152	1.49168	803	1645	1218	696	1918	1269	613	1372	1.67292e-13
Har_00111569	peripheral-type benzodiazepine receptor	0.699075	3.55748	0.924283	2.35673	0.820978	3.73443	-0.10914	2.45501	3374	119	13438	530	2575	52	29718	204	1.69413e-13
Har_00021252	deoxyhypusine hydroxylase monooxygenase	1.0826	1.58579	1.45679	1.44717	1.42081	1.89341	1.98715	1.75799	1864	1519	2582	1814	894	490	550	775	1.80721e-13
Har_00114864	alkaline nuclease	0.638458	1.35597	1.02645	1.83757	1.38041	2.06149	2.07429	2.65778	3762	2080	12140	1000	959	386	477	151	1.84848e-13
Har_00000405	cytochrome p450	1.43335	2.20943	0.906657	2.55502	1.38887	2.18032	0.538751	2.50074	1190	665	13631	419	941	333	9642	187	1.86366e-13
Har_00035267	zinc finger protein 670	1.61719	1.85621	2.1196	1.24845	1.35384	1.70886	2.12598	1.20202	907	1067	1445	2519	1001	648	436	2573	1.87075e-13
Har_00064070	glucosyl glucuronosyl transferases	0.84583	1.06561	1.54187	2.47201	1.18306	1.1652	1.75841	2.65808	2655	3086	2341	469	1299	1762	830	150	1.87082e-13
Har_00086938	atp-dependent rna helicase dbp9	1.04875	1.59352	1.41709	2.27304	1.11436	1.76885	1.19907	2.33428	1949	1497	2762	583	1465	584	2676	245	1.92328e-13
Har_00080659	serine hydrolase-like	1.12447	1.58576	1.55073	1.64814	1.07667	1.63165	1.87624	2.01752	1775	1520	2321	1318	1574	730	666	426	1.96362e-13
Har_00060294	deoxyhypusine hydroxylase monooxygenase	1.38741	1.52061	1.56444	1.53708	1.35412	1.85198	1.82554	1.665	1252	1664	2290	1573	999	517	733	954	1.97808e-13
Har_00097221	juvenile hormone-inducible	1.53639	1.92816	1.97914	1.67754	1.28938	1.5853	1.64005	1.44397	1010	963	1598	1250	1099	788	1060	1530	1.99145e-13
Har_00029149	trypsin-like protease	0.223001	0.943475	2.15358	2.73455	0.414598	1.28022	2.56534	3.00439	8128	3721	1412	331	6116	1388	266	91	2.11982e-13
Har_00106242	---NA---	0.554053	2.04109	1.70228	2.13868	0.560355	2.07783	1.74233	2.02679	4371	817	2021	676	4524	376	856	421	2.18271e-13
Har_00077563	cytochrome c oxidase copper chaperone	1.82536	2.12174	1.71676	1.01496	1.70381	1.89762	1.57204	1.2692	703	734	1998	3837	580	485	1233	2223	2.226e-13
Har_00082546	short-chain dehydrogenase	1.35655	1.66047	2.39294	1.57557	0.867634	1.48075	2.37055	1.49876	1315	1362	1187	1480	2360	969	318	1353	2.25938e-13
Har_00102678	---NA---	1.02312	1.8919	1.08422	1.32798	2.05587	2.35773	1.62207	1.86912	2022	1013	11152	2212	376	266	1106	599	2.44339e-13
Har_00221542	---NA---	1.36237	1.5989	2.65385	1.8759	0.967626	1.04757	2.20188	1.57703	1297	1481	963	942	1924	2245	391	1142	2.45273e-13
Har_00116108	short-chain dehydrogenase	1.55059	2.05435	2.67259	1.89018	0.689224	1.39015	2.1345	1.14582	986	804	952	930	3422	1122	429	2910	2.45521e-13
Har_00014863	alkaline nuclease	0.767295	1.66435	0.88579	1.28416	1.51783	2.46142	2.03693	2.23051	3000	1355	13852	2376	764	231	505	289	2.51494e-13
Har_00035383	---NA---	1.17256	1.97209	1.34681	1.45209	1.43113	2.02274	1.72884	1.5491	1666	900	3305	1794	879	411	887	1211	2.51781e-13
Har_00169091	---NA---	1.20379	0.0798502	1.69905	1.84645	1.3973	1.94346	2.60719	2.02924	1605	23729	2029	989	926	453	259	419	2.53904e-13
Har_00189276	---NA---	1.00182	1.77132	0.669578	0.985555	1.22336	2.77267	2.46712	2.07517	2079	1191	16411	4052	1219	160	288	378	2.55148e-13
Har_00180178	---NA---	1.64524	2.45056	1.92899	2.22734	0.70274	1.6569	1.34016	1.37204	870	481	1682	616	3325	704	1996	1783	2.63609e-13
Har_00114865	alkaline nuclease	0.627242	1.30817	0.880275	1.50884	1.55217	2.2776	2.11041	2.48582	3853	2256	13913	1645	725	291	447	194	2.65631e-13
Har_00202385	---NA---	0.281716	1.19817	2.05453	2.16972	0.54065	1.47405	2.63153	2.54732	7252	2582	1505	654	4702	981	256	172	2.73188e-13
Har_00031185	amp dependent coa ligase	0.350046	1.34551	1.68502	1.59474	0.931382	1.82383	2.56966	2.16597	6400	2116	2051	1427	2061	535	265	326	2.75546e-13
Har_00032707	ganglioside-induced differentiation-associated protein 1	1.46026	1.74213	1.55737	1.49157	1.56448	1.79517	1.55041	1.49516	1126	1229	2308	1693	712	560	1287	1362	2.75816e-13
Har_00028730	transposable element tc3	1.1866	2.58849	2.82614	2.42268	-0.10433	1.38098	2.09192	1.45865	1636	402	825	492	18043	1141	466	1479	2.76433e-13
Har_00074541	carboxylesterase-8 variant 1	1.1487	1.68352	1.97484	1.79519	0.883232	1.61931	1.8297	1.74456	1722	1326	1603	1052	2270	744	725	807	2.77683e-13
Har_00021253	deoxyhypusine hydroxylase monooxygenase	1.08671	1.51514	1.43216	1.33903	1.43268	1.85199	1.94141	1.74771	1856	1676	2683	2175	875	516	591	799	2.82447e-13
Har_00117588	polyketide synthase	1.4551	1.54839	1.68818	1.7605	1.2433	1.46338	1.73621	1.68221	1140	1601	2044	1100	1180	1000	870	920	2.8286e-13
Har_00009056	short-chain dehydrogenease reductase	1.99202	1.65519	1.74333	1.69875	1.45833	1.40718	1.41554	1.51326	582	1373	1959	1209	844	1088	1692	1319	2.83064e-13
Har_00128781	---NA---	1.35549	2.96147	1.26277	1.40213	1.19863	2.79179	1.31937	1.10666	1316	241	5465	1953	1269	155	2072	3189	3.21082e-13
Har_00043445	glutathione s-transferase d1	1.45229	1.50793	1.45963	1.49645	1.44598	1.58546	1.7152	1.7073	1150	1695	2569	1680	859	787	907	873	3.28658e-13
Har_00227679	---NA---	0.965314	2.35908	1.81052	2.05224	0.425055	2.14651	1.43801	1.71764	2191	537	1846	757	5992	343	1627	859	3.44671e-13
Har_00019296	cytochrome b561 domain-containing protein 2 (tumor suppressor protein 101f6)	1.08902	1.61912	1.21085	1.11353	1.71485	2.09125	2.04967	1.74663	1851	1441	7340	3193	570	365	497	803	3.78807e-13
Har_00117634	glucosyl glucuronosyl transferases	0.72057	1.73409	1.20352	1.17469	1.51194	2.46844	2.19392	1.70634	3233	1242	7631	2864	776	228	395	875	3.91649e-13
Har_00012942	glucosyl glucuronosyl transferases	2.58093	1.91124	0.523816	1.64723	3.1095	2.30046	0.0446916	1.80963	283	982	18386	1323	160	282	25569	691	3.93296e-13
Har_00029150	trypsin-like protease	0.254094	1.0283	2.306	2.90386	0.00783825	1.16219	2.39038	3.07694	7622	3276	1264	266	13765	1781	312	84	3.93667e-13
Har_00014384	alcohol dehydrogenase	2.06118	1.02752	1.34584	1.62798	2.29752	1.14156	1.6027	1.60924	534	3280	3314	1364	310	1864	1152	1069	4.11181e-13
Har_00040401	juvenile hormone-inducible	1.57056	1.76154	1.75637	1.79867	1.27154	1.54143	1.53894	1.3575	962	1205	1937	1043	1134	863	1323	1861	4.11831e-13
Har_00050789	trypsin-like protease	0.854477	1.83989	1.27588	0.935429	1.50713	2.41993	2.20469	1.54534	2616	1082	5031	4414	782	245	388	1219	4.15694e-13
Har_00110140	mitochondrial gtpase (miro-2)	0.390096	1.58237	1.3681	1.10514	1.51365	2.40829	2.06034	1.76323	5897	1530	3099	3249	772	247	488	766	4.72574e-13
Har_00076437	lipase	1.06839	1.22594	1.05951	1.17007	1.78275	2.04894	2.11018	2.00131	1899	2493	11629	2882	520	396	448	445	4.75372e-13
Har_00012527	ctl transporter	0.675912	1.75188	0.923254	1.44198	1.37711	2.45681	2.08741	1.87957	3523	1214	13448	1834	965	233	472	582	4.75499e-13
Har_00106241	---NA---	0.816386	2.47342	1.85198	2.28105	0.302497	1.90852	1.38358	1.76575	2779	464	1774	577	7637	475	1816	761	4.8291e-13
Har_00100612	gram negative bacteria binding protein 2	0.679789	0.756403	1.27015	1.42826	1.66205	1.48308	2.45875	2.48261	3498	5816	5231	1871	611	964	292	196	4.89861e-13
Har_00196125	---NA---	0.428265	2.11002	1.11504	2.67014	-0.0353794	2.80747	1.2539	3.09526	5503	742	10530	362	15538	149	2374	81	5.05709e-13
Har_00074543	carboxylesterase-8 variant 1	1.0996	1.46556	1.81536	1.57911	1.04131	1.52265	1.95826	1.67917	1823	1813	1836	1468	1680	890	573	929	5.17447e-13
Har_00117363	isoform a	0.382944	1.85511	0.7374	1.31184	1.38608	2.5732	1.67181	2.52422	5997	1069	15613	2263	948	193	992	175	5.25063e-13
Har_00040210	trypsin iib precursor	0.219792	0.806474	1.21335	2.29903	1.08853	1.6452	2.14011	2.92994	8172	4824	7238	563	1538	715	427	100	5.50511e-13
Har_00028177	isoform d	1.43212	2.06105	1.06804	1.11814	1.64662	2.50892	1.63139	1.41134	1193	799	11460	3159	624	212	1082	1634	5.89026e-13
Har_00004204	acyl- delta-11 desaturase	1.57519	3.09563	1.94099	1.51762	0.829067	2.3844	0.959131	0.865225	955	207	1662	1618	2526	257	4471	5239	5.89951e-13
Har_00023825	cg1561-like protein	1.60825	1.94455	1.61108	1.85081	0.884709	1.7923	1.3641	1.36728	915	942	2191	981	2266	563	1892	1809	5.90371e-13
Har_00237337	---NA---	1.07657	1.82071	1.21642	2.13678	0.830642	1.81728	1.27873	2.29796	1884	1109	7118	678	2517	544	2269	260	5.94434e-13
Har_00070434	acyl-delta-11 desaturase conjugase	0.865108	2.28928	1.05678	0.979437	1.3484	2.89538	1.88723	1.50048	2568	590	11673	4094	1008	128	657	1348	6.03832e-13
Har_00062922	folylpolyglutamate synthase	0.528419	1.21602	1.66349	2.30858	0.246838	1.67169	1.90739	2.58237	4561	2532	2092	556	8545	687	634	166	6.05675e-13
Har_00076266	oxidative stress induced growth inhibitor 1	1.1829	1.22165	2.00737	2.08019	0.971409	1.05495	1.86792	1.83584	1642	2509	1558	735	1910	2219	676	647	6.38239e-13
Har_00022473	juvenile hormone-inducible	1.02472	1.82	1.40363	1.58226	0.810703	1.97964	1.71073	1.68356	2018	1110	2833	1457	2633	436	913	919	6.49961e-13
Har_00015064	cytochrome p450	0.584372	1.813	1.44368	1.52645	0.941811	2.05106	1.6087	1.9277	4154	1121	2623	1597	2021	394	1141	510	6.5964e-13
Har_00090172	pol protein	0.973603	3.14745	1.99021	0.217744	0.438113	3.00397	2.30308	0.967717	2171	191	1579	14546	5834	112	342	4272	6.63551e-13
Har_00026595	gram negative bacteria binding protein 2	0.734548	0.896211	1.41816	1.45788	1.51437	1.5009	2.08735	2.00103	3170	3994	2756	1776	771	932	473	446	6.85597e-13
Har_00004203	acyl- delta-11 desaturase	1.68135	3.14646	1.99072	1.71732	0.836671	2.33499	0.813762	0.64157	829	192	1578	1173	2488	278	5938	7905	6.9809e-13
Har_00121925	sugar transporter	-0.0912452	0.994954	1.38415	2.01801	0.752943	2.01841	2.04681	2.82706	16267	3440	2955	800	2993	416	498	120	7.18352e-13
Har_00003759	cytochrome p450	1.24409	1.68197	1.50179	1.64839	1.0262	1.60228	1.01097	2.18867	1521	1328	2432	1316	1720	763	3980	314	7.73795e-13
Har_00035388	---NA---	0.921573	1.534	1.0155	1.11728	1.87422	2.17666	1.65144	1.99509	2369	1633	12286	3165	464	335	1028	449	7.87682e-13
Har_00049911	juvenile hormone esterase	0.980421	1.4243	1.18658	0.746666	2.00521	2.44431	2.27772	1.44008	2144	1906	8318	6193	393	237	358	1541	7.89419e-13
Har_00000874	cytochrome p450	1.44582	1.10208	1.37468	1.47132	1.76873	1.19612	1.87476	1.59588	1164	2926	3047	1742	532	1649	670	1104	8.56125e-13
Har_00062027	short-chain dehydrogenase	0.367972	1.40545	1.28251	1.9263	0.907418	1.7399	1.89229	2.28134	6166	1950	4780	885	2172	617	652	270	8.75748e-13
Har_00049912	juvenile hormone esterase	1.22589	1.47393	1.02158	0.699596	2.20287	2.47313	2.09478	1.45069	1560	1788	12191	6735	337	225	463	1503	8.81931e-13
Har_00003860	acyl- delta-11 desaturase	0.886601	2.28143	0.993591	0.974735	1.4177	2.79854	1.743	1.50119	2505	601	12573	4124	897	153	854	1345	8.98084e-13
Har_00236421	---NA---	1.91181	2.5354	0.967099	1.58161	2.01688	2.51122	0.393079	1.2306	638	436	12945	1460	386	210	12060	2415	9.0583e-13
Har_00006448	heat shock protein cognate 5	0.635464	1.41564	1.7354	1.67595	0.875664	1.72014	2.05189	1.65949	3787	1930	1973	1253	2309	634	492	963	9.14637e-13
Har_00064071	glucosyl glucuronosyl transferases	0.68278	0.708148	1.34825	2.26852	1.12561	1.17257	1.80889	2.66543	3486	6824	3284	590	1437	1736	758	148	9.41396e-13
Har_00192916	---NA---	1.3044	1.38723	3.46903	2.47818	0.318793	0.559604	2.85393	1.2028	1401	2003	372	465	7429	6538	213	2570	9.41925e-13
Har_00121924	sugar transporter	0.146811	0.858349	1.45205	1.58449	1.03339	1.6076	2.44918	2.36844	9454	4257	2595	1448	1705	757	293	227	9.47441e-13
Har_00074261	glucosyl glucuronosyl transferases	1.10462	1.42563	1.10875	1.22526	1.65161	2.03456	1.85987	1.72708	1809	1905	10650	2619	619	401	690	843	1.01285e-12
Har_00004971	zinc finger protein	-0.757309	1.43654	1.77707	2.90153	-0.404861	1.21009	3.0192	3.63497	39644	1885	1906	267	32308	1593	192	37	1.01476e-12
Har_00020885	crystal protein	2.35757	1.04083	1.04442	1.60909	1.4539	14.2696	0.0692713	-0.36701	381	3212	11849	1399	853	1	24839	32849	1.03043e-12
Har_00098633	dehydrogenase reductase sdr family member 13 precursor	0.0323229	0.962033	0.92621	2.40491	1.25501	2.26791	1.80187	2.48605	11930	3617	13409	501	1160	296	771	193	1.08093e-12
Har_00098355	lipase	0.978168	1.28632	0.937593	0.885439	1.73605	2.26132	2.09422	1.85401	2152	2318	13281	4850	555	297	464	624	1.11916e-12
Har_00105001	cyclomaltodextrin glucanotransferase	0.507942	0.665327	1.87374	1.33412	1.44473	1.36636	2.73332	2.03996	4747	8728	1754	2196	860	1172	233	411	1.12417e-12
Har_00014534	glutathione s-transferase	1.27843	1.48669	1.20343	1.43331	1.45783	1.75635	1.70908	1.67215	1450	1747	7637	1854	845	599	917	940	1.14206e-12
Har_00163865	---NA---	0.919924	1.84001	1.78401	2.05604	0.680723	1.64423	1.34997	1.70428	2377	1081	1889	755	3476	716	1946	883	1.14378e-12
Har_00148019	---NA---	-0.0130615	1.94837	1.70036	1.2925	0.38509	2.70765	2.705	1.64477	13774	936	2027	2336	6496	176	234	991	1.1812e-12
Har_00175646	---NA---	3.06037	-2.24621	7.71653	-3.06674	0.786155	-3.0962	8.00239	-3.09596	140	43370	6	43710	2780	43614	2	43616	1.22916e-12
Har_00116059	glycoside hydrolases	-0.0788083	0.844133	2.75599	2.54019	0.0609198	1.05986	3.25515	2.67084	15904	4381	883	431	12118	2191	164	147	1.2387e-12
Har_00003647	acyl- delta-11 desaturase	1.12824	2.61027	1.59448	1.04091	0.984106	2.37341	1.3764	1.05678	1761	387	2220	3668	1864	260	1839	3542	1.27854e-12
Har_00120273	oxidase peroxidase	-0.754891	0.40997	4.73403	3.33768	-0.531078	-0.456805	5.08726	3.51576	39611	17063	60	169	35513	34430	51	41	1.27879e-12
Har_00003853	fatty acid desaturase	0.729313	2.24217	0.664294	1.11691	1.57123	2.81339	1.20893	1.83965	3194	632	16480	3170	706	147	2615	641	1.33886e-12
Har_00117866	plasma glutamate carboxypeptidase	1.17745	1.45009	1.21726	1.5839	1.43525	1.77819	1.56621	1.62837	1657	1856	7083	1452	872	576	1246	1029	1.48652e-12
Har_00097187	cg3706 cg3706-pa	1.35798	1.54553	1.52103	0.969676	1.60324	1.48977	1.86455	1.24973	1307	1608	2388	4171	671	951	681	2320	1.54024e-12
Har_00030472	alcohol dehydrogenase	2.37991	1.13698	1.35306	1.22515	2.0547	1.24768	1.44996	1.16662	366	2807	3233	2621	377	1485	1585	2769	1.5611e-12
Har_00121542	protein	1.23048	2.67099	1.32465	0.909841	1.16454	2.90169	1.33174	0.72856	1551	361	3603	4631	1336	126	2030	6798	1.58389e-12
Har_00158559	---NA---	1.0593	2.40011	2.77329	2.10957	-0.0166335	1.41398	1.97341	0.986469	1926	507	865	706	14848	1076	562	4104	1.6037e-12
Har_00125875	---NA---	1.53012	2.0883	0.143405	0.367995	1.70737	2.20116	2.42354	1.3741	1016	767	24667	11621	573	324	305	1774	1.63763e-12
Har_00159438	---NA---	3.16341	3.49665	3.43415	3.07676	0.650254	0.736379	0.115817	-1.88798	124	126	400	225	3702	4468	23073	42589	1.66801e-12
Har_00119628	larval cuticle protein	-0.925445	0.227369	4.13377	4.25057	-2.11438	-0.590359	3.87299	4.26268	41533	20612	146	39	43511	36302	107	28	1.68351e-12
Har_00121873	---NA---	1.08368	1.57396	1.36896	1.1439	1.70553	1.86522	1.57536	1.21827	1860	1549	3094	3016	574	503	1223	2478	1.71687e-12
Har_00208916	---NA---	1.99369	1.58158	1.71076	1.08452	1.77943	1.31732	1.5448	0.949085	581	1533	2009	3371	523	1298	1308	4423	1.72891e-12
Har_00099491	organic cation transporter family member (oct-1)	0.49756	1.66383	1.51299	1.20007	0.675217	2.18378	2.03392	1.67497	4841	1358	2407	2738	3508	331	508	935	1.7439e-12
Har_00000325	cytochrome p450	0.866954	1.77153	1.61832	1.64415	0.810651	1.90492	1.39745	1.54889	2562	1189	2179	1328	2634	481	1771	1213	1.75093e-12
Har_00095224	short-chain dehydrogenase	-0.104399	2.811	0.151671	2.0669	0.642052	2.00427	2.03089	2.12994	16636	296	24499	744	3764	422	510	346	1.83605e-12
Har_00060293	deoxyhypusine hydroxylase monooxygenase	1.11565	1.51451	1.39478	1.45783	1.21821	1.51719	1.54647	1.57294	1792	1679	2885	1777	1226	901	1300	1152	1.86229e-12
Har_00003855	acyl- delta-11 desaturase	1.06624	2.33514	1.13471	0.863242	1.13533	2.82686	1.5533	1.34037	1905	552	10110	5033	1405	144	1276	1914	1.92955e-12
Har_00232736	---NA---	2.36946	0.854634	2.57374	1.54805	1.92684	-0.370355	2.36367	1.26097	370	4276	1037	1542	437	32974	320	2268	1.93091e-12
Har_00040211	trypsin iib precursor	0.267864	0.88228	1.23262	2.05652	0.804518	1.71682	2.03114	2.41781	7443	4078	6485	753	2665	637	509	212	1.98154e-12
Har_00101122	cg7997 cg7997-pa	-0.321618	2.0695	2.23889	2.40309	-0.584523	1.81635	1.81878	2.65036	23120	789	1328	502	36594	546	742	155	2.03947e-12
Har_00000883	cytochrome p450	1.17021	1.49948	1.55839	1.644	0.872202	1.47434	1.59102	1.56279	1675	1718	2306	1329	2335	979	1185	1182	2.06082e-12
Har_00108443	ebna1 binding protein 2-like	0.441011	1.53946	2.00668	2.39558	0.332918	1.12497	1.99933	1.89688	5378	1623	1559	510	7203	1912	536	552	2.06383e-12
Har_00064120	glucose-methanol-choline oxidoreductase	4.76	4.93026	1.55576	4.40046	-2.3606	-2.1488	-0.922601	-2.34423	12	13	2311	26	43605	43063	39040	43177	2.16528e-12
Har_00039359	lipase	-0.0136609	3.26378	0.489083	2.61767	-0.254135	3.11767	1.17328	2.31546	13791	160	18882	385	26300	100	2824	251	2.18239e-12
Har_00002473	juvenile hormone acid methyltransferase	-0.798492	0.987972	1.61722	3.15203	-0.167245	1.31937	2.14204	3.47492	40235	3480	2180	208	21036	1288	425	43	2.29431e-12
Har_00091129	nadh-cytochrome b5 reductase	1.19202	1.95144	0.960998	0.963961	1.59756	2.46631	1.53004	1.36378	1625	930	13017	4212	676	230	1347	1835	2.32395e-12
Har_00021346	tpa:cuticle protein	-1.07677	1.20955	3.12562	3.83341	0.692371	0.898256	1.21545	2.44083	42415	2552	608	86	3392	3147	2576	210	2.38525e-12
Har_00054807	nadh-cytochrome b5 reductase	1.35466	2.06006	1.16477	1.08458	1.65591	2.18127	1.35301	1.19188	1317	800	9105	3370	614	332	1937	2636	2.45573e-12
Har_00083400	cytochrome p450	0.354806	1.6163	0.942358	1.34047	1.30647	2.18521	1.76959	2.00231	6335	1453	13242	2169	1077	329	816	444	2.47699e-12
Har_00119488	nadh dehydrogenase subunit 5	3.20514	3.39339	3.2489	3.22098	0.246509	0.514667	0.226054	-0.0520649	116	139	518	195	8548	7137	16560	20700	2.48577e-12
Har_00001887	chymotrypsin-like protease	0.395861	1.41016	1.06439	1.20078	1.3001	2.23163	1.9994	1.89761	5843	1939	11538	2731	1084	308	535	550	2.55962e-12
Har_00166127	---NA---	1.34984	1.51824	1.4434	1.42392	1.27694	1.21976	1.50581	1.51541	1328	1667	2626	1882	1121	1557	1408	1310	2.57057e-12
Har_00122985	---NA---	1.31826	0.972618	3.16466	2.82189	0.32785	-0.320403	2.39542	1.88271	1380	3561	576	303	7292	31900	310	576	2.59987e-12
Har_00035158	oxidative stress induced growth inhibitor 1	0.836887	0.807243	1.6868	1.76295	1.05821	1.07214	1.7458	2.03022	2700	4797	2047	1095	1634	2144	851	418	2.64035e-12
Har_00113171	---NA---	0.846553	1.58811	1.44711	0.885243	1.4698	1.8871	1.80669	1.25007	2652	1513	2608	4852	830	492	761	2315	2.66583e-12
Har_00064535	1-acyl-sn-glycerol-3-phosphate acyltransferase	0.668099	1.50934	1.43806	1.85774	0.611592	1.5683	1.57282	1.86476	3567	1690	2652	965	4021	820	1229	604	2.75576e-12
Har_00002257	carboxylesterase	1.20283	1.17191	0.878428	0.919098	1.98403	1.92189	1.83866	1.62173	1608	2671	13939	4559	405	465	715	1042	2.79484e-12
Har_00188212	---NA---	1.4564	1.96936	2.6962	1.7662	1.41307	1.09075	-0.770957	1.91944	1138	904	929	1091	907	2062	38044	520	2.81546e-12
Har_00093862	carboxylesterase	1.13827	1.04291	1.36612	1.24377	1.54054	1.49464	1.56016	1.62713	1740	3199	3116	2537	736	940	1264	1035	2.90662e-12
Har_00022457	cytochrome c oxidase subunit ii	2.52385	3.30057	3.12107	2.56615	0.267484	1.36388	0.508541	-0.424527	308	154	613	414	8203	1180	10164	33908	2.93067e-12
Har_00118177	f136a_danreame: full=protein fam136a	0.436136	1.478	1.51647	1.83403	0.430452	1.71603	1.83461	1.84086	5426	1773	2399	1005	5927	640	719	639	2.95014e-12
Har_00003865	acyl- delta-9 desaturase	1.07119	2.36897	1.21637	0.91184	1.36607	2.45057	1.30141	1.21175	1892	531	7120	4615	983	236	2150	2523	3.03181e-12
Har_00047695	---NA---	1.24662	2.06971	1.59589	1.51953	0.877806	1.59983	1.40567	1.1071	1513	788	2218	1614	2300	766	1737	3183	3.03415e-12
Har_00077568	cytochrome c oxidase copper chaperone	1.46414	1.69063	0.996384	1.20079	1.76653	1.932	1.21813	1.51245	1118	1315	12537	2730	534	459	2563	1320	3.04518e-12
Har_00087633	porphobilinogen deaminase	2.17684	0.684154	1.68177	0.624166	2.57559	1.08095	2.14599	1.07956	477	7691	2060	7651	254	2098	423	3375	3.21036e-12
Har_00031526	alpha-amylase	1.46941	0.791678	1.77706	1.42845	1.57932	0.871277	1.70135	1.618	1105	5039	1907	1869	694	3340	938	1046	3.29398e-12
Har_00119560	transposase	0.476143	1.98305	2.14676	1.73487	0.0989132	1.50034	1.94305	1.62	5038	889	1419	1146	11225	933	588	1043	3.41405e-12
Har_00200827	---NA---	2.2321	2.45491	1.5606	1.96032	1.48439	1.56936	-0.34019	0.889116	449	478	2299	851	810	817	33475	5034	3.41741e-12
Har_00000890	cytochrome p450	1.21527	1.5024	2.17872	1.29375	0.981432	1.28631	1.81918	1.14404	1583	1712	1382	2329	1875	1372	741	2925	3.54956e-12
Har_00080253	amp dependent coa ligase	1.19394	1.64808	2.01241	1.77373	0.901985	1.18334	1.59031	1.12884	1620	1388	1553	1086	2190	1698	1188	3026	3.69987e-12
Har_00176250	---NA---	0.315935	1.69851	1.22892	1.09362	0.872122	2.38407	1.97966	1.73977	6810	1303	6608	3316	2336	258	555	816	3.87316e-12
Har_00120752	serine protease1 2	1.35658	2.00223	0.177754	0.859534	1.92837	2.47207	0.972415	1.68684	1314	852	24038	5067	436	227	4342	913	3.90455e-12
Har_00019555	carboxylesterase	0.58098	1.04276	1.21998	1.72725	1.216	1.47103	1.61381	2.10523	4175	3201	6982	1157	1233	986	1128	362	3.91135e-12
Har_00082365	thor	0.817057	1.898	1.65323	1.87219	0.600952	1.53548	1.00163	1.82596	2776	1008	2110	952	4112	871	4063	660	3.93981e-12
Har_00213894	---NA---	1.60133	2.16198	0.782709	2.26804	0.611423	1.40595	1.73838	1.17902	927	696	15064	591	4027	1092	866	2704	4.31677e-12
Har_00092395	---NA---	0.436458	0.884097	1.10033	1.68755	1.37053	1.33781	1.90376	2.29989	5420	4065	10834	1233	975	1250	643	258	4.34281e-12
Har_00059401	lipase 1 precursor	1.45304	2.29133	1.84209	1.37319	0.87531	2.08191	1.29497	0.309432	1146	588	1790	2049	2312	371	2188	13189	4.46469e-12
Har_00232759	---NA---	0.926242	1.54632	2.17089	2.48182	-0.218867	0.895659	1.83926	1.97587	2350	1606	1396	464	24108	3170	714	461	4.48797e-12
Har_00199278	---NA---	0.616696	1.17955	0.905472	2.15863	0.980096	1.50675	1.32821	2.49294	3935	2653	13641	661	1878	926	2041	190	4.63283e-12
Har_00003862	acyl- delta-9 desaturase	0.863582	2.33499	1.03224	1.10778	1.62652	2.49636	1.19873	1.12435	2573	553	12060	3226	646	218	2680	3056	4.6598e-12
Har_00116987	lactase-phlorizin hydrolase	0.659024	0.677512	1.29952	1.35453	1.20822	1.25472	2.41428	1.97845	3631	8071	4123	2127	1246	1459	308	459	4.82042e-12
Har_00000753	cytochrome p450	0.443637	2.69048	1.2328	1.25258	0.463659	2.8484	1.42006	1.3786	5354	353	6479	2493	5538	135	1680	1755	4.911e-12
Har_00034046	molybdopterin synthase small subunit mocs2a	0.931388	1.67916	1.2107	1.63145	1.2198	1.5834	1.27542	1.64445	2329	1336	7346	1351	1222	792	2286	995	4.96125e-12
Har_00072524	single domain major allergen protein	0.709162	1.52698	0.904317	1.00464	1.50043	2.1418	1.74189	1.64213	3299	1652	13655	3910	793	346	858	1001	5.00432e-12
Har_00093058	pol protein	1.45329	3.65059	2.43361	0.793625	0.721111	2.47216	0.951157	-0.196692	1145	103	1153	5703	3215	226	4533	26989	5.03096e-12
Har_00024781	juvenile hormone-inducible	2.00945	-0.206597	1.79424	0.98391	2.4702	1.18341	1.97142	1.29832	568	30573	1873	4062	273	1697	565	2091	5.27745e-12
Har_00075106	microsomal glutathione s-transferase	0.817863	0.716851	1.65156	1.54527	1.2033	0.845632	2.1749	1.82266	2772	6639	2117	1551	1262	3528	404	670	5.31479e-12
Har_00112200	maltase 1	0.546547	0.572199	1.68856	1.11751	1.17548	1.41067	2.70015	1.87675	4419	12910	2042	3164	1315	1082	237	587	5.3247e-12
Har_00046872	acyl-delta-9 desaturase	0.499825	2.20679	0.413403	0.762814	1.48941	2.82401	1.47985	1.59422	4819	667	20013	6030	803	145	1480	1108	5.40519e-12
Har_00116381	lactoylglutathione lyase	0.792953	1.56019	1.38619	1.54139	0.978301	1.67442	1.31018	1.51506	2880	1577	2934	1559	1887	683	2110	1313	5.41357e-12
Har_00060331	---NA---	2.38652	2.60944	0.514418	1.77922	2.16827	2.02892	-0.508058	0.853397	362	388	18517	1075	347	404	35605	5370	5.46926e-12
Har_00197402	---NA---	2.69526	3.95172	2.97084	2.62973	0.0753136	1.35042	-0.342298	-1.12674	240	59	727	380	11754	1212	33508	40277	5.48894e-12
Har_00140572	---NA---	1.14077	1.48356	1.56316	1.39037	1.15593	1.16806	1.50295	1.39779	1735	1752	2292	1986	1363	1753	1419	1674	5.73134e-12
Har_00120274	oxidase peroxidase	-0.766541	0.379652	4.33263	2.95436	-0.494046	-0.479429	4.73616	3.33117	39802	17648	100	255	34696	34795	65	56	5.74449e-12
Har_00000194	cytochrome p450	1.36541	0.931279	1.1678	1.01195	1.94506	1.24695	1.85744	1.61381	1290	3804	8997	3857	427	1487	692	1056	5.76633e-12
Har_00233332	---NA---	1.81561	1.95037	2.00232	2.32725	0.803988	0.953262	0.8829	1.03504	713	931	1566	546	2666	2781	5186	3694	5.88339e-12
Har_00049028	peter pan	0.403502	1.31121	2.12325	1.99764	0.0571055	1.37512	1.86579	1.89339	5752	2241	1442	811	12233	1154	680	560	5.9142e-12
Har_00010267	isocitrate dehydrogenase	1.3534	1.16612	1.5427	1.81234	1.05799	0.994	1.24948	1.6547	1319	2691	2340	1026	1635	2536	2393	976	6.02275e-12
Har_00201873	---NA---	0.965882	0.778047	0.909877	1.6221	1.5639	1.18625	1.68699	2.16162	2189	5341	13596	1375	714	1691	959	333	6.15036e-12
Har_00108445	ebna1 binding protein 2-like	0.432034	1.5663	1.71189	2.27605	0.0187292	1.13496	2.0552	1.79266	5459	1562	2006	579	13349	1881	491	713	6.35368e-12
Har_00028176	isoform d	1.24067	1.9475	1.04822	0.93595	1.50708	2.24836	1.31919	1.22731	1531	937	11798	4412	783	301	2074	2429	6.47048e-12
Har_00064539	1-acyl-sn-glycerol-3-phosphate acyltransferase	0.590681	1.42424	1.69479	2.03034	0.119556	1.39292	1.53384	1.9692	4122	1907	2037	784	10798	1116	1336	464	6.84402e-12
Har_00140573	---NA---	1.15407	1.37779	1.36956	1.24775	1.36574	1.16517	1.35707	1.61943	1711	2025	3086	2524	984	1764	1928	1044	6.88137e-12
Har_00096656	ecdysteroid udp-glucosyltransferase	0.555437	1.19288	1.79039	1.72829	0.683828	1.27766	1.74053	1.68082	4358	2605	1881	1154	3459	1398	862	922	6.91192e-12
Har_00064821	cytochrome p450	0.550818	2.76944	1.28382	1.34297	0.300431	2.78975	1.21083	1.26612	4391	313	4735	2160	7674	156	2606	2246	7.18829e-12
Har_00044781	sugar transporter	-0.0384188	0.498502	0.91584	1.46182	1.20451	1.96575	2.60649	2.7528	14702	15053	13523	1766	1257	440	260	131	7.26623e-12
Har_00000595	---NA---	1.20185	1.80711	1.9453	1.50446	0.722286	1.45684	1.32896	1.13168	1609	1138	1656	1660	3203	1013	2040	3014	7.32858e-12
Har_00050939	carboxypeptidase b precursor	0.851677	1.53273	0.689323	1.81826	0.986815	2.02626	0.822584	2.16182	2626	1637	16159	1020	1850	406	5823	332	7.50851e-12
Har_00091128	nadh-cytochrome b5 reductase	1.2909	1.91459	0.979175	0.900522	1.45256	2.21521	1.42991	1.16446	1426	977	12780	4705	854	319	1649	2788	7.65737e-12
Har_00225881	---NA---	0.648843	1.15732	1.75202	1.57918	0.629441	1.29436	1.87824	1.6135	3696	2723	1942	1467	3872	1348	664	1058	7.67275e-12
Har_00102432	ganglioside-induced differentiation-associated-protein 1	1.16046	1.51737	1.45712	1.15686	1.27369	1.65067	1.29229	1.16017	1696	1669	2577	2951	1128	712	2211	2815	7.853e-12
Har_00110845	juvenile hormone-inducible	1.87523	0.873898	1.13974	1.6762	1.81634	0.896618	1.34171	1.63925	662	4123	9994	1252	497	3161	1984	1011	7.8542e-12
Har_00123074	---NA---	0.559526	1.47081	1.39823	1.59483	0.97994	1.58578	1.19811	1.72225	4326	1798	2869	1425	1880	786	2687	853	7.86017e-12
Har_00045542	cytochrome p450 cyp4ab2	1.40263	1.59527	1.89517	1.87271	0.693355	1.33541	1.19886	1.10851	1229	1490	1727	949	3385	1253	2678	3175	7.89904e-12
Har_00027710	mitochondrial gtpase (miro-2)	0.338243	0.732671	0.356139	1.03725	1.26361	2.56756	2.10747	2.13899	6543	6263	20948	3706	1146	196	452	342	8.06169e-12
Har_00066436	gfer protein	1.04194	1.30242	1.34522	0.850868	1.14056	1.75687	1.81724	1.21171	1969	2278	3323	5157	1393	598	747	2524	8.81054e-12
Har_00031926	acyl-delta-11 desaturase	0.754732	2.19956	0.749609	0.853519	1.31219	2.55636	1.58961	1.13902	3066	673	15478	5124	1066	197	1191	2964	8.85397e-12
Har_00221774	---NA---	-0.65155	4.46876	4.26761	4.22579	-0.188345	-0.168595	1.47859	-0.26525	37488	25	117	42	22219	26737	1486	30115	8.93552e-12
Har_00157200	---NA---	1.46261	1.07159	1.53632	1.70182	1.44134	0.846373	1.31014	1.32586	1121	3057	2352	1203	865	3522	2111	1969	8.96101e-12
Har_00046534	---NA---	1.65187	3.50732	2.26069	2.26788	-0.235478	2.05766	0.387403	0.331591	865	123	1305	592	25175	390	12156	12828	9.18439e-12
Har_00212432	---NA---	3.42877	3.40627	4.10113	4.45945	-1.61412	-1.37331	-1.25435	-1.61659	86	137	154	23	43117	41661	40715	41993	9.35385e-12
Har_00034033	cg2555-pa	1.2824	1.32918	1.41861	1.44444	1.30472	1.243	1.29237	1.25699	1444	2186	2754	1821	1079	1493	2209	2278	9.36559e-12
Har_00026870	para-nitrobenzyl esterase	0.123875	0.521581	2.73141	2.92351	-0.780661	0.675881	3.01163	2.93709	9861	14456	905	258	39426	5093	194	99	9.36794e-12
Har_00020876	cytochrome c oxidase copper chaperone	1.31898	1.44705	1.30376	0.90175	1.62506	1.68635	1.25093	1.20099	1376	1869	3980	4695	647	673	2388	2582	9.41607e-12
Har_00102093	c-type lectin	0.349743	0.492826	1.24008	2.02169	1.04191	1.01856	2.06917	2.71092	6409	15197	6228	795	1678	2403	482	138	9.4395e-12
Har_00023899	#NAME?	1.19594	1.54135	0.786192	2.02285	1.52025	1.2796	1.06507	1.59217	1617	1617	15029	794	762	1391	3545	1111	9.50597e-12
Har_00008862	gtp:amp phosphotransferase mitochondrial	0.769506	1.739	1.50889	1.79591	0.625978	1.36304	1.22659	1.53758	2995	1233	2419	1050	3899	1181	2520	1241	9.85766e-12
Har_00096152	alpha-glucosidase	1.03028	1.01891	0.737927	1.37999	1.38531	1.56334	1.45244	1.91856	2007	3318	15603	2022	950	830	1578	521	9.93969e-12
Har_00228296	---NA---	0.80824	1.30296	1.66222	1.37123	0.67357	1.37139	1.82613	1.3793	2812	2274	2094	2056	3521	1157	731	1750	1.04707e-11
Har_00040553	cg1561-pa	1.21057	2.22505	0.737164	1.77882	0.908633	1.7405	0.996905	1.44687	1592	646	15615	1077	2165	616	4114	1516	1.0499e-11
Har_00020877	cytochrome c oxidase copper chaperone	1.16017	1.65995	1.35209	1.13915	1.00585	1.72886	1.35757	1.13806	1698	1364	3243	3053	1789	628	1925	2972	1.07569e-11
Har_00047076	amp dependent ligase	0.664104	0.547724	1.11483	1.43186	1.73683	1.18434	1.76425	2.46859	3595	13683	10534	1858	553	1695	824	199	1.07996e-11
Har_00111087	monocarboxylate transporter	0.156902	0.739247	1.27272	0.42466	1.5614	1.58975	2.47901	2.192	9253	6129	5127	10619	716	779	282	312	1.10583e-11
Har_00065589	glucose transporterisoform f	0.957264	1.05836	1.07752	1.20564	1.63052	1.36662	1.50224	1.81315	2220	3124	11286	2709	641	1169	1421	685	1.12871e-11
Har_00070432	acyl-delta-11 desaturase conjugase	0.932259	2.27286	0.899152	0.763445	1.20081	2.49832	1.59125	0.98387	2320	607	13706	6020	1266	217	1184	4124	1.13753e-11
Har_00099490	organic cation transporter family member (oct-1)	0.836199	1.877	1.67649	1.42349	0.171286	1.75294	1.61593	1.27873	2706	1037	2067	1885	9802	602	1122	2166	1.14429e-11
Har_00119472	bc022960 protein	0.995054	2.23553	0.735912	0.300987	1.28599	2.91176	1.70068	0.937649	2099	639	15629	12888	1106	123	941	4540	1.14591e-11
Har_00047449	---NA---	5.36559	-0.950608	-0.342995	1.08617	5.52421	-1.59857	-0.684485	2.11444	7	40004	33675	3363	9	42257	37365	353	1.16099e-11
Har_00034546	cg12324 protein	0.760732	1.61187	1.63582	1.8529	0.282024	1.18247	1.46503	1.7324	3036	1460	2142	975	7966	1702	1531	833	1.16819e-11
Har_00070125	nucleolar protein 5	-0.0248537	1.06162	1.55867	1.97315	0.222633	1.32873	1.92386	2.24883	14207	3104	2304	829	8941	1268	610	282	1.19883e-11
Har_00119935	---NA---	0.544198	1.30656	2.09279	2.20415	-0.17761	1.10899	1.99336	1.76734	4434	2265	1472	631	21613	1987	541	758	1.19893e-11
Har_00000196	cytochrome p450	1.3201	1.03651	1.62631	1.10529	1.5353	0.995577	1.73061	1.10496	1375	3236	2163	3245	743	2524	883	3196	1.20626e-11
Har_00035155	oxidative stress induced growth inhibitor 1	0.738811	0.642382	1.50749	1.62823	1.00428	0.986355	1.94219	1.87819	3157	9943	2423	1362	1795	2589	589	586	1.21268e-11
Har_00014390	short-chain dehydrogenease reductase	0.9427	1.42996	1.56999	1.74542	0.83579	1.10075	1.36085	1.4298	2280	1899	2271	1121	2492	2026	1908	1567	1.21431e-11
Har_00115407	wd-repeat protein	0.384151	1.24303	1.76948	2.0846	0.452708	0.975415	1.79116	1.78912	5976	2438	1921	729	5671	2657	787	720	1.27137e-11
Har_00000332	cytochrome p450	0.952105	1.67259	1.47449	1.63665	0.179632	1.59949	1.43864	1.47542	2241	1345	2504	1344	9664	768	1625	1424	1.27143e-11
Har_00079982	acyl-delta-9 desaturase	0.929714	2.60139	0.770305	0.77355	1.21756	2.84441	1.00841	1.11046	2335	392	15219	5920	1228	137	4003	3161	1.28122e-11
Har_00022039		0.837851	0.99082	2.53991	1.87439	0.395767	1.22134	1.09446	1.88725	2695	3465	1067	946	6342	1551	3336	568	1.28216e-11
Har_00000901	cytochrome p450	0.764133	2.21247	1.43609	1.63303	0.263431	1.98553	1.11126	1.28297	3013	659	2663	1349	8275	433	3234	2145	1.29391e-11
Har_00228664	---NA---	1.06299	1.70033	1.34844	0.773956	1.20605	1.6948	1.7426	0.862776	1916	1299	3282	5912	1250	666	855	5261	1.3198e-11
Har_00023827	cg1561-like protein	1.11068	1.57758	1.37304	1.44829	0.678574	1.5747	1.31554	1.31599	1799	1541	3057	1810	3491	804	2093	2013	1.32385e-11
Har_00015311	carboxypeptidase inhibitor	2.76148	3.57005	1.72971	4.31686	-0.391612	-0.337868	0.0198076	0.982093	218	117	1980	32	31901	32308	26343	4146	1.32764e-11
Har_00000066	cytochrome p450	1.00854	1.39885	1.81948	1.20926	0.765882	1.43203	1.78967	1.01376	2065	1968	1830	2694	2895	1045	788	3874	1.35039e-11
Har_00159812	---NA---	-0.620592	4.55844	4.40371	3.83218	-0.141278	-0.132096	1.2333	-0.228477	36435	19	89	87	19734	24809	2480	28570	1.357e-11
Har_00094106	alkaline nuclease	0.364403	0.92037	0.598452	1.18641	1.21575	1.73249	1.94356	2.11131	6210	3865	17324	2792	1234	624	587	356	1.36335e-11
Har_00083998	mitochondrial import inner membrane translocase subunit tim23	0.252905	0.935764	1.3835	1.27725	0.791439	1.45718	1.96616	1.87585	7636	3776	2964	2399	2754	1012	568	588	1.3928e-11
Har_00109736	nuclear undecaprenyl pyrophosphate synthase 1 homolog	1.22037	2.02727	1.74108	1.30774	0.864807	1.51064	1.28857	0.717405	1568	825	1962	2281	2373	915	2224	6934	1.41473e-11
Har_00216905	---NA---	0.195002	1.08685	2.33195	1.87487	-0.444366	1.29109	1.93196	2.34296	8595	2986	1241	945	33455	1360	604	240	1.44877e-11
Har_00003849	fatty acid desaturase	0.342499	1.96448	0.0884905	0.658367	1.54197	2.777	1.33877	1.75368	6489	913	25707	7199	734	158	2001	788	1.46323e-11
Har_00000460	cytochrome p450	0.237306	1.27273	1.28961	1.25152	1.05027	1.75749	1.50808	1.79746	7895	2355	4499	2501	1651	596	1401	704	1.4818e-11
Har_00101124	cg7997 cg7997-pa	-0.423725	1.12709	1.30144	2.36439	-0.212052	1.81889	1.9167	2.64632	26938	2852	4063	526	23677	541	622	156	1.48936e-11
Har_00003819	cytochrome p450	1.93073	3.08819	0.854694	-0.0395403	2.23554	3.0482	0.736526	-0.0921593	623	211	14199	21192	326	109	6869	21775	1.5343e-11
Har_00097633	short-chain dehydrogenase	0.653478	2.0105	0.621236	1.6706	0.732589	2.36365	1.10158	1.5675	3668	845	17032	1262	3128	263	3300	1170	1.54435e-11
Har_00004216	acyl- delta-9 desaturase	0.714481	2.36864	0.580299	0.860947	1.33303	2.71263	1.03894	1.30874	3267	532	17577	5056	1033	175	3730	2046	1.55517e-11
Har_00198325	---NA---	1.28548	0.765966	1.25831	2.01404	0.998499	0.746923	1.44499	1.96472	1434	5636	5626	802	1820	4372	1604	466	1.58289e-11
Har_00053980	ribose-5-phosphate isomerase	1.10602	1.59185	1.36065	1.30471	0.751864	1.68461	1.23695	1.26709	1806	1502	3160	2295	3003	674	2460	2242	1.60272e-11
Har_00138506	---NA---	2.97231	3.7345	3.20352	3.06281	0.0884781	0.532399	-1.38687	-0.847569	158	90	547	228	11453	6901	41149	38524	1.62165e-11
Har_00093065	pol protein	0.0496442	3.30652	1.8609	1.46555	-0.314587	3.01336	1.93784	-0.0735159	11487	152	1770	1755	29418	111	597	21245	1.63939e-11
Har_00038321	cg12324 protein	0.890741	1.49202	1.63763	1.90589	0.165863	1.25211	1.43698	1.57546	2487	1734	2138	908	9895	1471	1630	1147	1.66269e-11
Har_00024440	sideroflexin 1	1.03992	1.54461	1.07702	1.49531	1.36328	1.57409	0.873444	1.69539	1975	1610	11300	1683	987	807	5286	900	1.67236e-11
Har_00083404	cytochrome p450	0.2392	1.31785	1.03805	1.13948	1.04422	1.81872	1.74667	1.95429	7871	2218	11965	3051	1669	542	846	472	1.68007e-11
Har_00000458	cytochrome p450	0.0738201	1.30072	0.674827	1.15744	1.19611	1.93797	1.73973	2.06923	10896	2282	16347	2948	1272	454	863	387	1.68666e-11
Har_00026929	acyl-delta-9 desaturase	0.414408	2.03749	0.114182	0.62919	1.60173	2.95085	1.23816	1.51334	5640	820	25195	7584	675	120	2457	1318	1.6917e-11
Har_00000067	cytochrome p450	0.922018	1.20383	1.83112	1.08112	0.722435	1.40646	2.03082	1.05134	2364	2569	1808	3390	3202	1090	511	3580	1.7345e-11
Har_00000092	cytochrome p450	-1.87284	1.48913	1.34891	1.82594	-1.36731	2.09261	2.4255	2.46624	43700	1742	3278	1010	42722	364	303	201	1.74207e-11
Har_00235943	---NA---	2.00098	2.73568	2.72941	3.02293	0.507995	1.09997	-0.0294809	-0.0370245	573	332	906	240	4997	2029	28094	20343	1.7493e-11
Har_00216887	---NA---	-0.606854	2.21171	4.18239	4.54188	-0.358689	-0.243308	3.48875	-0.43451	35881	661	136	17	30952	29803	141	34034	1.77153e-11
Har_00001986		0.921764	1.20184	1.06819	1.06321	1.38517	1.68028	1.60897	1.49888	2367	2574	11451	3519	952	678	1138	1352	1.77938e-11
Har_00047075	amp dependent ligase	0.699337	0.583502	0.984896	1.82047	1.79519	1.10345	1.53543	2.15279	3370	12512	12694	1016	509	2012	1332	336	1.81908e-11
Har_00187676	---NA---	1.32442	1.25979	2.00648	2.28845	0.453286	0.476569	1.41142	1.57167	1364	2389	1560	574	5663	7686	1708	1159	1.83484e-11
Har_00052419	major sperm protein	-0.103203	1.77671	1.68542	1.66435	0.00143623	1.8526	1.59503	1.87176	16609	1181	2050	1275	14050	515	1173	593	1.88325e-11
Har_00177842	---NA---	1.27519	1.96439	1.65292	1.9402	0.185819	1.05839	1.13722	1.40452	1455	914	2111	869	9555	2202	3058	1650	1.89017e-11
Har_00120348	nop16 nucleolar protein homolog	0.786378	1.53135	1.9705	2.14172	-0.378383	1.58095	0.802313	2.16494	2911	1643	1612	674	31534	795	6057	329	1.8946e-11
Har_00098644	short-chain dehydrogenase	0.181608	1.30251	1.17035	1.71046	0.608635	1.51838	1.73512	2.0637	8821	2277	8899	1186	4045	898	874	391	1.92045e-11
Har_00002978	cytochrome p450	1.30221	2.15182	0.241119	1.51225	1.56208	2.10354	0.078557	1.57393	1404	706	22930	1639	715	359	24465	1149	1.96171e-11
Har_00100667	carbonyl reductase 1	1.21002	0.986348	1.62351	1.28374	0.966982	1.04119	1.65235	1.29557	1594	3489	2167	2379	1926	2280	1025	2097	1.97501e-11
Har_00115721	---NA---	0.621011	1.14602	1.74857	1.25064	0.611243	1.18021	1.93709	1.53528	3897	2771	1951	2505	4029	1712	598	1249	1.98431e-11
Har_00042859	---NA---	0.281714	0.888792	0.923099	1.6286	0.995224	1.26706	1.80615	2.2546	7253	4039	13450	1360	1828	1422	762	281	2.17672e-11
Har_00020203	cytochrome b5	1.30495	1.30344	1.15468	1.6155	1.11038	1.18903	1.26539	1.53385	1396	2272	9435	1387	1476	1675	2322	1256	2.18413e-11
Har_00030656	chaperonin containingsubunit 5	0.699202	0.952799	1.6523	1.74722	0.833399	1.0627	1.31868	1.68733	3373	3671	2113	1116	2503	2177	2077	911	2.19711e-11
Har_00086698	mitochondrial import inner membrane translocase subunit tim23	0.513377	0.93418	1.43589	1.47096	0.783298	1.07628	1.804	1.74513	4695	3784	2665	1743	2797	2121	768	805	2.20895e-11
Har_00053034	adenylate kinase 3 alpha like 1 variant 1	1.05656	1.87809	1.56845	1.71291	0.612478	1.13549	1.07578	1.2762	1931	1035	2276	1180	4011	1879	3452	2180	2.22176e-11
Har_00041138	cg3706 cg3706-pa	0.659195	1.32141	1.26798	0.721539	1.15528	1.77458	1.95428	1.22016	3629	2202	5304	6479	1364	580	575	2473	2.25457e-11
Har_00154841	---NA---	4.20381	2.5395	0.124025	-1.33409	3.55787	2.74112	-0.911075	-1.10881	26	433	25003	41677	100	169	38979	40174	2.26582e-11
Har_00227009	---NA---	2.64303	2.46268	3.52329	3.08701	0.593057	0.541196	-0.76291	-0.307973	262	471	337	223	4180	6767	37971	31474	2.28795e-11
Har_00064822	cytochrome p450	0.274475	2.30663	0.90953	1.05884	0.496735	2.75119	1.55197	1.48265	7348	580	13600	3555	5132	165	1279	1407	2.29152e-11
Har_00218713	---NA---	1.01951	1.84459	1.12939	0.98374	1.57451	1.97337	0.802033	1.35528	2026	1078	10218	4066	701	437	6063	1866	2.29511e-11
Har_00003761	cytochrome p450	0.579216	1.19572	1.678	1.60173	0.574791	1.20073	1.81546	1.35896	4189	2595	2065	1412	4374	1634	751	1854	2.30195e-11
Har_00006164	amine oxidase	1.14244	-0.596949	2.94588	1.64598	2.34115	0.172289	0.866224	2.33995	1733	36812	753	1325	302	13151	5363	243	2.40432e-11
Har_00032327	chemosensory protein 3	0.462376	1.37986	1.04831	1.23089	1.52797	1.41683	1.41605	1.7646	5167	2020	11795	2600	753	1070	1691	762	2.42522e-11
Har_00013172	gfer protein	0.926058	1.25786	1.28629	0.705042	1.15922	1.65393	1.89125	1.12528	2351	2395	4639	6674	1353	708	653	3049	2.42652e-11
Har_00071761	ribonuclease e g	-3.17234	1.37814	1.56599	2.04621	-3.16582	1.66989	2.04244	2.69358	43832	2023	2283	765	43784	691	500	142	2.42784e-11
Har_00008863	gtp:amp phosphotransferase mitochondrial	0.770024	1.51085	1.31398	1.59008	0.67978	1.35643	1.15525	1.64089	2991	1687	3746	1437	3485	1195	2931	1004	2.42935e-11
Har_00028731	transposable element tc3	0.825081	1.45327	2.44208	1.90658	-0.122675	1.11261	1.75107	1.30787	2743	1845	1146	907	18789	1965	843	2049	2.44829e-11
Har_00120143	tetratricopeptide repeat domain 36	1.03334	2.97676	2.94019	3.4024	-0.0290918	0.0290921	1.2157	0.506374	1996	238	755	147	15286	16611	2574	9886	2.48619e-11
Har_00106160	cytochrome p450	1.42081	2.23692	-0.123979	1.73699	1.69696	2.01023	-0.315455	1.41496	1202	637	30254	1138	587	419	33125	1621	2.54082e-11
Har_00001514	beta- -glucanase	0.695958	0.611085	1.05	1.06572	1.43268	1.21342	1.99564	2.22354	3388	11545	11772	3498	876	1580	538	294	2.57343e-11
Har_00038426	acyl-delta-9 desaturase	0.367264	2.12995	0.152555	0.45393	1.53344	2.88058	1.27104	1.46782	6175	726	24485	10146	746	130	2301	1443	2.61726e-11
Har_00036977	serine protease	0.715579	1.85207	1.97097	2.08095	-0.356122	1.62397	1.29327	1.38063	3263	1074	1611	733	30862	736	2204	1743	2.63539e-11
Har_00115824	juvenile hormone-inducible	0.559921	0.972656	1.38481	1.31928	0.982386	1.23023	1.74844	1.45698	4324	3560	2948	2239	1870	1525	845	1483	2.64996e-11
Har_00012242	major facilitator superfamily domain containing 9	1.46895	1.63924	1.71011	1.61229	0.977357	1.16764	0.802864	0.973285	1106	1399	2010	1391	1892	1757	6049	4226	2.68297e-11
Har_00102539	adenylate kinase	0.713953	1.50818	1.34402	1.38329	0.680927	1.43666	1.30734	1.52305	3275	1693	3343	2008	3473	1039	2124	1292	2.68979e-11
Har_00194596	---NA---	1.06567	1.40419	1.58065	1.79321	0.631386	0.960342	1.1841	1.47183	1908	1952	2249	1054	3852	2747	2764	1436	2.70607e-11
Har_00063787	cytochrome p450	1.12588	1.7493	-0.225918	1.57698	1.62199	1.95356	0.214884	1.77825	1766	1219	31903	1476	652	444	17265	737	2.72515e-11
Har_00051057	fibrillarin	0.499477	1.12948	1.01769	2.18944	0.308041	1.24978	1.52447	2.36471	4822	2843	12259	640	7568	1476	1359	229	2.72882e-11
Har_00068589	lipase 3	1.03643	1.47938	1.06551	2.10401	0.583076	1.11402	1.2457	1.8364	1990	1766	11509	709	4287	1957	2414	646	2.73814e-11
Har_00119553	gli pathogenesis-related 2	0.445934	1.46073	1.25528	1.54817	1.21263	1.25378	1.32265	1.56539	5334	1824	5724	1541	1239	1462	2060	1176	2.74844e-11
Har_00198924	---NA---	0.697708	2.18298	-0.524126	1.781	1.05096	2.33916	0.429634	1.73264	3377	683	35904	1069	1650	275	11427	831	2.78378e-11
Har_00002991	cytochrome p450	1.13644	0.791736	0.988819	1.06204	1.78637	1.27367	1.57266	1.59852	1746	5038	12636	3528	515	1408	1230	1096	2.79756e-11
Har_00101408	rrna processing protein ebp2	0.241076	1.14342	1.97208	1.95425	0.0672111	1.02445	1.78879	1.87933	7843	2783	1607	857	11968	2371	791	583	2.8708e-11
Har_00051341	ribose-5-phosphate isomerase	0.998475	1.66478	1.53415	1.43786	0.583628	1.4565	1.31966	1.05351	2090	1354	2357	1842	4282	1014	2070	3568	2.87546e-11
Har_00003976	chymotrypsin-like protease	0.504259	1.59024	1.2218	2.60534	0.362293	1.75766	1.2946	1.25344	4777	1507	6903	392	6794	594	2191	2298	2.88875e-11
Har_00052424	major sperm protein	0.0502825	1.48076	1.35382	1.61933	0.279677	1.68092	1.73691	1.67205	11461	1762	3216	1382	8005	677	868	942	2.9026e-11
Har_00093989	---NA---	1.62386	2.23787	1.46642	1.39102	1.45443	1.53383	0.126137	0.61714	896	636	2540	1982	851	873	22680	8228	2.90267e-11
Har_00037681	cg7272 cg7272-pa	1.08533	1.19688	0.805321	0.774171	1.89014	1.62114	1.41461	1.39495	1858	2591	14789	5908	457	739	1696	1682	2.95746e-11
Har_00067935	juvenile hormone-inducible	1.41333	1.61897	1.74974	0.949303	1.09963	1.20701	1.48321	0.6567	1217	1443	1950	4320	1506	1604	1473	7702	2.95886e-11
Har_00219516	---NA---	2.13112	2.91807	0.111903	1.52496	1.30624	2.58298	-1.00269	0.508385	496	252	25242	1606	1078	191	39538	9845	2.96379e-11
Har_00164813	---NA---	0.990887	1.58073	1.80265	1.71975	0.569149	1.17035	1.03804	1.30408	2107	1535	1859	1168	4423	1744	3743	2068	3.06015e-11
Har_00063786	cytochrome p450	1.14483	2.01391	0.229032	1.43392	1.45653	2.0206	0.237545	1.55196	1725	843	23141	1852	846	412	16043	1207	3.06982e-11
Har_00004731	glucosyl glucuronosyl transferases	1.28487	0.68859	1.80676	0.561011	1.15407	1.27798	2.4589	0.945501	1438	7465	1855	8524	1373	1396	291	4453	3.07674e-11
Har_00179077	---NA---	3.1882	4.05927	4.42502	2.67547	-1.09769	-0.86774	-0.726836	-1.0451	118	48	86	360	41785	38997	37707	39838	3.13263e-11
Har_00117364	isoform a	0.137426	1.36646	0.623619	1.2943	1.0226	1.90885	1.24881	2.23531	9632	2052	17005	2326	1731	474	2398	287	3.22181e-11
Har_00070955	protein serine threonine	0.512432	1.22825	0.606236	0.825737	1.52091	2.02606	1.70187	1.48451	4706	2484	17229	5400	761	407	937	1401	3.22721e-11
Har_00202653	---NA---	2.04901	1.66848	2.5349	1.63803	1.48328	1.68256	0.0565584	-0.298548	538	1349	1072	1340	812	675	25221	31217	3.28337e-11
Har_00062026	short-chain dehydrogenase	0.387871	1.50345	1.347	1.5505	0.471115	1.48647	1.29543	1.75843	5931	1711	3303	1534	5447	959	2187	773	3.31382e-11
Har_00097518	nuclear undecaprenyl pyrophosphate synthase 1 homolog	0.875017	1.74345	1.21148	1.09129	0.918081	1.72244	1.49516	1.11879	2539	1228	7312	3331	2122	633	1438	3096	3.31432e-11
Har_00000409	cytochrome p450	1.23228	2.10896	0.252386	1.44001	1.45024	2.05065	0.186018	1.46113	1546	745	22727	1839	857	395	19155	1468	3.34418e-11
Har_00023904	cg3706 cg3706-pa	1.93621	1.58842	1.10605	0.978739	2.00571	1.58919	0.795636	0.796488	617	1512	10702	4100	391	781	6128	5986	3.34643e-11
Har_00000044	cytochrome p450	0.33787	2.62106	0.81864	1.93968	-0.119499	2.61479	0.912567	1.72628	6551	383	14635	870	18633	187	4883	847	3.3599e-11
Har_00100386	acyl-delta-9 desaturase	4.25209	0.542277	1.08134	1.79614	4.23688	-0.346537	-0.00275064	1.06777	22	13854	11206	1049	42	32518	27254	3457	3.36465e-11
Har_00022389	xaa-pro aminopeptidase	0.0181561	1.16194	0.980455	1.1808	0.74221	1.89541	2.02254	1.9307	12376	2708	12767	2826	3066	488	517	506	3.45411e-11
Har_00015060	cytochrome p450	1.41564	1.52998	1.72812	1.65246	0.766406	1.08726	0.956741	1.06496	1211	1644	1983	1308	2892	2072	4493	3473	3.52386e-11
Har_00221590	---NA---	0.868746	2.54899	1.80245	0.738627	0.443671	2.34052	1.28594	0.450902	2554	425	1860	6284	5769	274	2241	10785	3.53741e-11
Har_00084996	cytochrome p450	0.231143	1.2256	1.04904	1.21148	1.14209	1.80212	1.44244	1.85218	7990	2498	11785	2680	1388	554	1610	628	3.57686e-11
Har_00114621	cytochrome p450	1.20489	1.01291	0.958332	1.11983	1.77654	1.23488	1.29645	1.52438	1603	3343	13046	3146	526	1512	2179	1286	3.5773e-11
Har_00007654	glycoside hydrolases	0.145157	1.14777	0.981537	1.60217	0.554285	1.66782	1.65501	2.17691	9485	2766	12748	1411	4587	694	1019	322	3.59741e-11
Har_00111198	cg13077 cg13077-pa	0.380001	0.95048	1.56708	1.41068	0.946484	1.05205	1.5952	1.66022	6031	3679	2280	1932	2007	2232	1172	961	3.59888e-11
Har_00004215	acyl- delta-9 desaturase	0.923636	2.56371	0.725872	0.633001	1.07845	2.77372	0.91991	1.06028	2356	418	15737	7537	1566	159	4834	3508	3.59949e-11
Har_00094348	---NA---	0.311461	0.927785	1.11864	1.76114	0.797816	1.15967	1.73874	2.06557	6867	3823	10448	1099	2709	1796	865	390	3.61087e-11
Har_00121543	protein	0.951295	2.28897	0.736028	0.62655	1.193	2.73478	1.36046	0.661455	2244	591	15626	7612	1275	170	1910	7642	3.64225e-11
Har_00096658	ecdysteroid udp-glucosyltransferase	0.469808	0.968707	1.51263	1.36703	0.488101	1.20227	1.79222	1.73777	5086	3584	2411	2076	5246	1622	785	821	3.65152e-11
Har_00067843	glucose dehydrogenase	1.14841	-0.454524	7.73888	-1.23649	0.452033	-1.19364	7.8918	-0.482632	1723	34874	5	41338	5680	40985	5	34683	3.65915e-11
Har_00023435	glutamateionotropic kainate3	2.14563	4.29785	4.56475	3.42549	-2.24548	-1.99222	-1.79912	-2.07319	487	30	74	141	43572	42894	42121	42863	3.75405e-11
Har_00008828	juvenile hormone-inducible protein	1.15916	1.25504	1.33707	0.829453	1.22147	1.31839	1.57625	1.05416	1703	2405	3423	5357	1221	1292	1221	3562	3.76062e-11
Har_00030108	cellular retinaldehyde binding protein cg10546-pa	0.621615	1.23588	2.2054	1.68324	0.0205078	1.09558	1.60389	1.617	3890	2460	1357	1237	13285	2046	1147	1051	3.84132e-11
Har_00116058	glycoside hydrolases	-0.391157	0.949774	2.59682	2.17493	-0.364342	0.82835	2.67143	2.19979	25448	3683	1018	652	31140	3667	243	306	3.85497e-11
Har_00026597	gram negative bacteria binding protein 2	0.576017	0.649326	1.10098	1.16377	1.2541	1.26781	2.22564	1.82463	4213	9582	10823	2911	1163	1419	379	667	3.87238e-11
Har_00115723	---NA---	0.654039	1.21627	1.93297	1.40355	0.49851	0.975513	1.83707	1.36539	3664	2531	1673	1949	5114	2653	716	1822	3.90596e-11
Har_00006182	juvenile hormone-inducible	0.607183	0.723944	2.50319	0.775969	1.05169	1.02035	2.87019	1.01038	4017	6458	1098	5888	1648	2393	209	3900	3.93454e-11
Har_00232664	---NA---	-0.627632	1.61993	3.95787	5.13538	-0.199003	-0.158559	2.10621	-0.255569	36723	1438	181	7	22886	26211	455	29767	3.96723e-11
Har_00108436	chymotrypsin-like protease	0.487251	1.62346	0.948565	1.62638	0.64942	1.82802	1.15445	1.76083	4920	1430	13164	1367	3711	528	2939	769	4.09187e-11
Har_00018844	short-chain dehydrogenase	-0.0854235	0.987279	0.871179	1.44516	0.798022	1.66468	1.8537	2.21212	16084	3483	14027	1819	2704	696	695	300	4.09336e-11
Har_00003885	acyl- delta-9 desaturase	0.965134	2.51392	1.161	1.51676	0.592251	2.21827	0.774092	0.933954	2194	444	9220	1620	4188	317	6386	4583	4.12595e-11
Har_00003844	acyl- delta-9 desaturase	0.416824	2.2064	0.405027	0.550316	1.40853	2.85242	1.03886	1.34334	5610	668	20143	8663	911	134	3731	1906	4.14301e-11
Har_00134667	---NA---	1.10051	1.63164	1.77029	1.87976	0.665137	0.91011	0.637457	1.48679	1820	1416	1919	939	3586	3059	8188	1388	4.22518e-11
Har_00061434	isoform b	0.48227	1.33025	1.35273	1.5171	0.301703	1.52993	1.63715	1.47468	4969	2180	3236	1619	7645	879	1069	1429	4.25178e-11
Har_00059018	short-chain dehydrogenase	3.3634	3.17447	3.73163	3.292	-0.909876	0.0344725	0.0241551	-1.43798	92	187	264	178	40661	16417	26198	41508	4.28291e-11
Har_00023667	dead box atp-dependent rna helicase	-0.0911112	1.06562	0.930444	1.06972	1.08845	1.86157	1.87577	1.94559	16263	3085	13362	3469	1539	508	667	490	4.3368e-11
Har_00161129	---NA---	2.20994	2.24664	2.62762	2.30173	0.672852	0.638469	0.441105	0.0979171	461	625	990	561	3527	5541	11247	17116	4.39364e-11
Har_00019801	carboxylesterase	0.0957994	1.35325	0.790459	1.38714	1.12477	1.3951	1.55592	1.98713	10434	2096	14976	1995	1441	1112	1271	455	4.41896e-11
Har_00031299	dead box polypeptide 5	0.401744	0.111201	1.3142	1.23462	1.06488	0.990371	2.59252	1.99566	5771	23053	3742	2584	1612	2566	261	447	4.53062e-11
Har_00114619	cytochrome p450	1.16609	0.862791	1.05658	1.11651	1.81915	1.20334	1.35837	1.43653	1684	4209	11681	3174	494	1621	1920	1550	4.57051e-11
Har_00046250	alkalinetissue-nonspecific isozyme	0.30961	1.39378	1.10982	1.1187	1.0013	1.84079	1.53948	1.58249	6889	1978	10633	3155	1804	520	1322	1129	4.67107e-11
Har_00174028	---NA---	2.47143	4.04806	4.20675	3.88524	-3.2688	-2.9889	-2.87359	-3.2321	328	50	131	83	43800	43588	43263	43654	4.69233e-11
Har_00101526	carboxylesterase	0.460405	1.00169	1.06594	1.5264	1.00454	1.34493	1.53336	1.81926	5196	3399	11503	1598	1794	1232	1337	677	4.73996e-11
Har_00072327	gram negative bacteria binding protein 2	0.514317	0.601006	0.899754	1.08016	1.2193	1.30108	2.21883	2.04547	4682	11899	13698	3396	1223	1335	382	404	4.76576e-11
Har_00004081	odorant receptor or83b	2.68071	4.19626	4.52154	2.87971	-2.86987	-2.67746	-2.50044	-2.74216	246	36	77	275	43739	43450	43020	43464	4.86332e-11
Har_00013989	thor	0.199669	1.34231	0.767156	1.09462	0.53468	2.11996	1.73489	1.93585	8513	2134	15259	3306	4753	353	875	500	4.90953e-11
Har_00025047	glucosyl glucuronosyl transferases	0.804841	0.746196	0.671091	0.502204	1.87554	1.65028	2.01621	1.44396	2831	5983	16385	9360	463	713	521	1531	4.99204e-11
Har_00081097	larval visceral protein h	1.13251	0.430545	1.48996	1.26978	1.40897	0.782819	1.71811	1.55913	1754	16649	2464	2425	910	4027	904	1190	5.02021e-11
Har_00022472	juvenile hormone-inducible	0.843966	1.62299	1.31908	1.30381	0.393332	1.69166	1.24826	1.27599	2658	1431	3675	2299	6368	670	2399	2182	5.23802e-11
Har_00198071	---NA---	1.52974	3.22471	2.07807	2.55261	0.0324287	1.4826	0.0161686	-0.0161681	1019	175	1484	422	12893	965	26465	19772	5.3061e-11
Har_00164329	---NA---	2.35474	2.28544	2.20834	1.93203	1.27685	0.905645	-0.75016	-0.0643249	383	598	1355	877	1122	3097	37865	21025	5.49491e-11
Har_00110741	larval cuticle protein 14	0.123957	0.271315	0.384754	1.94227	0.946804	1.39081	1.8301	2.71255	9860	19750	20472	866	2006	1119	723	137	5.60216e-11
Har_00092400	---NA---	0.124119	0.566557	0.831638	1.53058	1.17439	1.31986	1.95237	2.28631	9856	13072	14474	1589	1317	1286	578	265	5.61008e-11
Har_00041757	---NA---	0.439624	0.499139	0.965099	1.23742	1.47518	1.2339	1.87876	2.12792	5390	15035	12978	2570	818	1515	663	347	5.62413e-11
Har_00069986	chymotrypsin-like protease	0.350269	1.00218	0.812374	0.978388	1.26715	1.78332	1.5849	1.76903	6397	3394	14701	4102	1140	571	1200	756	5.64271e-11
Har_00000888	cytochrome p450 cyp306a1	1.17609	1.64897	0.748882	0.9902	1.31018	1.90748	0.963472	1.22799	1661	1384	15484	4016	1070	477	4422	2427	5.71461e-11
Har_00054803	nadh-cytochrome b5 reductase	0.900513	1.77782	0.701371	0.723837	1.35758	2.1334	1.16031	1.19394	2450	1180	16024	6455	995	347	2906	2621	5.7391e-11
Har_00030107	cellular retinaldehyde binding protein cg10546-pa	1.63002	0.529049	1.38063	1.90993	1.57525	0.25304	1.62088	1.20412	891	14253	3000	900	699	11554	1108	2564	5.74154e-11
Har_00017955	mitochondrial ribosomal	0.964567	2.02199	-0.602683	2.16303	0.584762	2.10996	-2.30536	2.22631	2198	832	36698	656	4266	356	42810	292	6.09971e-11
Har_00000060	cytochrome p450	0.688482	1.30792	1.27097	1.35323	0.693466	1.26155	1.55787	1.41717	3452	2257	5201	2130	3383	1441	1269	1610	6.27387e-11
Har_00156344	---NA---	1.47302	0.67823	1.00234	1.29951	1.83259	1.11677	1.26651	1.4286	1095	8026	12460	2315	483	1945	2320	1571	6.33471e-11
Har_00050597	vermilion	-0.792612	2.5475	3.62001	3.23049	0.591571	0.568315	1.67227	-0.405	40158	427	296	191	4195	6424	991	33562	6.34158e-11
Har_00105749	leucine rich repeat containing 47	0.152216	1.6542	1.95161	2.5728	0.672403	1.47859	0.709197	0.990617	9342	1376	1643	412	3532	972	7200	4065	6.38097e-11
Har_00126390	---NA---	2.57902	3.24242	3.46136	3.8226	0.0113513	-0.164512	-0.734825	-1.03282	285	170	380	90	13617	26517	37766	39762	6.55705e-11
Har_00138189	---NA---	0.944351	2.23112	2.74989	2.17891	-0.147804	0.812389	1.19592	0.861829	2272	642	891	647	20066	3775	2704	5270	6.6242e-11
Har_00087047	cg15449 cg15449-pa	1.25073	1.47003	1.20522	1.3333	1.40153	1.19514	0.850506	1.22929	1503	1802	7571	2197	921	1653	5519	2423	6.69355e-11
Har_00094249	amp dependent ligase	0.578536	-0.809999	3.00075	0.728355	1.71739	2.39415	1.08941	1.20008	4193	38944	707	6399	566	252	3370	2586	6.70171e-11
Har_00120249	---NA---	3.13032	3.31654	3.76349	3.36932	-0.263844	-0.225778	-0.516728	-2.05798	130	150	253	156	26887	29223	35717	42842	6.75313e-11
Har_00044909	pt repeat family protein	0.037735	0.742638	0.824835	1.68037	0.917204	1.47068	1.58238	2.23769	11773	6048	14559	1245	2128	987	1209	285	6.81668e-11
Har_00023898	#NAME?	1.19903	1.0935	0.913095	2.04958	1.12583	0.88384	0.622936	1.94819	1614	2965	13549	762	1435	3248	8383	485	6.83302e-11
Har_00060329	---NA---	1.05228	1.46825	1.00875	1.39441	0.933933	1.542	0.926501	1.50464	1943	1806	12378	1975	2045	862	4764	1341	7.05054e-11
Har_00209960	---NA---	1.05487	2.29026	3.27543	1.18233	0.836475	0.913531	1.11508	-0.158219	1936	589	500	2818	2490	3033	3204	25131	7.13048e-11
Har_00085872	phytanoyl-dioxygenase family protein	1.81339	0.167794	1.06428	1.42843	2.0969	0.497786	1.42868	1.82875	715	21843	11539	1870	364	7374	1653	655	7.1476e-11
Har_00101275	isoform a	0.672888	0.903257	0.744005	0.601872	1.63607	1.79569	1.87304	1.23555	3544	3959	15541	7949	634	559	671	2392	7.19563e-11
Har_00047162	glycine n-methyltransferase	1.14894	0.900542	1.20712	1.36868	1.21111	1.04154	1.3745	1.37175	1721	3976	7502	2069	1240	2278	1850	1785	7.23042e-11
Har_00038428	acyl-delta-9 desaturase	0.607969	2.06322	0.620938	0.545437	1.10594	2.57306	1.06946	1.30295	4006	794	17037	8731	1489	194	3510	2072	7.25429e-11
Har_00085009	phytanoyl-dioxygenase	1.8801	-0.025362	0.604858	1.31083	1.95488	0.564203	1.77969	1.82771	659	26578	17240	2269	424	6473	805	657	7.25814e-11
Har_00130691	---NA---	0.739906	1.29946	0.618798	0.76365	0.263881	2.0254	1.98926	1.78243	3147	2284	17067	6018	8266	410	548	727	7.27461e-11
Har_00040629	alanine-glyoxylate aminotransferase 2-like 1	2.40417	3.97541	2.33069	2.83684	-0.646506	1.0042	-0.549308	-1.01408	358	57	1243	297	37689	2474	36064	39668	7.33377e-11
Har_00102431	ganglioside-induced differentiation-associated-protein 1	1.0305	1.42995	1.21543	0.993113	0.987086	1.51968	1.44855	1.05722	2006	1900	7154	3988	1848	895	1590	3535	7.37757e-11
Har_00116012	---NA---	3.31155	3.6806	3.68021	3.3743	-0.990378	-0.856132	-0.622471	-1.0617	103	97	280	154	41222	38904	36783	39928	7.40541e-11
Har_00101240	ribose-5-phosphate isomerase	0.850468	1.54013	1.30791	1.32285	0.501842	1.52696	1.31469	1.13689	2632	1620	3849	2228	5074	882	2094	2982	7.45728e-11
Har_00082222	4-coumarate-ligase 2	0.924912	0.945123	1.59118	1.74073	0.94807	0.575559	1.08504	1.59993	2354	3717	2226	1134	1996	6318	3400	1093	7.55422e-11
Har_00085367	dead (asp-glu-ala-asp) box polypeptide 56	0.515199	0.565304	1.11922	1.86085	0.854267	1.39906	1.54312	1.94855	4674	13106	10433	959	2412	1105	1312	484	7.5704e-11
Har_00128923	---NA---	-0.844213	1.94122	2.12368	1.44394	-1.41498	2.22417	2.35534	1.23424	40780	946	1441	1825	42829	312	322	2401	7.64925e-11
Har_00182918	---NA---	1.67883	1.03447	1.76664	0.0664816	1.74633	1.31113	1.91384	-0.164429	833	3248	1928	17708	546	1307	625	25450	7.65221e-11
Har_00003053	cytochrome p450	1.11873	1.95429	0.194906	1.53691	1.2329	1.96341	0.153298	1.44986	1783	927	23693	1575	1203	441	21311	1507	7.66949e-11
Har_00056271	cg15449 cg15449-pa	2.06952	1.86936	0.950024	0.528732	1.90802	2.07243	0.561336	0.471927	531	1050	13149	8966	446	381	9290	10433	7.90084e-11
Har_00005715	juvenile hormone-inducible	1.14378	1.10875	1.23557	0.852612	1.3284	1.45218	1.40685	1.04762	1728	2907	6385	5133	1042	1019	1728	3602	7.94079e-11
Har_00061433	isoform b	0.581213	1.65522	1.78315	1.71296	0.0723825	1.34368	1.26428	1.21258	4172	1372	1893	1178	11834	1235	2327	2518	7.97734e-11
Har_00011503	multiple inositol polyphosphate phosphatase	-0.00184298	0.972222	0.980264	2.08542	0.3705	1.5347	1.24426	2.51596	13257	3562	12770	728	6676	872	2420	178	8.03421e-11
Har_00237733	---NA---	1.92965	0.35126	2.00409	1.75143	1.60369	-0.327285	1.64131	1.21281	625	18212	1564	1111	669	32067	1052	2515	8.19294e-11
Har_00096491	nuclear undecaprenyl pyrophosphate synthase 1 homolog	0.846749	1.80185	1.5913	1.0634	0.637372	1.46249	1.26016	0.860078	2651	1145	2225	3517	3805	1003	2345	5294	8.21322e-11
Har_00194643	---NA---	1.74415	3.64749	2.04151	1.7048	0.277437	1.42396	-0.0265286	-0.365983	767	104	1516	1197	8052	1060	28020	32835	8.29565e-11
Har_00154670	---NA---	2.98792	3.61737	2.95029	3.20208	-0.382517	-0.45552	0.263254	-0.212019	154	110	748	198	31666	34414	14989	27753	8.3005e-11
Har_00150044	---NA---	-0.522733	3.60072	4.18759	4.39207	-0.10589	-0.0572507	0.558662	-0.154947	32248	113	135	27	18100	20562	9328	24959	8.39947e-11
Har_00134488	---NA---	1.90167	4.09599	4.8374	2.99414	-1.48224	-1.2221	-1.03132	-1.30681	644	45	57	246	42934	41112	39701	41078	8.53694e-11
Har_00031745	glucosyl glucuronosyl transferases	0.919796	2.82244	-0.213219	1.57833	0.933432	2.47427	-1.06139	1.31538	2378	287	31698	1470	2050	224	39868	2018	8.5744e-11
Har_00174861	---NA---	0.163444	0.846451	2.32539	1.54444	0.540107	0.8743	2.09531	1.28949	9137	4358	1247	1554	4708	3323	462	2121	8.63319e-11
Har_00032933	cytochrome c oxidase assembly protein cox11	1.13817	1.82833	1.46143	1.67215	0.51647	0.75364	1.43687	0.83121	1741	1097	2566	1258	4917	4308	1631	5617	8.73153e-11
Har_00001803	beta- -glucanase	0.408835	0.573886	0.965398	0.934167	1.27478	1.31298	2.23492	1.91814	5696	12867	12972	4419	1125	1304	375	522	8.80488e-11
Har_00004068	cytochrome b	2.38119	2.8027	2.52729	2.52512	0.141438	1.22987	-0.753459	-0.86358	365	301	1078	440	10366	1526	37888	38634	8.80605e-11
Har_00031302	isoform cra_a	1.32491	2.07245	1.66077	1.96628	0.270348	0.92437	0.810357	0.944773	1362	785	2096	839	8150	2961	5968	4461	8.81598e-11
Har_00075939	---NA---	-0.1695	1.99003	2.17672	2.21892	-0.185319	1.58803	1.25438	1.29176	18542	874	1388	627	22057	784	2372	2112	8.91681e-11
Har_00237965	---NA---	0.934679	0.90043	2.04124	1.3716	0.453878	0.996689	1.48667	1.29185	2307	3977	1518	2053	5656	2516	1461	2111	9.15874e-11
Har_00182227	---NA---	0.775763	1.06565	1.79251	1.25711	1.09425	1.16193	1.30792	0.877341	2964	3084	1877	2481	1521	1782	2119	5135	9.16232e-11
Har_00119475	bc022960 protein	0.793601	2.15948	0.401892	0.157466	1.16615	2.74633	1.522	0.752252	2878	698	20187	15789	1333	167	1366	6513	9.25474e-11
Har_00113172	---NA---	0.867687	1.05915	0.68976	0.545626	1.51784	1.8384	1.59089	1.23034	2559	3122	16155	8728	763	522	1187	2417	9.39422e-11
Har_00000785	cytochrome p450	1.154	0.856682	1.12366	1.16007	1.41451	0.979242	1.73616	1.15889	1712	4268	10346	2932	905	2634	872	2827	9.50571e-11
Har_00029714	nadh-cytochrome b5 reductase	1.07328	1.6699	0.851298	0.816699	1.25557	1.96285	1.0063	1.10817	1887	1348	14243	5490	1158	443	4027	3178	9.53008e-11
Har_00112508	vitellogenin	1.63048	-0.333774	1.70385	0.607503	2.27913	1.50892	1.46448	0.770925	890	32958	2018	7868	316	921	1535	6303	9.57089e-11
Har_00000751	cytochrome p450	0.100345	2.11233	0.799672	0.892909	0.491372	2.64602	1.51189	1.3621	10334	738	14858	4771	5200	182	1395	1841	9.58982e-11
Har_00123728	---NA---	-0.519688	2.66013	3.75206	4.13316	-0.0659382	-0.0473855	1.66243	-0.141059	32103	366	256	54	16619	20009	1007	24216	9.61249e-11
Har_00006181	juvenile hormone-inducible	0.431286	0.727589	2.37535	0.71257	0.865124	0.948158	2.79374	1.10183	5468	6376	1200	6595	2371	2812	223	3218	9.63438e-11
Har_00138113	---NA---	0.58505	1.06508	1.92807	2.05053	0.00575781	0.889128	1.38826	1.64302	4150	3090	1686	760	13853	3220	1805	999	9.64569e-11
Har_00117865	plasma glutamate carboxypeptidase	0.789651	1.49061	1.01398	1.24044	1.08008	1.46332	1.11748	1.39425	2894	1739	12310	2553	1556	1001	3185	1685	9.6488e-11
Har_00002251	single domain major allergen protein	0.667903	1.11967	0.693391	0.730699	1.19372	1.76069	1.58172	1.48586	3571	2873	16108	6371	1274	589	1210	1391	9.70477e-11
Har_00205428	---NA---	1.27413	2.37282	1.03978	1.45824	0.69631	1.91247	0.445927	0.927444	1457	527	11933	1775	3361	471	11175	4646	9.75546e-11
Har_00198440	---NA---	1.25448	2.28816	0.101826	2.11454	0.884951	1.52365	-2.15161	1.64476	1494	592	25441	701	2264	887	42607	992	9.77081e-11
Har_00157201	---NA---	1.68084	0.550401	1.41472	1.57267	1.12129	0.870848	1.24199	1.22913	830	13589	2775	1489	1453	3347	2436	2425	9.77118e-11
Har_00026872	para-nitrobenzyl esterase	2.26769	-0.441159	1.35051	1.7231	0.258884	0.710109	1.59226	1.92811	431	34649	3261	1165	8346	4728	1179	508	9.78569e-11
Har_00047639	isoform b	1.10782	0.402709	1.36457	0.905022	1.34979	0.799431	1.95807	1.50983	1804	17206	3126	4667	1007	3884	574	1325	9.83089e-11
Har_00099085	guanine deaminase	1.15274	1.47512	1.22971	1.14749	0.840738	1.45834	1.31761	0.962952	1714	1780	6589	2999	2472	1009	2082	4311	9.85005e-11
Har_00000057	cytochrome p450	0.868301	1.28395	1.2135	1.3754	0.722654	1.37584	1.35819	1.27601	2555	2321	7234	2043	3198	1153	1921	2181	9.88137e-11
Har_00008741	cytochrome p450	0.503025	1.49214	1.24103	1.18935	0.570271	1.56372	1.48983	1.3665	4788	1733	6184	2774	4411	829	1452	1816	1.00165e-10
Har_00136545	---NA---	-1.549	1.30997	1.29665	1.61805	-1.18049	1.76304	2.11656	2.39029	43462	2246	4216	1384	42164	588	443	220	1.00442e-10
Har_00058909	larval cuticle protein 14	-0.0192118	0.482093	1.13852	2.03252	0.442533	1.29029	1.9318	2.56246	14007	15474	10038	781	5778	1363	605	170	1.00447e-10
Har_00049681	cg10206	-0.148311	0.955882	1.3521	1.68609	0.0169554	1.3461	1.70873	2.12366	17930	3661	3242	1235	13416	1230	919	351	1.021e-10
Har_00060619	mitochondrial ribosomall23	2.03317	2.77486	2.74687	2.47542	-1.15526	0.910587	1.04042	-1.62694	549	309	895	466	42060	3052	3718	42024	1.03565e-10
Har_00052010	glutathione s-transferase	0.912275	1.02341	0.787415	0.987125	1.39058	1.33377	1.40883	1.45293	2409	3295	15015	4037	936	1255	1717	1492	1.05669e-10
Har_00096923	#NAME?	1.36876	1.3093	-0.929744	2.09029	1.47295	1.12066	-0.526673	2.18779	1284	2249	39265	723	824	1928	35820	315	1.07246e-10
Har_00112941	nucleolar protein 66	0.436312	1.51172	1.25148	1.15593	0.413347	1.73632	1.62643	1.26807	5422	1684	5858	2958	6131	621	1098	2235	1.07886e-10
Har_00031519	lipase	0.234577	1.3677	0.855173	0.707817	0.803493	2.23258	1.94935	1.31135	7942	2049	14193	6650	2673	307	582	2035	1.08945e-10
Har_00011465	b6 cg3100-pa	0.866192	0.661495	1.55292	1.26469	0.956964	0.74842	1.97731	1.2307	2564	8937	2317	2452	1965	4361	558	2413	1.09625e-10
Har_00216228	---NA---	1.8993	2.35474	-0.00610256	1.21425	1.64421	2.00196	-0.553782	0.789883	645	544	27840	2668	626	423	36108	6065	1.103e-10
Har_00002521	aminopeptidase n	1.91861	2.39647	2.63281	2.74374	0.590604	0.588387	-0.160171	0.0233183	634	510	982	327	4204	6150	30669	18575	1.11609e-10
Har_00187627	---NA---	2.0506	2.76414	2.24133	1.96477	2.88292	-0.566614	-0.209447	-0.589944	536	316	1324	843	198	35995	31491	36066	1.11679e-10
Har_00103811	histidine-rich protein	-0.0682549	1.01348	0.324938	1.06672	1.01839	2.23728	1.37075	2.059	15621	3342	21468	3494	1746	305	1867	395	1.12235e-10
Har_00149533	---NA---	2.59216	2.82088	2.71792	2.74597	0.169229	0.545658	-0.169229	-0.323739	277	290	914	325	9838	6712	30805	31856	1.12847e-10
Har_00061089	lysosomal acid lipase	0.00533867	1.99475	-0.53896	2.30267	0.58437	2.43975	0.661043	1.71716	12892	865	36049	559	4272	239	7864	860	1.13247e-10
Har_00093278	heat shock protein cognate 5	0.304895	0.777422	1.37771	1.07478	0.889488	1.25365	1.70915	1.49639	6948	5359	3021	3431	2245	1463	916	1359	1.15161e-10
Har_00167698	---NA---	2.33136	1.33781	0.884996	-0.360373	1.98747	0.222329	1.40399	1.9702	399	2151	13860	33874	403	12123	1743	463	1.15944e-10
Har_00156866	kinetochore protein ndc80 homolog	-0.285444	1.01349	2.68921	2.89509	-0.170303	1.02844	1.52549	1.53251	22012	3341	934	272	21205	2353	1358	1262	1.16596e-10
Har_00091103	cytochrome p450	1.8733	2.00215	1.58641	0.283318	1.44792	1.6473	0.884143	-0.264119	666	853	2236	13271	858	714	5166	30081	1.17124e-10
Har_00148349	---NA---	-0.358932	1.27105	2.99637	3.36532	0.328889	-0.994008	5.30719	0.0193551	24293	2360	713	157	7272	39900	47	18665	1.1922e-10
Har_00042645	---NA---	0.683375	0.95597	0.82784	0.725997	1.60347	1.73283	1.58033	1.17671	3482	3660	14530	6423	670	623	1215	2717	1.19607e-10
Har_00230370	---NA---	1.20865	1.81615	1.99223	1.96273	0.137529	0.762472	1.08244	0.930382	1596	1113	1576	845	10455	4212	3414	4624	1.20018e-10
Har_00044360	short-chain dehydrogenase reductase sdr	1.37515	1.86966	1.00448	1.08757	1.09027	1.74262	0.675274	0.981084	1269	1049	12421	3357	1530	613	7659	4156	1.20937e-10
Har_00018505	glycoside hydrolases	-0.230211	0.923048	0.561749	1.42373	0.814688	1.78099	1.54552	2.16342	20379	3854	17839	1883	2612	573	1303	330	1.23912e-10
Har_00100023	fatty acid desaturase 2	4.2162	0.312332	0.907848	1.53032	4.55829	-0.41749	-0.159652	0.832985	24	18946	13614	1591	30	33816	30660	5597	1.25132e-10
Har_00098178	juvenile hormone-inducible	0.959921	1.51672	1.4701	1.23778	0.473644	1.27708	1.3406	0.91408	2211	1672	2523	2567	5413	1400	1991	4771	1.25785e-10
Har_00019804	carboxylesterase	0.822608	1.89619	0.910106	1.33807	1.17192	1.52064	0.733443	1.19748	2754	1010	13591	2181	1321	894	6896	2598	1.27316e-10
Har_00003407	cg2555-pa	0.339618	1.38346	0.42597	1.51336	0.782676	1.75722	0.89655	1.94592	6522	2013	19808	1638	2801	597	5044	488	1.2796e-10
Har_00188993	---NA---	0.801194	2.09144	0.686205	0.673155	1.03557	2.45541	0.892958	1.05705	2847	760	16190	7038	1697	234	5076	3538	1.28318e-10
Har_00166739	---NA---	0.897172	2.77007	1.49187	0.828663	0.524042	2.14423	0.61666	0.357513	2464	312	2457	5364	4847	345	8478	12357	1.29539e-10
Har_00002956	allatotropin	0.461266	1.73283	1.42371	0.650942	0.0618038	2.18896	1.99349	0.754669	5183	1249	2736	7291	12090	328	540	6487	1.30918e-10
Har_00021030	cellular repressor of e1a-stimulated genes 1	1.15955	1.68867	0.841673	1.0545	1.46115	1.49973	0.669141	1.20187	1700	1318	14371	3575	841	935	7740	2574	1.31613e-10
Har_00030136	thymus-specific serine protease	-0.744419	1.01664	1.56297	1.05787	0.0602665	1.70864	2.66893	1.70629	39452	3328	2293	3559	12136	649	244	877	1.31798e-10
Har_00108398	penicillin-binding1a family	3.00587	3.84241	3.6194	3.38958	-3.24015	-3.18557	-3.01278	-3.30482	151	74	297	151	43793	43641	43325	43675	1.32259e-10
Har_00050431	vacuolar atp synthase subunit g	2.08396	2.26671	1.96971	2.25696	0.696631	0.866172	0.0703268	-0.0703263	521	611	1615	597	3356	3372	24805	21162	1.33059e-10
Har_00033933	---NA---	5.59183	0.0832503	2.75012	-0.806322	5.13971	-0.579678	-0.111965	-0.486362	5	23656	888	38884	12	36153	29764	34736	1.33692e-10
Har_00110627	atp synthase lipid-bindingmitochondrial precursor	0.745973	0.969556	1.9387	1.18309	0.655973	0.993106	1.414	1.26274	3115	3577	1665	2809	3664	2545	1699	2261	1.36237e-10
Har_00067302	carbonyl reductase 1	0.976193	0.866661	1.53063	1.24967	0.875561	0.838465	1.57287	1.06927	2158	4169	2370	2512	2310	3585	1228	3443	1.36868e-10
Har_00003818	cytochrome p450	1.31034	2.21526	0.480898	1.32737	1.24879	1.82682	-0.419353	1.25543	1386	655	19003	2213	1173	531	34546	2285	1.36993e-10
Har_00050363	mitochondria-associated granulocyte macrophage csf signaling molecule	0.365108	1.90884	1.98881	2.50049	-0.410971	1.32078	0.779233	1.41575	6201	989	1583	454	32532	1284	6321	1618	1.37419e-10
Har_00029365	thor	0.21264	1.45911	0.843944	0.996001	0.603057	2.01919	1.47287	1.71159	8289	1829	14340	3967	4094	414	1502	867	1.38924e-10
Har_00159354	---NA---	0.314592	1.61793	1.573	1.60401	-0.0950623	1.254	1.42802	1.47539	6834	1448	2262	1404	17710	1461	1654	1426	1.39972e-10
Har_00116824	short-chain dehydrogenase reductase sdr	1.10488	0.613425	1.23886	1.87843	1.39338	0.418938	0.98864	1.95792	1808	11449	6275	940	932	8554	4194	470	1.40034e-10
Har_00081456	cytochrome p450	0.882909	1.35236	0.241879	1.02278	1.67949	1.73779	0.546079	1.55938	2512	2099	22917	3787	600	619	9514	1189	1.40309e-10
Har_00050541	trypsin t6	0.838726	0.690426	2.02781	1.17717	1.16086	0.516148	1.82674	1.10788	2690	7377	1531	2848	1346	7117	730	3181	1.40472e-10
Har_00002532	actin	0.852699	1.62625	0.753756	1.36682	0.877505	1.75804	0.932186	1.2146	2622	1423	15435	2078	2301	593	4704	2506	1.40483e-10
Har_00209778	---NA---	3.72756	3.92327	2.96063	3.01754	-1.74624	-1.50911	-1.41579	-1.72181	54	63	735	243	43241	42046	41253	42243	1.40499e-10
Har_00065905	tyrosine hydroxylase	3.7838	1.34479	-0.653086	0.0762563	3.9645	1.47122	-0.12679	0.167862	49	2119	37148	17473	61	985	30036	15833	1.40545e-10
Har_00134771	---NA---	-0.537411	1.07097	4.26913	4.58192	-0.116975	-0.0795264	1.64202	-0.174142	32920	3061	116	15	18530	21848	1049	25939	1.40962e-10
Har_00173923	---NA---	3.45768	3.80903	3.44255	3.04482	-1.91376	-1.74356	-1.55482	-1.83366	83	78	395	233	43396	42510	41611	42484	1.41812e-10
Har_00054466	rrna processing protein ebp2	0.00610065	0.923276	1.85054	1.86015	-0.00610065	0.879033	1.86391	1.78092	12852	3851	1776	961	14364	3284	684	732	1.45603e-10
Har_00226287	---NA---	1.93071	2.37358	2.42611	2.27364	0.179922	0.621069	0.851768	-0.253149	624	525	1162	581	9660	5745	5508	29656	1.46323e-10
Har_00220333	---NA---	0.206696	0.304954	2.3718	1.60318	0.524133	0.684952	2.31847	1.69251	8393	19080	1205	1406	4846	4989	338	905	1.46435e-10
Har_00019469	nop16 nucleolar protein homolog	0.462474	1.39333	1.77173	1.52622	-0.15544	1.16278	1.64035	1.39276	5165	1983	1918	1600	20448	1777	1057	1691	1.48981e-10
Har_00012583	glucose-1-phosphatase	1.16059	1.46823	1.17019	1.13336	0.901685	1.38021	1.12716	1.11103	1695	1807	8911	3078	2191	1143	3121	3156	1.51236e-10
Har_00102626	molybdenum cofactor synthesisisoform cra_a	1.06026	3.12208	1.24712	0.943759	1.12243	2.08733	0.0332394	0.218928	1923	202	6005	4359	1448	366	25919	14857	1.51441e-10
Har_00044590	dead box atp-dependent rna helicase	0.921615	0.0445437	1.11284	1.50553	0.31599	1.20399	2.04201	2.14702	2368	24531	10573	1656	7468	1619	502	338	1.52279e-10
Har_00132877	---NA---	2.03308	0.888947	3.24161	0.290462	2.48387	1.53889	-0.252053	0.0353212	550	4038	522	13107	269	867	32176	18313	1.52398e-10
Har_00140588	---NA---	1.47248	1.57979	0.757274	1.78127	1.07945	1.43498	0.540668	0.904123	1097	1538	15389	1067	1559	1042	9599	4884	1.53981e-10
Har_00090775	5 nucleotidase	0.737003	1.26139	0.887746	0.772707	1.20418	1.74727	1.45243	1.15796	3165	2384	13833	5926	1258	607	1579	2832	1.5414e-10
Har_00047195	cg3817 cg3817-pa	0.306187	1.19243	1.55474	1.20065	0.0730743	1.23687	1.9369	1.38025	6930	2606	2312	2733	11810	1508	599	1745	1.55032e-10
Har_00001698	ribonuclease e g	-3.41578	1.30718	1.29467	2.12307	-3.74827	1.57794	1.71498	2.36392	43842	2263	4278	691	43830	801	908	230	1.56937e-10
Har_00103458	nucleolar protein 66	0.544878	1.36494	1.27067	1.02284	0.677534	1.56981	1.37733	1.25372	4429	2055	5214	3784	3497	816	1835	2296	1.5756e-10
Har_00172426	---NA---	1.66728	3.05461	2.91373	2.42598	1.97038	-2.41588	-2.24675	-2.53716	851	215	768	487	413	43294	42739	43340	1.6541e-10
Har_00112772	cytochrome p450	0.266735	2.17777	0.763736	1.0486	0.326567	2.52718	1.1291	1.38532	7462	686	15309	3624	7309	204	3111	1726	1.65942e-10
Har_00089423	cg7272 cg7272-pa	1.20828	1.28793	1.33185	1.02154	1.0118	1.19053	1.05213	0.961405	1597	2313	3483	3797	1770	1671	3642	4323	1.66021e-10
Har_00024812	glycosyl hydrolase family 31 protein	0.425133	0.646439	1.00563	0.975927	1.03456	1.51158	1.85386	1.76075	5529	9746	12410	4117	1699	912	694	770	1.66371e-10
Har_00073534	cathepsin	2.70572	0.864255	1.56465	-1.48778	2.63721	1.40622	1.30795	-2.14066	233	4191	2288	42130	246	1091	2118	42958	1.67751e-10
Har_00042458	multiple inositol polyphosphate phosphatase	-0.163048	0.946753	0.911683	1.85143	0.247731	1.36294	1.52333	2.50224	18355	3707	13567	978	8525	1183	1362	186	1.68338e-10
Har_00114974	kh domain-containing protein	-0.00229502	0.00229502	1.62133	1.41334	1.31085	0.773626	1.56687	2.22109	13279	25693	2173	1923	1069	4109	1244	297	1.68859e-10
Har_00007129	cytochrome c	0.951435	1.48963	1.52005	1.63591	0.377316	1.05657	0.894257	1.21539	2243	1741	2393	1346	6597	2215	5067	2495	1.69579e-10
Har_00040039	dimeric dihydrodiol dehydrogenase	1.82	-0.0666666	2.74672	1.35517	1.25276	0.0121012	1.78134	1.00845	707	27613	896	2123	1165	17203	802	3916	1.70589e-10
Har_00009951	oxidative stress induced growth inhibitor 1	0.541872	0.352526	1.63565	1.56426	0.813185	0.513439	1.92737	1.7479	4451	18188	2144	1498	2620	7156	607	798	1.72328e-10
Har_00054821	ribosome biogenesis protein brix	0.176515	1.00047	1.6813	1.57664	0.0330267	1.05069	1.79561	1.56945	8916	3406	2062	1478	12870	2239	775	1161	1.75129e-10
Har_00002095	alkaline phosphatase	0.37843	2.5709	1.19625	0.661582	0.265153	2.5106	1.37464	0.855737	6048	414	7934	7161	8241	211	1848	5341	1.78188e-10
Har_00104638	sugar transporter	0.859794	2.08279	-0.0280395	1.27839	1.28337	1.94653	0.506406	1.05908	2590	774	28396	2395	1113	449	10197	3519	1.78423e-10
Har_00097184	cg3706 cg3706-pa	1.36233	1.78165	0.718425	0.318309	1.62823	1.94615	1.13406	0.559604	1298	1178	15826	12549	644	450	3078	9080	1.79501e-10
Har_00043431	oxidase peroxidase	-0.724854	0.373374	5.78041	3.53162	-0.322111	-0.288799	5.81975	-0.37673	39093	17773	30	130	29685	31105	30	33049	1.81044e-10
Har_00041140	cg3706 cg3706-pa	1.09531	1.38203	0.678935	0.264339	1.58414	1.89703	1.48924	0.779533	1835	2016	16286	13637	689	487	1454	6196	1.81258e-10
Har_00039453	endocuticle structural glycoproteinbd-1	0.20535	-0.0429249	0.553866	1.12744	1.35599	1.15297	2.07242	2.37142	8414	27051	17974	3102	997	1827	480	224	1.81388e-10
Har_00080657	serine hydrolase-like	0.335858	0.622674	1.49107	1.33562	0.430482	1.06329	1.90594	1.76261	6575	11064	2461	2190	5926	2176	641	768	1.81642e-10
Har_00058680	tpa:cuticle protein	0.692026	1.53548	0.943217	0.517223	1.32762	2.0523	1.29691	0.978025	3424	1629	13229	9116	1046	393	2173	4185	1.83518e-10
Har_00149151	---NA---	1.73566	2.21927	2.11555	2.41946	0.567048	0.536353	0.235573	0.253758	775	652	1450	495	4445	6839	16138	14208	1.84494e-10
Har_00050411	glutathione peroxidase	2.2063	3.2222	1.70245	1.65014	-0.702565	0.370366	1.71164	-0.572052	462	176	2020	1312	38487	9355	912	35867	1.85226e-10
Har_00110852	juvenile hormone-inducible	1.71232	0.660006	0.863917	1.23086	1.72243	0.599997	1.14782	1.66109	800	9019	14111	2601	563	6009	2976	959	1.86604e-10
Har_00094767	cytochrome p450	0.701715	1.31062	1.75032	0.877184	0.556036	1.09713	1.84119	0.853325	3352	2244	1947	4909	4565	2038	712	5373	1.86742e-10
Har_00016918	acyl-synthetase family member 3	-0.0619493	-0.594696	0.434133	1.58928	2.21546	0.792852	1.8531	2.54017	15416	36791	19678	1442	333	3937	697	174	1.86752e-10
Har_00018502	glycoside hydrolases	0.107849	1.04704	1.2518	1.72771	0.288502	0.985231	1.75477	1.81015	10181	3184	5847	1155	7860	2593	835	690	1.87609e-10
Har_00076134	carboxylesterase	0.155491	0.925472	1.01764	1.38366	0.761513	1.22341	1.59126	1.89843	9276	3838	12260	2006	2936	1548	1183	547	1.87931e-10
Har_00000094	cytochrome p450	-1.75542	1.3343	1.32682	1.67504	-1.52611	1.73976	1.9206	2.08743	43642	2170	3577	1255	42983	618	615	371	1.88051e-10
Har_00143389	---NA---	-0.531951	2.82444	2.22164	3.7046	-0.0364995	-0.0381978	2.31265	-0.00654888	32674	285	1344	103	15570	19467	340	19473	1.88798e-10
Har_00083999	mitochondrial import inner membrane translocase subunit tim23	0.412266	0.99859	1.44824	1.3666	0.573929	0.953207	1.53026	1.44857	5657	3419	2605	2080	4384	2782	1346	1512	1.89843e-10
Har_00111201	cg13077 cg13077-pa	0.462051	0.728538	1.28124	1.335	0.825602	0.984625	1.54804	1.70454	5172	6360	4833	2191	2553	2597	1294	881	1.92141e-10
Har_00080868	chymotrypsin-like protease	-1.35656	1.48283	0.272383	1.79766	-0.722968	1.71514	2.64056	2.35175	43201	1756	22370	1047	38755	642	252	237	1.92689e-10
Har_00202650	---NA---	0.969561	1.03828	1.2957	0.920343	1.22627	1.1267	1.03778	1.26714	2182	3226	4248	4541	1215	1908	3744	2241	1.92753e-10
Har_00096735	#NAME?	0.842788	0.919918	0.178542	1.5268	0.896883	1.15577	0.974514	2.06697	2667	3868	24022	1596	2210	1821	4329	388	1.95113e-10
Har_00178259	---NA---	1.93352	4.05486	2.85997	4.2377	-1.27648	-1.01985	-0.89997	-1.13671	620	49	806	41	42484	40080	38908	40341	1.95821e-10
Har_00004729	glucosyl glucuronosyl transferases	1.16359	0.510209	1.11733	0.152524	1.74283	1.48743	2.32924	1.01758	1689	14749	10477	15892	547	956	332	3837	2.01649e-10
Har_00109592	elegans proteinconfirmed by transcript evidence	0.881507	2.10945	0.707902	1.11454	0.888368	2.01576	0.545732	1.09539	2521	743	15943	3192	2251	417	9517	3270	2.0322e-10
Har_00088347	cytochrome p450	0.492678	2.10246	0.961958	1.38422	0.368113	2.22142	0.950098	1.11573	4880	749	13007	2005	6710	316	4539	3118	2.08762e-10
Har_00109590	elegans proteinconfirmed by transcript evidence	0.942322	2.26182	0.349439	1.23782	0.621004	2.23607	0.594974	1.04479	2283	612	21046	2566	3942	306	8810	3623	2.12021e-10
Har_00002677	cytochrome p450	1.04132	2.44738	0.885604	2.57313	0.0350261	1.56374	0.251937	1.09182	1971	484	13855	411	12810	828	15397	3298	2.1353e-10
Har_00022005	nuclear undecaprenyl pyrophosphate synthase 1 homolog	0.799826	1.7064	1.42564	1.15351	0.351169	1.50719	1.29237	0.712163	2854	1287	2721	2968	6947	924	2210	6995	2.14826e-10
Har_00042462	multiple inositol polyphosphate phosphatase	-0.0846939	0.843338	0.766819	1.91858	0.26097	1.27636	1.48592	2.51403	16065	4393	15265	894	8310	1403	1464	180	2.15954e-10
Har_00061613	nop16 nucleolar protein homolog	0.270218	1.02648	1.44675	1.47311	-0.0569625	1.393	1.7039	1.41972	7406	3285	2613	1737	16262	1115	927	1601	2.16866e-10
Har_00101478	nuclear undecaprenyl pyrophosphate synthase 1 homolog	0.772613	1.59875	1.52521	0.915319	0.668242	1.56645	1.11219	0.747445	2979	1482	2384	4588	3570	822	3228	6566	2.19198e-10
Har_00174437	---NA---	0.7169	0.460046	0.983319	1.56128	1.14544	0.891138	1.45126	2.00994	3256	15971	12718	1506	1381	3202	1581	432	2.19535e-10
Har_00174523	---NA---	1.08041	2.72891	3.0776	2.1839	-0.525384	1.58366	0.0732012	0.1145	1867	338	651	644	35383	791	24701	16821	2.24532e-10
Har_00074434	enoyl-hydratase precursor 1	-3.07018	1.53822	1.50237	1.8503	-3.55011	1.42126	1.69714	2.03361	43827	1626	2431	982	43820	1065	945	415	2.27234e-10
Har_00083416	lipase 1 precursor	-0.0168915	1.12832	0.696714	0.953804	0.86611	1.70032	1.96554	1.52616	13932	2850	16072	4283	2367	660	569	1282	2.27317e-10
Har_00075503	nucleolar essential protein 1	0.482893	1.23697	1.52977	1.67343	-0.044157	1.10868	1.31259	1.50189	4963	2457	2371	1257	15800	1990	2102	1344	2.35598e-10
Har_00037844	---NA---	0.934061	1.55114	0.398067	0.394103	1.19427	2.1725	1.40476	0.85912	2308	1594	20250	11150	1273	336	1742	5308	2.39764e-10
Har_00115598	centromere kinetochore protein zw10	0.727445	1.6097	-0.658342	1.36697	1.1768	2.2236	-0.0343394	1.75505	3202	1467	37195	2077	1313	313	28205	785	2.40985e-10
Har_00057684	molybdopterin synthase small subunit mocs2a	0.750184	1.92107	0.37329	0.910129	0.814959	2.00954	1.00876	1.19141	3098	971	20655	4630	2610	420	3997	2639	2.42764e-10
Har_00060652	nucleolar protein 66	0.5223	1.67348	1.08229	0.887923	0.69468	1.81233	1.32371	1.19252	4617	1342	11192	4821	3374	549	2057	2631	2.44592e-10
Har_00089213	nucleolar and coiled-body phosphoprotein 1	-0.00616264	0.750217	1.67817	1.85966	0.00616264	0.666306	2.00419	1.89013	13464	5919	2064	962	13836	5205	529	564	2.48134e-10
Har_00057683	molybdopterin synthase small subunit mocs2a	0.274767	0.961163	0.44368	1.05913	1.05765	1.46134	1.46333	1.78229	7342	3624	19546	3552	1636	1004	1543	728	2.48749e-10
Har_00026376	chemosensory protein 3	0.315758	1.20601	0.845809	1.08121	1.28934	1.25644	1.37823	1.48723	6812	2564	14312	3388	1100	1450	1832	1386	2.50322e-10
Har_00058908	larval cuticle protein 14	-0.172461	0.404625	0.860518	1.77467	0.707094	1.18067	1.84902	2.5099	18627	17166	14138	1083	3297	1711	700	183	2.58202e-10
Har_00046147	cg2555-pa	0.785908	0.827061	1.15737	1.31477	0.813637	0.974293	1.66361	1.36746	2913	4568	9341	2249	2618	2666	1005	1808	2.58736e-10
Har_00067906	cuticle protein 4	0.231914	1.26787	1.15044	1.81265	0.211637	1.34768	1.1192	1.90248	7977	2368	9593	1024	9136	1224	3175	540	2.59635e-10
Har_00065022	guanine deaminase	0.827267	1.5886	1.34274	0.998659	0.625841	1.61894	1.0049	0.839981	2739	1511	3358	3951	3902	746	4038	5513	2.5968e-10
Har_00019471	nop16 nucleolar protein homolog	0.275212	1.27886	1.49246	1.35688	-0.109379	1.32994	1.57969	1.47016	7337	2339	2456	2115	18225	1263	1216	1439	2.62039e-10
Har_00100291	molybdopterin synthase large	0.347769	1.59108	0.677558	1.03916	1.13454	1.69285	1.06543	1.3583	6439	1504	16306	3691	1407	668	3540	1857	2.62819e-10
Har_00009868	mitochondrial glutamate carrier protein	1.6458	2.18585	0.755997	1.2071	2.00553	1.41774	-0.588605	0.518011	869	682	15405	2704	392	1068	36478	9712	2.67229e-10
Har_00033187	cg16771-pa isoform 1	-0.247716	0.849761	0.638446	0.809876	1.21785	1.75515	1.80409	1.76006	20855	4328	16786	5550	1227	600	767	772	2.67522e-10
Har_00000546	cytochrome p450	1.64885	1.72907	1.15986	-0.0234146	1.58116	1.62667	1.36374	0.0234151	868	1256	9262	20592	690	734	1894	18570	2.70311e-10
Har_00031114	elegans proteinconfirmed by transcript evidence	0.909946	1.98285	0.410378	0.993753	0.839655	2.18469	0.581839	1.14301	2420	891	20057	3981	2476	330	9001	2933	2.71039e-10
Har_00094350	---NA---	-0.0575628	0.51298	0.759237	1.35775	0.980878	1.19246	1.9036	2.30667	15281	14668	15367	2109	1877	1662	644	255	2.71596e-10
Har_00057841	cytochrome c oxidase copper chaperone	0.606139	1.95437	0.551652	1.15713	0.766275	2.21778	0.628337	1.22243	4024	926	18006	2950	2893	318	8312	2459	2.7162e-10
Har_00003889	acyl- delta-9 desaturase	0.700162	2.49518	0.628092	0.558473	0.879792	2.46114	0.78288	0.874162	3359	449	16948	8565	2287	232	6286	5160	2.74975e-10
Har_00004171	cytochrome p450	0.919191	2.28578	0.758379	1.48965	0.617142	2.14627	0.102815	1.11206	2381	597	15379	1703	3975	344	23594	3143	2.75506e-10
Har_00047404	cg1443 cg1443-pa	-0.234046	1.20041	3.84545	0.383698	0.759426	0.941784	1.33245	1.38765	20486	2578	221	11333	2943	2846	2026	1712	2.80452e-10
Har_00032075	cg2555-pa	0.306715	1.31378	0.328745	1.42639	0.812767	1.63326	0.858418	1.86559	6920	2235	21398	1876	2622	728	5434	602	2.82933e-10
Har_00060802	asparagine synthetase	0.974536	2.0148	2.24689	2.02817	-1.00622	0.530929	1.63704	0.734148	2166	841	1320	787	41321	6919	1070	6734	2.84503e-10
Har_00056759	guanine deaminase	0.93896	1.60166	1.32825	1.22039	0.642564	1.15072	1.09804	0.848212	2293	1474	3548	2638	3757	1832	3319	5433	2.86541e-10
Har_00092271	alkaline phosphatase	0.00247669	1.17296	1.17828	1.15201	0.753305	1.56546	1.37448	1.65674	13020	2665	8609	2977	2990	824	1851	969	2.86802e-10
Har_00065050	aaa atpase containing von willebrand factor type aomain	0.783459	1.3392	1.24346	1.25973	0.478134	1.33956	1.08914	1.36008	2923	2148	6110	2471	5358	1246	3374	1847	2.87821e-10
Har_00052009	glutathione s-transferase	0.593616	0.93737	0.734364	0.848288	1.25972	1.32967	1.47417	1.46749	4101	3764	15647	5180	1153	1264	1500	1445	2.88436e-10
Har_00104030	brix domain-containing protein 2	0.154552	1.03036	1.64111	1.6447	0.0499573	1.07207	1.609	1.43995	9293	3267	2132	1327	12406	2145	1137	1542	2.92469e-10
Har_00053983	processing of precursorribonuclease p mrp subunit	-0.367713	1.81245	1.93273	2.19699	-1.04226	1.4257	1.19571	1.56882	24582	1123	1675	638	41538	1054	2705	1166	2.97302e-10
Har_00171070	---NA---	-0.637845	2.82234	3.87335	4.02432	0.278329	-0.164026	0.969452	-0.2617	37096	289	207	66	8035	26501	4373	29993	2.98538e-10
Har_00053981	processing of precursorribonuclease p mrp subunit	-0.217875	1.7813	1.82902	2.05609	-1.32434	1.27568	1.39201	1.5605	20012	1179	1811	754	42610	1405	1795	1187	2.99923e-10
Har_00103309	u3 small nucleolar ribonucleoprotein protein imp4	0.573316	1.05183	1.46462	1.78117	-0.188662	0.817817	1.52406	1.64199	4235	3150	2550	1068	22244	3740	1361	1002	3.00815e-10
Har_00046496	aldehyde dehydrogenase	0.389663	0.755082	0.166231	0.463379	1.73364	1.71325	1.27893	1.85786	5903	5839	24248	9981	557	644	2266	617	3.05324e-10
Har_00034728	3-hydroxybutyrate dehydrogenase type 2	0.973066	0.962381	1.0394	1.1544	0.948452	1.12313	1.27494	1.38546	2173	3614	11939	2964	1994	1917	2290	1725	3.06252e-10
Har_00054342	alcohol dehydrogenase	2.59129	3.00412	2.16774	2.57212	-0.371209	0.67904	-1.32253	0.0673313	278	229	1399	413	31341	5050	40965	17684	3.07793e-10
Har_00137991	---NA---	0.394107	1.34583	1.49758	0.562637	0.774738	1.77448	1.48405	0.732627	5865	2115	2445	8499	2839	581	1470	6749	3.07848e-10
Har_00173337	---NA---	-0.64144	1.47982	4.2263	4.19621	-0.200759	-0.168715	1.90871	-0.265342	37229	1765	126	44	23009	26744	632	30116	3.11387e-10
Har_00208562	---NA---	0.820442	2.15421	1.40069	1.73498	-0.150901	1.1686	0.427123	1.39934	2762	703	2847	1144	20218	1751	11467	1666	3.12144e-10
Har_00056914	loc398471 protein	-0.193408	0.891086	1.34443	1.7192	0.04281	1.21155	1.47896	1.95108	19283	4025	3338	1169	12582	1586	1485	477	3.1243e-10
Har_00005714	juvenile hormone-inducible	0.86955	0.921218	1.01249	0.755914	1.24317	1.3075	1.58259	1.11942	2551	3860	12327	6098	1181	1314	1208	3090	3.12915e-10
Har_00111843	osiris 16	0.351779	3.49932	1.03419	0.833919	0.738812	0.962492	1.03602	1.18565	6373	125	12032	5310	3086	2729	3760	2669	3.13932e-10
Har_00101617	acyl-delta-9 desaturase	0.238201	1.90023	0.227301	0.543217	1.08749	2.5433	0.99506	1.29098	7882	1001	23178	8751	1543	200	4130	2117	3.15126e-10
Har_00042486	maintenance of killer 16protein	0.778753	1.0619	1.77626	1.72892	-0.456744	0.979754	1.49919	1.3908	2946	3101	1909	1151	33795	2629	1429	1695	3.15264e-10
Har_00209964	---NA---	0.769968	1.41327	1.5374	0.717752	0.896913	1.36574	1.24661	0.636558	2992	1933	2349	6529	2209	1175	2409	7969	3.2256e-10
Har_00037381	cuticle protein 4	0.520054	0.780046	0.740006	1.07092	1.1644	1.14741	1.55248	1.6086	4634	5277	15582	3458	1337	1845	1277	1070	3.24121e-10
Har_00026463	glutathione s-transferase	0.887413	0.887875	0.839395	0.94648	1.21702	1.29047	1.34372	1.28655	2501	4041	14392	4340	1229	1362	1975	2132	3.24721e-10
Har_00042129	cystathionine beta-lyase	1.31835	1.00239	1.56004	0.958628	1.77557	0.849402	0.538824	0.845411	1378	3391	2300	4252	529	3504	9636	5463	3.25431e-10
Har_00030127	chemosensory protein 3	0.464261	1.15768	0.872931	0.986026	0.957391	1.55501	1.45964	1.27816	5153	2721	14002	4049	1963	848	1559	2168	3.26408e-10
Har_00095739	molybdenum cofactor synthesisisoform cra_a	0.74756	1.96528	0.557745	0.731485	0.749302	2.20082	0.942973	1.12135	3108	911	17914	6363	3023	325	4609	3078	3.28295e-10
Har_00067929	juvenile hormone-inducible	1.12885	1.46366	1.35071	0.919344	1.01218	0.991005	1.23157	0.602434	1760	1817	3255	4554	1766	2561	2490	8443	3.28944e-10
Har_00210584	---NA---	0.930555	1.47503	0.898214	1.20238	1.01914	1.33644	0.788256	1.28306	2332	1782	13718	2723	1741	1251	6232	2144	3.29683e-10
Har_00092621	juvenile hormone-inducible	0.833337	1.56617	1.15038	1.34198	0.588332	1.35523	1.09384	1.12861	2718	1564	9599	2166	4231	1199	3343	3029	3.31346e-10
Har_00222273	---NA---	0.495101	1.53503	1.36553	1.70709	0.308609	1.29018	0.505093	1.45789	4858	1630	3121	1191	7556	1365	10215	1481	3.35183e-10
Har_00202667	---NA---	0.895224	1.49469	1.37823	1.1807	0.966207	1.12213	0.523049	1.06423	2471	1727	3015	2828	1931	1920	9898	3481	3.39219e-10
Har_00083034	mitochondrial import inner membrane translocase subunit tim17	0.430302	0.657553	1.39597	1.25196	0.586971	1.08193	1.71827	1.41695	5480	9141	2880	2496	4248	2093	903	1612	3.40119e-10
Har_00118904	rna binding motif protein 34	0.0384002	2.80066	1.44944	0.316118	-0.176208	2.75276	1.53309	0.599754	11757	302	2602	12590	21541	164	1338	8489	3.40622e-10
Har_00032074	cg2555-pa	0.109768	1.0474	0.114441	1.16453	0.842609	1.65973	1.1935	2.01226	10148	3180	25191	2908	2463	703	2718	428	3.47515e-10
Har_00192840	---NA---	4.07994	3.74145	1.42129	3.16934	-1.92849	-1.65444	-1.56684	-1.83836	30	88	2747	204	43406	42368	41640	42496	3.5136e-10
Har_00190271	---NA---	2.87009	3.12167	3.30493	2.99267	-0.575179	0.0298128	-1.2107	-2.24924	189	203	481	248	36417	16586	40555	43073	3.52422e-10
Har_00055051	gtp:amp phosphotransferase mitochondrial	0.701456	1.48286	1.30874	1.04702	0.585543	1.18647	0.957145	1.36423	3353	1755	3834	3633	4256	1690	4489	1830	3.53452e-10
Har_00046351	longevity assurance factor 1	1.11699	3.87592	4.21107	3.68828	-1.63848	-1.39546	-1.1856	-1.38882	1788	66	129	106	43144	41731	40446	41360	3.54695e-10
Har_00079985	acyl-delta-9 desaturase	0.836231	2.37632	1.01812	1.3649	0.455814	1.99348	0.593577	0.76836	2705	522	12250	2087	5631	428	8829	6335	3.55138e-10
Har_00037382	cuticle protein 4	0.763475	0.829567	0.993706	1.0611	1.05521	1.20112	1.44124	1.36006	3019	4541	12572	3540	1642	1631	1615	1848	3.55908e-10
Har_00162871	---NA---	0.381939	2.45172	4.00285	3.99591	0.723294	-0.592792	-0.355025	-0.687218	6011	480	170	69	3188	36326	33688	37074	3.57256e-10
Har_00217303	unknown [Picea sitchensis]	0.618834	1.62117	1.40996	1.59865	-0.147927	1.41181	1.41741	0.794047	3916	1436	2797	1417	20077	1080	1685	6017	3.57582e-10
Har_00129499	---NA---	0.337392	0.650859	-0.404343	0.772729	0.44823	1.92291	2.12252	2.159	6563	9489	34520	5925	5723	462	441	335	3.63115e-10
Har_00027463	methionine sulfoxide reductase	0.846893	0.982243	0.658869	0.971708	1.29396	1.2879	1.2203	1.31012	2648	3514	16550	4148	1091	1370	2554	2042	3.63406e-10
Har_00041756	---NA---	0.448744	0.511951	0.739682	0.911599	1.30178	1.19051	1.92614	1.74224	5300	14698	15586	4617	1081	1672	609	813	3.6611e-10
Har_00024664	loc398471 protein	-0.0384293	1.08328	1.00906	1.77875	0.129591	1.37109	1.40732	2.04659	14703	3006	12373	1078	10599	1159	1726	402	3.66705e-10
Har_00046873	acyl-delta-9 desaturase	0.500621	1.99853	0.504171	0.575497	1.10195	2.35282	0.983438	0.934499	4814	858	18659	8325	1503	269	4240	4576	3.67318e-10
Har_00102644	short-chain dehydrogenase	0.965698	1.48714	1.24924	1.4991	0.496237	1.38504	0.868826	0.95721	2190	1745	5930	1676	5140	1136	5342	4358	3.76803e-10
Har_00021362	---NA---	1.50769	0.565365	0.910274	1.40098	1.69337	0.551466	1.20633	1.48886	1045	13105	13586	1958	588	6642	2638	1381	3.78282e-10
Har_00099081	guanine deaminase	0.661663	1.4476	0.756592	0.87878	0.72257	1.74258	1.44641	1.09696	3608	1866	15396	4899	3201	614	1598	3252	3.78519e-10
Har_00120015	cg10960 cg10960-pb	1.76862	3.59843	1.45802	2.69454	-0.791988	1.39349	-1.46858	-0.649209	749	115	2573	350	39561	1114	41391	36677	3.7875e-10
Har_00115671	loc398471 protein	-0.416883	1.03526	1.32419	1.6477	-0.12621	1.31248	1.72727	1.88431	26670	3243	3609	1319	18953	1305	891	573	3.79434e-10
Har_00003033	cytochrome p450	0.393804	0.977714	1.24507	1.24229	0.301593	1.2304	1.6954	1.45851	5867	3531	6066	2548	7647	1522	947	1480	3.81194e-10
Har_00136857	---NA---	1.71413	1.01454	3.36609	2.65585	0.658492	-0.829792	1.29936	-1.0332	795	3337	443	370	3638	38713	2163	39765	3.84432e-10
Har_00178710	---NA---	-0.694002	1.41869	1.57975	0.921587	-0.36504	2.27201	2.20359	1.32598	38511	1919	2250	4525	31163	293	390	1968	3.84832e-10
Har_00074694	alpha-galactosidase alpha-n-acetylgalactosaminidase	-0.508448	1.00244	0.700844	2.12994	-0.242521	1.74394	1.56738	2.36021	31581	3390	16027	684	25573	612	1243	231	3.84914e-10
Har_00192927	---NA---	2.39923	3.4932	4.28251	2.84005	-2.42056	-2.23461	-2.06388	-1.99836	359	129	113	295	43636	43136	42508	42757	3.85443e-10
Har_00008566	lipase	-1.00094	0.556626	1.52808	1.60438	-0.350348	1.24017	2.58098	2.35805	42068	13389	2376	1403	30674	1502	263	233	3.86874e-10
Har_00020456	adenosine deaminase	0.970703	1.32502	1.13882	1.54738	0.639242	1.21299	1.08994	1.05549	2180	2191	10028	1546	3792	1581	3369	3548	3.87276e-10
Har_00152885	---NA---	1.31443	0.0349441	2.33955	1.77982	0.943728	-0.382782	1.57948	1.46763	1382	24763	1236	1073	2016	33179	1217	1444	3.89363e-10
Har_00098851	odorant-degrading enzyme	0.332069	0.543833	1.49593	1.39412	0.465353	0.803169	1.86091	1.73615	6625	13803	2448	1976	5518	3855	687	828	3.90629e-10
Har_00024961	molybdopterin cofactor sulfurase	1.02748	0.376926	1.34977	1.63141	1.00783	0.281851	1.21531	1.82005	2016	17707	3270	1352	1778	10987	2577	675	3.91383e-10
Har_00036395	glyoxylate hydroxypyruvate reductase	0.815962	0.729835	-0.356284	1.64856	0.856853	1.19079	1.64264	1.41003	2781	6335	33865	1315	2401	1669	1048	1637	3.93637e-10
Har_00084808	lipase	-0.0505009	1.00065	1.39148	1.21908	0.235718	1.1614	1.94454	1.42514	15075	3405	2903	2643	8733	1786	585	1584	4.15421e-10
Har_00100694	alcohol dehydrogenase	1.81474	0.544188	0.704199	0.686903	1.9259	1.10901	1.49219	0.981003	714	13790	15986	6874	440	1986	1449	4157	4.15629e-10
Har_00154389	---NA---	0.147946	0.448408	4.06062	5.31028	-0.221334	-0.180028	1.16965	-0.276977	9432	16245	162	4	24266	27296	2842	30525	4.16379e-10
Har_00044204	acetylcholinesterase	1.49328	-1.2483	7.65066	-1.89788	-0.214514	-1.82708	7.50899	-1.7213	1066	41517	7	42920	23831	42654	10	42242	4.16678e-10
Har_00066826	ribosome biogenesis protein tsr1	0.12606	0.777159	1.26315	1.15911	0.500364	1.47157	1.38246	1.773	9823	5361	5448	2939	5085	984	1820	749	4.19739e-10
Har_00064899	odorant-binding protein 56e	0.563295	1.74448	0.712347	0.687122	1.09564	2.09942	0.995549	0.947378	4299	1226	15888	6872	1519	360	4125	4442	4.2081e-10
Har_00037157	glycoside hydrolases	1.17169	-0.14963	1.61478	0.0519135	1.17243	1.47723	3.39424	0.188302	1670	29405	2186	18039	1320	976	150	15419	4.211e-10
Har_00051695	fibrillarin cg9888-pa	-0.263743	0.343602	1.56949	1.63831	0.181699	0.851172	2.05886	2.2222	21320	18333	2273	1339	9628	3490	489	296	4.22256e-10
Har_00183343	---NA---	1.1482	1.51584	0.403057	1.16356	1.18455	1.35012	0.555759	1.24693	1724	1673	20171	2913	1296	1213	9360	2332	4.24409e-10
Har_00103460	nucleolar protein 66	0.388219	1.07268	1.09357	0.991488	0.673505	1.63502	1.59834	1.22076	5924	3052	10978	4001	3522	725	1163	2468	4.24773e-10
Har_00237544	---NA---	1.39824	1.33661	1.52629	1.1092	0.851885	0.960457	0.911715	0.580355	1237	2156	2382	3220	2421	2742	4893	8769	4.25223e-10
Har_00042855	---NA---	0.517128	0.151941	0.740732	1.28212	1.42373	0.909452	1.58436	1.96244	4655	22174	15572	2382	890	3066	1201	468	4.28563e-10
Har_00036513	zinccchc domain containing 4	-0.800928	1.16245	0.311136	2.29531	-0.528086	1.81297	1.33552	2.8645	40268	2701	21687	565	35433	548	2010	114	4.32748e-10
Har_00110932	ryanodine receptor homologue	3.13475	3.3795	3.57339	2.868	-4.0707	-3.80375	-3.67667	-3.99548	129	143	314	282	43840	43765	43548	43781	4.36083e-10
Har_00051773	short-chain dehydrogenase	1.06485	2.20422	1.15963	1.51208	0.984591	1.70311	-0.150511	0.61244	1911	669	9272	1640	1862	656	30482	8308	4.38875e-10
Har_00111154	chromosome-associated polypeptide	2.11401	2.69069	2.5662	1.48382	0.819111	0.675703	-0.516549	-1.19662	503	352	1042	1721	2588	5095	35716	40644	4.43548e-10
Har_00072776	glycine dehydrogenase	1.62817	1.19326	-0.430549	1.04952	1.43216	2.42899	-1.06897	1.2259	892	2604	34848	3618	878	244	39908	2436	4.4513e-10
Har_00008371	alkalinetissue-nonspecific isozyme	0.0406675	1.19738	0.86942	1.21042	0.73264	1.49088	1.30364	1.72443	11691	2589	14044	2685	3127	947	2142	850	4.49106e-10
Har_00102501	solute carrier family 25 (mitochondrial oxodicarboxylate carrier)member 21	0.401638	1.59969	2.11573	1.52626	-0.295065	0.952508	1.88285	0.802875	5773	1479	1449	1599	28644	2786	662	5907	4.50547e-10
Har_00113032	gmc family	-0.332194	2.55672	6.78971	-1.28493	-1.33301	-1.29509	6.74348	-1.30699	23443	421	13	41514	42639	41385	16	41079	4.50854e-10
Har_00227057	---NA---	1.23549	3.02367	1.4959	1.89231	-0.423824	1.77595	-0.751503	0.446936	1542	225	2449	928	32916	579	37869	10856	4.50875e-10
Har_00004020	cytochrome p450	0.931464	1.63862	-0.0691576	1.17381	1.50985	1.78701	-0.108429	1.3863	2328	1401	29239	2867	778	569	29705	1719	4.51047e-10
Har_00065024	guanine deaminase	0.999779	1.74537	1.57187	1.45046	0.4251	1.20124	0.82544	0.464919	2084	1224	2266	1799	5991	1629	5781	10558	4.52052e-10
Har_00119703	glucosyl glucuronosyl transferases	0.854774	1.08887	0.718173	1.42805	0.917261	1.14221	0.885178	1.5147	2615	2979	15829	1872	2127	1862	5158	1314	4.52209e-10
Har_00103959	ribosomal protein l13	1.24196	1.41097	-0.0347295	1.49921	0.808075	1.08317	1.2163	1.11819	1530	1937	28556	1674	2649	2089	2571	3101	4.56154e-10
Har_00229552	---NA---	0.518438	1.1915	1.37022	1.62801	0.469818	1.29063	-0.0940928	1.89211	4644	2614	3082	1363	5464	1361	29426	561	4.5688e-10
Har_00121393	bdr protein	0.708081	4.25033	2.84662	0.0509634	-2.19616	2.46641	0.583705	-1.76024	3312	34	813	18061	43542	229	8978	42322	4.57198e-10
Har_00128376	---NA---	1.4548	2.44691	1.67187	2.90024	0.114246	0.896396	-0.321013	0.0595016	1142	485	2075	268	10903	3162	33227	17819	4.58835e-10
Har_00145332	---NA---	0.352476	0.896748	1.38734	1.31185	0.322268	0.850937	1.82185	1.32281	6366	3992	2925	2262	7361	3491	740	1980	4.62033e-10
Har_00108437	chymotrypsin-like protease	0.192589	1.33664	0.668714	1.53911	0.283827	1.70054	1.07577	1.77962	8629	2155	16425	1565	7931	659	3453	735	4.62741e-10
Har_00112492	isoform b	0.82318	1.04984	0.832002	0.947886	1.04234	1.32203	1.31692	1.19613	2751	3164	14470	4326	1677	1281	2086	2605	4.64194e-10
Har_00208239	---NA---	1.40538	3.18958	2.21682	1.7593	-0.0328155	1.4609	-0.527837	-0.45521	1225	184	1347	1103	15437	1005	35832	34336	4.66509e-10
Har_00075724	carboxypeptidase a	0.544798	1.1981	0.543397	1.28679	0.680687	1.61195	0.881978	1.65762	4431	2584	18132	2358	3478	751	5199	967	4.69151e-10
Har_00066594	nhp2 non-histone chromosome protein 2-like 1	0.637067	1.00254	1.39925	1.93271	0.191479	0.777892	1.15141	1.37038	3773	3387	2860	876	9457	4066	2953	1796	4.76514e-10
Har_00084570	mitochondrial import receptor subunit tom40	0.50504	0.518544	1.48444	1.42922	0.761579	0.837832	1.42254	1.56731	4774	14543	2476	1867	2935	3591	1668	1171	4.82193e-10
Har_00061262	three prime repair exonuclease 1	0.267293	0.44101	2.49955	1.83537	-0.0337453	0.707383	1.66805	1.82507	7453	16424	1102	1002	15474	4756	999	665	4.82286e-10
Har_00003427	cytochrome p450	0.569548	1.06765	0.98769	1.06187	0.575481	1.36675	1.56353	1.37359	4256	3077	12651	3530	4367	1168	1255	1777	4.85511e-10
Har_00095826	1-acylglycerol-3-phosphate acyltransferase	0.481395	1.21132	1.33001	0.615422	0.856845	1.3782	1.55938	0.841414	4980	2548	3517	7767	2402	1148	1266	5504	4.86066e-10
Har_00213045	---NA---	2.53193	4.01076	3.12425	3.1152	-1.77056	-1.49545	-1.34891	-1.6142	303	54	611	215	43263	42012	41053	41986	4.91438e-10
Har_00144827	---NA---	1.42853	2.89688	2.33754	2.61117	-0.314801	1.09811	-0.371496	-0.108698	1194	258	1237	388	29427	2034	33912	22441	4.91509e-10
Har_00083035	mitochondrial import inner membrane translocase subunit tim17	0.581202	0.735519	1.72484	1.33018	0.588911	0.569254	1.67673	1.2666	4173	6198	1987	2205	4226	6406	983	2244	4.9387e-10
Har_00042644	---NA---	0.628562	0.860679	0.799109	0.645829	1.46341	1.54549	1.29249	1.22978	3844	4233	14870	7354	838	858	2208	2420	4.98914e-10
Har_00037156	cg16771-pa isoform 1	-0.0244102	1.18343	1.07229	1.14082	0.810606	1.50957	1.34225	1.5959	14192	2637	11383	3039	2635	918	1982	1103	4.9964e-10
Har_00031418	glycoside hydrolase	0.176718	1.09267	0.576081	1.31349	0.675488	1.5253	1.14117	1.80109	8908	2969	17621	2253	3505	884	3025	698	5.01322e-10
Har_00201988	---NA---	1.11777	-3.79149	7.84783	-4.24763	-2.1057	-4.63468	7.80707	-4.66739	1784	43821	4	43836	43504	43818	6	43821	5.01414e-10
Har_00232754	---NA---	0.385715	1.32982	1.10321	0.498157	0.558805	1.98969	1.98326	0.906892	5959	2183	10771	9432	4538	431	551	4844	5.03498e-10
Har_00224710	---NA---	1.21924	0.906116	1.62035	1.97887	0.585275	0.237931	0.720203	1.37534	1571	3937	2176	823	4260	11834	7073	1766	5.09037e-10
Har_00075041	maintenance of killer 16protein	0.657665	1.05969	1.87079	1.91983	-0.15813	0.550744	1.40562	1.39637	3642	3120	1760	892	20576	6648	1738	1679	5.19682e-10
Har_00100065	mitochondrial ribosomal protein l33	1.19336	1.20667	1.00987	1.31482	0.895785	1.17245	0.725956	1.25375	1622	2563	12362	2248	2217	1737	6985	2295	5.2049e-10
Har_00083413	lipase 1 precursor	0.287679	1.01742	0.898389	1.28672	0.507178	1.38985	1.40078	1.67451	7165	3325	13716	2360	5011	1126	1759	936	5.22836e-10
Har_00065594		0.506307	0.445781	0.564481	0.96956	1.62495	1.09129	1.32365	1.99209	4760	16311	17799	4173	649	2058	2058	452	5.229e-10
Har_00011352	dna polymerase i	-0.658715	2.91473	3.77664	3.98875	-0.232246	-0.189524	1.34068	-0.295207	37678	253	247	71	24975	27758	1990	31125	5.23882e-10
Har_00033661	cytochrome p450	3.12835	2.77346	1.92488	2.71106	-0.154829	0.255324	-0.387613	-0.836859	131	310	1691	342	20419	11506	34123	38442	5.28236e-10
Har_00118124	cg6870 cg6870-pa	-0.169022	0.787769	1.47989	1.03085	0.288527	1.15758	2.02534	1.57994	18528	5101	2490	3742	7859	1808	514	1136	5.33221e-10
Har_00106929	ribosomal protein p0-like protein	1.80558	1.85898	2.45841	1.58796	0.299968	0.601203	1.13795	-1.39397	723	1062	1137	1445	7683	5988	3054	41372	5.35171e-10
Har_00020455	adenosine deaminase	1.29941	1.15578	0.690134	1.54715	0.860141	1.00013	1.04419	1.06509	1410	2733	16149	1547	2386	2494	3697	3470	5.36357e-10
Har_00033229	dimethylaniline monooxygenase	-0.515339	0.428782	1.46375	0.835175	0.659098	1.22133	2.66791	1.7749	31891	16677	2553	5300	3632	1552	245	743	5.38913e-10
Har_00000650	cytochrome p450	0.332417	1.01013	1.51654	0.983206	0.529156	1.19407	1.75388	0.877901	6622	3354	2397	4072	4798	1656	840	5132	5.41911e-10
Har_00082366	thor	0.585049	1.54847	1.44212	1.68976	0.0600986	0.663591	1.10094	1.4026	4151	1600	2634	1227	12144	5227	3304	1653	5.43092e-10
Har_00170520	hypothetical protein [Babesia bovis T2Bo]	-0.579093	0.211265	-0.321624	0.293011	1.04107	2.22945	2.55381	2.56913	34728	20948	33395	13052	1681	309	268	169	5.4443e-10
Har_00054825	ribosome biogenesis protein brix	0.13022	0.960678	1.50023	1.58383	-0.146502	0.969145	1.74196	1.52144	9755	3626	2435	1454	19985	2691	857	1295	5.45507e-10
Har_00131931	---NA---	1.00045	1.38657	0.702282	1.12669	1.11813	1.34869	0.768626	1.11325	2082	2005	16008	3105	1458	1222	6450	3137	5.45896e-10
Har_00015137	serine hydrolase-like	0.174337	0.596386	1.28282	1.22831	0.486181	1.13176	1.94733	1.65845	8953	12103	4763	2610	5270	1892	584	966	5.52991e-10
Har_00056420	nuclear undecaprenyl pyrophosphate synthase 1 homolog	0.819662	1.62026	1.44182	0.928888	0.359926	1.30239	1.22881	0.70162	2765	1437	2636	4466	6835	1332	2502	7125	5.54044e-10
Har_00194601	---NA---	2.07321	0.0691471	-0.040422	0.637318	3.03253	1.02787	1.13657	1.26137	527	23971	28686	7466	172	2355	3064	2266	5.55311e-10
Har_00221024	---NA---	2.39756	2.69159	2.79893	1.97273	-0.354982	0.412317	0.580545	-0.547252	360	351	851	830	30819	8670	9011	35560	5.57703e-10
Har_00137439	---NA---	2.1968	2.08898	1.92775	1.90045	1.32201	0.153566	-0.186167	-0.307221	465	766	1687	920	1054	13565	31104	31451	5.64299e-10
Har_00044361	---NA---	-0.957078	1.58442	3.25534	2.90717	0.384779	-0.173081	1.90712	0.63254	41768	1525	514	264	6499	26961	637	8023	5.64875e-10
Har_00008629	carboxypeptidase a	-0.778437	0.995409	1.28542	2.14962	-0.899671	1.32907	1.35203	2.51073	39949	3434	4666	666	40571	1267	1941	182	5.64973e-10
Har_00189025	---NA---	2.35845	0.47194	1.18577	-0.16911	3.65651	-0.0994649	4.22926	-0.244164	380	15716	8353	28772	89	22990	91	29338	5.72206e-10
Har_00097519	nuclear undecaprenyl pyrophosphate synthase 1 homolog	0.647139	1.55391	1.31934	0.800573	0.565117	1.28182	1.5744	0.598742	3714	1588	3667	5638	4469	1382	1224	8507	5.72292e-10
Har_00170747	---NA---	0.974313	1.63599	1.67507	1.42951	0.542705	1.08354	0.437473	0.792384	2167	1408	2069	1865	4686	2087	11303	6040	5.7368e-10
Har_00102961	serine protease	1.25381	1.0202	1.0186	0.55164	1.33611	1.18931	1.37716	0.914115	1495	3308	12241	8647	1025	1674	1836	4770	5.7408e-10
Har_00089078	chlorophyllide a binding protein precursor	0.551306	1.09973	1.26237	0.91704	0.773478	1.39842	1.29264	1.0604	4389	2935	5479	4573	2851	1106	2206	3507	5.74623e-10
Har_00013378	isoform a	1.09723	1.99693	0.447189	1.40932	0.921129	2.22437	-0.525206	0.826327	1830	860	19498	1936	2111	311	35800	5657	5.76469e-10
Har_00127498	---NA---	-1.20583	-1.10956	3.00042	3.52403	-3.26694	-3.13244	2.54888	2.96997	42854	40899	708	131	43799	43623	271	95	5.83572e-10
Har_00113339	---NA---	0.62454	1.64889	1.15743	1.59829	0.174409	1.24059	0.994734	1.35732	3874	1385	9337	1419	9756	1500	4133	1862	5.84279e-10
Har_00003409	cg2555-pa	0.112589	1.03167	0.303376	1.26713	0.672087	1.65645	1.12	1.8783	10092	3263	21831	2440	3535	705	3167	585	5.9109e-10
Har_00184146	---NA---	2.7003	2.66682	3.13192	2.83199	0.00937557	-0.411034	-0.319349	-0.50009	236	363	601	300	13696	33707	33200	34927	6.03449e-10
Har_00015120	cg12164 cg12164-pa	-0.0185888	0.182145	1.07175	1.8749	0.417224	1.3962	1.72898	2.01445	13986	21534	11391	944	6090	1110	885	427	6.03777e-10
Har_00052471	esterase	-0.959596	-0.447213	8.69473	-1.17361	-1.06731	-1.1888	9.25496	-1.20899	41787	34763	2	41095	41658	40970	1	40690	6.05122e-10
Har_00060738	peter pan	-0.024436	0.758082	1.42538	1.67556	-0.0693445	1.01958	1.72876	1.73328	14193	5790	2722	1254	16747	2397	888	830	6.05686e-10
Har_00183988	---NA---	2.78701	3.14182	2.88855	3.09841	-0.553601	-0.377993	-0.0989504	-0.430106	212	194	781	217	35987	33102	29533	33988	6.08268e-10
Har_00093127	pelle	0.430109	0.898443	0.816361	1.00103	0.874809	1.25846	1.63989	1.35204	5484	3986	14659	3937	2316	1446	1062	1871	6.12665e-10
Har_00113579	---NA---	-0.127547	0.0214348	0.676619	1.1116	-0.0214348	7.65433	0.988513	1.14267	17317	25093	16323	3204	15024	2	4197	2940	6.1494e-10
Har_00066887	elegans proteinconfirmed by transcript evidence	0.903417	-0.27824	1.25493	1.06126	0.930877	0.628398	1.87086	1.81385	2439	31985	5743	3538	2066	5666	673	682	6.21548e-10
Har_00182683	---NA---	0.111246	1.43384	1.42449	1.48621	0.148015	1.40987	0.853708	1.42522	10112	1890	2732	1713	10231	1084	5486	1583	6.28687e-10
Har_00000671	cytochrome p450	-0.0622716	0.492806	0.0646091	0.150352	0.829792	2.03034	2.38656	2.26562	15429	15199	26177	15946	2523	403	315	275	6.29221e-10
Har_00022071	sodium-dependent phosphate transporter	0.453094	0.593418	0.362531	1.05224	1.11193	1.48847	1.22792	1.92648	5261	12202	20825	3596	1471	953	2510	512	6.32072e-10
Har_00023078	tyrosine-protein phosphatase	-0.748698	2.42399	3.90112	4.47021	-0.337356	-0.254333	-0.0848196	1.02927	39518	494	203	22	30217	30138	29268	3746	6.35302e-10
Har_00217297	---NA---	-0.130811	-0.319617	2.28527	1.31153	0.193737	1.36533	1.83558	1.82566	17417	32718	1278	2264	9423	1178	718	663	6.35848e-10
Har_00120457	---NA---	0.648417	1.48238	0.182617	1.37891	0.562043	1.38551	0.947129	1.55957	3702	1757	23938	2027	4507	1132	4565	1188	6.37315e-10
Har_00190660	---NA---	-0.869564	0.787412	2.52484	1.5016	-0.923464	0.944552	2.79967	1.69137	41026	5106	1081	1665	40773	2828	222	906	6.38155e-10
Har_00223453	---NA---	-0.431698	0.92861	1.61658	1.77805	0.948891	1.05825	1.03258	1.28209	27310	3818	2181	1079	1991	2204	3796	2149	6.41052e-10
Har_00065712	protein	-0.512187	1.49719	4.51405	4.14374	-0.0583436	-0.0360434	0.869896	-0.131792	31742	1723	78	52	16318	19379	5327	23648	6.44921e-10
Har_00101516	isoform b	0.212867	0.734117	1.42125	1.54044	0.354771	0.758167	1.54102	1.62733	8285	6232	2748	1561	6904	4259	1317	1033	6.46617e-10
Har_00124985	---NA---	1.3015	1.74451	1.13024	1.41099	0.832056	0.96363	0.626981	0.928833	1406	1225	10199	1930	2510	2722	8328	4632	6.5211e-10
Har_00013516	myosin regulatory light chain 2 smooth muscle	-0.920119	3.0885	-0.0140057	1.90334	-0.555357	3.1805	0.00925016	2.00419	41488	210	28062	915	36017	95	26729	440	6.56994e-10
Har_00046769	larval cuticle protein 14	-0.228857	0.406879	0.776351	1.70956	0.573009	1.15641	1.68511	2.49549	20341	17123	15147	1187	4391	1814	962	189	6.61882e-10
Har_00111607	carbonyl reductase 1	-0.998648	2.68576	0.333211	2.32921	-2.3332	2.80206	-0.242977	2.32523	42053	355	21312	545	43600	151	32037	249	6.64621e-10
Har_00232297	---NA---	1.08054	2.14812	3.61414	4.2451	-0.241747	-0.198389	0.0329514	-0.288331	1866	709	300	40	25524	28175	25928	30900	6.67564e-10
Har_00230867	---NA---	1.32177	0.827576	1.27988	2.12351	0.646316	0.316992	0.675712	1.4595	1372	4559	4902	690	3732	10342	7652	1477	6.73536e-10
Har_00012039	endonuclease-reverse transcriptase	2.48861	3.34798	3.04506	3.89059	-3.11035	-2.99735	-2.79934	-3.17044	324	147	671	81	43775	43590	43225	43632	6.79886e-10
Har_00098850	odorant-degrading enzyme	0.189075	0.442396	1.31908	1.32073	0.637541	0.770721	1.96413	1.69969	8676	16385	3674	2237	3803	4144	570	892	6.83235e-10
Har_00037843	---NA---	0.826613	1.40231	0.722274	0.347354	1.06471	2.06261	1.1454	0.89272	2741	1956	15776	11980	1613	384	2992	4996	6.84691e-10
Har_00096160	zinccchc domain containing 4	-0.188549	0.878511	1.23649	1.6916	-0.123241	1.32909	1.55244	1.92408	19137	4097	6355	1224	18819	1266	1278	515	6.97941e-10
Har_00115014	atp-dependent rna helicase ddx24	0.0947709	1.07678	1.23018	0.720711	0.359968	1.63169	1.93872	1.23607	10453	3036	6568	6493	6833	729	596	2387	6.99958e-10
Har_00039357	lipase	-0.516296	2.59343	0.00488758	2.12786	-0.586636	2.76327	0.148139	2.19446	31937	398	27459	688	36636	163	21593	310	7.00542e-10
Har_00003015	cytochrome p450	0.509881	0.99158	1.27586	1.33973	0.38531	1.02656	1.40913	1.29855	4733	3459	5034	2173	6491	2358	1715	2090	7.17033e-10
Har_00150846	---NA---	0.673272	1.36969	0.857792	1.08168	0.792671	0.9612	1.23406	1.4366	3540	2046	14168	3387	2743	2734	2473	1549	7.28695e-10
Har_00210323	---NA---	0.92344	0.491891	0.922236	1.50546	1.136	0.691644	1.25477	1.76265	2359	15217	13462	1657	1403	4914	2370	767	7.32384e-10
Har_00003019	cytochrome p450	0.211824	0.772034	1.58725	1.43014	0.0716896	0.735399	1.77118	1.54209	8305	5479	2232	1864	11843	4476	815	1227	7.324e-10
Har_00085874	phytanoyl-dioxygenase family protein	1.66305	0.099308	1.0075	1.27632	1.90149	0.326826	1.0567	1.63226	854	23298	12393	2402	453	10162	3608	1021	7.33008e-10
Har_00031536	ribosomal rna processing 15 homolog	0.411439	1.37198	2.00568	1.34282	-0.12663	0.988406	1.5684	0.970439	5669	2040	1561	2163	18979	2579	1239	4248	7.34159e-10
Har_00016669	chymotrypsin-like protease	0.230181	1.13567	0.839376	1.13731	0.74049	1.70831	1.25765	1.2773	8010	2813	14393	3061	3078	651	2362	2172	7.44766e-10
Har_00075042	maintenance of killer 16protein	0.315437	0.959167	1.54617	1.56097	-0.0915389	0.588013	1.91911	1.37981	6818	3639	2334	1508	17557	6153	620	1747	7.45721e-10
Har_00089425	cg7272 cg7272-pa	0.936995	0.892261	1.05999	0.504128	1.28991	1.20122	1.2359	1.24939	2298	4015	11615	9336	1098	1630	2467	2321	7.48278e-10
Har_00010480	peter pan	-0.0658116	0.972074	1.28945	1.56031	-0.251516	1.20575	1.62926	1.86969	15550	3565	4502	1511	26111	1608	1090	596	7.50681e-10
Har_00000258	cytochrome p450	0.225494	2.48036	1.04583	1.20793	-0.0537128	2.28633	1.02713	0.904497	8083	461	11830	2700	16144	288	3847	4877	7.57729e-10
Har_00104952	peptide methionine sulfoxide reductase	0.743248	0.812064	0.814163	0.901646	1.37624	1.20499	1.09627	1.32317	3132	4730	14680	4697	968	1613	3328	1978	7.66235e-10
Har_00088020	dimethylaniline monooxygenase	-0.346574	0.683878	1.79964	0.803615	0.167861	1.21998	2.54861	1.51453	23882	7708	1862	5610	9862	1556	272	1315	7.7026e-10
Har_00216142	---NA---	0.17985	1.18719	1.60413	0.80281	0.241228	1.44626	1.6153	1.03046	8853	2626	2206	5617	8630	1028	1124	3735	7.83014e-10
Har_00032682	thor	0.262761	1.19685	0.659399	0.821329	0.059689	2.03474	1.53103	1.67059	7516	2592	16537	5437	12156	400	1345	947	7.91725e-10
Har_00116382	lactoylglutathione lyase	0.517108	1.71398	0.715166	1.27272	0.947358	1.46771	0.826001	0.980599	4656	1277	15860	2417	2001	992	5776	4160	7.93371e-10
Har_00236056	---NA---	0.621092	1.04832	0.948289	1.23545	0.558672	1.19846	1.29634	1.42187	3896	3173	13169	2577	4540	1644	2181	1594	7.94459e-10
Har_00197698	---NA---	0.648747	1.63355	1.24153	0.922413	0.412182	1.45779	1.28882	0.844851	3698	1412	6166	4514	6143	1010	2222	5466	7.99274e-10
Har_00096490	nuclear undecaprenyl pyrophosphate synthase 1 homolog	0.723228	1.52261	1.37025	0.88504	0.524591	1.3595	1.08753	0.708248	3225	1662	3081	4855	4840	1188	3382	7042	8.01284e-10
Har_00142045	---NA---	2.22888	1.35398	2.32096	1.509	1.00998	0.039108	-0.0391078	0.709057	450	2089	1250	1644	1774	16258	28299	7031	8.09068e-10
Har_00098648	short-chain dehydrogenase	0.211456	1.33262	1.06466	1.27125	0.292931	1.52709	1.23022	1.51798	8311	2176	11532	2421	7790	881	2494	1303	8.21825e-10
Har_00186169	---NA---	2.49545	3.60985	3.49523	2.9228	-2.56949	-2.33285	-2.19766	-2.5372	321	111	350	259	43683	43226	42683	43341	8.23418e-10
Har_00031113	elegans proteinconfirmed by transcript evidence	0.778485	1.95641	0.306197	0.995149	0.638925	2.04684	0.490693	1.1278	2947	924	21781	3972	3795	398	10454	3034	8.23655e-10
Har_00194592	---NA---	1.04539	0.807311	-0.224463	1.27439	1.37102	1.25305	0.552753	1.56683	1957	4795	31884	2407	974	1468	9409	1173	8.29408e-10
Har_00083428	---NA---	0.487448	0.96166	1.4469	1.43736	0.345861	0.664284	1.3574	1.3448	4917	3620	2610	1843	7034	5222	1927	1901	8.40797e-10
Har_00066832	ribosome biogenesis protein tsr1	-0.0702572	0.583596	1.09775	1.34345	0.327748	1.18757	2.00056	2.07425	15675	12507	10899	2157	7293	1687	534	382	8.44183e-10
Har_00091019	carboxylesterase	0.677236	0.912436	1.26826	0.983966	0.519845	1.24305	1.49638	1.0272	3512	3904	5296	4060	4890	1492	1437	3757	8.47476e-10
Har_00196802	---NA---	0.299796	0.832489	1.3874	1.34435	0.709386	0.992357	0.603748	1.74743	7020	4519	2924	2156	3281	2552	8681	800	8.48722e-10
Har_00095587	ecdysteroid regulated 16 kda	1.61084	0.819408	1.25945	0.820967	1.58438	0.66708	1.05883	0.709398	913	4649	5585	5443	687	5198	3593	7025	8.48793e-10
Har_00024044	---NA---	0.67251	1.16244	0.0774434	1.17995	0.358101	1.30921	1.11807	1.88197	3547	2702	25934	2831	6861	1311	3181	578	8.4928e-10
Har_00081452	cytochrome p450	0.750378	1.48345	0.508068	1.06509	1.35891	1.46696	0.264316	1.26601	3095	1753	18616	3501	991	993	14946	2248	8.53254e-10
Har_00116051	glycerophosphate oxidase-isoform c	1.19424	0.362659	1.35979	0.251379	1.90793	1.03147	1.5592	0.712364	1619	18000	3168	13887	447	2330	1267	6992	8.63312e-10
Har_00115406	wd-repeat protein	0.138691	0.915335	1.54698	1.62163	0.0258217	0.766483	1.43451	1.59645	9606	3891	2331	1377	13101	4182	1634	1102	8.63805e-10
Har_00092511	roe1 cg6155-pa	0.00994539	0.0708561	0.724175	0.89373	1.81727	0.962916	1.64844	2.08643	12693	23925	15755	4763	495	2726	1035	372	8.64058e-10
Har_00099421	mgc83691 protein	1.7072	3.23117	3.01111	2.70756	-2.46885	0.64715	-0.710545	-1.12758	804	173	697	343	43648	5425	37577	40284	8.69884e-10
Har_00065187	amp dependent coa ligase	0.202136	0.746356	0.835052	1.76638	0.558068	0.878297	1.17813	2.10565	8476	5978	14436	1090	4543	3286	2796	360	8.74346e-10
Har_00091872	elegans proteinconfirmed by transcript evidence	0.647673	-0.2924	-0.469537	1.1153	1.09755	1.45167	1.62859	1.90927	3708	32243	35290	3182	1515	1020	1091	534	8.82103e-10
Har_00154194	---NA---	0.305772	1.69279	2.17717	1.7635	-0.529263	0.84037	1.1036	1.27933	6936	1310	1385	1093	35458	3575	3288	2162	9.04568e-10
Har_00003032	cytochrome p450	0.461582	0.964123	1.28295	1.35545	0.36591	0.961002	1.41637	1.2921	5179	3607	4762	2121	6748	2737	1690	2110	9.0689e-10
Har_00045861	cg2555-pa	0.268712	1.26362	0.477299	1.24845	0.764295	1.54688	0.643974	1.78111	7430	2380	19054	2518	2906	857	8097	731	9.12723e-10
Har_00106210	dna polymerase v	0.0772552	0.987923	2.01862	0.751515	0.347028	1.28479	1.91958	0.798291	10826	3481	1543	6142	7008	1376	618	5964	9.26403e-10
Har_00216176	isoform a	1.49306	1.88355	2.51637	2.13205	-0.0495725	-0.577775	0.999581	0.741737	1067	1029	1086	682	15984	36128	4083	6631	9.27887e-10
Har_00011515	alcohol dehydrogenase	0.418102	0.148687	0.468736	0.704056	1.53734	1.21055	1.46125	2.00702	5596	22248	19200	6685	741	1592	1548	437	9.30676e-10
Har_00158029	---NA---	0.135384	1.80789	1.69537	1.9007	-0.0879974	1.21946	0.748917	1.07284	9665	1137	2036	919	17419	1558	6696	3417	9.31794e-10
Har_00023461	galactose-1-phosphate uridylyltransferase	1.68025	2.46879	2.51913	2.12133	0.272342	0.587014	-0.421688	-0.161538	831	468	1084	692	8122	6167	34579	25301	9.33002e-10
Har_00115379	hydroxypyruvate reductase	0.981792	1.6792	1.35227	1.20065	0.3652	0.93369	0.99246	0.777377	2139	1335	3240	2732	6760	2900	4157	6214	9.34172e-10
Har_00020201	cytochrome b5	1.15995	1.21359	1.03576	1.36876	1.03006	0.905536	0.637499	1.17093	1699	2542	12007	2068	1714	3099	8186	2751	9.36186e-10
Har_00093037	zinccchc domain containing 4	-0.130893	0.858678	1.13608	1.71334	-0.134091	1.22963	1.62748	1.98813	17420	4252	10076	1177	19366	1528	1094	454	9.42228e-10
Har_00060048	---NA---	0.633177	0.757228	0.325659	-0.0580139	2.1825	1.51694	1.83301	0.827609	3806	5804	21452	22106	343	902	720	5653	9.62719e-10
Har_00058452	---NA---	4.4075	0.176791	0.807258	-0.577909	4.22637	-0.491176	-0.256331	1.52385	18	21657	14765	36792	43	34978	32245	1289	9.66161e-10
Har_00022388	xaa-pro aminopeptidase	-0.13164	1.00101	0.89425	0.990109	0.601163	1.67654	1.50342	1.63568	17439	3403	13762	4017	4110	682	1418	1017	9.6784e-10
Har_00097373	molybdenum cofactor synthesisisoform cra_a	0.285615	1.09811	0.633184	1.06212	0.856523	1.4243	1.12269	1.51062	7196	2943	16877	3527	2404	1059	3148	1324	9.76222e-10
Har_00102573	xanthine dehydrogenase	-0.150134	1.64123	1.22208	0.98898	0.493588	1.86368	1.11676	1.25142	17982	1396	6891	4024	5175	506	3191	2309	9.80141e-10
Har_00031046	member i	0.630079	2.23825	0.60318	-0.0130405	0.901524	2.79983	0.831261	0.611364	3832	635	17260	20208	2193	152	5726	8326	9.84343e-10
Har_00007132	cytochrome c	0.302376	0.920761	0.789372	1.24482	0.536709	1.26225	1.31784	1.67365	6978	3861	14987	2535	4736	1440	2080	939	9.95039e-10
Har_00045549	polycomb protein l	-0.292584	0.667747	0.982783	1.70208	-0.0138502	1.26738	1.72462	2.31237	22231	8586	12732	1202	14725	1421	896	252	1.00722e-09
Har_00194185	wnt inhibitory factor 1	0.867296	1.33528	1.26236	1.71081	0.344878	0.880687	0.909679	1.07607	2560	2163	5482	1184	7044	3271	4918	3405	1.01206e-09
Har_00011994	cytochrome b5	1.01491	1.17388	1.15603	1.54673	0.633345	0.895788	0.840782	1.20208	2043	2661	9391	1549	3839	3168	5630	2572	1.01642e-09
Har_00108673	alginate lyase	0.968657	1.06506	1.06541	1.3402	0.825745	0.862095	0.931314	1.31369	2186	3091	11514	2170	2552	3402	4713	2028	1.02242e-09
Har_00118222	glycoside hydrolases	-0.0986862	0.0536709	1.2104	1.22909	0.748522	0.852827	2.33421	1.9105	16476	24332	7358	2608	3026	3472	328	532	1.02931e-09
Har_00034968	chemosensory protein 3	0.414776	1.20897	0.858853	0.924545	0.92124	1.35442	1.14568	1.31164	5633	2556	14160	4503	2108	1201	2990	2033	1.0311e-09
Har_00025048	glucosyl glucuronosyl transferases	0.783275	1.14819	-0.124324	0.534623	1.61483	1.9222	0.578371	1.24192	2926	2763	30258	8878	659	464	9040	2357	1.03266e-09
Har_00139366	---NA---	2.49651	3.63513	3.84458	2.27563	-1.53345	-1.21314	-1.94574	-2.32802	319	107	222	580	42992	41072	42348	43160	1.03518e-09
Har_00175805	---NA---	1.68628	0.270936	1.81708	1.98159	0.999439	-0.238096	0.624549	1.51629	823	19756	1832	820	1814	29662	8361	1308	1.04895e-09
Har_00031058	---NA---	4.0561	1.17194	0.385962	-1.02939	3.19065	0.583451	0.797406	-0.709394	33	2670	20445	40335	140	6208	6104	37312	1.04966e-09
Har_00047363	cysteine synthase	0.457958	0.640212	0.180644	1.08427	1.08629	1.56004	1.13664	1.71919	5217	10049	23982	3372	1545	838	3063	856	1.05032e-09
Har_00219506	---NA---	1.48749	2.75745	3.73417	3.99076	-0.99463	-0.819284	-0.617181	-0.859989	1076	324	261	70	41250	38615	36740	38613	1.05042e-09
Har_00002265	cytochrome p450	0.421933	1.16055	-0.278714	1.24805	1.15304	1.6675	0.309025	1.69329	5563	2714	32713	2522	1374	695	13707	902	1.07329e-09
Har_00007653	glycoside hydrolases	-0.209595	0.826691	0.785732	1.20797	0.504671	1.29837	1.75972	1.78922	19770	4573	15033	2699	5043	1341	828	718	1.07632e-09
Har_00230274	---NA---	0.588646	0.926661	1.35512	1.42215	0.279232	0.83127	1.1122	1.40992	4136	3831	3199	1887	8014	3642	3227	1638	1.07695e-09
Har_00114707	g patch domain containing 4	0.0023818	2.04651	1.61488	0.767157	-0.342473	1.70638	1.70298	0.816161	13026	813	2184	5985	30414	652	932	5776	1.07844e-09
Har_00010081	polycomb protein l	-0.169679	0.716926	1.13666	1.69785	0.0643282	1.108	1.59287	2.11282	18547	6636	10072	1210	12026	1996	1177	355	1.09795e-09
Har_00078615	tpa:cuticle protein	-0.134589	0.984865	1.0922	1.8172	0.00429726	1.17627	1.22039	2.1054	17521	3495	11007	1021	13918	1723	2553	361	1.11003e-09
Har_00047745	cg4806 cg4806-pa	0.451425	1.15783	1.72566	1.10649	0.365071	1.20101	1.49407	0.477434	5278	2720	1985	3235	6762	1633	1444	10356	1.11098e-09
Har_00103848	kallikrein 7 (stratum corneum)isoform cra_b	1.37475	3.27609	3.91375	3.66722	-1.6666	-2.66415	-2.47471	-2.70714	1271	158	199	109	43168	43442	42998	43447	1.11372e-09
Har_00119924	protein	0.541656	1.47124	0.920971	1.22214	0.606112	1.34961	1.10101	1.09155	4456	1796	13477	2631	4068	1219	3303	3299	1.11906e-09
Har_00056917	loc398471 protein	-0.211027	0.558001	1.31288	1.87314	0.287518	0.933534	1.35302	2.09598	19808	13353	3758	948	7873	2902	1936	369	1.12245e-09
Har_00093236	chymotrypsin-like protease	-0.106115	0.818474	0.603674	0.983814	0.735437	1.67134	1.70935	1.46567	16693	4664	17255	4064	3104	688	915	1452	1.13051e-09
Har_00208012	---NA---	0.758818	1.80908	0.630815	0.912361	2.01547	1.3815	0.178852	0.738306	3041	1132	16909	4612	387	1140	19602	6675	1.13097e-09
Har_00189650	---NA---	0.589664	0.139672	1.82492	1.98285	0.203289	-0.338245	2.11568	1.72705	4133	22442	1819	819	9261	32316	445	844	1.13353e-09
Har_00029931	iris	0.955323	-1.17792	1.49154	1.03021	1.00209	0.155628	1.67147	1.76708	2229	41236	2459	3746	1800	13523	993	760	1.1351e-09
Har_00190838	---NA---	1.84852	2.23529	2.88882	2.70218	-0.973214	1.05672	-0.570356	-1.04483	686	640	780	347	41104	2213	36285	39832	1.14016e-09
Har_00073063	cg1443-pa isoform 1	2.49333	2.5059	1.09193	-0.217654	2.48986	-0.0713971	1.27565	-0.153362	322	447	11011	30537	268	21370	2285	24886	1.1503e-09
Har_00030031	chemosensory protein 3	0.38049	0.917209	0.776552	0.88466	0.870423	1.41585	1.4084	1.29077	6026	3881	15144	4860	2347	1072	1721	2118	1.15207e-09
Har_00070957	protein serine threonine	0.399171	1.18483	0.664337	0.582862	0.897326	1.76025	1.33291	1.14791	5799	2634	16479	8217	2207	591	2022	2897	1.15331e-09
Har_00070566	sugar transporter	0.859767	0.931645	1.61079	1.30134	0.635366	0.48198	1.00133	1.18262	2592	3800	2192	2305	3830	7601	4064	2688	1.15504e-09
Har_00011963	yr592_mimivame: full=helicase r592	3.41245	2.73812	3.67014	2.35241	-3.86445	-2.73881	-2.97298	-3.7354	88	329	284	536	43835	43482	43304	43753	1.16156e-09
Har_00105395	chlorophyllide a binding protein precursor	-0.238085	0.799885	0.560617	0.707285	0.920114	1.80851	1.57393	1.67589	20592	4918	17867	6655	2114	551	1226	933	1.17092e-09
Har_00156903	---NA---	2.826	3.71547	2.26541	3.22484	-2.97745	-1.94879	-2.61313	-2.8385	196	93	1299	193	43756	42828	43112	43509	1.17236e-09
Har_00074690	alpha-galactosidase alpha-n-acetylgalactosaminidase	-0.896836	1.04387	0.766458	1.64388	-0.645541	1.57221	1.68839	2.45386	41288	3196	15271	1330	37675	810	956	206	1.17551e-09
Har_00101114	zinccchc domain containing 4	0.380673	0.118811	0.745282	1.91599	-0.473187	1.45901	1.80515	2.17849	6023	22893	15528	896	34226	1008	766	321	1.18769e-09
Har_00211589	---NA---	0.85631	1.58701	3.63392	4.38626	-0.220432	-0.171174	0.0424104	-0.266462	2607	1516	295	28	24199	26854	25645	30162	1.19758e-09
Har_00126216	---NA---	-0.0579939	1.20487	1.13005	0.828032	0.271533	1.9062	1.85463	1.15924	15295	2567	10205	5371	8135	479	693	2825	1.19812e-09
Har_00033199	---NA---	-0.0284433	0.879453	0.764001	0.852443	0.498248	1.71848	1.72389	1.53689	14335	4094	15301	5136	5118	636	898	1243	1.22295e-09
Har_00182465	---NA---	-0.549542	1.56463	4.23495	4.87341	-0.147774	-0.103953	0.116301	-0.197434	33493	1567	123	9	20062	23225	23057	27017	1.2307e-09
Har_00080445	---NA---	0.66488	0.0843406	0.595735	0.891659	0.646949	1.4662	1.21721	2.30975	3588	23634	17359	4784	3727	995	2567	254	1.24268e-09
Har_00048809	fusion protein	1.75475	0.0133426	0.60602	-0.293913	2.3502	2.06679	1.26506	0.797596	760	25315	17230	32563	301	382	2323	5973	1.25686e-09
Har_00112697	g patch domain containing 4	0.367254	1.61875	1.43487	0.676214	0.177799	1.49873	1.46628	0.675991	6176	1444	2669	7004	9690	936	1529	7458	1.25838e-09
Har_00223594	---NA---	1.23121	2.13662	2.11552	2.91735	-0.708554	0.250518	1.22858	-0.638286	1547	719	1451	261	38567	11599	2505	36564	1.25962e-09
Har_00096283	isoform a	0.577419	0.858207	1.07497	0.750398	0.948672	1.2184	1.51634	1.0998	4204	4259	11341	6153	1993	1561	1382	3233	1.26749e-09
Har_00086992	cd40 ligand	1.44715	2.97101	0.392003	-0.0148258	1.82522	2.49862	-0.602485	-1.00727	1162	239	20348	20267	487	216	36611	39620	1.27537e-09
Har_00024169	amp dependent coa ligase	-0.0361099	0.413505	0.639487	1.58396	1.10513	0.884729	1.31274	2.23738	14621	16983	16773	1451	1493	3243	2101	286	1.28316e-09
Har_00217420	---NA---	1.16038	1.85487	1.6293	1.89981	-0.0312281	0.870673	0.709318	0.311291	1697	1070	2156	922	15371	3349	7199	13160	1.28471e-09
Har_00077469	adenylate cyclase	0.455996	1.16263	1.23589	1.00792	0.444521	1.28107	1.10739	1.32842	5238	2700	6377	3884	5759	1387	3266	1961	1.30784e-09
Har_00166896	---NA---	0.942607	1.85331	2.63906	1.2644	-0.282356	0.45503	0.789174	1.27365	2281	1072	974	2453	28017	8010	6218	2199	1.30834e-09
Har_00071438	glycoside hydrolases	-0.128828	-0.300074	1.78383	2.35518	-0.0826931	-0.0973797	1.95187	2.71008	17353	32389	1890	533	17217	22879	580	139	1.31224e-09
Har_00221085	---NA---	0.73963	0.84042	1.37118	1.26224	0.50054	0.635969	1.35882	1.11161	3149	4423	3070	2461	5084	5566	1918	3151	1.31341e-09
Har_00063459	nicotinamide nucleotide transhydrogenase	0.223139	0.369911	1.23913	1.56355	0.596291	0.69409	1.67674	1.82592	8125	17857	6262	1501	4152	4893	982	662	1.31444e-09
Har_00056475	tpa:cuticle protein	0.0787268	0.991475	0.715799	0.295455	1.10773	1.78876	1.74592	1.09028	10793	3462	15854	12996	1485	566	849	3311	1.32752e-09
Har_00202868	---NA---	0.357135	0.635131	1.58973	1.61103	0.550176	0.501376	1.23641	1.60216	6301	10357	2230	1394	4625	7310	2464	1086	1.33944e-09
Har_00039379	oxidase peroxidase	-0.257886	1.06262	-0.336893	1.93965	-0.227919	1.27295	2.17476	1.81686	21162	3099	33597	871	24710	1411	405	679	1.34287e-09
Har_00016609	signal recognition particle receptor alpha subunit	3.083	3.12226	1.1819	3.15994	-0.275078	-0.112994	0.111853	-0.168914	134	201	8466	207	27560	23690	23228	25708	1.34303e-09
Har_00088663	ribosomal protein l9	0.241689	0.972726	1.65868	1.74054	-0.301815	1.02327	1.22006	1.42667	7832	3559	2099	1135	28925	2378	2557	1577	1.34422e-09
Har_00048374	oxidase peroxidase	-0.56059	1.79642	5.6031	-0.125079	-0.188151	0.0127192	5.37516	-0.238716	33978	1150	37	26138	22204	17173	44	29104	1.34668e-09
Har_00039207	carboxylesterase 3	0.492652	0.529912	0.705772	1.05711	1.26798	1.03743	1.55069	1.48469	4881	14231	15963	3562	1138	2304	1284	1398	1.35663e-09
Har_00009475	phytanoyl-dioxygenase family protein	0.348387	0.328408	1.47797	0.669183	0.819543	0.936438	2.03432	1.24634	6428	18607	2495	7075	2586	2879	507	2337	1.35925e-09
Har_00097372	molybdenum cofactor synthesisisoform cra_a	0.388903	1.21737	0.823439	1.17741	0.919863	1.07076	0.859256	1.54434	5909	2521	14579	2845	2115	2153	5421	1222	1.36024e-09
Har_00221355	---NA---	1.30967	1.49202	1.62288	1.59368	0.871319	0.885762	0.0776591	0.29269	1388	1735	2168	1428	2342	3239	24504	13507	1.3661e-09
Har_00008496	sodium-dependent phosphate transporter	0.134265	0.819586	1.61284	1.01285	-0.0200558	1.05972	1.94213	1.20304	9686	4648	2188	3853	14972	2194	590	2569	1.37912e-09
Har_00076805	u3 small nucleolar rna-interacting protein 2 (u3 small nucleolar ribonucleoprotein-associated 55 kda protein) (u3 snornp-associated 55 kda protein) (u3-55k) (rrp9 homolog)	0.0838995	0.672009	1.27282	1.51348	0.20836	0.954986	1.48226	1.8207	10689	8345	5124	1637	9191	2774	1475	673	1.38201e-09
Har_00040607	molybdopterin cofactor sulfurase	0.880638	0.148869	1.11167	1.7254	1.06936	0.355885	1.14142	1.87319	2524	22237	10597	1160	1600	9611	3021	591	1.38244e-09
Har_00112086	---NA---	0.306286	1.45934	1.76465	1.2574	-0.329502	1.11438	1.87087	0.637487	6927	1827	1931	2480	29937	1956	672	7957	1.38493e-09
Har_00121819	ecdysteroid 22-kinase	0.964541	1.04913	1.16706	0.820211	0.952511	1.06657	1.29117	0.810577	2199	3167	9024	5452	1981	2165	2216	5833	1.38626e-09
Har_00119455	atp synthase f0 subunit 6	1.5063	1.91824	1.98446	1.81611	0.0397577	0.673478	0.75527	-0.187905	1050	976	1592	1022	12673	5120	6612	26561	1.38667e-09
Har_00120120	sn--diacylglycerol ethanolamine- and	0.854189	1.37658	1.56858	1.34639	0.238317	1.02961	0.748929	0.848886	2617	2028	2275	2148	8681	2340	6694	5426	1.39653e-09
Har_00223590	---NA---	0.653919	3.77194	4.08052	3.34977	-1.0962	-0.829207	-0.674461	-0.953235	3665	85	158	165	41777	38706	37276	39264	1.40277e-09
Har_00048300	cuticle protein 4	0.391783	0.537163	0.478502	0.864004	1.02659	1.1669	1.64029	1.76327	5885	14009	19040	5023	1718	1759	1058	765	1.40745e-09
Har_00030662	sphingomyelin phosphodiesterase	2.24901	0.951626	0.470428	1.22139	1.24372	1.77856	0.212965	-0.0247025	441	3675	19168	2633	1179	575	17423	20027	1.41207e-09
Har_00008265	ribosomal rna processing 15 homolog	0.396774	1.37723	1.98589	1.37825	-0.302347	0.959955	1.43464	1.00867	5829	2027	1589	2030	28946	2751	1633	3914	1.41569e-09
Har_00084589	pelle	0.454902	0.722936	0.986506	1.06513	0.859464	1.00003	1.50708	1.44036	5245	6483	12664	3500	2389	2495	1404	1540	1.41758e-09
Har_00068845	cg14210 cg14210-pa	0.350336	2.15887	1.34367	1.4387	-0.544678	1.92183	0.694069	0.820862	6396	700	3348	1840	35801	466	7397	5715	1.41963e-09
Har_00100300	glycine n-methyltransferase	0.953584	1.13773	1.02939	1.17565	1.11125	0.971723	0.882603	0.954955	2235	2804	12093	2859	1473	2682	5191	4379	1.42005e-09
Har_00118374	glucosyl glucuronosyl transferases	0.859999	-0.571505	3.39008	1.70409	0.818389	1.00524	0.600502	0.692297	2589	36510	426	1199	2593	2468	8721	7252	1.42613e-09
Har_00046251	guanine deaminase	1.03969	1.23393	1.26914	1.10098	0.495421	1.37067	0.844027	0.713515	1978	2467	5268	3266	5148	1160	5592	6981	1.42841e-09
Har_00216950	---NA---	0.61926	0.964805	0.662394	0.862628	1.07176	1.11444	1.18536	1.3306	3910	3601	16499	5041	1592	1955	2760	1948	1.43013e-09
Har_00049943	cg12935 cg12935-pa	0.647565	1.64907	1.36181	1.89537	0.619143	0.680553	0.986196	0.17932	3709	1383	3146	926	3959	5033	4219	15618	1.43189e-09
Har_00022252	transmembrane protein 70	0.573282	1.18315	1.42296	1.32953	0.0882778	1.02902	1.05557	1.13648	4236	2641	2741	2208	11461	2345	3617	2984	1.43337e-09
Har_00087140	glucose dehydrogenase	0.209378	-0.763893	7.09623	-1.12348	0.00152588	-1.43736	7.39744	-0.00152588	8338	38524	12	40863	14047	41847	11	19301	1.43463e-09
Har_00072526	single domain major allergen protein	0.350626	0.828623	0.495581	0.500219	1.1982	1.61927	1.38968	1.26231	6391	4551	18790	9396	1270	745	1801	2263	1.44516e-09
Har_00014581	peroxisomal biogenesis factor 11 gamma	0.547981	1.07963	1.17827	1.4561	0.487659	0.815525	1.31871	1.23783	4411	3019	8610	1782	5254	3756	2076	2380	1.45393e-09
Har_00001808	beta- -glucanase	0.202433	0.454462	0.875559	0.844603	0.986517	0.987932	1.96065	1.77924	8470	16113	13978	5206	1852	2581	572	736	1.45856e-09
Har_00007695	cytochrome c oxidase copper chaperone	0.973693	1.17836	0.807767	0.780026	1.25271	1.34672	0.957134	0.763629	2168	2654	14756	5848	1166	1227	4490	6376	1.48418e-09
Har_00116586	apoptosis antagonizing transcription factor	1.36929	2.17933	2.51171	1.9419	-0.0316191	0.886186	-0.166791	0.149965	1282	685	1089	867	15384	3238	30776	16160	1.49913e-09
Har_00048812	fusion protein	1.48287	0.690934	0.812159	-0.224782	1.9248	1.5238	1.39514	0.613348	1083	7351	14703	30768	441	886	1786	8293	1.5211e-09
Har_00006452	heat shock protein cognate 5	0.36179	0.745379	1.3043	1.00788	0.593433	0.951237	1.4065	1.3683	6243	5998	3967	3885	4173	2794	1731	1804	1.53347e-09
Har_00057870	#NAME?	0.79521	1.18327	0.524342	1.59138	0.773732	0.918807	0.401946	1.62512	2872	2640	18380	1435	2849	2994	11883	1038	1.53556e-09
Har_00033817	ribosomal protein l38	1.3243	1.97827	2.53523	2.87533	-0.280678	0.0076127	0.832371	-0.0546737	1366	894	1071	280	27897	17367	5715	20779	1.5377e-09
Har_00088065	isoform b	0.821922	1.24581	1.26589	1.11713	0.69033	1.0801	0.88241	0.895426	2758	2432	5361	3167	3412	2103	5194	4972	1.54009e-09
Har_00016699		2.80748	2.73566	3.22889	3.23692	-2.17033	-0.881709	-2.03703	-2.3229	202	333	533	190	43533	39101	42470	43153	1.55092e-09
Har_00086395	fk506-binding protein	0.555587	0.900966	0.85784	0.966319	0.758803	1.21082	1.32619	1.28177	4356	3975	14167	4203	2949	1591	2043	2151	1.55142e-09
Har_00025452	isocitrate dehydrogenase	1.69667	1.3937	0.581673	0.643107	1.95836	1.41906	-0.15293	0.677437	814	1979	17553	7387	422	1066	30532	7443	1.55839e-09
Har_00003351	cytochrome p450	0.459733	0.993424	1.37827	1.31662	0.431281	0.999076	1.07496	1.07053	5202	3450	3014	2246	5916	2498	3468	3433	1.56002e-09
Har_00035536	tpa:cuticle protein	-0.0447755	1.33405	-0.160265	0.691116	1.02046	2.47566	1.05744	1.2654	14908	2171	30875	6838	1738	222	3605	2250	1.5607e-09
Har_00080207	translocase of inner mitochondrial membrane 8 homolog b	0.701412	0.863268	1.33435	0.706857	0.330901	1.51935	1.13622	1.09015	3354	4201	3458	6657	7240	897	3067	3315	1.56301e-09
Har_00085368	dead (asp-glu-ala-asp) box polypeptide 56	0.110155	0.333438	1.30144	1.5558	0.311903	0.867718	1.57354	1.86996	10140	18521	4062	1522	7517	3363	1227	595	1.56388e-09
Har_00207196	---NA---	0.907858	1.61041	0.714879	1.18622	0.494793	1.9985	0.728827	0.567237	2425	1464	15867	2795	5156	424	6948	8967	1.56505e-09
Har_00073704	glycine n-	0.574961	0.830517	0.599817	0.896307	1.01754	1.30993	1.17605	1.2813	4226	4536	17300	4746	1747	1309	2811	2156	1.59196e-09
Har_00117621	kiaa2010 protein	2.89866	3.20531	3.30245	2.58312	-3.04829	-2.75129	-2.61654	-2.85792	173	180	484	406	43764	43488	43116	43523	1.59495e-09
Har_00147200	---NA---	1.79128	0.102708	0.582179	0.0116587	2.37724	1.79154	1.68006	-0.131609	732	23232	17542	19188	295	564	972	23638	1.59697e-09
Har_00024892	guanine deaminase	0.790695	1.14282	1.00736	0.80176	0.49898	1.59947	1.2073	1.02415	2891	2789	12395	5628	5106	769	2632	3777	1.60232e-09
Har_00095852	serine protease	-2.46367	-1.2837	3.01273	2.65869	-2.18771	-2.13718	2.96388	2.76813	43802	41662	696	369	43540	43053	200	127	1.62858e-09
Har_00117846	nadph:quinone reductase	0.660244	0.846813	0.850523	1.23998	0.718025	0.981855	1.2058	1.38056	3620	4355	14255	2556	3236	2617	2642	1744	1.6358e-09
Har_00011990	cytochrome b5	1.01671	1.13265	1.04245	1.5389	0.686698	0.755494	0.690506	1.34341	2035	2831	11882	1568	3439	4288	7442	1905	1.63766e-09
Har_00090772	5 nucleotidase	0.9074	2.13297	0.847346	0.941126	0.632559	1.88073	0.54462	0.419683	2427	721	14293	4383	3843	495	9536	11311	1.64156e-09
Har_00214799	---NA---	1.54854	3.26023	4.02361	2.98478	-2.23282	-1.98682	-1.87089	-2.18706	990	162	166	250	43564	42885	42236	43014	1.64868e-09
Har_00192921	---NA---	0.808045	1.0792	1.19406	0.634181	1.26835	1.15993	1.07566	0.774433	2814	3022	8019	7520	1137	1792	3456	6256	1.64869e-09
Har_00026928	acyl-delta-9 desaturase	0.178335	1.83548	0.0475216	0.285536	1.08796	2.43607	0.93381	1.01647	8881	1088	26503	13213	1542	242	4689	3851	1.664e-09
Har_00089068	cystathionine beta-lyase	1.18313	1.19139	0.794288	0.552639	1.64721	1.34645	0.726864	0.653032	1641	2615	14929	8629	622	1228	6972	7751	1.66529e-09
Har_00117350	abc transporter	-0.0224895	0.737972	0.496993	1.38138	0.844175	1.13716	1.04023	2.04285	14131	6146	18760	2013	2457	1877	3719	407	1.67088e-09
Har_00231997	---NA---	0.327382	1.38389	0.936413	1.29924	0.423597	1.17648	1.19891	1.31711	6685	2012	13294	2316	6007	1721	2677	2007	1.67869e-09
Har_00036178	elongation of very long chain fatty acids	1.65293	-0.181547	0.288944	0.181683	-0.315846	1.30277	2.43356	2.36959	863	30045	22057	15317	29464	1330	300	226	1.69859e-09
Har_00091318	alpha beta hydrolase fold-1 domain-containing protein	0.474314	0.987318	0.982101	1.20035	0.577095	1.19561	1.22146	1.3001	5048	3482	12738	2735	4351	1650	2551	2083	1.70488e-09
Har_00022995	3-ketodihydrosphingosine reductase	1.58789	1.68842	1.61484	1.57054	0.768931	0.521892	-0.487553	0.626331	937	1319	2185	1491	2881	7038	35363	8103	1.70732e-09
Har_00031289	r27-2 protein	2.04122	0.475757	0.9566	-1.40268	2.40267	1.26867	1.93371	-0.0575838	541	15616	13069	41882	286	1416	602	20846	1.71514e-09
Har_00153185	---NA---	-0.704024	0.533249	-0.451117	0.388301	0.237853	1.99095	2.75794	2.76159	38695	14133	35086	11258	8690	430	228	128	1.71922e-09
Har_00010909	a kinase anchor protein	0.269909	0.226902	0.834133	1.44669	0.878053	0.582131	1.60379	2.10586	7414	20625	14443	1815	2297	6219	1148	359	1.72231e-09
Har_00178458	---NA---	1.45666	1.99508	-1.16028	0.743461	1.66896	1.87353	-0.717848	0.60307	1137	864	40447	6228	606	498	37635	8435	1.73022e-09
Har_00108614	ribosome-associated membrane protein	2.29624	2.69463	2.36638	2.61558	-0.636612	0.504858	-0.46389	-0.651325	416	349	1210	386	37530	7271	35079	36694	1.73828e-09
Har_00141732	---NA---	4.62251	3.91347	0.41052	2.53903	-1.85846	-1.7515	-1.58457	-1.8375	13	65	20055	432	43353	42528	41672	42494	1.74439e-09
Har_00100586	isoform b	0.0261011	0.766519	0.562973	1.43622	0.48339	1.2295	1.20243	1.92782	12107	5622	17826	1847	5299	1529	2658	509	1.79282e-09
RC5		-0.713249	0.657462	3.84547	4.00068	2.38592	-0.30512	0.235568	-0.293268	38895	9146	220	68	292	31533	16140	31064	1.79299e-09
Har_00049347	clathrin light chain	2.71216	2.92811	2.40175	2.27304	-0.0118742	-0.109504	-1.85708	-1.90834	232	249	1182	584	14635	23486	42217	42621	1.79988e-09
Har_00155569	---NA---	0.663885	1.76499	1.55842	0.950869	0.188189	1.37689	0.985695	0.345608	3598	1201	2305	4309	9516	1150	4224	12575	1.82074e-09
Har_00092815	protein geranylgeranyltransferase typebeta subunit	3.01345	3.6459	2.77546	2.18173	-0.539856	-2.60364	-2.39692	-2.70294	148	105	862	645	35694	43409	42914	43443	1.82148e-09
Har_00218085	---NA---	-0.466786	2.98805	2.50538	0.451545	-0.820996	2.2271	1.82323	-0.557063	29168	236	1094	10192	39859	310	738	35681	1.8226e-09
Har_00102087	c-type lectin	0.00855923	0.0549984	0.584216	1.7884	0.722619	0.653019	1.59388	2.39855	12747	24298	17519	1059	3200	5346	1174	217	1.8277e-09
Har_00174600	---NA---	-0.542443	2.2129	2.50564	3.8257	-0.0755515	-0.063508	1.53596	-0.157757	33168	657	1093	89	16963	20904	1329	25103	1.83017e-09
Har_00060029	sarcoplasmic calcium-bindingisoform b	-0.248204	-0.387899	1.34799	2.35025	-0.397207	0.485221	1.91677	2.7253	20868	33868	3286	538	32087	7545	621	134	1.83704e-09
Har_00044477	smyd family member 5	-0.676205	3.51693	4.19941	2.99412	-0.228312	-0.19619	0.673567	-0.293874	38132	122	133	247	24731	28087	7682	31080	1.84975e-09
Har_00102097	cytochrome c oxidase copper chaperone	1.03477	0.69045	1.03231	0.695441	1.3863	1.06025	1.2476	0.971284	1994	7376	12059	6778	946	2187	2405	4240	1.85094e-09
Har_00102541	adenylate kinase	0.714664	1.47902	1.345	1.57882	0.027647	0.916258	0.793867	1.03135	3266	1767	3328	1469	13041	3012	6153	3729	1.85574e-09
Har_00234479	---NA---	0.0375414	2.31798	3.9597	4.51156	-0.396492	-0.295862	-0.159131	-0.458605	11782	571	180	20	32064	31296	30654	34374	1.86894e-09
Har_00125545	---NA---	0.513117	0.553312	1.02928	1.61112	0.735245	0.713352	1.30939	1.75686	4701	13486	12096	1393	3107	4695	2115	778	1.87131e-09
Har_00110667	chromosome 14 open reading frame 166	0.355211	1.35532	0.853958	0.947271	0.7964	1.49494	1.15161	0.97539	6328	2083	14208	4332	2718	938	2951	4206	1.87362e-09
Har_00127627	---NA---	2.01275	3.8189	3.40713	2.50154	-1.43153	-1.70196	-1.57184	-1.78383	566	76	411	453	42861	42440	41649	42383	1.8768e-09
Har_00150168	---NA---	0.60919	0.554679	1.05477	1.23883	0.815256	0.856769	1.33496	1.70387	3995	13443	11704	2563	2607	3442	2013	884	1.8774e-09
Har_00228219	---NA---	0.748417	0.0797191	1.48247	2.02491	0.589408	-0.145109	1.40629	1.66231	3103	23735	2482	791	4222	25456	1733	956	1.879e-09
Har_00031291	r27-2 protein	2.40523	0.960046	1.53638	-1.69871	1.96494	0.627192	1.35817	-2.41317	357	3631	2351	42606	420	5682	1922	43239	1.87936e-09
Har_00102359	---NA---	-0.284785	0.628713	1.91829	1.64767	-0.0692148	0.628984	1.89307	1.7521	21997	10754	1700	1320	16742	5659	650	790	1.88476e-09
Har_00056753	ribonuclease e g	-3.36543	1.0762	1.15075	1.90338	-3.74068	1.22563	1.54717	2.31132	43841	3037	9578	914	43829	1541	1298	253	1.88677e-09
Har_00030224	cg14590 cg14590-pa	0.819776	1.23807	0.308285	0.77645	0.750729	1.42476	1.34639	0.911127	2764	2456	21735	5880	3012	1057	1956	4807	1.89535e-09
Har_00069983	short-chain dehydrogenase	1.48229	1.44651	1.82337	1.62351	0.718423	0.49668	0.459226	-0.0119672	1084	1871	1821	1371	3234	7393	10949	19640	1.89994e-09
Har_00029000	kiaa0638 protein	0.283869	-0.675489	3.05155	-0.0534222	-0.174041	1.39688	1.97898	1.9378	7218	37684	667	21865	21409	1107	556	499	1.90363e-09
Har_00006917	glucosyl glucuronosyl transferases	0.757587	0.464088	0.976405	0.295557	1.41827	1.1916	1.99011	1.00203	3053	15890	12819	12993	895	1667	545	3977	1.90695e-09
Har_00096434	threonine dehydrogenase	2.6533	1.69862	0.0943079	-0.452289	2.61035	1.06249	0.698541	-0.0943079	256	1302	25602	35269	250	2178	7329	21843	1.91464e-09
Har_00006929	heavy polypeptide 200kda	0.415659	0.654857	1.24816	0.212714	0.681326	1.51086	1.82887	1.21515	5621	9291	5961	14654	3470	914	726	2499	1.91577e-09
Har_00028323	cg33964 cg33964-pa	1.16501	1.18411	1.05911	1.02246	0.923393	1.54459	1.08497	-0.095005	1686	2635	11634	3788	2100	859	3401	21872	1.91734e-09
Har_00117596	folylpolyglutamate synthase	2.46451	3.68384	2.883	2.8166	-1.8383	-2.27393	-2.10602	-2.34701	332	96	789	304	43330	43190	42565	43182	1.91911e-09
Har_00031950	glycosyl hydrolase family 31 protein	0.00775051	-0.427386	0.514114	1.12507	1.04741	0.775012	2.1095	2.13221	12773	34445	18524	3111	1660	4094	449	343	1.93671e-09
Har_00098636	dehydrogenase reductase sdr family member 13 precursor	-0.526502	0.455615	1.36241	1.00997	0.230897	1.57864	1.34025	2.21251	32423	16092	3139	3870	8807	800	1995	299	1.94407e-09
Har_00184075	---NA---	-0.827706	0.940224	2.32628	1.85682	-0.519342	0.76558	1.454	1.85362	40592	3743	1246	968	35256	4194	1573	625	1.94418e-09
Har_00114623	apoptosis antagonizing transcription factor	0.924186	2.40324	2.61198	1.79779	-1.51527	2.10705	-0.264477	-2.60264	2355	504	1003	1045	42972	358	32376	43380	1.9617e-09
Har_00192355	---NA---	-0.592735	2.76119	3.71501	3.70427	-0.107298	-0.102658	0.686702	-0.198673	35275	319	268	105	18162	23147	7487	27077	1.96953e-09
Har_00058731	dna polymerase v	-0.149341	1.48309	1.33095	0.512389	0.0382829	1.92767	1.61542	0.990724	17958	1754	3503	9198	12721	460	1123	4064	1.97809e-09
Har_00124052	---NA---	0.957039	4.04737	2.76929	3.88777	-2.12308	-1.97874	-1.77168	-2.00937	2222	51	871	82	43515	42879	42069	42768	1.98301e-09
Har_00085484	cg10206	-0.0249844	1.00227	1.53609	2.20068	-0.548666	0.506939	1.51805	1.60593	14214	3392	2353	634	35887	7243	1377	1077	2.02349e-09
Har_00082853	cg7272 cg7272-pa	0.5852	1.72659	0.271529	-0.0355673	1.30858	2.05989	1.18204	0.513698	4148	1262	22391	21058	1076	388	2774	9773	2.03883e-09
Har_00001708	ribonuclease e g	-3.22868	0.878077	0.904797	1.80176	-3.15544	1.39677	1.55454	2.51456	43834	4100	13652	1037	43783	1108	1274	179	2.05424e-09
Har_00103939	dna polymerase v	-0.528891	2.50802	2.98605	3.28457	-0.0804911	-0.0623007	1.41951	-0.154332	32527	446	716	181	17143	20838	1682	24938	2.05596e-09
Har_00011733	protein c21orf63 homolog precursor	-0.555644	2.02644	3.83069	4.62487	-0.170062	-0.123669	0.105328	-0.21477	33752	826	230	13	21188	24366	23497	27887	2.05803e-09
Har_00012375	cytochrome p450	0.910227	1.35344	0.658206	1.08055	1.12235	1.26496	0.294792	1.07102	2419	2094	16556	3393	1449	1433	14079	3428	2.0811e-09
Har_00167477	---NA---	0.440362	-1.3293	1.66362	0.96307	0.526052	0.907819	2.65666	1.01088	5386	41827	2091	4220	4830	3080	248	3895	2.08478e-09
Har_00004539	isoform a	0.694538	1.45694	0.258459	1.07247	0.765245	1.79623	0.417823	1.11377	3405	1836	22637	3444	2901	557	11611	3133	2.09083e-09
Har_00102935	oxidase peroxidase	-0.491475	0.63303	6.77186	-0.164595	-0.1873	-0.123104	6.76985	-0.206144	30715	10486	15	28583	22157	24337	14	27484	2.09102e-09
Har_00030726	maintenance of killer 16protein	0.348073	0.80792	1.47376	1.40345	-0.455498	1.03828	1.68777	1.20498	6434	4784	2509	1950	33762	2298	958	2560	2.09124e-09
Har_00017364	endoplasmic reticulum protein	0.933898	1.3937	1.12532	0.694338	0.720343	1.22929	1.41699	0.452946	2309	1980	10317	6794	3222	1531	1687	10764	2.09494e-09
Har_00035702	cg16771-pa isoform 1	-0.220833	0.744749	0.575854	0.798153	1.04662	1.51687	1.58983	1.50405	20106	6009	17626	5657	1661	903	1190	1342	2.1059e-09
Har_00012200	heavy polypeptide 200kda	0.360361	0.862692	0.878499	-0.0936775	1.04295	1.75025	1.75644	1.00897	6256	4211	13938	24020	1674	604	832	3910	2.1172e-09
Har_00194094	---NA---	2.36319	2.62293	2.8225	2.62626	-0.155602	-0.382679	0.0708706	-0.767327	376	382	828	383	20456	33178	24778	37875	2.11731e-09
Har_00119123	---NA---	4.86507	0.271691	0.827056	-0.623976	3.93339	-0.228709	0.901858	-0.368286	9	19742	14540	37268	63	29344	4991	32877	2.13151e-09
Har_00013985	thor	0.152429	1.36195	0.649597	0.770457	0.320193	1.65083	1.24732	1.54797	9337	2067	16646	5949	7402	711	2407	1214	2.14501e-09
Har_00151719	---NA---	3.64764	2.5199	2.33107	2.84527	-1.56672	-1.31377	-1.18595	-1.38462	62	442	1242	290	43041	41455	40450	41351	2.14986e-09
Har_00082563	steroid dehydrogenase	0.828047	1.01257	0.458176	0.750679	1.13394	1.21549	1.03531	1.09669	2736	3346	19345	6152	1410	1570	3770	3257	2.16132e-09
Har_00037252	mitochondrial ribosomal protein l12	0.456282	0.685584	1.07899	1.42036	0.255574	0.883445	1.44488	1.74869	5233	7604	11252	1896	8405	3250	1605	797	2.16485e-09
Har_00220231	---NA---	-0.591132	2.25036	1.16211	2.26065	-0.204025	-0.0147784	0.226458	3.76843	35204	624	9189	595	23193	18498	16544	35	2.17754e-09
Har_00127554	---NA---	0.338587	1.59343	1.21075	1.9851	0.318024	0.743489	0.69444	1.29432	6537	1498	7345	818	7443	4404	7392	2104	2.18903e-09
Har_00071409	carnitine o-acyltransferase	-0.0375071	0.0810761	0.118433	0.819	1.51531	0.834568	1.79312	2.22906	14661	23704	25114	5464	768	3615	782	290	2.19129e-09
Har_00066099	cytochrome c	0.253565	0.694071	0.989206	1.18621	0.683155	0.978783	1.49707	1.56384	7628	7230	12630	2796	3461	2636	1434	1179	2.19236e-09
Har_00037150	cg16771-pa isoform 1	-0.191582	0.957415	1.06272	0.864563	0.717005	1.40791	1.60191	1.36653	19231	3651	11574	5021	3244	1086	1153	1815	2.19542e-09
Har_00113159	checkpoint protein	2.03465	2.55443	2.76191	2.27086	-0.0433989	0.318257	-0.57469	-1.99437	547	422	879	587	15788	10318	36340	42753	2.19996e-09
Har_00000160	cytochrome p450	1.04411	1.84099	-0.267055	0.865868	1.26386	1.75468	-0.279989	1.00894	1960	1080	32535	5009	1145	601	32592	3911	2.20838e-09
Har_00011491	sodium potassium-dependent atpase beta-2 subunit	-0.0962148	1.22849	3.92865	3.65544	-0.394523	-0.360603	0.668287	0.968391	16408	2482	193	111	31990	32788	7752	4267	2.20911e-09
Har_00128952	---NA---	2.96276	2.94392	1.82291	2.17764	0.151908	-0.523896	-1.87702	-2.18989	161	243	1823	649	10165	35449	42244	43018	2.21209e-09
Har_00232061	---NA---	-0.535864	2.24283	2.82466	3.34022	-0.0947056	-0.0744679	1.63085	-0.165548	32856	631	827	168	17691	21571	1083	25521	2.21728e-09
Har_00165897	---NA---	-0.553785	1.40218	3.98994	4.82977	-0.131325	-0.0967794	0.1209	-0.190397	33670	1957	172	10	19226	22850	22877	26685	2.21828e-09
Har_00017116	n-acetyl galactosaminyl transferase 6	-0.0421734	0.197465	0.584644	0.978514	1.3293	0.919301	1.67269	2.00684	14823	21241	17513	4101	1040	2989	990	438	2.22456e-09
Har_00092266	alkaline phosphatase	0.840146	1.40654	0.571831	0.507316	1.57664	1.79597	0.445262	0.623672	2686	1948	17679	9291	698	558	11183	8144	2.22492e-09
Har_00098127	gtp binding protein	0.0888681	0.912637	1.78371	1.74263	-0.25418	0.670726	1.63722	1.23257	10580	3902	1891	1130	26303	5161	1068	2409	2.24855e-09
Har_00055521	chemosensory protein 3	0.399533	1.05057	0.85094	0.873778	0.785388	1.39386	1.31048	1.03869	5797	3160	14249	4937	2787	1113	2107	3670	2.25587e-09
Har_00090571	dead h (asp-glu-ala-asp his) box polypeptide 31	0.353605	0.730871	1.18623	1.18075	0.0982194	1.18438	1.41476	1.62762	6349	6315	8330	2827	11239	1694	1695	1032	2.29484e-09
Har_00036763	multiple inositol polyphosphate phosphatase	-0.499251	0.526772	0.130945	1.66308	0.5032	1.38546	1.38373	2.41586	31127	14314	24887	1281	5060	1133	1815	213	2.29758e-09
Har_00013265	isoform a	0.013238	0.783587	0.910253	1.22467	0.569104	1.12918	1.40332	1.67638	12553	5175	13587	2622	4425	1900	1749	932	2.31473e-09
Har_00116966	nucleolar protein family a member 2	0.240018	-0.523327	1.04781	1.84508	0.833934	0.0659709	1.63847	2.3538	7861	35854	11804	991	2502	15573	1064	236	2.35421e-09
Har_00049345	ribosomal rna methyltransferase	0.799168	1.41625	2.02583	1.25317	0.343145	0.994393	0.830484	0.216011	2857	1929	1536	2491	7072	2530	5734	14918	2.35533e-09
Har_00029228	metalloprotease m41 ftsh	0.521934	0.938403	1.26157	0.993009	0.768153	0.88812	1.11824	1.15105	4621	3752	5511	3989	2886	3226	3179	2872	2.36452e-09
Har_00014868	glutathione s-transferase	0.41039	-0.766149	2.37424	2.5631	-1.59536	-1.39688	1.98953	2.20849	5675	38544	1202	415	43087	41734	547	302	2.36548e-09
Har_00039993	odorant-binding protein 56h	-0.979151	1.24252	-0.0129502	4.06869	-1.19593	-1.09656	1.09615	3.91445	41923	2441	28043	62	42223	40531	3329	32	2.36728e-09
Har_00065422	zinc transporter	2.86188	2.34324	2.11181	1.84908	0.452112	-0.0777802	-1.7212	-1.54574	191	547	1454	985	5679	21766	41968	41836	2.37003e-09
Har_00098379	estrogen sulfotransferase	0.562574	0.286837	1.06053	1.08766	1.06535	0.569223	1.726	1.59998	4305	19419	11608	3356	1609	6408	895	1092	2.39506e-09
Har_00069450	dimethyladenosine transferase	0.38515	0.55023	1.42997	1.24334	0.405986	0.650497	1.56134	1.48388	5965	13591	2697	2541	6212	5381	1262	1403	2.39978e-09
Har_00036115	cuticle protein 4	0.597769	0.694984	0.665792	0.898367	0.941719	1.0468	1.38141	1.38162	4071	7197	16463	4726	2022	2250	1823	1740	2.40087e-09
Har_00178158	---NA---	0.0799885	1.76883	1.98319	0.88393	-0.446535	1.86756	1.58386	0.139999	10764	1193	1593	4870	33514	501	1203	16364	2.40321e-09
Har_00104027	brix domain-containing protein 2	0.121667	0.739758	1.27822	1.3683	-0.0689192	1.0138	1.58952	1.60028	9905	6115	4974	2071	16734	2428	1192	1090	2.40382e-09
Har_00005801	isoform b	0.516791	1.66002	1.10413	1.12836	0.734189	1.10895	0.805632	0.978999	4660	1363	10753	3098	3116	1988	6018	4176	2.40399e-09
Har_00118357	cral trio domain-containing protein	0.207825	1.52599	0.458078	0.945109	0.437732	1.62261	1.0295	1.38691	8372	1654	19347	4351	5838	737	3829	1716	2.405e-09
Har_00197662	---NA---	-0.513417	2.99375	3.73932	3.72593	-0.093292	-0.0429254	0.159049	-0.141134	31819	234	259	97	17632	19729	20940	24220	2.40849e-09
Har_00015565	dead (asp-glu-ala-asp) box polypeptide 52	-0.539299	1.98413	3.30725	4.26972	-0.10916	-0.0813518	0.793218	-0.173434	33016	885	479	37	18216	21952	6165	25907	2.41377e-09
Har_00000224	cytochrome p450 monooxygenase	2.27187	-0.977962	-0.276759	0.369247	2.92365	0.841857	0.933651	1.42253	428	40196	32678	11595	191	3565	4691	1592	2.41918e-09
Har_00236348	---NA---	-1.05367	2.62908	3.54901	3.41185	-0.615245	-0.303057	1.37553	-0.0536058	42316	379	324	143	37149	31476	1844	20749	2.42618e-09
Har_00186942	---NA---	1.71472	2.15574	0.551086	0.925569	1.21825	1.46454	-0.756921	0.15891	793	701	18016	4490	1225	998	37919	15988	2.43235e-09
Har_00086677	elongation factor ts	0.505723	0.993113	1.29561	1.25003	0.211503	0.870009	1.14374	1.3045	4769	3451	4251	2509	9140	3352	3007	2066	2.43832e-09
Har_00119726	proline synthetase associated protein	1.76572	1.44907	1.48574	1.90952	0.765736	0.452064	-0.0715704	0.165655	752	1859	2471	901	2897	8060	28997	15875	2.44151e-09
Har_00165168	core protein	-0.534011	0.57879	3.94253	-0.243069	6.49714	-0.0705292	0.079515	0.302701	32758	12707	186	31284	2	21321	24423	13301	2.44867e-09
Har_00015710	sjchgc04696 protein	2.10775	-0.185046	-0.641418	-0.0616074	0.0467529	1.88808	2.07254	1.68861	506	30120	37030	22291	12484	491	479	909	2.4504e-09
Har_00000327	cytochrome p450	1.40048	1.53985	1.47612	1.76254	0.498581	0.349667	0.384959	0.492476	1232	1622	2500	1097	5111	9738	12203	10116	2.45738e-09
Har_00013822	lipase	-0.549194	1.78318	0.601774	1.49081	-0.210861	2.35098	0.693525	1.85498	33481	1174	17278	1697	23599	270	7403	623	2.47177e-09
Har_00100931	mitochondria-associated granulocyte macrophage csf signaling molecule	0.695074	1.45599	1.38209	1.58199	0.0242844	0.742617	0.909758	0.952848	3396	1838	2978	1458	13144	4409	4914	4401	2.47892e-09
Har_00117658	---NA---	0.913517	1.10528	1.02438	1.53663	0.603693	0.722124	0.942681	1.14483	2403	2916	12165	1577	4090	4615	4613	2918	2.49266e-09
Har_00041648	accessory gland protein	-0.86041	-0.334038	0.161179	0.789425	0.184999	1.76403	2.54817	2.83266	40931	32966	24338	5747	9573	587	273	119	2.51451e-09
Har_00121413	---NA---	5.34058e-05	0.989635	1.64311	1.70309	-0.341328	0.721413	1.42352	1.53048	13153	3471	2129	1201	30370	4625	1665	1269	2.52839e-09
Har_00047110	ankyrin repeat domain protein	1.90393	2.71773	1.32895	-1.29275	-0.364559	2.80735	0.846841	-1.35818	641	344	3535	41549	31144	150	5555	41267	2.53123e-09
Har_00013479	dimeric dihydrodiol dehydrogenase	1.33969	0.137056	1.57794	0.863483	1.0743	0.267374	1.55049	0.942926	1338	22490	2253	5029	1579	11265	1286	4481	2.55053e-09
Har_00023907	cg3706 cg3706-pa	0.925005	1.31468	0.366066	-0.086256	1.42675	1.74053	1.16262	0.586245	2353	2231	20781	23553	886	615	2890	8684	2.56433e-09
Har_00149253	---NA---	2.52657	2.86464	3.58441	2.59839	-2.42854	-2.27081	-2.14234	-2.36858	306	269	311	397	43640	43184	42597	43206	2.57258e-09
Har_00093021	asparagine synthetase	-0.0440078	0.734093	0.860881	0.7913	0.629963	1.47811	1.64283	1.55436	14882	6233	14136	5723	3868	973	1047	1200	2.5897e-09
Har_00019390	cyclopentanol dehydrogenase	0.862513	0.957279	0.992942	0.902519	0.893009	1.01243	1.21557	0.931877	2577	3652	12580	4688	2233	2434	2575	4610	2.61345e-09
Har_00110289	cg6459	3.47558	2.65133	2.95648	2.2489	-1.33533	-1.09593	-0.888011	-1.14843	81	367	740	602	42645	40529	38836	40398	2.62072e-09
Har_00026636	dna-directed rna polymerase i largest subunit	-0.0927281	-0.31967	1.6875	1.64835	0.279344	-0.0023694	2.22373	1.97996	16313	32720	2046	1317	8013	17904	380	458	2.62087e-09
Har_00105181	isochorismatase domain containing 1	0.657576	1.25536	1.73583	1.59856	-0.0465345	0.406099	1.25778	0.940624	3644	2404	1972	1418	15880	8768	2360	4501	2.64412e-09
Har_00187814	---NA---	1.99973	2.33902	4.40596	2.59111	-1.92262	-1.68798	-1.53417	-1.8282	575	551	88	403	43401	42418	41555	42473	2.66444e-09
Har_00061817	sodium-dependent phosphate transporter	0.755119	0.616802	0.634912	1.25231	1.20986	0.699852	1.0305	1.59667	3062	11301	16847	2495	1242	4841	3816	1100	2.67908e-09
Har_00101477	nuclear undecaprenyl pyrophosphate synthase 1 homolog	0.761825	1.55053	1.48147	0.924214	0.339501	1.23108	0.866181	0.39643	3028	1596	2484	4505	7130	1519	5364	11688	2.67994e-09
Har_00095284	p63transcription factor	1.30982	1.13668	0.875684	1.07758	0.615126	1.06401	0.844541	0.986854	1387	2808	13973	3407	3985	2175	5585	4098	2.6843e-09
Har_00113346	ras suppressor protein 1	3.06376	2.37422	1.25763	2.00805	0.498049	0.0112755	-0.359902	-0.714223	139	524	5652	805	5120	17232	33745	37369	2.69082e-09
Har_00156116	---NA---	-0.525178	2.11205	2.48453	3.39249	-0.0730517	-0.0560572	1.63141	-0.148538	32364	739	1119	150	16879	20493	1081	24638	2.69914e-09
Har_00053975	ribose-5-phosphate isomerase	1.02961	1.34344	0.894193	0.938429	0.566771	1.25582	1.07639	0.758718	2009	2127	13764	4403	4447	1452	3446	6437	2.70699e-09
Har_00156605	---NA---	2.55945	2.35234	3.66619	3.05504	-2.9528	-2.73277	-2.58196	-2.84817	291	545	286	231	43753	43476	43094	43516	2.72775e-09
Har_00118223	glycoside hydrolases	-0.0321665	-0.249961	1.03486	1.0112	0.735007	0.691033	2.221	2.20208	14477	31442	12018	3863	3110	4923	381	304	2.73494e-09
Har_00216869	---NA---	0.0996523	1.28473	1.10925	0.79239	0.268844	1.778	1.53297	0.991204	10354	2320	10645	5716	8173	578	1339	4061	2.74012e-09
Har_00039521	dead box atp-dependent rna helicase	0.231436	0.759584	0.854553	0.677202	0.803816	1.30495	1.56513	1.35486	7983	5757	14202	6989	2668	1324	1250	1867	2.74453e-09
Har_00078841	zinc-binding alcohol dehydrogenase family protein	0.612699	0.847198	0.957187	1.26776	0.398159	0.934891	1.13602	1.5413	3970	4349	13060	2437	6312	2888	3069	1229	2.75743e-09
Har_00058577	cg3817 cg3817-pa	0.433168	1.31898	1.93791	1.2841	-0.219696	0.806145	1.43047	0.868483	5446	2214	1667	2377	24151	3833	1645	5211	2.76691e-09
Har_00081587	juvenile hormone-inducible protein	0.57564	1.07107	1.06834	1.02207	0.637123	1.13247	1.16712	1.09133	4218	3060	11449	3792	3807	1887	2856	3304	2.77224e-09
Har_00030993	dna-directed rna polymerase i largest subunit	0.0213203	-0.26066	1.6727	1.60919	0.210752	-0.0136704	2.17738	1.93988	12268	31644	2073	1398	9150	18448	403	497	2.77598e-09
Har_00010093	tropomyosin 2	3.09548	2.2018	3.43526	2.77458	-2.4434	-2.19648	-1.99535	-2.26777	132	671	399	315	43643	43106	42417	43089	2.79352e-09
Har_00021031	cellular repressor of e1a-stimulated genes 1	0.903236	1.161	0.778761	0.759766	1.10213	1.14852	1.00628	0.819599	2442	2713	15120	6055	1502	1840	4028	5733	2.8251e-09
Har_00006653	mannose-6-phosphate isomerase	0.145842	1.0848	1.10434	0.559752	0.717935	1.51949	1.4461	1.10423	9468	2997	10745	8545	3237	896	1601	3203	2.82798e-09
Har_00233101	---NA---	1.76084	2.27687	2.10877	2.27132	-0.175087	0.521614	-0.23721	-0.0495105	756	605	1456	586	21475	7042	31939	20633	2.83833e-09
Har_00095637	aldehyde dehydrogenase	0.921773	1.52869	1.33999	1.38986	0.671845	1.05936	0.218887	0.415759	2366	1648	3387	1987	3537	2197	16948	11383	2.87104e-09
Har_00053878	cytochrome b5	0.732708	1.03632	0.905073	1.35167	0.542519	0.872423	0.908293	1.38851	3175	3237	13645	2137	4687	3331	4930	1706	2.87193e-09
Har_00106279	low-density lipoprotein receptor	0.830936	1.12943	0.739859	1.11925	1.16665	1.09112	0.229631	1.25269	2726	2845	15585	3151	1331	2060	16412	2304	2.88181e-09
Har_00003828	cytochrome p450	1.14006	1.75892	-0.311462	0.897339	1.21268	1.93741	-0.529399	0.802259	1737	1211	33215	4735	1238	455	35851	5912	2.88257e-09
Har_00003337	general odorant binding protein 1	0.721828	3.36431	0.850282	-0.219172	0.253888	3.21233	0.75052	-0.746863	3230	144	14260	30587	8432	92	6673	37680	2.88792e-09
Har_00233493	---NA---	-4.82304	-3.68559	3.45101	2.45882	-4.27005	-4.39695	2.95672	2.23511	43859	43814	390	475	43845	43810	201	288	2.88885e-09
Har_00205562	---NA---	3.03841	2.44065	2.67674	3.35357	-3.59719	-3.41977	-3.28794	-3.54474	144	490	947	163	43825	43700	43437	43723	2.89123e-09
Har_00007294	glycerate kinase	-0.188759	1.34324	1.1535	1.28647	-0.00818634	1.34297	1.22447	1.66189	19149	2130	9476	2364	14465	1237	2530	958	2.89192e-09
Har_00030021	leucine rich repeat containing 47	0.725788	0.955052	0.586787	0.561307	1.24017	1.45356	0.957696	0.975841	3207	3664	17468	8516	1185	1017	4481	4203	2.89548e-09
Har_00099532	kiaa0020	-0.145562	0.796985	1.6442	1.53128	-0.212237	0.724603	1.68678	1.5285	17851	4964	2125	1586	23691	4597	960	1274	2.90314e-09
Har_00113623	f protein	1.58555	1.44669	1.48223	0.817576	1.78355	0.51066	0.335046	-0.450102	939	1870	2483	5478	518	7192	13162	34271	2.92919e-09
Har_00068684	molybdopterin cofactor sulfurase	0.723883	-0.0649853	1.25865	1.63728	0.734066	0.0133934	1.3415	1.88952	3221	27582	5612	1342	3117	17150	1987	566	2.93572e-09
Har_00078030	g patch domain containing 4	0.531578	1.91	2.01914	1.19229	-0.363726	1.03333	1.27507	0.336376	4542	987	1542	2762	31116	2322	2288	12745	2.93581e-09
Har_00119381	beta-tubulin at 97ef	1.29405	2.04651	2.73426	2.60369	-0.377715	0.0651975	0.487096	0.00637341	1420	814	903	393	31517	15589	10499	19044	2.94087e-09
Har_00061142	sodium-dependent phosphate transporter	-0.0196676	1.45898	0.412698	1.3076	0.451359	1.71886	0.574302	1.61721	14027	1830	20021	2283	5688	635	9096	1049	2.95107e-09
Har_00081586	juvenile hormone-inducible protein	0.548333	1.02021	0.984293	1.02558	0.533343	1.16192	1.27185	1.13593	4407	3307	12704	3769	4764	1783	2296	2987	2.96679e-09
Har_00054778	mitochondrial ribosomal	0.237896	0.995772	1.52074	1.43445	-0.0238347	0.699585	1.2586	1.32327	7885	3432	2390	1849	15118	4846	2356	1975	2.97521e-09
Har_00237514	---NA---	1.49279	1.80869	-1.04679	0.593009	1.13227	1.94882	-0.73195	0.954376	1068	1133	39884	8070	1416	447	37744	4389	2.98038e-09
Har_00012245	major facilitator superfamily domain containing 9	0.912802	1.10068	1.22861	1.37512	0.282003	0.787062	1.00628	1.08515	2406	2931	6623	2044	7967	3989	4029	3344	2.9832e-09
Har_00233830	---NA---	2.09474	1.68537	0.802011	0.765641	1.07716	1.05119	0.258767	0.335107	511	1325	14834	5997	1572	2236	15129	12772	2.98563e-09
Har_00042534	---NA---	0.560436	1.03917	0.754311	1.05797	0.723064	1.1293	0.929749	1.35078	4321	3220	15430	3558	3192	1899	4724	1875	2.99312e-09
Har_00048918	isoform b	0.668578	0.69851	0.830232	0.990331	0.743847	1.29026	1.20853	1.20519	3564	7089	14492	4015	3056	1364	2619	2559	2.99725e-09
Har_00005436	alcohol dehydrogenase	1.76936	1.08059	1.1424	1.30687	1.03778	0.508808	0.624537	0.64171	748	3016	9888	2285	1691	7224	8362	7903	3.00306e-09
Har_00034965		0.351533	1.11099	0.898965	0.88837	0.734952	1.33434	1.18988	1.11087	6378	2902	13709	4813	3111	1254	2740	3157	3.00774e-09
Har_00113895	rrna processing protein rrp17	-0.88939	2.88566	1.89248	0.538435	-0.907186	2.52197	1.80674	-0.950887	41227	263	1730	8818	40635	207	760	39252	3.0291e-09
Har_00050570	---NA---	-0.308326	-0.0199976	1.39904	0.0353484	0.304406	1.43137	2.11103	2.08509	22686	26428	2861	18469	7612	1046	446	373	3.06246e-09
Har_00060049	---NA---	0.956485	0.885275	0.853959	0.848698	1.527	0.900755	1.75436	-0.328716	2224	4053	14207	5175	755	3129	838	31991	3.0631e-09
Har_00117157	glucose-1-phosphatase inositol phosphatase	0.775627	1.08575	0.659411	0.785127	0.74739	1.28477	0.998274	1.14829	2965	2991	16536	5792	3034	1377	4094	2892	3.06626e-09
Har_00118129	cg6870 cg6870-pa	-0.0482807	0.584098	1.09061	1.04741	0.38722	1.20041	2.10025	1.57175	15009	12491	11038	3631	6468	1637	459	1158	3.08616e-09
Har_00041127	nonsense-mediated mrna decay protein	1.60125	1.50153	2.1781	2.59769	-0.0419028	0.54432	-0.524949	0.321391	928	1715	1383	398	15739	6726	35796	12990	3.14708e-09
Har_00070664	glycoside hydrolases	0.15568	0.0820827	1.32726	1.23914	0.606962	0.537388	1.79599	1.63951	9274	23682	3567	2561	4057	6824	774	1009	3.16583e-09
Har_00199915	---NA---	-0.534364	1.88542	3.76722	4.43706	-0.102712	-0.0730124	0.144596	-0.166533	32776	1023	251	24	17992	21471	21815	25574	3.17699e-09
Har_00050794	---NA---	0.291225	0.967609	0.871691	0.83251	0.936298	1.04526	1.42729	1.13477	7121	3589	14020	5327	2039	2258	1657	2997	3.185e-09
Har_00194872	---NA---	1.57485	3.25	-0.00223422	2.64611	0.797972	-0.365837	-0.902849	0.661704	957	168	27702	373	2705	32884	38928	7638	3.20663e-09
Har_00169468	---NA---	0.676893	1.09804	0.921594	0.437303	1.09403	1.1046	1.49218	0.724842	3516	2945	13467	10414	1522	2008	1450	6831	3.20824e-09
Har_00018930	mitochondrial ribosomal	0.383233	1.08271	1.48342	0.962932	0.00501299	1.01478	1.44835	0.956847	5993	3008	2480	4221	13881	2417	1593	4363	3.21145e-09
Har_00047726	ribosome biogenesis protein tsr1	-0.55268	0.211243	0.795552	1.33583	0.26838	1.48684	1.81168	2.17058	33629	20949	14915	2187	8181	958	756	324	3.2196e-09
Har_00050189	nur77 downstream protein 2 variant 1	1.26177	1.47137	1.67404	1.71245	0.594686	0.682311	-0.026248	0.398969	1480	1795	2070	1181	4162	5018	28015	11649	3.23051e-09
Har_00046658	imp dehydrogenase gmp reductase:region:bacterial chemotaxis sensory transducer	0.219377	2.48065	2.16437	0.301382	-0.479542	2.03897	1.47193	-0.315867	8181	460	1401	12876	34368	399	1508	31666	3.24428e-09
Har_00043199	transmembrane emp24 domain-containing protein 7	1.54785	1.10423	0.652707	2.0216	0.799264	0.49003	0.238351	1.04574	992	2917	16612	796	2695	7481	15994	3620	3.25972e-09
Har_00119535	cytochrome c oxidase subunit ii	1.31834	2.00169	2.00833	1.53078	-0.252557	1.09574	0.495112	-0.212504	1379	854	1557	1588	26180	2045	10382	27789	3.2824e-09
Har_00118906	rna binding motif protein 34	-0.0217638	2.38406	2.29135	0.0556941	-0.27211	2.39762	1.5396	-0.259718	14099	517	1274	17953	27384	250	1320	29918	3.28959e-09
Har_00100934	mitochondria-associated granulocyte macrophage csf signaling molecule	0.802116	1.35182	1.35442	1.39833	0.238195	0.974958	0.653461	0.747883	2845	2100	3208	1964	8683	2662	7962	6559	3.31611e-09
Har_00121803	af255341_13-dehydroecdysone 3alpha-reductase	2.02197	1.16993	1.18959	1.0677	1.04931	1.03955	0.690034	-0.756461	559	2675	8193	3487	1657	2290	7445	37781	3.32767e-09
Har_00223534	---NA---	-0.0567174	-0.328317	0.313955	0.810841	0.272417	1.66466	2.13694	2.19022	15263	32871	21636	5544	8121	697	428	313	3.3304e-09
Har_00028211	juvenile hormone epoxide hydrolase	1.74161	1.08389	0.343485	0.373579	1.90618	1.42257	0.491975	0.137282	769	3002	21136	11535	449	1063	10434	16412	3.35724e-09
Har_00195246	---NA---	0.0480032	0.706244	1.41242	1.4194	0.00713444	0.816712	1.47752	1.47215	11520	6867	2780	1902	13799	3748	1489	1434	3.37116e-09
Har_00156294	---NA---	0.370331	0.998938	0.621413	1.45309	0.809665	1.11766	0.471815	1.51531	6142	3417	17028	1791	2642	1941	10745	1311	3.37439e-09
Har_00045863	cg2555-pa	0.0193825	1.01441	0.0951309	1.05622	0.589445	1.59646	0.866878	1.79713	12335	3338	25588	3567	4220	773	5353	705	3.37642e-09
Har_00065185	amp dependent coa ligase	0.154031	0.689141	0.773767	1.46211	0.66035	0.97548	1.05266	1.7911	9301	7436	15180	1764	3621	2655	3638	715	3.37998e-09
Har_00113399	cg9706 cg9706-pa	1.83268	1.66431	2.06755	2.22102	0.114761	-0.430597	0.29731	0.489893	698	1357	1495	621	10888	34020	14013	10153	3.38212e-09
Har_00104183	ribosomal rna processing 15 homolog	0.186801	0.93818	1.53186	1.04039	-0.143035	1.04006	1.65142	1.06299	8723	3753	2367	3676	19823	2289	1029	3492	3.38951e-09
Har_00013170	gfer protein	0.559025	0.973246	1.04574	0.602913	0.698195	1.22709	1.55131	0.903963	4330	3556	11831	7938	3348	1538	1282	4887	3.40461e-09
Har_00025759	glucose dehydrogenase	1.1038	-2.16476	5.64259	-2.97536	0.416477	-1.86274	5.56013	-0.919181	1811	43316	34	43685	6098	42716	40	39032	3.4582e-09
Har_00233701	---NA---	1.35972	2.16508	0.191052	0.675737	1.31753	2.20463	-1.59331	-0.100825	1305	694	23771	7011	1059	322	41694	22110	3.46278e-09
Har_00024110	---NA---	0.228932	1.54398	2.23088	1.45506	-0.495976	1.17626	1.20132	0.518827	8027	1612	1339	1784	34752	1724	2666	9700	3.49507e-09
Har_00061815	sodium-dependent phosphate transporter	0.6484	0.576287	0.516551	1.07418	0.93278	0.964025	1.19448	1.61381	3704	12781	18491	3438	2053	2720	2712	1057	3.51591e-09
Har_00004232		3.6625	0.453435	0.947176	1.0899	3.682	-0.258395	-0.00557566	0.130289	59	16134	13176	3338	84	30264	27368	16565	3.52142e-09
Har_00202571	---NA---	0.618418	1.08161	0.917673	1.10697	0.643562	1.16189	0.948616	1.12107	3923	3013	13510	3232	3752	1784	4552	3080	3.53483e-09
Har_00105358	orf2-encoded protein	0.224555	2.29178	0.0165601	0.694799	-0.0165601	3.28218	0.331727	1.08935	8095	587	27137	6790	14844	85	13233	3316	3.53788e-09
Har_00191738	---NA---	-0.299941	0.645171	0.366528	0.233298	1.1425	2.29514	1.30546	1.6997	22448	9803	20776	14235	1387	284	2132	891	3.5541e-09
Har_00087448	mitochondrial import receptor subunit tom40	0.360576	0.426375	1.25642	1.21576	0.84992	0.789072	1.23327	1.5241	6254	16719	5692	2658	2430	3969	2482	1287	3.55688e-09
Har_00067908	cuticle protein 4	0.181063	1.1155	0.130749	1.14557	0.415224	1.6107	0.684109	1.7774	8829	2885	24888	3009	6112	753	7537	739	3.56865e-09
Har_00018429	cytochrome b5	0.563381	0.762163	0.795789	1.20304	0.703373	0.942049	1.02989	1.49274	4296	5712	14910	2719	3319	2844	3824	1370	3.59028e-09
Har_00104189	rho rac-interacting citronpartial	0.818955	-0.095221	0.892294	1.15249	1.10909	0.552499	1.47677	1.61646	2766	28251	13784	2974	1479	6627	1492	1052	3.59654e-09
Har_00118353	cral trio domain-containing protein	0.333792	1.58732	0.74256	0.788437	0.504841	1.7375	0.884035	1.07256	6610	1515	15554	5759	5040	620	5167	3419	3.6139e-09
Har_00000646	cytochrome p450	0.589781	1.26546	1.7635	1.09847	0.0760307	0.772091	1.36583	0.581194	4131	2375	1932	3283	11730	4130	1883	8751	3.62549e-09
Har_00019570	ganglioside-induced differentiation-associated-protein 1	0.572167	2.30628	2.02436	0.977069	-0.831039	1.8279	0.977173	-0.526098	4243	581	1538	4111	39964	529	4307	35292	3.65546e-09
Har_00117557	isoleucyl trna synthetase	0.377314	1.15628	1.07631	1.12201	0.952113	1.34157	0.634965	0.973046	6060	2730	11314	3133	1983	1241	8222	4228	3.66127e-09
Har_00239021	---NA---	1.01039	1.37263	1.2159	1.472	0.673265	0.67498	0.530642	0.843163	2058	2039	7137	1741	3525	5104	9768	5481	3.66544e-09
Har_00022767	rna binding motif protein 34	0.0424247	2.31228	1.72301	0.368502	-0.786131	1.88023	2.11756	-0.723329	11648	576	1989	11612	39494	496	442	37455	3.66753e-09
Har_00053937	ribosomal l1 domain containing 1	0.405046	1.39029	1.89165	1.05654	-0.114184	1.00576	1.42101	0.539935	5736	1994	1733	3564	18413	2463	1676	9366	3.6703e-09
Har_00046348	pyrroline-5-carboxylate dehydrogenase	0.343281	0.958837	0.749114	0.757031	0.857247	1.41053	0.971992	1.31287	6481	3641	15482	6080	2400	1083	4348	2030	3.71905e-09
Har_00046331	loc398471 protein	-0.246935	0.9163	1.07629	1.53944	-0.056139	1.1112	1.3619	1.87839	20825	3886	11315	1563	16229	1977	1901	584	3.72056e-09
Har_00207943	---NA---	-0.183334	0.859499	1.54735	2.19809	-0.514976	0.379732	1.46948	1.70939	18997	4242	2328	637	35168	9201	1518	870	3.72705e-09
Har_00057872	#NAME?	0.771288	1.00594	0.492024	1.39085	0.636471	0.966093	0.543144	1.48612	2985	3370	18838	1984	3816	2706	9555	1390	3.7631e-09
Har_00067298	carbonyl reductase 1	0.629598	0.689589	1.21883	0.972051	0.830331	0.670951	1.46757	1.11255	3838	7413	7032	4142	2519	5154	1526	3141	3.76354e-09
Har_00004773	---NA---	-0.77144	2.32709	3.9239	2.55562	-0.284818	-0.278871	1.14804	0.442423	39859	561	196	418	28174	30842	2973	10927	3.77417e-09
Har_00135106	---NA---	1.58704	1.51129	0.357059	1.66021	0.636113	1.08085	-0.722398	0.993367	938	1686	20931	1288	3822	2101	37663	4042	3.80371e-09
Har_00022004	nuclear undecaprenyl pyrophosphate synthase 1 homolog	0.558316	1.37335	0.980026	0.585544	0.432986	1.61098	1.29256	0.816213	4335	2038	12776	8181	5900	752	2207	5773	3.80962e-09
Har_00067999	glucose-1-phosphatase inositol phosphatase	1.02282	1.33316	1.03108	1.10235	0.58975	1.0709	0.770808	0.871288	2023	2175	12074	3261	4212	2151	6429	5186	3.81922e-09
Har_00003966	chymotrypsin-like protease	-0.689624	0.796012	0.298826	0.95236	0.519486	1.52262	1.87724	1.64129	38421	4980	21899	4294	4895	891	665	1003	3.81989e-09
Har_00089940	phenylalanine hydroxylase	2.66452	1.22566	2.09978	1.9643	0.496088	-0.411124	-0.215474	0.366435	254	2497	1465	844	5143	33711	31598	12229	3.83428e-09
Har_00000202	cytochrome p450	0.526059	1.00351	0.110267	0.822429	1.44404	1.29139	0.512393	1.295	4585	3378	25276	5429	861	1358	10101	2099	3.84521e-09
Har_00025063	pol protein	0.59976	2.08962	1.30556	0.770649	-1.19757	1.93231	1.18005	0.292235	4062	764	3932	5946	42228	457	2785	13515	3.8463e-09
Har_00194933	---NA---	1.30451	2.40838	1.76978	1.35986	-0.274421	1.67902	-0.369067	-0.246418	1400	500	1920	2102	27518	680	33871	29435	3.84648e-09
Har_00115249	cg1443 cg1443-pa	0.179759	-0.144087	0.210501	0.966646	1.13208	1.00257	1.64157	1.89409	8859	29295	23451	4199	1418	2483	1051	558	3.85113e-09
Har_00121914	---NA---	2.4477	2.8484	2.59742	2.03475	-1.04223	0.0731828	-0.752929	-0.250828	337	276	1017	778	41537	15397	37882	29600	3.85167e-09
Har_00056111	prohibitin protein wph	0.572264	0.837109	1.32791	1.15044	0.347092	0.73283	1.13462	1.17867	4240	4466	3556	2986	7006	4506	3076	2706	3.85589e-09
Har_00178231	---NA---	0.285405	1.61026	1.12759	1.39743	0.00939655	1.34344	0.7948	1.23603	7198	1466	10257	1967	13695	1236	6141	2388	3.85689e-09
Har_00077467	adenylate cyclase	0.203642	0.990499	0.96951	0.924587	0.626867	1.25875	1.37224	1.13713	8449	3467	12912	4501	3892	1445	1861	2981	3.87636e-09
Har_00103101	elongation of very long chain fatty acids	5.13466	0.279569	0.829301	-0.595855	4.81143	-0.562322	-0.242338	-0.456217	8	19578	14504	36987	16	35935	32027	34354	3.87918e-09
Har_00013134	glycosylation related family member (gly-6)	1.28626	3.39053	3.44478	3.07431	-0.97111	-1.92577	-2.32626	-0.980249	1431	141	393	226	41090	42801	42835	39429	3.88488e-09
Har_00030469	alcohol dehydrogenase	1.70538	0.415934	0.777142	1.03555	2.14014	0.414766	0.926861	0.912609	807	16914	15137	3711	355	8626	4756	4790	3.90372e-09
Har_00184314	---NA---	2.51207	3.25766	3.12723	2.42019	-2.64599	-2.41549	-2.26219	-2.50059	312	164	607	494	43695	43292	42754	43318	3.92294e-09
Har_00024167	amp dependent coa ligase	0.20726	0.623211	0.561957	1.71198	0.56776	0.789642	0.975272	2.10242	8380	11040	17836	1183	4436	3966	4322	363	3.93228e-09
Har_00068574	poly e-rich protein	-0.38331	0.636327	4.44887	-0.144819	-0.139119	0.904257	4.59239	-0.0448673	25140	10275	84	27571	19624	3110	73	20535	3.99446e-09
Har_00011505	multiple inositol polyphosphate phosphatase	-0.874207	0.30156	-0.011395	1.38595	0.504702	1.45576	1.56979	2.4781	41079	19148	27990	1999	5042	1015	1235	197	3.99921e-09
Har_00186220	---NA---	-0.539168	2.09782	2.41886	2.90451	-0.0860782	-0.0799818	1.82505	-0.165959	33009	753	1169	265	17344	21868	735	25542	4.0013e-09
Har_00129817	---NA---	1.35765	1.23811	0.647102	1.40926	1.07156	-0.131144	1.0935	0.998174	1309	2455	16677	1937	1593	24759	3345	4011	4.00913e-09
Har_00088792	sco cytochrome oxidase deficient homolog 1	0.367931	0.98304	1.21046	1.25155	0.336002	0.832508	1.14297	1.37451	6167	3509	7356	2500	7163	3633	3010	1771	4.029e-09
Har_00028667	g patch domain containing 4	1.79117	2.88998	3.10104	2.41607	-0.442089	-0.297016	-0.00142574	-0.3524	733	261	627	498	33407	31321	27195	32546	4.03752e-09
Har_00217766	---NA---	1.46411	1.5938	1.77374	1.5587	0.466371	0.307173	0.455481	0.0500665	1119	1495	1914	1515	5507	10516	11007	17987	4.05913e-09
Har_00100298	glycine n-methyltransferase	0.695036	0.958759	0.979051	0.824175	0.926666	1.20003	0.834306	1.0824	3397	3642	12782	5415	2085	1641	5701	3357	4.09226e-09
Har_00023664	dead box atp-dependent rna helicase	-0.309616	0.196732	0.156326	0.367392	1.10749	1.58904	1.99466	1.82731	22724	21259	24427	11636	1486	782	539	658	4.13005e-09
Har_00106208	dna polymerase v	-0.143355	0.838041	1.31811	0.533657	0.286744	1.15963	2.10709	1.07692	17777	4455	3694	8893	7885	1797	453	3399	4.14251e-09
Har_00061252	flagelliform silk protein	4.31266	-1.11716	-0.51214	-0.542415	3.20271	-0.33315	1.74108	0.25326	20	40929	35759	36382	137	32204	860	14222	4.19407e-09
Har_00033798	glycine proline-rich protein	-0.0415215	-0.178637	0.440067	1.11905	0.304159	2.12204	1.30497	2.0923	14803	29982	19594	3152	7615	350	2135	370	4.21183e-09
Har_00098000	succinyl-coa synthetase beta chain	1.53776	1.81511	1.92415	1.61054	0.137473	0.411468	0.351626	0.0176287	1006	1117	1694	1396	10458	8690	12835	18697	4.2296e-09
Har_00031535	ribosomal rna processing 15 homolog	0.153915	1.06989	1.61596	1.20588	-0.199162	0.812437	1.6811	0.98683	9303	3068	2182	2708	22902	3774	971	4099	4.23416e-09
Har_00200796	---NA---	1.15478	1.45355	1.78301	2.06114	0.0004282	0.213066	0.956202	0.125354	1709	1843	1894	749	14096	12308	4498	16646	4.23599e-09
Har_00101520	isoform b	0.0794916	0.923528	1.34045	1.06	-0.0515814	0.989387	1.43169	1.38568	10778	3849	3379	3547	16063	2572	1642	1721	4.23643e-09
Har_00055076	nucleolar complex associated 2 homolog	-0.0865488	0.434695	1.42855	1.74249	0.0445356	0.474147	1.5838	1.861	16125	16563	2707	1131	12535	7728	1204	609	4.23875e-09
Har_00024607	short-chain dehydrogenase reductase sdr	0.930588	1.2259	1.05866	0.785175	0.87446	1.15628	0.906014	0.702522	2331	2494	11638	5790	2321	1816	4952	7113	4.24457e-09
Har_00208750	---NA---	0.562138	1.33375	1.11064	0.865894	0.096993	1.2518	1.30006	1.09533	4309	2173	10610	5008	11266	1472	2157	3271	4.24852e-09
Har_00042470	electron transport oxidoreductase	-0.031301	0.286723	-0.318585	0.541485	0.512606	1.86969	1.99193	1.91463	14443	19420	33344	8775	4951	500	544	527	4.25067e-09
Har_00175382	---NA---	-0.0639935	1.81052	1.49478	2.13235	-0.707384	0.911198	0.463528	1.43168	15489	1129	2452	681	38556	3051	10884	1560	4.25643e-09
Har_00134874	---NA---	3.57196	2.63857	2.44414	2.30868	-3.0271	-1.75615	-2.61408	-2.84415	70	377	1145	555	43761	42535	43114	43513	4.27388e-09
Har_00000397	cytochrome p450	0.842799	0.7599	0.679507	0.849351	1.15495	0.952344	1.02549	1.12094	2666	5751	16278	5170	1367	2789	3865	3081	4.2753e-09
Har_00198781	---NA---	1.53208	1.99313	2.38941	0.843137	-0.321637	0.658826	1.34046	-0.491192	1013	869	1190	5215	29672	5272	1993	34808	4.32666e-09
Har_00000150	cytochrome p450	0.371476	0.690482	0.74645	1.32635	0.904859	0.800283	1.02969	1.56345	6132	7375	15512	2217	2181	3875	3826	1180	4.33077e-09
Har_00037684	cg7272 cg7272-pa	0.572852	0.416406	0.385647	0.466695	1.48495	1.42689	1.59918	0.98288	4237	16907	20451	9936	809	1051	1161	4135	4.33634e-09
Har_00003620	reverse transcriptase	0.226662	1.16825	-0.569147	1.18526	0.871523	1.70474	0.321877	1.50469	8060	2681	36381	2798	2341	654	13423	1339	4.4175e-09
Har_00108174	cytochrome p450	0.875808	1.0191	0.496559	0.885465	1.16583	1.05363	0.612985	1.1144	2535	3316	18767	4849	1334	2225	8543	3127	4.42667e-09
Har_00113553	aminopeptidase n	2.63306	2.80903	1.81377	2.40963	-0.293621	-0.327681	0.000360489	-0.418194	267	298	1842	500	28582	32074	27100	33807	4.49182e-09
Har_00112972	wd repeat protein 46	-0.000686169	0.891794	1.37594	1.14975	0.000686646	0.877418	1.37322	1.45566	13196	4017	3035	2989	14077	3297	1858	1485	4.49411e-09
Har_00011838	phosphomevalonate kinase	0.663244	0.60026	1.67346	2.00718	-0.00722074	0.00722027	1.16058	1.56239	3600	11940	2071	806	14418	17388	2904	1184	4.51376e-09
Har_00121057	comm domain containing 8	1.96054	2.32426	2.25157	2.47455	-0.947165	0.741974	-1.11482	-1.26016	605	563	1314	467	40941	4412	40149	40919	4.52671e-09
Har_00033591	cytochrome csubunit	-0.0861435	0.835531	1.60132	1.40066	0.387569	1.10304	0.863801	1.15867	16111	4489	2210	1960	6457	2014	5386	2829	4.53026e-09
Har_00135693	---NA---	1.93313	2.01445	3.20146	3.77881	-0.937986	-0.864371	-0.725123	-0.946141	621	842	548	92	40868	38976	37692	39222	4.53049e-09
Har_00029132	rna helicase	0.739417	1.46472	1.99513	2.32301	-0.199582	-0.438774	0.670463	1.30212	3152	1815	1573	550	22933	34153	7719	2077	4.53581e-09
Har_00012886	amp dependent coa ligase	0.420363	0.885217	0.983199	1.15056	0.594529	1.03858	1.25579	1.10025	5573	4054	12721	2985	4164	2294	2367	3228	4.5697e-09
Har_00026736	isoform b	-0.0359383	0.895068	-0.129635	-0.0603032	1.4883	2.82099	1.61378	0.376712	14615	3999	30334	22228	805	146	1129	12041	4.59514e-09
Har_00113246	wd repeats and sof1 domain containing	0.437819	1.19115	1.31798	1.45482	-0.153638	0.976569	0.815158	1.28847	5403	2616	3696	1787	20354	2648	5915	2124	4.61338e-09
Har_00058109	ribosome biogenesis protein	-0.0628686	1.40948	1.10796	0.882388	0.0228157	1.71218	1.54531	1.0423	15449	1944	10667	4878	13197	645	1305	3648	4.62162e-09
Har_00096466	cg12935 cg12935-pa	0.656283	1.05566	1.45052	1.26656	0.0902967	0.577613	1.11622	1.01872	3654	3131	2599	2442	11410	6284	3194	3827	4.64443e-09
Har_00061090	lysosomal acid lipase	-1.07275	1.07583	2.54022	0.577505	0.565619	2.17844	-0.453518	1.60775	42397	3042	1066	8294	4460	334	34959	1073	4.65017e-09
Har_00178305	---NA---	2.38373	3.12808	3.07915	2.62703	-3.13415	-2.89719	-2.72877	-3.02302	363	198	648	382	43779	43553	43188	43593	4.66109e-09
Har_00222854	---NA---	0.606611	1.28732	1.14743	1.04092	0.452545	1.1652	1.16245	0.739016	4022	2315	9704	3667	5676	1763	2893	6668	4.66774e-09
Har_00003339	general odorant binding protein 1	0.0292926	2.25227	1.59678	0.40602	-0.0292931	2.08402	1.03219	0.135474	12014	622	2217	10946	15293	369	3800	16454	4.66967e-09
Har_00047197	cg3817 cg3817-pa	0.208619	0.908521	1.47116	1.01219	-0.187205	1.0519	1.60705	1.05519	8352	3928	2518	3855	22151	2233	1144	3553	4.6726e-09
Har_00055522	chemosensory protein 3	0.29554	0.959999	0.761183	0.715162	0.749397	1.26575	1.37557	1.11499	7074	3633	15339	6567	3021	1428	1843	3125	4.69421e-09
Har_00130629	---NA---	-0.864256	0.224813	7.56043	-0.483103	-0.456413	-0.328505	7.74299	-0.516136	40972	20669	8	35673	33782	32100	7	35137	4.70438e-09
Har_00198526	---NA---	3.59263	2.47879	2.38348	2.42731	-2.54409	-2.2683	-2.16934	-2.45923	69	463	1194	486	43676	43181	42631	43284	4.70839e-09
Har_00021838	---NA---	-0.32253	0.454905	0.0136471	0.359671	0.877389	1.79711	2.10821	1.67194	23154	16104	27207	11787	2302	556	451	943	4.75035e-09
Har_00104633	sugar transporter	0.933563	2.05282	0.920973	1.42937	0.571853	1.34991	-0.223234	0.617993	2311	805	13476	1866	4400	1215	31727	8215	4.75716e-09
Har_00039320	nuclear import 7 homolog	-0.146307	0.642324	1.02123	1.37741	0.0386028	0.998419	1.95087	1.74647	17874	9945	12196	2034	12714	2503	581	804	4.78392e-09
Har_00070662	glycoside hydrolases	0.123154	-0.000110626	1.07214	0.926357	0.717045	0.691734	2.12519	1.78488	9873	25791	11385	4484	3243	4913	437	725	4.78897e-09
Har_00041681	set and mynd domain-containing	0.0628395	0.244544	-1.4654	1.03321	0.833344	1.46553	1.85114	1.60519	11137	20262	41551	3725	2506	997	698	1079	4.7965e-09
Har_00157271	---NA---	1.15779	1.30786	1.25083	1.50737	1.07804	0.660748	-0.0101924	0.651921	1704	2258	5879	1652	1568	5254	27530	7762	4.80105e-09
Har_00218141	---NA---	0.625945	1.78844	1.13353	0.895777	0.994381	1.25236	0.628619	0.285849	3859	1163	10137	4748	1830	1470	8308	13638	4.80511e-09
Har_00053648	heat repeat containing 3	0.445551	1.40987	1.09854	2.04359	-0.26527	0.914781	0.788411	1.45124	5337	1941	10879	769	26968	3020	6229	1499	4.8098e-09
Har_00031430	isoform cra_a	0.623953	0.711148	0.522902	0.900163	0.933501	0.982856	1.17448	1.3328	3876	6758	18401	4709	2049	2608	2819	1937	4.83348e-09
Har_00050643	retrotransposonty1-copia subclass	0.855591	2.99645	2.37623	0.722052	-0.792404	1.70613	0.346476	-1.903	2610	232	1199	6472	39568	653	12954	42612	4.89094e-09
Har_00125108	---NA---	0.662456	1.5079	1.914	1.55924	0.048708	0.588598	0.875637	0.465719	3604	1697	1706	1514	12444	6148	5258	10547	4.89134e-09
Har_00047159	glycine n-methyltransferase	0.682896	0.735249	0.657296	0.852684	1.03089	1.0219	1.15845	1.12075	3485	6204	16568	5132	1710	2388	2918	3082	4.92712e-09
Har_00108354	mitochondrial ribosomal	0.460805	0.933621	1.35464	1.55753	-0.357859	0.863642	1.02685	1.37931	5190	3787	3206	1519	30919	3390	3849	1749	4.92902e-09
Har_00096161	zinccchc domain containing 4	-0.940809	1.03572	0.0895171	1.84155	-1.41059	1.57184	1.14424	2.48671	41640	3242	25691	994	42818	811	3002	192	5.03574e-09
Har_00166419	---NA---	0.948118	1.16858	1.42147	0.889975	0.186161	0.951712	1.25216	0.283579	2259	2679	2745	4798	9551	2790	2380	13673	5.04427e-09
Har_00044338	gtp-binding protein-invertebrate	0.102938	0.834794	1.14705	1.34592	0.199403	0.696096	1.54373	1.55281	10284	4501	9721	2149	9324	4873	1310	1202	5.04901e-09
Har_00071489	zinc-binding alcohol dehydrogenase family protein	0.84109	0.823293	1.25463	1.23642	0.602136	0.715415	0.795686	1.10054	2678	4615	5753	2572	4104	4674	6126	3226	5.05939e-09
Har_00048575	peptidyl-trna hydrolase 2	0.813059	1.20989	1.32078	1.03682	0.0527616	1.03179	1.0407	0.721649	2788	2551	3648	3707	12329	2329	3716	6867	5.14321e-09
Har_00050355	nin one binding protein	1.21922	1.73363	1.81495	2.29465	0.0897923	0.754289	-0.28971	-0.0897923	1572	1245	1839	567	11421	4298	32748	21690	5.19296e-09
Har_00169077	---NA---	0.681375	0.772041	1.34405	1.40491	0.260866	0.62534	1.27186	0.86178	3493	5478	3342	1944	8312	5701	2295	5271	5.20079e-09
Har_00021794	---NA---	0.70305	1.46807	1.0308	1.09788	0.221326	1.42303	0.978151	0.689392	3341	1808	12077	3284	8964	1062	4297	7286	5.21112e-09
Har_00185789	---NA---	0.465776	2.31918	-2.17862	1.04554	1.26357	1.9259	-3.18571	0.722068	5137	568	42844	3641	1147	461	43396	6863	5.2313e-09
Har_00195723	---NA---	1.51506	3.30695	1.53228	3.16951	-0.335262	-0.342787	-0.0781174	-0.411284	1035	151	2364	203	30146	32419	29140	33681	5.25023e-09
Har_00070727	cg6459	-0.663048	0.932497	1.73339	1.70885	-0.612661	0.908367	1.36621	1.64302	37786	3797	1975	1189	37105	3072	1881	998	5.26147e-09
Har_00121238	carbohydrate (n-acetylglucosamine 6-o) sulfotransferase 5	-0.517456	1.23039	2.30327	3.60922	-0.058044	-0.0433097	1.78361	-0.13667	31997	2476	1266	118	16302	19757	798	23929	5.31225e-09
Har_00166699	---NA---	2.99817	3.49431	2.66841	1.7289	-2.37939	-2.23824	-2.09676	-2.35399	152	127	954	1152	43617	43141	42547	43192	5.35402e-09
Har_00000832	cytochrome p450 monooxygenase	2.23527	-0.328144	-0.235112	0.458763	2.7965	0.400255	0.919101	1.38669	447	32868	32047	10074	210	8858	4841	1718	5.35546e-09
Har_00162163	---NA---	-0.87057	2.59412	3.53877	4.03378	-0.425188	-0.385736	0.839153	-0.483144	41036	397	329	64	32951	33241	5648	34688	5.37231e-09
Har_00028387	alkyldihydroxyacetonephosphate synthase	0.301194	0.518918	0.421446	0.988927	0.920396	1.28317	1.22352	1.54253	6999	14533	19891	4025	2112	1379	2540	1226	5.39026e-09
Har_00033318	ribosome biogenesis protein tsr1	-0.146666	0.677599	1.18566	1.17658	-0.0110149	1.15989	1.5982	1.79663	17886	8063	8356	2855	14589	1793	1164	707	5.40513e-09
Har_00171134	---NA---	0.61511	0.681717	1.14931	0.893579	0.71027	0.824457	1.50417	1.12272	3948	7838	9637	4766	3276	3690	1414	3066	5.43605e-09
Har_00129679	---NA---	-0.699847	5.32829	1.01406	-0.231627	-0.278916	1.03664	0.227859	1.81304	38624	7	12308	30970	27785	2308	16479	686	5.45254e-09
Har_00018547	srr1-like protein	0.451408	1.20135	1.17715	1.20943	0.00944662	1.12083	1.10281	1.17576	5279	2575	8648	2693	13692	1926	3292	2723	5.46166e-09
Har_00229443	---NA---	2.39428	2.69695	1.09916	3.3446	-0.138105	-0.167057	0.155961	-0.258234	361	348	10865	167	19566	26658	21168	29862	5.48497e-09
Har_00006202	leucine-rich transmembrane protein	0.462327	1.01993	1.22721	1.15005	0.269429	1.09876	0.924816	1.16511	5168	3311	6669	2987	8165	2032	4781	2780	5.48573e-09
Har_00142259	---NA---	-0.116869	0.280553	2.32735	0.653957	-0.409618	1.20156	2.80563	1.28276	17004	19556	1245	7256	32475	1625	221	2147	5.48957e-09
Har_00087042	cg15449 cg15449-pa	0.828445	1.13832	1.04776	1.1998	0.688695	0.921468	0.781775	0.916833	2734	2802	11805	2739	3427	2979	6297	4737	5.50503e-09
Har_00210099	---NA---	-0.0944767	-3.03921	7.35229	-3.77889	-1.16273	-3.80042	7.98449	-2.98963	16361	43718	10	43805	42091	43764	3	43574	5.50633e-09
Har_00023285	nuclear import 7 homolog	0.0564671	0.870941	1.60299	1.65038	-0.32374	0.649033	1.2647	1.45087	11304	4144	2207	1309	29744	5402	2324	1501	5.53577e-09
Har_00139221	---NA---	0.177226	0.976554	1.48028	1.59479	-0.537343	0.817685	1.22545	1.31509	8898	3541	2487	1426	35634	3742	2523	2021	5.54471e-09
Har_00194004	---NA---	2.30523	2.19493	2.70829	2.58075	-0.093225	-0.555926	-0.0648298	-1.03289	413	677	921	407	17628	35865	28839	39763	5.54548e-09
Har_00211741	---NA---	0.786438	1.11552	0.0203834	0.341894	1.22899	1.56873	0.483476	1.18598	2910	2884	27041	12091	1212	818	10560	2665	5.58732e-09
Har_00201190	---NA---	2.32334	1.91923	2.25754	2.12875	0.0622616	0.0286498	-0.147548	-0.52779	405	975	1310	687	12074	16630	30430	35309	5.59541e-09
Har_00238960	---NA---	-0.129158	1.00504	1.67201	1.27799	-0.437807	0.799046	1.8954	1.11081	17363	3374	2074	2396	33272	3887	647	3158	5.61421e-09
Har_00026375	chemosensory protein 3	0.355759	0.99415	0.78742	0.867817	1.20244	1.05831	0.941132	1.03605	6319	3445	15014	4990	1263	2203	4625	3688	5.64896e-09
Har_00013365	sodium-dependent phosphate transporter	-0.426616	0.885559	1.04364	0.990509	0.275277	1.72304	1.70881	1.10888	27073	4052	11867	4012	8076	632	918	3173	5.66692e-09
Har_00029117	alpha-glucosidase	0.604662	-0.0687046	0.067029	0.448675	1.47363	1.08763	1.47712	1.62846	4031	27662	26129	10231	822	2071	1490	1028	5.6726e-09
Har_00045764	tpa:cuticle protein	-0.261441	0.940604	-0.774943	0.374289	0.777848	1.853	1.38592	1.72168	21256	3738	38180	11508	2821	514	1811	854	5.71363e-09
Har_00060804	asparagine synthetase	0.117599	0.846043	0.964265	0.869577	0.399134	1.39142	1.47555	1.18812	9980	4365	12984	4971	6298	1118	1495	2655	5.73496e-09
Har_00111093	monocarboxylate transporter	-0.14998	-0.295958	0.584326	0.14998	1.50663	1.28552	2.29948	1.51658	17980	32300	17518	15956	784	1373	346	1306	5.76262e-09
Har_00055712		0.670953	0.807242	1.38085	1.14308	0.271993	0.606219	1.32417	0.873719	3551	4798	2998	3022	8128	5934	2055	5162	5.76383e-09
Har_00009474	phytanoyl-dioxygenase family protein	0.116146	0.227284	1.13255	0.770954	0.881919	0.882662	2.10453	1.35066	10017	20615	10158	5945	2274	3255	457	1876	5.77544e-09
Har_00114467	esterase	1.67314	1.25821	1.43789	1.27929	1.37784	-0.0591855	0.308218	-0.117974	841	2394	2654	2393	963	20666	13719	22814	5.81278e-09
Har_00039452	endocuticle structural glycoproteinbd-1	0.219523	-0.119356	0.706072	0.707129	1.04426	0.650439	1.8161	1.95216	8177	28781	15960	6656	1668	5385	750	474	5.82614e-09
Har_00073713	c-typegalactose-binding (agap010196-pa)	0.0106983	0.556846	1.07658	1.27756	0.745493	1.06051	1.62736	1.23625	12656	13381	11309	2398	3045	2185	1096	2386	5.83165e-09
Har_00000049	cytochrome p450	0.28726	1.95543	0.745976	1.14379	0.11532	1.98349	0.4958	0.863197	7171	925	15522	3018	10877	434	10372	5258	5.83826e-09
Har_00091873	elegans proteinconfirmed by transcript evidence	0.282206	-0.549197	-0.0306807	1.0405	1.07531	0.718764	1.66591	2.05498	7237	36217	28460	3674	1577	4645	1002	398	5.84288e-09
Har_00051901	endoplasmic reticulum protein	0.948144	1.07758	1.32591	0.365572	0.766624	0.937705	1.215	0.317499	2258	3033	3588	11672	2891	2870	2581	13054	5.85152e-09
Har_00171069	---NA---	0.293183	0.769138	0.572824	1.02214	-0.547078	1.30175	1.77272	1.75376	7104	5552	17664	3791	35852	1333	811	787	5.8796e-09
Har_00057918	isoform a	0.776263	1.03072	1.21891	1.33135	-0.0315371	0.714757	1.29362	1.07752	2961	3266	7029	2203	15381	4681	2202	3394	5.88069e-09
Har_00021579	malate dehydrogenase	0.268155	0.395808	0.315248	0.641213	1.22707	1.23117	1.43921	1.51657	7439	17336	21616	7416	1214	1518	1621	1307	5.89075e-09
Har_00187614	---NA---	1.85628	1.47403	-0.471483	0.551951	2.21497	1.52565	-1.47084	0.0596914	683	1786	35307	8642	334	883	41400	17814	5.90826e-09
Har_00234954	---NA---	0.787591	1.06396	1.18305	1.22792	0.526389	0.739171	0.938821	0.983567	2906	3094	8430	2612	4827	4439	4642	4126	5.92962e-09
Har_00049600	sorbitol dehydrogenase	0.142302	-0.297943	0.384995	0.757467	1.76754	0.534122	1.6672	1.88113	9531	32354	20466	6075	533	6871	1000	579	5.93314e-09
Har_00083476	carboxylesterase	0.171712	-0.00861669	6.74994	-0.850305	-0.84363	-0.884282	7.522	-0.96093	8997	26072	16	39240	40096	39125	9	39306	5.96474e-09
Har_00003510	cytochrome oxidase subunit i	1.59544	1.88933	2.06124	1.87243	0.0141573	0.746934	-0.398447	-0.258985	933	1017	1499	950	13516	4371	34265	29888	5.96647e-09
Har_00086625	isoform b	-0.640682	1.93376	4.49767	4.02874	-0.189357	-0.167624	0.0554574	-0.26221	37197	957	79	65	22289	26686	25248	30016	6.0135e-09
Har_00056760	guanine deaminase	0.619191	1.34473	1.20208	0.773293	0.428423	1.48606	0.777779	0.792667	3912	2120	7694	5922	5947	960	6341	6035	6.02522e-09
Har_00038602	glycine n-methyltransferase	0.539377	0.910734	0.653066	0.873968	0.689001	0.967001	1.27104	1.17902	4476	3915	16609	4934	3425	2703	2302	2705	6.04167e-09
Har_00017118	n-acetyl galactosaminyl transferase 6	0.126047	0.0523906	0.537164	1.03537	1.53859	0.534122	1.38645	1.89525	9824	24368	18211	3713	740	6872	1809	556	6.04239e-09
Har_00235422	---NA---	-0.990245	-0.0775471	0.496191	1.1471	1.59219	0.951078	1.58817	1.89659	41994	27847	18773	3002	681	2796	1197	554	6.07312e-09
Har_00040996	cg9246 cg9246-pa	-0.173672	0.468018	1.33805	1.66915	0.0896015	0.664791	1.43341	1.8212	18666	15793	3410	1267	11427	5218	1638	672	6.1007e-09
Har_00058776	calponin transgelin	2.07045	2.48075	2.14639	2.01282	-0.155715	0.332725	-0.556421	-1.18192	530	459	1420	804	20467	10044	36135	40575	6.10933e-09
Har_00045540	ptpla domain protein	-0.258571	-0.00410652	0.169718	6.16592	0.166979	0.385942	0.625298	0.973757	21185	25933	24177	2	9878	9090	8346	4220	6.13127e-09
Har_00099404	cellular repressor of e1a-stimulated genes	0.624779	0.852468	0.544004	0.623737	1.03168	1.23403	1.10151	0.968662	3870	4302	18126	7654	1708	1514	3301	4261	6.13135e-09
Har_00121839	---NA---	-0.108164	1.06136	1.19369	0.885513	0.134063	1.2373	1.66877	1.19361	16746	3108	8036	4848	10521	1507	997	2622	6.13347e-09
Har_00048944	transmembrane protein 120a	2.37447	1.26507	1.24056	1.37693	1.23922	0.0333624	0.455002	-0.533164	369	2376	6203	2036	1189	16450	11018	35379	6.16115e-09
Har_00123527	---NA---	1.74237	3.62077	3.23467	2.19974	-1.54623	-1.33899	-1.17596	-1.43783	768	109	530	635	43010	41552	40405	41507	6.16266e-09
Har_00184375	---NA---	0.939831	1.33446	2.0667	0.715008	-0.0965614	0.662046	1.66869	0.0163383	2289	2167	1496	6569	17765	5237	998	18729	6.18645e-09
Har_00004236	acyl- delta-9 desaturase	2.44134	0.490458	1.0358	-0.0649331	2.27967	-0.355016	3.13522	-0.386966	340	15252	12003	22434	315	32699	178	33253	6.21314e-09
Har_00021417	retinol dehydrogenase 11	0.0791607	0.913456	2.60765	1.46795	-0.600552	0.29019	1.74895	1.07594	10784	3899	1009	1747	36899	10853	844	3406	6.22705e-09
Har_00023956	succinate dehydrogenase	-0.181279	0.293363	0.201485	0.615743	0.406854	0.775373	1.05625	7.8272	18914	19301	23594	7765	6206	4089	3612	14	6.2636e-09
Har_00145617	---NA---	0.80008	1.06353	1.0247	1.45343	0.612706	0.873378	0.448968	1.13152	2852	3096	12162	1789	4007	3328	11127	3016	6.27468e-09
Har_00233472	---NA---	-0.0119562	0.774186	1.38103	1.3704	-0.11226	0.766318	1.43446	1.45511	13731	5446	2995	2061	18336	4184	1635	1486	6.27915e-09
Har_00234342	---NA---	0.346545	1.33234	1.01296	1.51516	-0.0307422	1.11933	0.749133	1.43525	6450	2178	12317	1628	15350	1932	6688	1553	6.33248e-09
Har_00002241	single domain major allergen protein	0.350847	0.874187	0.519239	0.475847	1.03434	1.57267	1.13254	0.964346	6386	4122	18446	9798	1702	808	3085	4301	6.33557e-09
Har_00050052	atp-dependent rna helicase dbp9	0.132649	0.185513	1.16616	1.7791	0.565218	0.655795	1.33307	1.69751	9713	21469	9060	1076	4466	5309	2021	896	6.36979e-09
Har_00101482	arp2 3 complex 21 kd subunit	0.61323	1.83935	0.567042	1.50671	0.0932751	1.59091	-0.362783	1.24863	3964	1084	17769	1653	11335	777	33787	2325	6.37276e-09
Har_00054089	nuclear import 7 homolog	0.0218411	0.779823	1.36395	1.52991	-0.231504	0.668768	1.39994	1.55823	12235	5287	3130	1592	24932	5182	1765	1194	6.40498e-09
Har_00238481	---NA---	0.446436	0.96977	0.778516	0.753719	0.951206	1.11959	0.838856	1.25123	5326	3574	15123	6121	1986	1931	5653	2312	6.44552e-09
Har_00114946	cytochrome p450	0.770664	1.07027	0.0206585	0.985664	1.12996	1.44737	-0.206871	1.33796	2989	3067	27033	4051	1424	1027	31438	1918	6.46091e-09
Har_00117511	dead (asp-glu-ala-asp) box polypeptide 54	-0.440805	-0.0138202	1.25823	1.05932	1.20893	0.762945	1.4245	1.79964	27665	26253	5630	3551	1244	4208	1663	701	6.46678e-09
Har_00077217	exosome complex exonuclease rrp40	0.341207	1.58433	0.669851	2.03764	-0.0202775	1.27329	-0.510765	1.67397	6506	1526	16404	773	14979	1410	35636	938	6.48642e-09
Har_00115677	u3 small nucleolar ribonucleoprotein protein imp4	-0.163883	0.988573	1.39131	1.7873	-0.356527	0.77194	1.12079	1.58293	18376	3476	2904	1060	30871	4134	3160	1127	6.52197e-09
Har_00090225	metalloprotease m41 ftsh	0.673059	1.02002	1.19738	1.16146	0.328899	0.786299	1.24127	0.922029	3541	3310	7886	2925	7271	3999	2439	4688	6.55986e-09
Har_00113148	cg8420-pa isoform 2	0.387924	1.35334	1.1243	1.21902	0.456005	1.13243	0.576444	1.16994	5929	2095	10336	2644	5625	1888	9070	2756	6.57664e-09
Har_00105748	leucine rich repeat containing 47	0.382124	1.03219	0.581543	0.605396	1.00669	1.35009	1.02137	1.00344	6008	3260	17558	7896	1785	1214	3895	3962	6.62708e-09
Har_00053321	hrp20_dromeame: full=protein hrpap20 homolog	1.062	1.06894	1.82576	1.22054	0.787737	0.283863	0.606403	0.361424	1917	3071	1815	2636	2770	10962	8639	12292	6.62816e-09
Har_00136541	---NA---	2.1415	1.78696	2.1715	1.85653	0.625535	-0.182752	-0.171144	-0.55597	490	1167	1393	969	3904	27431	30835	35667	6.63464e-09
Har_00088975	ribosomal l1 domain containing 1	-0.0123358	1.3394	1.73232	0.894179	-0.235293	1.09602	1.7407	0.68047	13750	2146	1978	4762	25160	2044	861	7406	6.65181e-09
Har_00033819	nuclear import 7 homolog	-0.0991058	0.727705	1.29121	1.578	-0.183107	0.721918	1.49841	1.68499	16490	6373	4430	1473	21937	4619	1433	917	6.66385e-09
Har_00172388	---NA---	1.17739	1.0291	0.0101247	1.03339	1.75454	0.540064	0.950697	0.498699	1658	3273	27303	3721	540	6787	4535	10011	6.69484e-09
Har_00039491	prefoldin subunit 1	0.649261	1.03388	1.39436	1.69933	-1.18658	0.828975	1.23327	0.813528	3691	3250	2890	1207	42187	3660	2481	5804	6.78984e-09
Har_00132254	---NA---	1.8048	3.25446	3.38734	2.37039	-2.62327	-2.39731	-2.23758	-2.47177	725	165	428	521	43691	43281	42729	43297	6.81062e-09
Har_00058114	ribosome biogenesis protein	-0.0982585	1.15014	1.35398	0.722574	-0.0374022	1.48712	1.50143	0.922411	16462	2757	3214	6467	15588	957	1423	4682	6.84258e-09
Har_00093579	ribosomal l1 domain containing 1	-0.000187397	1.00341	1.30095	0.665839	0.0908999	1.36502	1.63216	0.89074	13170	3379	4076	7119	11395	1179	1078	5019	6.85022e-09
Har_00140075	---NA---	0.192395	0.747639	0.986624	2.31149	0.012032	1.00815	0.496063	1.76872	8635	5963	12661	552	13594	2452	10367	757	6.87012e-09
Har_00011674	phosphoenolpyruvate synthase	0.415504	0.837419	0.520309	0.753644	0.59944	1.29873	1.24782	1.21464	5624	4463	18430	6122	4128	1340	2401	2505	6.8762e-09
Har_00018096	acetyl-coamitochondrial (acetoacetyl-coa thiolase)	0.618473	1.01861	0.896262	1.17507	0.642145	1.01052	0.597163	1.25505	3921	3320	13738	2861	3762	2442	8777	2286	6.88298e-09
Har_00188733	---NA---	0.822194	1.58331	1.34797	0.991586	0.439576	1.00079	0.562583	0.334811	2756	1528	3287	3998	5817	2489	9276	12775	6.92953e-09
Har_00217305	unknown [Picea sitchensis]	0.386034	1.3665	0.708543	0.853224	0.493248	1.53623	1.04238	0.819412	5951	2051	15936	5127	5184	869	3709	5736	6.97529e-09
Har_00055430	methionine-r-sulfoxide reductase	0.668207	1.03579	1.13549	1.13482	0.563084	0.919727	0.838149	1.05722	3566	3241	10089	3071	4493	2988	5664	3534	7.02277e-09
Har_00223897	---NA---	0.44174	1.0322	0.970278	1.31847	0.189872	1.18891	1.03522	1.10426	5369	3259	12905	2241	9486	1676	3771	3201	7.08746e-09
Har_00049030	peter pan	-0.0914679	-0.0561209	0.923297	1.12478	0.367918	0.915109	1.92756	2.01045	16275	27390	13447	3114	6713	3018	606	431	7.20869e-09
Har_00119753	cg14661 cg14661-pa	-0.490307	1.37429	4.60723	3.04358	-0.0137842	-0.00137091	0.231878	-0.0983508	30650	2034	72	234	14722	17844	16291	22001	7.21759e-09
Har_00061612	nop16 nucleolar protein homolog	0.0322113	1.13618	1.58275	1.36495	-0.19384	0.783327	1.22697	1.16845	11935	2810	2245	2086	22557	4021	2515	2762	7.22187e-09
Har_00094575	orf	2.87075	-1.44066	1.54399	0.0369864	3.33682	-2.02195	0.743682	0.597301	188	42201	2338	18409	117	42929	6767	8535	7.22945e-09
Har_00158485	---NA---	1.38828	3.09802	3.43859	2.84915	-1.97734	-1.57848	-2.96872	-1.81377	1251	206	397	288	43432	42207	43303	42438	7.24416e-09
Har_00069005	glutathione s-transferase 12	-0.284477	0.511301	0.761868	0.915581	4.07035	0.429344	1.23989	1.01541	21993	14714	15331	4585	55	8391	2449	3861	7.24442e-09
Har_00122161	---NA---	1.77838	2.61049	3.53444	2.55631	-1.15349	-0.960367	-0.786888	-1.00117	742	386	330	417	42052	39676	38166	39583	7.25027e-09
Har_00113338	---NA---	0.538658	1.66579	1.09419	1.55041	0.00622749	1.15815	0.437661	1.06821	4483	1353	10965	1535	13831	1805	11300	3453	7.25776e-09
Har_00112404	enoyl coenzyme a hydratase short chain 1 mitochondrial variant 1	0.0101719	0.765396	0.932628	1.10524	0.314043	1.09844	1.35129	1.60308	12678	5652	13336	3247	7488	2033	1945	1083	7.26148e-09
Har_00112522	prefoldin subunit 4	1.24345	1.85291	1.91466	1.9279	-0.0268002	0.221329	0.481289	-0.0526805	1524	1073	1703	883	15219	12149	10602	20727	7.29162e-09
Har_00185960	---NA---	1.9714	1.51456	2.54172	2.39926	-0.352704	0.702506	-0.370303	-0.70166	594	1678	1063	506	30750	4812	33893	37232	7.30588e-09
Har_00120229	---NA---	-0.07002	1.04613	0.527778	0.339428	-0.0914335	1.71642	1.9046	1.52991	15670	3191	18330	12136	17553	638	642	1270	7.41238e-09
Har_00095742	molybdenum cofactor synthesisisoform cra_a	1.07103	2.72	0.768664	0.499373	0.434054	2.05565	0.230942	-0.238244	1894	342	15242	9415	5885	391	16342	29073	7.41652e-09
Har_00042667	cytochrome p450	0.35677	0.451498	0.617147	1.27388	1.1081	0.774925	0.806625	1.82517	6306	16186	17085	2411	1484	4095	6006	664	7.43636e-09
Har_00064042	alcohol dehydrogenase	1.39172	0.331351	0.679772	0.76925	1.6864	0.592229	1.01798	1.10537	1246	18558	16271	5964	594	6102	3930	3193	7.44843e-09
Har_00007348	venom acid phosphatase	0.0386598	-0.446493	0.182175	0.770168	0.892227	1.66	0.949851	2.33182	11748	34755	23944	5956	2236	702	4544	246	7.45638e-09
Har_00058532	zinccchc domain containing 4	-0.303697	0.603348	0.847623	1.81836	-0.534434	1.27104	1.66991	1.91538	22562	11830	14291	1019	35576	1413	996	526	7.47062e-09
Har_00028818	sorbitol dehydrogenase	0.23358	0.0139351	0.546024	0.87896	1.46685	0.847149	1.35546	1.634	7953	25299	18096	4897	833	3520	1932	1018	7.50417e-09
Har_00125935	---NA---	0.710448	0.929749	1.02566	0.930592	0.85751	0.907214	0.980036	0.911316	3290	3810	12153	4452	2399	3087	4278	4803	7.5317e-09
Har_00070940	h aca ribonucleoprotein complex subunit 4	0.235218	0.613462	1.03613	1.15788	0.326645	0.785347	1.4678	1.78826	7930	11446	11995	2945	7307	4009	1525	722	7.54759e-09
Har_00033823	nuclear import 7 homolog	-0.204511	0.686206	1.28928	1.57394	-0.356761	0.911401	1.57432	1.69279	19621	7574	4510	1485	30881	3048	1225	904	7.57136e-09
Har_00036510	zinccchc domain containing 4	-0.382153	0.625749	1.28589	1.5185	-0.228332	1.16308	1.38586	1.84458	25102	10898	4652	1616	24732	1774	1812	635	7.57695e-09
Har_00101730	cg12935 cg12935-pa	0.306108	0.918365	1.35701	1.20549	0.0216866	0.738903	1.19839	1.15434	6931	3878	3188	2713	13249	4442	2684	2851	7.64058e-09
Har_00117648	---NA---	0.216739	1.03869	1.17629	1.66161	0.139497	0.967436	0.731392	1.36569	8218	3224	8688	1285	10416	2698	6927	1819	7.64396e-09
Har_00102618	mitochondrial ribosomal	0.608937	0.403887	0.667778	1.22518	1.60233	0.682385	1.20744	1.00111	3999	17181	16434	2620	673	5017	2630	3988	7.64589e-09
Har_00007277	isoform b	1.43643	3.26497	3.19178	2.83748	-1.95249	-2.2208	-1.63548	-2.38331	1182	159	557	296	43420	43123	41795	43219	7.64844e-09
Har_00208864	---NA---	0.805334	1.88805	1.53715	0.531197	0.0579872	1.33218	0.724429	0.147341	2829	1020	2350	8932	12203	1258	7013	16214	7.71621e-09
Har_00122495	---NA---	0.869536	1.29715	0.677693	0.785385	0.718975	1.46313	0.772024	0.546185	2552	2293	16305	5788	3233	1002	6413	9272	7.76346e-09
Har_00019637	---NA---	-1.16039	3.04283	3.21994	3.56513	-0.710517	-0.679167	1.13167	-0.777231	42723	220	538	125	38588	37301	3096	37968	7.80515e-09
Har_00049940	serine protease htra2	0.247719	1.45011	0.885374	0.916101	0.539859	1.05985	0.990325	1.17117	7724	1855	13858	4580	4709	2192	4176	2749	7.86448e-09
Har_00099271	choline ethanolamine kinase	0.84859	0.988691	1.20165	1.00349	0.280943	0.894031	1.13807	0.890388	2641	3474	7717	3921	7984	3181	3052	5023	7.8884e-09
Har_00027281	single domain major allergen protein	0.273247	0.693527	0.382467	0.364038	1.24256	1.43506	1.36213	1.04656	7364	7246	20517	11702	1183	1041	1898	3614	7.89804e-09
Har_00083529	bacteriophage t7 lysozyme-like protein 1 (btl-lp1)	1.36164	2.5439	1.94926	1.8492	-0.440922	0.933441	-1.02648	-0.296976	1299	429	1648	984	33378	2905	39674	31180	7.9108e-09
Har_00063127	udp-glucose pyrophosphatase	0.536362	0.221133	0.786401	0.963259	1.66321	0.517199	0.874585	1.74347	4500	20738	15027	4218	610	7104	5275	809	7.98317e-09
Har_00069600	gtp-binding protein	-0.156377	0.846786	1.46172	1.26523	-1.40401	0.937958	1.13025	1.88099	18150	4356	2564	2448	42806	2868	3102	580	7.99946e-09
Har_00062364	transmembrane protein 70	0.5306	1.13063	1.28203	1.25066	0.142191	0.80316	0.929378	1.02902	4546	2839	4799	2504	10348	3856	4729	3747	8.00276e-09
Har_00014625	larval visceral protein h	0.518734	0.0272007	1.37176	0.957689	0.81411	0.259827	1.63193	1.26179	4640	24936	3066	4257	2615	11411	1080	2265	8.04491e-09
Har_00093578	ribosomal l1 domain containing 1	0.00993443	1.21329	1.58249	0.721101	-0.189719	1.28498	1.61829	0.72333	12695	2545	2246	6489	22311	1375	1115	6845	8.04621e-09
Har_00000861	cytochrome p450	0.349652	0.451669	0.680455	1.1763	0.826348	0.751225	1.16144	1.78947	6412	16183	16262	2856	2547	4332	2899	717	8.06646e-09
Har_00104522	oxidase peroxidase	-1.99529	0.249084	5.62853	1.61423	-1.46107	-1.56574	5.70176	-1.65343	43735	20162	36	1390	42903	42172	33	42090	8.09279e-09
Har_00068707	endoplasmic reticulum protein	0.76725	1.05631	1.20719	0.579762	0.778975	1.00038	1.26668	0.39332	3001	3130	7499	8259	2816	2493	2319	11735	8.11135e-09
Har_00008153	rna-binding protein nob1	-0.056725	0.537593	1.5687	1.65363	-0.189689	0.471913	1.73261	1.57223	15264	13995	2274	1303	22308	7767	878	1156	8.12374e-09
Har_00089897	cg9246 cg9246-pa	-0.130913	0.274374	1.32838	1.69739	0.0738239	0.419388	1.60883	1.82593	17421	19680	3546	1211	11791	8545	1140	661	8.15762e-09
Har_00218326	---NA---	-1.40626	-0.147241	0.384632	0.332152	0.483589	0.526474	0.929011	14.7216	43283	29363	20480	12285	5294	6977	4733	2	8.15935e-09
Har_00044783	sugar transporter	-0.289145	0.0547373	1.1397	1.83489	0.451201	0.771704	1.6408	1.73177	22138	24308	9997	1003	5692	4136	1055	837	8.18644e-09
Har_00087626	seryl-trna synthetase	0.738077	1.28709	1.85425	1.46348	-0.0110531	0.616097	0.719387	0.620255	3159	2317	1773	1762	14591	5805	7085	8185	8.1969e-09
Har_00117592	cathepsin b	2.8875	3.26299	1.62391	2.35959	-2.28919	-2.29003	-1.99612	-2.5161	176	161	2165	529	43591	43206	42421	43323	8.19796e-09
Har_00009753	chromosome 14 open reading frame 166	0.310184	1.40355	0.791759	0.865149	0.402292	1.3507	1.07243	0.971018	6883	1953	14962	5016	6253	1210	3487	4243	8.24213e-09
Har_00223457	---NA---	0.717526	0.543064	1.33922	1.06869	0.805172	0.498542	1.10883	1.08655	3252	13827	3398	3478	2661	7359	3252	3339	8.24661e-09
Har_00194160	---NA---	0.920057	1.28284	-0.125559	1.16065	1.07679	1.26514	-0.428861	1.13895	2376	2325	30275	2929	1573	1432	34682	2965	8.28108e-09
Har_00030992	dna-directed rna polymerase i largest subunit	-0.250879	-0.555153	1.49125	1.49256	0.330753	-0.151222	2.128	2.00241	20958	36299	2460	1691	7242	25810	434	443	8.29997e-09
Har_00009950	oxidative stress induced growth inhibitor 1	0.449883	0.467382	1.40011	1.34746	0.511017	0.475891	1.17133	1.30778	5290	15812	2852	2147	4968	7698	2834	2050	8.30521e-09
Har_00200037	---NA---	0.00912857	0.688141	1.49995	1.09575	-0.00912857	0.806892	1.43188	1.40759	12727	7478	2437	3295	14518	3825	1641	1642	8.34557e-09
Har_00031763	cyclopentanol dehydrogenase	0.811184	0.908571	0.703028	0.82552	0.658686	1.00187	1.08058	1.00626	2796	3926	16002	5402	3637	2484	3422	3935	8.4246e-09
Har_00070123	nucleolar protein 5	-0.503373	0.466767	0.585832	1.3383	0.266139	0.785231	1.84192	2.29211	31335	15828	17487	2179	8221	4010	710	262	8.45805e-09
Har_00121414	---NA---	-0.0234556	0.909774	1.6061	1.78727	-0.433167	0.45675	1.37477	1.3608	14167	3917	2198	1061	33177	7987	1847	1844	8.52386e-09
Har_00230637	---NA---	0.808789	1.94227	0.866734	0.455565	0.451175	1.94687	0.582728	0.292308	2806	944	14077	10114	5693	448	8989	13512	8.52622e-09
Har_00013502	heatr3 protein	0.158681	0.847583	1.00367	1.82076	0.0928726	0.69765	0.997672	1.63093	9222	4344	12436	1014	11344	4855	4102	1024	8.529e-09
Har_00044359	short-chain dehydrogenase reductase sdr	0.949316	1.18328	0.945813	0.764914	0.798048	1.12239	0.972476	0.436111	2253	2639	13191	6006	2703	1919	4341	11033	8.54046e-09
Har_00038324	polycomb protein l	-0.153482	0.57503	1.25894	1.5797	-0.022048	0.796549	1.53957	1.75028	18066	12829	5597	1465	15048	3909	1321	793	8.54637e-09
Har_00046840	---NA---	-0.574218	1.44404	4.09993	4.34827	-0.184171	-0.13589	0.087321	-0.228781	34564	1877	155	31	21998	24998	24149	28587	8.63677e-09
Har_00117351	abc transporter	-0.10261	0.625403	0.521554	1.43682	0.826163	1.06936	0.674749	1.98706	16595	10918	18414	1846	2548	2159	7665	456	8.64256e-09
Har_00101783	lipase	0.0316677	1.05533	0.807735	1.12185	0.145351	1.41491	1.20775	1.24153	11950	3133	14757	3135	10282	1074	2626	2358	8.64366e-09
Har_00112013	cg32418 cg32418-pa	0.146143	1.93633	1.71722	0.0102744	-0.283655	1.98166	1.5002	-0.0102739	9463	952	1996	19259	28126	435	1427	19593	8.64561e-09
Har_00082863	dead (asp-glu-ala-asp) box polypeptide 49	0.12429	1.06269	-0.00681829	1.14277	0.579621	0.989107	1.05828	1.57235	9854	3098	27867	3024	4316	2573	3601	1153	8.65671e-09
Har_00119489	nadh dehydrogenase subunit 5	1.93564	2.08943	2.10441	2.14286	-0.0555038	0.224989	-0.424633	-0.754166	618	765	1459	672	16209	12082	34628	37758	8.66202e-09
Har_00087273	3-hydroxyacyl-coa dehyrogenase	1.12289	1.26781	1.25432	1.30964	0.721814	0.696242	0.298119	0.509557	1776	2369	5769	2277	3208	4871	13985	9830	8.6647e-09
Har_00040635	peripheral-type benzodiazepine receptor	0.245525	1.34333	0.770162	1.14224	0.288975	1.31788	0.805251	1.20554	7759	2128	15223	3027	7851	1293	6024	2557	8.68246e-09
Har_00170604	---NA---	2.34504	2.87476	2.53119	2.62183	-1.29898	-1.16703	-0.950864	-1.32172	387	267	1076	384	42541	40873	39235	41136	8.74418e-09
Har_00236884	---NA---	0.761548	0.847285	1.09145	1.14802	0.623387	0.828351	0.612576	1.26359	3029	4347	11020	2996	3923	3666	8548	2258	8.80694e-09
Har_00098100	glycine n-	0.627485	0.804914	0.867081	0.877172	0.886274	0.882122	0.994587	1.12053	3848	4845	14067	4910	2259	3262	4135	3085	8.83397e-09
Har_00117954	excision repair cross-complementing rodent repaircomplementation group 1	0.448978	1.15163	1.05355	0.387806	0.656946	1.22863	1.62532	0.486129	5298	2753	11721	11262	3652	1532	1102	10221	8.85475e-09
Har_00018319	chromosome 2 open reading frame 49	1.19142	2.35587	0.423292	1.01979	0.780776	1.42969	0.24273	-0.954257	1627	541	19856	3801	2810	1048	15807	39275	8.86382e-09
Har_00067672	isoform b	1.21705	1.13589	1.20808	1.13231	1.16154	0.607409	0.459513	0.283581	1579	2812	7467	3086	1345	5922	10942	13672	8.89759e-09
Har_00092622	juvenile hormone-inducible	0.453606	1.14479	1.0365	0.893347	0.0987835	1.24508	1.31426	0.977839	5256	2776	11990	4768	11228	1488	2096	4186	8.92359e-09
Har_00175833	---NA---	2.92105	2.09702	3.11264	2.54756	-3.58681	-2.90678	-3.16448	-3.40481	169	754	621	428	43824	43557	43388	43696	8.94516e-09
Har_00059959	chemosensory protein	0.90199	1.6247	1.57855	1.8921	-0.0453148	0.710774	-0.263284	0.714262	2445	1427	2252	929	15845	4717	32353	6972	8.98112e-09
Har_00240082	---NA---	2.65261	2.22125	3.18324	2.65399	-2.87622	-2.62224	-2.49422	-2.82678	257	650	564	371	43740	43425	43013	43502	9.06652e-09
Har_00047882	single domain major allergen protein	0.35498	0.776787	0.48922	0.478533	1.01181	1.3963	1.16698	1.05594	6334	5375	18878	9751	1769	1109	2858	3546	9.09359e-09
Har_00099341	isoform a	0.478357	0.714999	1.92807	0.905451	0.864108	0.627526	1.00322	0.584195	5014	6683	1685	4662	2375	5676	4048	8717	9.13808e-09
Har_00094875	glucosyl glucuronosyl transferases	0.331662	0.762681	0.400934	0.59509	0.96552	1.48968	1.00311	1.17264	6628	5700	20201	8038	1934	952	4050	2740	9.14725e-09
Har_00142034	---NA---	0.953698	1.28205	0.14482	0.488233	1.20401	1.56139	0.251293	0.772168	2233	2328	24635	9599	1260	835	15418	6289	9.1523e-09
Har_00091911	ribonucleoside-diphosphate reductase small chain	1.12203	1.71954	-0.103514	0.84951	0.985842	1.61295	-0.590372	0.703844	1779	1268	29884	5168	1857	750	36494	7096	9.17018e-09
Har_00046146	cg2555-pa	0.444681	0.534458	0.632469	0.851866	0.868834	0.910219	1.45737	1.38774	5346	14096	16885	5142	2354	3057	1566	1710	9.20155e-09
Har_00075079	mida_dromeame: full=protein midamitochondrial	0.296976	0.845497	1.18188	1.19448	0.205906	0.82383	1.28799	1.25185	7050	4371	8467	2756	9229	3696	2229	2307	9.20527e-09
Har_00010655	prostaglandin e synthase 2	0.237904	-0.21626	0.657827	1.00364	1.34018	0.555859	1.22329	1.9585	7884	30780	16559	3919	1021	6589	2541	469	9.21427e-09
Har_00087061	spectrin alpha chain	2.22829	0.788383	2.86224	3.09488	-0.199196	-1.3649	0.11689	0.246825	451	5086	802	220	22907	41625	23039	14336	9.30202e-09
Har_00103407	enoyl-hydratase precursor 1	0.28092	0.685268	0.707352	1.29066	0.624132	0.767307	1.04748	1.62805	7262	7620	15952	2346	3917	4172	3675	1030	9.34889e-09
Har_00196182	---NA---	0.600336	1.31988	1.44276	0.438009	0.377953	1.07969	1.32085	0.0351391	4060	2211	2633	10397	6582	2105	2064	18315	9.3932e-09
Har_00025317	cytochrome p450	1.99686	1.40232	0.832122	1.61218	1.20833	0.548196	-0.768544	0.0553718	579	1955	14466	1392	1245	6680	38014	17882	9.40442e-09
Har_00166887	---NA---	-1.12503	1.46909	0.50089	2.77023	-0.655185	-0.368939	2.842	1.61034	42592	1805	18709	316	37819	32946	216	1066	9.51656e-09
Har_00057810	protease m50 membrane-bound transcription factor site 2 protease	0.583016	1.16616	1.31065	0.965505	0.427749	0.882812	0.906141	0.661338	4161	2690	3790	4206	5960	3253	4950	7648	9.55774e-09
Har_00015119	cg12164 cg12164-pa	-0.530472	0.184679	0.745261	1.16203	3.52567	-0.0903404	0.822324	2.20727	32605	21488	15529	2921	104	22477	5827	303	9.57256e-09
Har_00118620	downstream of kinase cg2079-pa	0.629671	0.919416	1.06283	0.722733	1.07384	0.703152	1.18953	0.825655	3836	3872	11572	6466	1584	4801	2741	5665	9.57783e-09
Har_00023283	nuclear import 7 homolog	-0.107296	0.695696	1.4573	1.46755	-0.276394	0.726942	1.45926	1.53893	16716	7177	2576	1748	27636	4567	1560	1234	9.57904e-09
Har_00056355		-0.0298834	1.35397	0.854239	0.926837	0.260234	1.59924	1.03849	1.15316	14386	2090	14204	4483	8327	770	3739	2860	9.58032e-09
Har_00200321	---NA---	0.751675	1.1535	1.51193	0.980572	0.334805	0.741657	0.891038	0.505281	3085	2741	2413	4085	7176	4415	5091	9908	9.72141e-09
Har_00229103	---NA---	-0.17324	2.06194	2.61832	2.38169	-1.7679	0.924446	0.483098	0.325054	18655	797	1000	513	43262	2960	10567	12940	9.74695e-09
Har_00021634	amp dependent coa ligase	0.140222	0.627811	0.654621	1.3146	0.650378	0.854262	1.16878	1.66809	9573	10803	16592	2250	3701	3461	2846	950	9.75812e-09
Har_00063411	mitochondrial 39s ribosomal protein l39	0.477952	1.221	1.25877	1.68236	-0.341088	0.415621	1.47945	1.00535	5025	2510	5605	1239	30355	8611	1483	3945	9.77557e-09
Har_00072315	atp-dependent rna helicase dbp9	2.47955e-05	0.477802	1.28122	1.2735	0.189102	0.849316	1.43871	1.62319	13155	15565	4835	2414	9497	3506	1623	1039	9.79308e-09
Har_00230755	---NA---	-0.332593	1.3716	2.10023	0.94332	-0.591182	1.17201	1.78185	0.591609	23455	2043	1464	4365	36725	1738	799	8610	9.81305e-09
Har_00052428	luciferase	0.743334	0.500141	-0.412466	1.01597	1.23866	1.07965	0.599508	1.64657	3131	15005	34631	3831	1193	2107	8737	988	9.87038e-09
Har_00024439	sideroflexin 1	0.545548	0.694938	0.00504255	0.923629	0.79677	1.35309	0.903422	1.29123	4423	7199	27453	4508	2716	1204	4977	2113	9.89007e-09
Har_00095769	ancient conserved domain protein 2 (cyclin m2)	0.929287	0.53839	-0.2507	0.501399	1.99327	1.19206	0.485397	1.32952	2336	13970	32275	9371	401	1663	10528	1956	9.89205e-09
Har_00092756	serine protease htra2	0.484509	0.815207	1.09985	1.09077	0.441592	0.981103	0.885087	1.30484	4941	4700	10847	3335	5792	2624	5159	2062	9.91238e-09
Har_00164829	---NA---	0.857462	1.16838	1.74374	1.42594	0.197562	0.59364	0.572385	0.486307	2603	2680	1958	1877	9352	6086	9125	10219	9.93063e-09
Har_00239235	---NA---	1.99814	0.952018	3.21983	2.47116	0.24272	-0.317473	-0.0326698	-0.373262	578	3674	539	470	8607	31827	28168	32970	9.98825e-09
Har_00056839	mystery 45a	-0.0542669	2.22447	1.84759	-0.18184	-0.673755	1.94552	2.06848	-0.344033	15195	647	1779	29302	38084	451	484	32364	1.00628e-08
Har_00084195	cg14903 cg14903-pa	-0.391776	1.71545	1.38363	1.0056	-0.901803	1.88299	0.980471	0.962066	25478	1271	2963	3902	40588	493	4272	4320	1.00903e-08
Har_00052891	cystathionine beta-lyase	1.09757	1.10106	0.606305	0.427828	1.48869	1.09032	0.603788	0.506949	1828	2929	17227	10561	804	2063	8680	9876	1.01083e-08
Har_00202955	---NA---	1.38536	2.21856	0.0154767	0.721171	1.01653	2.0819	-1.13252	-0.652651	1255	654	27162	6488	1751	372	40239	36707	1.01562e-08
Har_00003622	reverse transcriptase	0.601368	0.689177	-0.340457	0.885935	1.20151	1.44762	0.267354	1.46047	4050	7433	33638	4842	1265	1026	14851	1474	1.01667e-08
Har_00087854	---NA---	0.0572081	1.05441	0.153111	1.08219	0.340751	1.56434	0.897582	1.41827	11285	3139	24478	3385	7113	825	5035	1607	1.0171e-08
Har_00017320	eukaryotic translation initiation factor 3 subunit (eif-3)	-0.338753	-0.170233	1.16641	1.11522	0.320817	1.4795	1.67907	1.64805	23634	29839	9051	3183	7390	971	974	983	1.0187e-08
Har_00181163	---NA---	3.25569	3.60357	0.966554	1.7614	-0.319264	-0.217644	-0.0330985	-0.391412	109	112	12952	1098	29578	28953	28178	33323	1.01886e-08
Har_00068741	lethal07882 cg5824-pa	-0.209846	1.99879	1.95803	0.368591	-0.67107	1.65506	1.65636	0.161382	19779	857	1632	11608	38052	707	1016	15937	1.02088e-08
Har_00207193	---NA---	1.4543	1.13661	0.8866	0.968935	0.689653	0.790428	0.881825	0.456691	1143	2809	13847	4179	3415	3961	5202	10704	1.0213e-08
Har_00209898	---NA---	2.71408	-0.534072	-2.22082	1.97939	2.33878	-3.91542	-3.8518	1.73622	231	36010	42885	821	303	43777	43586	827	1.02197e-08
Har_00006656	mannose-6-phosphate isomerase	0.0352769	0.942722	0.780595	0.399472	0.632571	1.48158	1.28223	1.25899	11853	3726	15095	11060	3842	967	2255	2275	1.02562e-08
Har_00041947	zinc knuckle domain protein	-0.175251	1.23323	1.32022	1.44501	-0.571575	1.0033	1.16922	1.37093	18718	2471	3656	1820	36346	2479	2845	1788	1.02945e-08
Har_00187637	---NA---	2.33669	2.84617	2.95967	2.33208	-2.77778	-2.44036	-3.41857	-0.939815	394	277	737	544	43732	43317	43478	39174	1.03034e-08
Har_00102498	solute carrier family 25 (mitochondrial oxodicarboxylate carrier)member 21	-0.00312328	1.35691	1.80618	1.45841	-0.280324	0.64697	1.11575	1.10276	13322	2077	1856	1774	27876	5427	3197	3211	1.03258e-08
Har_00117085	ryanodine receptor homologue	0.796974	3.43632	2.80247	3.55432	-1.87946	-2.30614	-2.15787	-2.49003	2865	132	846	128	43368	43215	42615	43309	1.0338e-08
Har_00199237	---NA---	0.835356	1.16738	1.0181	1.11878	0.614712	0.944553	0.663704	0.818438	2711	2686	12251	3154	3990	2827	7819	5742	1.03991e-08
Har_00021004	single domain major allergen protein	0.384436	0.80516	0.422503	0.585789	0.896479	1.40804	1.21529	0.902559	5971	4844	19871	8178	2213	1085	2578	4898	1.04003e-08
Har_00118615	pyridoxal-dependent decarboxylase	2.79508	2.9378	2.42842	2.11512	-2.52892	-2.36543	-2.20301	-2.43836	209	245	1159	698	43670	43254	42686	43264	1.0546e-08
Har_00037476	cysteinyl-trna synthetase	0.0886226	0.441406	0.240344	0.586932	1.56042	0.727839	1.5836	1.58003	10588	16406	22943	8160	717	4557	1205	1135	1.0606e-08
Har_00029828	methylmalonate-semialdehyde dehydrogenase	-0.0222492	0.300022	1.09613	1.28594	0.530218	0.782566	1.48462	1.77979	14116	19175	10932	2365	4792	4030	1467	734	1.06204e-08
Har_00104880	carboxypeptidase a	0.705007	1.77607	0.932741	0.634091	0.422059	1.75752	0.652381	0.327985	3332	1183	13333	7522	6031	595	7974	12890	1.06414e-08
Har_00081659	alpha-amylase 1	-0.548095	0.21466	1.36777	1.54198	-0.155475	0.428527	1.78181	2.18763	33429	20862	3101	1558	20449	8409	800	316	1.06895e-08
Har_00079410	trypsin-like serine protease	0.179834	0.523724	0.135482	0.971949	0.991394	1.0716	1.05648	1.75426	8854	14407	24808	4145	1838	2147	3609	786	1.07159e-08
Har_00092040	cg3106 cg3106-pa	0.759338	0.205742	1.06128	0.6451	0.97711	0.781113	1.55444	1.16688	3040	21077	11595	7362	1894	4038	1275	2767	1.07703e-08
Har_00131831	---NA---	0.84129	1.14393	1.28935	1.12412	0.857582	0.6717	0.408263	0.515781	2677	2781	4506	3120	2398	5141	11753	9734	1.07732e-08
Har_00128271	---NA---	2.01944	2.6485	3.61685	2.14514	-2.7669	-2.5667	-2.41352	-2.66077	561	371	299	671	43727	43390	42933	43420	1.07786e-08
Har_00028897	---NA---	-0.776323	2.0302	2.37085	-0.354216	-0.975625	2.50578	2.4434	-2.0654	39921	821	1206	33770	41119	213	295	42853	1.0786e-08
Har_00093517	gtp-binding protein	-0.145634	0.626023	0.518172	1.07625	0.662765	1.09368	1.30131	1.76714	17854	10878	18466	3422	3599	2051	2152	759	1.0799e-08
Har_00178015	---NA---	-0.535513	1.89848	4.41443	2.83004	-0.0651863	-0.0482428	0.157062	-0.145467	32845	1006	87	301	16593	20051	21072	24448	1.08237e-08
Har_00053158	sjogren syndrome antigen b (autoantigen la)	0.0245962	0.699746	0.967606	1.33182	0.0788469	0.890536	1.49908	1.57956	12159	7045	12939	2202	11664	3206	1430	1137	1.08297e-08
Har_00083447	dna polymerase v	-0.0145257	0.884823	0.616377	0.0878108	0.608413	1.80735	1.24055	1.40577	13825	4060	17095	17228	4046	552	2444	1647	1.0846e-08
Har_00039608	rna terminal phosphate cyclase-like 1	-0.148731	-0.460769	1.48475	1.5566	-0.781208	1.26365	1.4068	1.83807	17940	34979	2475	1520	39435	1434	1729	644	1.08486e-08
Har_00119335	beta-tubulin at 97ef	0.911357	1.41191	2.14598	1.90122	-0.0161028	0.199445	0.6359	0.156032	2413	1935	1421	917	14825	12575	8208	16044	1.0901e-08
Har_00058229	cdk5 regulatory subunit associated protein 1-like 1	0.560593	0.977438	1.94666	1.66081	-0.123034	0.456439	0.99734	0.675091	4319	3534	1655	1286	18807	7992	4105	7464	1.09185e-08
Har_00234343	---NA---	0.497325	1.36614	1.2835	1.52103	-0.225773	1.03211	0.227067	1.29982	4843	2053	4746	1612	24555	2326	16516	2085	1.09187e-08
Har_00068709	endoplasmic reticulum protein	0.873388	1.02654	1.19238	0.372662	0.870558	1.1625	1.02064	0.390059	2541	3284	8085	11549	2346	1779	3903	11788	1.09191e-08
Har_00093495	elegans proteinconfirmed by transcript evidence	2.72328	1.94636	1.61969	-0.570614	2.39083	0.027998	-1.67834	-2.19074	230	939	2177	36727	289	16647	41885	43020	1.09248e-08
Har_00196811	---NA---	0.550665	0.721039	0.32973	0.875433	1.38024	0.747907	0.528072	1.5525	4394	6543	21380	4924	960	4365	9809	1204	1.09316e-08
Har_00236623	---NA---	3.17007	2.64288	2.53706	1.92172	-2.52066	-2.2588	-2.07777	-2.32935	122	374	1069	888	43666	43169	42527	43166	1.09385e-08
Har_00092794	atp citrate lyase	-0.632441	1.20212	1.44686	1.5526	0.0536642	0.969968	0.741924	1.37675	36919	2573	2611	1531	12309	2688	6788	1762	1.09669e-08
Har_00176418	---NA---	-0.188379	1.93158	2.65476	2.98646	-0.304447	-0.315271	1.5133	-0.191941	19133	960	962	249	29021	31782	1389	26768	1.10117e-08
Har_00027235	cytochrome p450	0.597313	0.756571	-0.13012	0.921865	1.06511	1.24777	0.273568	1.5079	4075	5813	30341	4518	1610	1484	14653	1328	1.1018e-08
Har_00028933	adenosine kinase	0.719237	-0.301369	0.150785	-0.142119	1.51461	0.992972	1.69026	1.57445	3240	32414	24514	27422	770	2547	952	1148	1.10434e-08
Har_00115248	cg1443 cg1443-pa	0.701993	0.555782	0.95946	1.32106	0.669549	0.690423	1.07643	1.33803	3350	13414	13034	2233	3556	4931	3445	1917	1.10533e-08
Har_00087609	isoform a	-0.00676155	0.598488	1.00044	1.37596	0.182913	0.83238	1.57196	1.71977	13491	12011	12486	2041	9604	3634	1234	855	1.10974e-08
Har_00108648	isoform a	1.40151	3.15097	3.36894	2.43685	-1.53789	-1.39487	-1.23535	-1.53947	1230	190	440	485	43001	41729	40662	41811	1.11036e-08
Har_00188301	---NA---	-0.274559	0.398205	0.0321178	-0.0899143	0.458044	2.06197	1.99243	1.89893	21685	17293	26800	23790	5597	385	542	545	1.11067e-08
Har_00057245	ets domain-containing protein	0.541678	1.12482	1.26038	1.0924	0.369112	0.908033	0.789573	0.884228	4454	2858	5552	3324	6695	3078	6211	5068	1.11212e-08
Har_00047279	molybdopterin synthase small	0.914659	2.29764	0.707865	0.625595	0.303887	1.7812	0.266563	0.272292	2394	585	15944	7628	7620	572	14872	13861	1.11691e-08
Har_00100200	mitochondrial ribosomal	1.46712	1.19226	1.48002	1.78174	0.387311	0.497207	0.00409985	0.181827	1107	2607	2488	1066	6467	7384	26927	15569	1.11829e-08
Har_00076483	yellow protein precursor	-0.688598	2.25722	0.302696	0.966785	-0.837538	1.61506	1.12551	1.77159	38401	619	21839	4197	40036	749	3133	751	1.12189e-08
Har_00081713	cyclopentanol dehydrogenase	0.725628	0.813715	0.699511	0.851807	0.589796	1.05407	1.13197	0.96826	3210	4718	16039	5143	4211	2223	3093	4268	1.12668e-08
Har_00071762	ribonuclease e g	-3.31991	0.752975	0.910967	1.61026	-3.24282	1.15717	1.39368	2.37334	43838	5876	13577	1397	43796	1809	1792	223	1.12892e-08
Har_00206049	---NA---	0.375854	0.725199	1.84528	2.03575	-0.243069	0.0999012	0.971838	1.38273	6080	6422	1787	776	25606	14783	4350	1735	1.12893e-08
Har_00120631	dimethyladenosine transferase	0.38061	0.817304	1.30041	1.26342	-0.0977659	0.527051	1.28672	1.32409	6024	4672	4094	2456	17810	6970	2235	1974	1.13109e-08
Har_00010482	peter pan	-0.394014	0.0932779	1.03498	1.51467	0.388381	0.696836	1.78536	1.91165	25568	23439	12016	1631	6444	4863	797	531	1.13678e-08
Har_00009657	nucleolar and coiled-body phosphoprotein 1	0.0266933	0.56399	1.64917	1.58022	-0.109728	0.369827	1.43954	1.57695	12091	13149	2119	1463	18235	9363	1620	1143	1.13717e-08
Har_00019386	cyclopentanol dehydrogenase	0.917011	0.999191	0.658869	0.972984	0.658157	0.842815	1.00787	0.851078	2388	3414	16549	4138	3640	3555	4010	5404	1.14255e-08
Har_00072849	sentrin-specific protease 8	0.181463	2.11199	3.34688	4.17136	-0.416108	-0.325722	-0.152792	-0.469507	8823	740	453	48	32670	32022	30528	34536	1.1428e-08
Har_00107762	isoform cra_b	0.514628	0.910982	0.337074	0.867467	0.574789	1.38536	0.00923061	1.86125	4679	3913	21243	4993	4375	1135	26730	608	1.14375e-08
Har_00067847	glucose dehydrogenase	0.0383961	0.123147	6.65578	-0.638836	-0.67271	-0.591216	6.47648	-0.685116	11758	22773	17	37419	38066	36309	18	37051	1.14586e-08
Har_00052401	rna-binding protein nob1	0.149268	0.861773	1.45185	1.62025	-0.267001	0.47454	1.22538	1.29337	9409	4224	2597	1379	27085	7721	2524	2106	1.15469e-08
Har_00035988	peptidyl-trna hydrolase 2	0.63821	0.875113	1.36227	1.26836	-0.0699844	0.719276	1.09465	0.874712	3764	4118	3141	2433	16766	4638	3335	5152	1.15502e-08
Har_00091104	cytochrome p450	0.869355	1.54322	0.830711	0.951091	0.462533	1.30711	0.290943	0.798503	2553	1614	14485	4308	5554	1316	14177	5961	1.15912e-08
Har_00194865	---NA---	0.692035	0.583776	1.41052	1.60361	0.125075	0.135098	1.13485	1.30366	3423	12502	2792	1405	10683	13951	3074	2069	1.16133e-08
Har_00039513	methylmalonate-semialdehyde dehydrogenase	0.389917	1.03603	1.49842	1.63912	0.104603	0.495316	0.668969	0.998909	5901	3239	2442	1338	11102	7412	7741	4004	1.16246e-08
Har_00229815	---NA---	-0.537288	1.54819	2.61115	3.06628	-0.0941792	-0.0768044	1.52642	-0.166929	32915	1602	1005	227	17674	21708	1355	25593	1.16809e-08
Har_00019783	s-adenosylmethionine synthetase	0.204616	0.797265	0.0271769	1.04764	0.772042	1.37925	0.546324	1.53351	8428	4958	26903	3629	2860	1146	9511	1259	1.16852e-08
Har_00177934	---NA---	3.16111	2.4927	2.6788	1.97071	-3.37653	-3.1897	-3.03529	-3.27522	125	451	944	833	43811	43643	43336	43664	1.17054e-08
Har_00137969	---NA---	-0.540887	2.5378	3.10612	3.9159	-0.108617	-0.0838392	0.140655	-0.17495	33095	434	623	78	18203	22107	22019	25986	1.17289e-08
Har_00009660	nucleolar and coiled-body phosphoprotein 1	-0.325036	0.58298	2.14187	1.68456	-0.278064	0.403134	1.6524	1.53494	23230	12530	1427	1236	27733	8817	1024	1252	1.17457e-08
Har_00232803	---NA---	2.26745	2.25898	2.408	2.09605	-0.0187302	-0.231336	-1.04058	-1.352	432	614	1176	718	14929	29452	39761	41247	1.17867e-08
Har_00080254	amp dependent coa ligase	0.478066	0.976628	1.03774	0.973907	0.513127	0.995805	1.04512	1.00033	5020	3539	11969	4131	4945	2523	3690	3994	1.17877e-08
Har_00113031	gmc family	1.23081	-2.30532	5.65753	-3.07739	-0.104452	-3.10184	5.13577	-3.09996	1550	43409	32	43713	18046	43617	50	43618	1.17912e-08
Har_00117999	carboxylesterase	0.218075	0.618272	1.39009	1.45341	0.241011	0.400208	1.29153	1.32068	8204	11240	2913	1790	8638	8861	2214	1988	1.18219e-08
Har_00116449	isoform b	0.388194	0.872624	1.44357	1.25743	0.205256	0.70573	0.963095	0.868531	5925	4132	2624	2479	9237	4775	4427	5210	1.18237e-08
Har_00199337	---NA---	0.728986	1.35304	1.8994	-2.91122	0.396847	1.4265	1.61986	-2.77904	3196	2097	1722	43661	6332	1052	1112	43486	1.18456e-08
Har_00058538	zinccchc domain containing 4	-0.212156	0.464687	0.985019	1.28504	-0.244792	1.17922	1.81853	1.91746	19838	15877	12687	2368	25715	1713	745	523	1.18528e-08
Har_00057656	glycine n-methyltransferase	0.629498	0.833246	0.727048	0.929054	0.628481	1.10491	0.926868	1.04673	3840	4515	15725	4464	3878	2005	4755	3612	1.18614e-08
Har_00033980	dihydropteridine reductase	-0.584016	1.66088	3.57292	4.30659	-0.172896	-0.103581	0.0876708	-0.205937	34950	1361	316	33	21349	23198	24139	27469	1.1888e-08
Har_00107885	dicer-1	-0.165951	0.405051	-0.136539	0.285675	0.616831	2.08082	1.7271	1.65703	18438	17160	30447	13210	3978	373	892	968	1.18989e-08
Har_00051090	ribonucleoside-diphosphate reductase small chain	0.795715	1.212	-0.908825	0.655163	1.23727	1.63623	0.115402	1.00412	2869	2547	39139	7238	1194	722	23088	3958	1.19016e-08
Har_00036648	dimeric dihydrodiol dehydrogenase	1.48088	-0.772083	1.79661	1.301	0.779018	-0.214972	1.34478	0.828545	1085	38595	1868	2309	2814	28872	1970	5647	1.19141e-08
Har_00045927	peroxiredoxin 6	0.19238	1.15686	0.657605	0.927802	0.315677	1.41419	1.02599	1.12671	8636	2726	16565	4471	7469	1075	3859	3041	1.19897e-08
Har_00052772	mitochondrial single-stranded dna-binding protein	0.443293	1.21721	1.18719	1.09879	0.0173359	1.17372	0.955754	0.967449	5360	2523	8291	3279	13399	1734	4501	4275	1.19953e-08
Har_00120721	tryptophanyl-trna synthetase	0.524317	0.248381	1.258	1.11498	0.77684	0.454651	1.3383	1.27598	4602	20179	5640	3187	2824	8017	2002	2183	1.20536e-08
Har_00017323	eukaryotic translation initiation factor 3 subunit (eif-3)	0.400057	-0.39354	0.829418	0.246956	1.06178	0.660473	1.98102	1.70461	5790	33954	14501	13975	1625	5261	553	880	1.20966e-08
Har_00103817	mitochondrial 28s ribosomal protein s25	0.0377262	-0.226726	0.0724106	0.878366	0.692882	0.856115	2.29284	1.70528	11774	30976	26024	4903	3391	3447	348	879	1.21433e-08
Har_00032731	electron-transfer-flavoprotein beta polypeptide	-0.441545	1.58057	0.218377	0.658611	0.203247	2.20157	0.932483	1.4007	27701	1536	23309	7195	9265	323	4702	1660	1.21645e-08
Har_00021631	amp dependent coa ligase	-0.0660887	0.809121	0.83577	1.37946	0.523887	0.91269	0.940318	1.58175	15558	4767	14426	2023	4848	3041	4633	1130	1.2192e-08
Har_00030365	---NA---	0.27073	0.379569	0.5796	0.4914	1.01185	1.21347	1.60145	1.24021	7397	17651	17589	9543	1768	1579	1155	2366	1.22018e-08
Har_00050249	prohibitin	0.525476	0.74152	1.17066	1.24275	0.199387	0.64797	1.29679	1.22963	4588	6069	8890	2544	9325	5413	2174	2421	1.221e-08
Har_00042719	isoform a	0.56419	1.61955	1.63111	0.896877	0.183561	0.816538	0.639313	0.551645	4293	1439	2153	4738	9595	3750	8153	9197	1.24083e-08
Har_00028990	tmf1-like protein	1.74476	3.80725	2.091	2.35513	-3.01587	-2.80631	-2.68098	-2.77901	765	79	1475	534	43760	43514	43159	43485	1.24152e-08
Har_00064926	bicoid stability factor	0.289213	0.67989	1.27825	1.21857	0.499933	0.59692	1.20778	1.15977	7151	7945	4972	2647	5090	6044	2625	2818	1.24186e-08
Har_00071034	orf 140 significant similarity to orf next to beta-keto adipate succinyltransferase from	0.161222	1.36751	1.2512	1.37908	-0.440559	1.11561	1.07086	1.08229	9175	2050	5867	2026	33369	1949	3503	3358	1.24826e-08
Har_00178782	---NA---	0.798957	0.57269	1.04432	1.45467	0.691384	1.07556	1.04455	0.619819	2858	12902	11853	1788	3402	2125	3696	8194	1.24868e-08
Har_00234725	---NA---	1.10655	1.57644	0.642721	1.00686	1.00143	1.02578	-0.0400963	0.648073	1805	1543	16730	3896	1803	2363	28318	7819	1.24981e-08
Har_00094876	glucosyl glucuronosyl transferases	0.07307	0.625938	0.363056	0.584854	1.05496	1.42933	1.35808	1.20597	10908	10881	20818	8193	1643	1049	1923	2554	1.25061e-08
Har_00096855	fn5 protein	0.758204	1.12708	1.38613	0.83103	0.238144	0.703421	1.03853	0.624338	3046	2853	2935	5342	8684	4796	3738	8130	1.25859e-08
Har_00068744	lethal07882 cg5824-pa	-0.23423	2.08698	1.77316	0.571831	-0.787727	1.72989	1.53752	-0.0578036	20489	768	1915	8366	39515	627	1326	20853	1.26044e-08
Har_00090508	---NA---	0.629234	1.19786	1.25296	1.40151	0.0804215	0.756865	0.879988	0.804995	3841	2585	5819	1954	11636	4273	5222	5892	1.26045e-08
Har_00127073	---NA---	2.06259	2.57233	1.56397	2.00343	-0.105774	-0.402719	0.154117	-0.36587	533	413	2291	809	18096	33556	21268	32831	1.26249e-08
Har_00117405	cytochrome p450 monooxygenase	-0.548557	0.942058	4.26384	3.90941	-0.0925415	-0.0700581	0.251214	-0.16605	33459	3730	119	79	17600	21292	15420	25549	1.26414e-08
Har_00017014	alkaline phosphatase	-0.015955	0.973373	0.637349	0.774042	0.828403	1.1879	1.27508	1.04469	13895	3555	16808	5910	2533	1683	2287	3625	1.26564e-08
Har_00050248	prohibitin	0.335939	0.658096	0.921192	1.1105	0.516214	0.891849	1.30669	1.3184	6573	9115	13473	3211	4919	3197	2128	2000	1.26607e-08
Har_00046194	---NA---	1.17651	1.20078	0.93266	1.09429	-0.00779104	1.10808	0.946611	0.71202	1660	2577	13335	3311	14449	1995	4575	6997	1.27195e-08
Har_00018617	glycine n-methyltransferase	0.665158	0.866197	1.01408	0.871713	0.632483	0.944423	0.909288	1.05346	3584	4175	12306	4956	3844	2830	4923	3569	1.27301e-08
Har_00114190	cytochrome p450	0.762375	1.29454	0.510728	0.973097	0.897543	1.20335	0.346451	0.705587	3023	2299	18578	4137	2206	1620	12955	7078	1.27745e-08
Har_00148769	---NA---	1.67009	1.88946	2.25955	2.67811	-0.411313	-0.118015	0.223648	-0.402792	846	1016	1308	358	32541	23992	16674	33525	1.28196e-08
Har_00003363	cytochrome p450 monooxygenase	1.76466	-0.737516	-0.841054	0.277197	2.59826	0.671709	0.960714	1.30703	753	38287	38666	13384	251	5140	4453	2054	1.28489e-08
Har_00067675	isoform b	0.539682	0.876339	0.818902	0.83646	0.632095	1.0356	1.0632	1.00953	4473	4107	14634	5289	3848	2318	3559	3905	1.28639e-08
Har_00091904	tryptophan oxygenase	-0.668248	-0.0366364	-0.317717	1.01367	2.53147	1.12989	0.811747	1.98533	37930	26870	33329	3845	262	1896	5959	457	1.28947e-08
Har_00095972	glycoside hydrolases	0.0214281	0.796622	0.838449	1.6558	-0.0214281	0.908168	0.879384	1.83491	12262	4971	14405	1296	15023	3076	5227	649	1.3019e-08
Har_00240922	---NA---	1.67694	2.54714	2.41931	2.50488	-0.745693	0.0472393	-1.61435	-0.632318	837	428	1166	449	39029	16026	41752	36512	1.30513e-08
Har_00112088	---NA---	0.78746	2.33184	1.35375	0.0264065	-0.109195	0.864738	1.82714	-1.28338	2907	555	3219	18694	18217	3384	729	41014	1.30599e-08
Har_00029706	beta-fructofuranosidase	-0.791754	1.811	4.48223	-0.318674	-0.29592	-0.168588	4.98064	-0.443747	40144	1127	80	33114	28678	26735	57	34165	1.30601e-08
Har_00217770	---NA---	0.664932	0.949184	0.907341	1.09504	0.520731	0.939001	0.793607	1.06079	3587	3688	13621	3304	4877	2861	6160	3502	1.30783e-08
Har_00011514	alcohol dehydrogenase	0.154596	-0.0148849	0.331105	0.632921	1.5734	0.70286	1.4062	1.75752	9292	26294	21352	7538	704	4806	1734	777	1.30828e-08
Har_00102620	mitochondrial ribosomal	0.310675	0.354437	1.01161	1.08673	0.414309	0.795906	1.51749	1.61708	6877	18150	12344	3362	6119	3915	1379	1050	1.31132e-08
Har_00012202	heavy polypeptide 200kda	0.487566	0.973407	0.853397	-0.14213	0.881845	1.62149	1.58847	0.309141	4915	3554	14217	27423	2275	738	1195	13192	1.31551e-08
Har_00135635	---NA---	3.04581	3.50418	1.60071	1.66696	-3.40096	-3.1819	-3.01871	-3.27992	143	124	2213	1270	43813	43639	43331	43667	1.31579e-08
Har_00098102	glycine n-	0.644289	0.796814	0.751274	0.895353	0.656263	0.948765	1.00959	1.10003	3736	4967	15457	4753	3661	2807	3990	3230	1.31773e-08
Har_00013617	alpha-glucosidase	0.191322	-0.0770111	0.94101	1.13412	0.66382	0.458908	1.77986	1.74714	8647	27838	13252	3075	3596	7950	804	801	1.31801e-08
Har_00004780	cg6459	-0.111082	0.503979	1.02463	1.12453	0.121855	1.08093	1.80392	1.59885	16824	14907	12163	3116	10751	2099	769	1095	1.31817e-08
Har_00067815	tryptophan rich basic protein	0.556292	1.47677	1.30675	1.17976	-0.117463	0.918066	0.670754	0.896847	4349	1776	3891	2832	18555	2997	7714	4959	1.32136e-08
Har_00044430	short-chain dehydrogenase	0.169308	1.30665	0.370757	1.24629	0.246497	1.19677	0.698402	1.40978	9046	2264	20691	2526	8549	1648	7335	1639	1.32316e-08
Har_00236887	---NA---	0.818096	0.877609	1.01198	1.30906	0.713997	0.529257	0.675876	1.09226	2770	4102	12335	2278	3258	6938	7650	3296	1.32805e-08
Har_00052504	dihydroorotate dehydrogenase	0.430296	1.20089	1.03906	1.2709	0.0644989	1.0572	0.854316	1.12414	5481	2576	11946	2422	12019	2212	5482	3058	1.32876e-08
Har_00056581	dimeric dihydrodiol dehydrogenase	1.03187	-0.0704746	1.31735	0.683453	0.943388	0.0704746	1.62975	1.02261	1999	27694	3704	6923	2017	15463	1088	3798	1.33524e-08
Har_00015877	---NA---	1.96511	1.51007	1.22232	0.919485	1.38973	0.647228	-0.218891	-0.568483	600	1689	6880	4551	939	5423	31647	35829	1.33709e-08
Har_00075971	zinc finger protein 514	0.860557	1.31788	1.58317	1.09397	-0.521744	1.03888	1.15665	0.042058	2586	2217	2243	3313	35298	2292	2928	18157	1.33733e-08
Har_00038328	polycomb protein l	0.13802	-0.0571122	0.817948	1.9294	-0.11672	1.12775	0.999386	2.08319	9624	27412	14640	881	18517	1904	4087	374	1.33826e-08
Har_00222793	---NA---	1.07888	1.59051	0.912545	1.56005	0.724753	1.0065	-0.766045	0.456808	1872	1505	13559	1512	3178	2458	37998	10701	1.33892e-08
Har_00076874	ecsit (evolutionarily conserved signaling intermediate in toll pathways)	0.217422	0.564568	1.29639	1.32238	0.000574589	0.633493	1.45747	1.46096	8208	13134	4220	2230	14083	5594	1565	1470	1.34188e-08
Har_00168286	---NA---	-0.551136	1.79086	3.47763	4.18595	-0.134741	-0.103894	0.123271	-0.19427	33565	1158	365	47	19399	23220	22774	26888	1.34227e-08
Har_00222467	---NA---	1.34952	0.426514	0.475819	1.41638	1.16969	0.451792	0.144165	1.65606	1330	16718	19079	1911	1327	8065	21841	974	1.34701e-08
Har_00096791	ensangp00000008246 isoform 3	1.24346	1.03899	1.91352	1.43397	0.0774879	-0.364956	1.175	0.436364	1523	3221	1708	1851	11700	32866	2815	11029	1.35128e-08
Har_00101155	adult-type muscle actin 2	-0.468241	-0.362354	-0.0106862	0.345739	0.616674	2.15804	1.84752	1.86856	29259	33437	27968	12016	3979	338	702	600	1.35925e-08
Har_00133672	---NA---	-0.553646	1.45334	3.8723	4.21263	-0.166848	-0.122487	0.103822	-0.215153	33664	1844	208	43	21009	24300	23554	27907	1.35976e-08
Har_00185054	---NA---	1.09876	1.31897	1.51989	1.8469	0.123319	0.466898	0.628607	-0.215908	1824	2215	2394	988	10716	7836	8309	27956	1.36033e-08
Har_00029015	---NA---	0.203795	2.2698	1.93674	0.151881	-2.03123	1.76517	1.52313	-0.990653	8446	608	1669	15909	43457	586	1364	39507	1.36557e-08
Har_00239600	---NA---	0.457238	0.842961	0.936608	1.35151	0.722968	0.770463	0.520481	1.27681	5224	4396	13290	2138	3194	4147	9956	2176	1.36653e-08
Har_00021500	chymotrypsin-like protease	-0.0170727	0.934174	0.512172	0.936935	0.257021	1.39964	1.02391	1.54594	13941	3785	18559	4409	8374	1102	3878	1218	1.37353e-08
Har_00043980	transmembrane protein 177	0.49477	1.43398	1.50769	1.53906	-0.351899	0.657877	0.691805	0.938813	4862	1888	2422	1567	30722	5287	7423	4524	1.38687e-08
Har_00024665	loc398471 protein	-0.428362	0.658968	0.56729	1.50142	-0.262508	1.33201	1.39002	2.01095	27153	9067	17760	1667	26805	1259	1799	430	1.38872e-08
Har_00089067	cystathionine beta-lyase	1.11378	1.13598	0.576113	0.485144	1.35563	1.09364	0.482399	0.48188	1796	2811	17620	9648	998	2052	10581	10277	1.39484e-08
Har_00213774	---NA---	1.29728	0.356721	0.097537	1.44218	1.37162	0.55037	0.147874	1.5765	1413	18107	25532	1833	973	6653	21606	1144	1.39823e-08
Har_00030461	ribosomal rna processing 12 homolog	0.0552788	0.146382	0.154839	0.871887	0.321914	1.30614	1.67752	1.82683	11340	22293	24454	4953	7368	1318	978	659	1.39863e-08
Har_00175082	---NA---	-0.684322	0.918041	2.79382	3.35218	-0.718989	0.515343	-0.353505	1.64537	38305	3879	856	164	38697	7129	33663	990	1.39959e-08
Har_00106313	glutamate synthase	0.0635643	0.627686	-0.329524	-0.16913	0.0711155	1.22844	2.24079	2.32936	11119	10808	33496	28776	11858	1534	369	247	1.40155e-08
Har_00010738	nadh dehydrogenase	0.154473	0.695252	0.439585	0.848597	0.612593	1.18071	1.17199	1.45998	9294	7190	19601	5177	4009	1710	2828	1475	1.41516e-08
Har_00005186	tyrosine hydroxylase	3.33081	-0.0629125	0.571992	-0.840132	3.48056	1.6359	-0.48138	-0.839053	98	27534	17675	39159	106	723	35297	38462	1.41812e-08
Har_00009379	glycoside hydrolases	-0.299858	-0.669346	1.80853	2.44772	-0.204824	-0.511272	1.48544	2.41163	22446	37610	1851	480	23244	35269	1465	216	1.42003e-08
Har_00066100	cytochrome c	0.169063	0.68765	0.579966	1.08019	0.230483	1.10144	1.2548	1.57952	9055	7497	17582	3395	8813	2023	2369	1138	1.42143e-08
Har_00214850	---NA---	0.789327	0.802089	1.32138	1.44432	0.317391	0.290673	0.965382	0.80857	2896	4880	3641	1822	7449	10842	4402	5855	1.42425e-08
Har_00019087	rna binding motif protein 38	-0.697293	0.6451	1.98642	1.66408	0.142605	1.02529	0.862416	1.33695	38569	9811	1587	1277	10340	2369	5399	1925	1.42483e-08
Har_00004447	multi drug resistance 50	0.0775795	0.762466	0.550807	0.525225	0.668337	1.30099	1.33785	1.30605	10820	5707	18020	9007	3568	1336	2004	2057	1.4373e-08
Har_00091918	ribonucleoside-diphosphate reductase small chain	0.892734	1.42152	-0.468102	0.839214	1.14119	1.49494	-0.471959	0.903574	2477	1911	35264	5252	1391	939	35184	4891	1.43811e-08
Har_00058578	cg3817 cg3817-pa	0.247135	1.23557	1.82141	1.14609	-0.238686	0.706903	1.39593	0.577198	7736	2462	1828	3007	25332	4762	1778	8817	1.4449e-08
Har_00017256	cg8067 cg8067-pa	0.831952	1.15725	0.868034	0.351438	0.204246	1.65599	1.17023	0.590723	2722	2724	14059	11927	9252	706	2839	8622	1.4508e-08
Har_00120713	brca1 c terminusdomain	-0.548327	1.76338	3.28713	4.2658	-0.128645	-0.0985541	0.127396	-0.189186	33445	1203	494	38	19094	22942	22622	26627	1.45446e-08
Har_00233245	---NA---	2.78823	3.04893	1.71361	2.23606	-2.9315	-2.66024	-2.55279	-2.7725	211	218	2003	609	43749	43440	43076	43483	1.45768e-08
Har_00175001	---NA---	0.781245	0.490091	1.11087	1.38362	1.48514	0.46228	0.0323768	1.53091	2937	15264	10609	2007	808	7899	25943	1267	1.46146e-08
Har_00198737	---NA---	2.01025	3.32645	2.668	2.06281	-2.36076	-2.11551	-1.53943	-2.37086	567	148	956	745	43606	43025	41572	43209	1.46999e-08
Har_00177949	---NA---	-0.203029	0.153629	3.86788	2.02754	0.309637	0.43632	1.56246	-0.567991	19574	22141	211	789	7543	8270	1259	35824	1.48149e-08
Har_00037222	wd repeat domain 36	-0.222319	0.211275	1.32537	1.37052	0.0217996	0.685092	1.60818	1.71248	20151	20946	3595	2060	13244	4988	1142	865	1.48869e-08
Har_00079201	trypsin-like protease	-0.0364599	0.55388	0.794148	1.04006	0.449271	0.859813	1.62622	1.70633	14628	13472	14931	3683	5715	3418	1100	876	1.4887e-08
Har_00125368	---NA---	0.645738	0.967683	1.19665	1.02824	0.789044	0.655314	0.743913	0.871039	3724	3588	7920	3757	2764	5319	6761	5187	1.49602e-08
Har_00041437	signal peptidase 18 kda subunit	1.56093	1.95776	1.91828	1.96208	-0.0140591	0.513497	-0.626047	-1.2695	973	923	1701	846	14735	7152	36813	40949	1.49839e-08
Har_00114741	quinone oxidoreductase	0.52903	0.824802	1.08832	1.30174	0.379751	0.705868	0.868706	1.25417	4556	4600	11084	2302	6567	4774	5346	2293	1.49982e-08
Har_00162843	---NA---	-0.532468	2.57559	2.99033	3.31781	-0.0875561	-0.0684369	0.333406	-0.160079	32698	409	714	176	17402	21187	13204	25226	1.50623e-08
Har_00033710	larval cuticle protein	-2.0522	-0.98069	1.52074	1.36878	-0.98585	0.177645	2.37535	2.70613	43746	40213	2391	2067	41200	13038	316	140	1.50786e-08
Har_00013266	isoform a	0.0571594	0.501366	0.983238	0.972687	0.525925	1.04418	1.46394	1.48907	11286	14970	12720	4139	4833	2265	1539	1380	1.50925e-08
Har_00115136	1-acyl-sn-glycerol-3-phosphate acyltransferase	-0.129383	1.00087	0.682917	1.00727	0.370779	1.4126	0.951453	1.3886	17366	3404	16226	3891	6675	1079	4527	1704	1.51331e-08
Har_00171315	---NA---	-0.588697	1.32101	3.98241	4.27181	-0.189593	-0.158512	0.0701473	-0.25007	35116	2204	174	36	22301	26209	24811	29567	1.51708e-08
Har_00103679	---NA---	0.703203	1.30099	0.282294	0.718502	1.04983	1.13386	0.278388	0.979063	3340	2281	22180	6521	1655	1883	14525	4173	1.51906e-08
Har_00064738	lipase 1 precursor	-0.0276947	0.760891	0.531682	1.18933	0.320541	1.23633	1.15908	1.44213	14308	5734	18281	2775	7398	1511	2915	1537	1.52126e-08
Har_00082840	tiny tim 50	0.0988598	0.0878639	0.950994	1.03372	0.63641	0.797409	1.7518	1.48567	10370	23550	13129	3720	3817	3901	842	1394	1.52136e-08
Har_00072214	cg6870 cg6870-pa	0.198677	0.505145	1.19839	0.797914	0.256175	1.10837	1.59272	1.34801	8537	14875	7842	5659	8396	1991	1178	1882	1.52423e-08
Har_00080813	isoform a	0.221128	1.04984	1.68621	1.41335	-0.308181	0.56933	1.23933	0.940205	8156	3165	2048	1922	29176	6403	2453	4506	1.53125e-08
Har_00047227	penguin cg1685-pa	-1.04116	0.563552	0.671508	1.46486	-0.169126	1.39522	1.42124	2.16008	42274	13163	16379	1757	21137	1111	1675	334	1.53539e-08
Har_00063896	phosphatidylinositolclass q	0.256454	1.42389	1.48696	0.829468	-0.305124	1.22354	1.18004	0.579784	7595	1908	2468	5355	29048	1547	2786	8780	1.53641e-08
Har_00005437	alcohol dehydrogenase	1.41735	0.796613	0.944094	0.716027	0.374039	0.791883	1.04238	0.979384	1208	4972	13213	6548	6637	3948	3710	4168	1.53664e-08
Har_00077016	protein serine threonine	0.457045	0.96903	0.389349	0.29656	1.07808	1.50703	0.872254	0.836754	5227	3581	20387	12973	1567	925	5302	5550	1.54102e-08
Har_00080812	isoform a	0.253206	0.988304	1.49762	1.29025	-0.283984	0.729029	1.3157	0.871021	7632	3478	2444	2349	28138	4545	2092	5189	1.54397e-08
Har_00089291	ribosome biogenesis protein tsr1 (20s rrna accumulation protein 1)	0.364141	0.911449	1.09451	1.17366	0.507572	1.05328	0.719152	1.05719	6216	3909	10955	2868	5004	2228	7089	3537	1.55752e-08
Har_00078810	---NA---	-1.54125	1.7505	0.280624	1.89744	-1.05536	0.486901	1.44747	2.0594	43449	1216	22211	925	41613	7517	1596	394	1.55826e-08
Har_00070272	membrane associated progesterone receptor	0.258765	0.805356	0.61528	1.2002	0.46074	0.954959	0.854335	1.45964	7564	4841	17105	2736	5569	2775	5481	1476	1.5636e-08
Har_00114573	inosine triphosphate pyrophosphatase	0.410149	0.904134	1.35064	1.4511	-0.0183773	0.540157	0.684511	1.28457	5678	3956	3258	1796	14910	6784	7531	2141	1.56443e-08
Har_00099414	short-chain dehydrogenase	1.12617	1.35587	1.00908	0.456971	0.624385	1.15338	0.943981	0.24951	1765	2081	12372	10100	3913	1825	4597	14294	1.57178e-08
Har_00040643	glycerol-3-phosphate dehydrogenase	2.33273	0.638397	0.346517	0.575818	2.41061	0.70206	-0.00217295	0.622685	398	10150	21095	8322	284	4820	27226	8154	1.57286e-08
Har_00034674	peroxiredoxin 6	0.425106	0.851692	0.628584	0.813477	0.496944	1.29798	0.998972	1.06469	5530	4310	16941	5521	5128	1342	4090	3475	1.5913e-08
Har_00136527	---NA---	2.22286	2.51629	2.79443	2.68668	-3.05531	-2.74535	-2.66735	-2.87989	455	443	855	354	43765	43486	43151	43532	1.59175e-08
Har_00104611	cg9246 cg9246-pa	-0.369042	0.274892	1.0622	1.54974	-0.00984859	0.831584	1.67703	1.94582	24622	19666	11583	1536	14547	3640	979	489	1.59379e-08
Har_00009014	crystal protein	1.68522	0.589869	0.966904	1.35929	1.12935	0.681551	0.37111	0.57422	824	12322	12948	2104	1425	5023	12466	8870	1.59771e-08
Har_00087142	glucose dehydrogenase	0.0436935	-0.400464	6.78486	-1.72109	-1.49652	-1.63409	6.95095	-1.89997	11617	34053	14	42648	42950	42333	12	42608	1.60252e-08
Har_00027064	bicoid stability factor	0.332253	0.579585	1.16859	1.08914	0.687192	0.661742	1.33731	1.23047	6624	12669	8964	3346	3435	5241	2006	2416	1.60277e-08
Har_00027465	methionine sulfoxide reductase	0.755286	0.380069	0.582084	0.810134	1.11668	0.73825	1.19761	1.23507	3061	17638	17545	5548	1460	4448	2693	2397	1.60782e-08
Har_00112083	glutamate dehydrogenase	0.086133	1.00806	0.89726	0.871905	0.376077	1.30306	1.04136	1.16038	10648	3362	13726	4952	6615	1328	3713	2812	1.62882e-08
Har_00020814	cuticular protein 67b	0.409674	1.39588	1.11964	0.929962	0.194414	1.2528	0.818477	0.860281	5683	1975	10426	4457	9414	1469	5876	5290	1.63626e-08
Har_00196924	---NA---	0.241358	0.44611	1.2718	1.3594	0.232691	0.578632	1.27695	1.52335	7835	16300	5167	2103	8783	6265	2276	1291	1.6375e-08
Har_00036611	cg2555-pa	5.34058e-05	0.705658	0.187173	0.975992	0.656759	1.19472	1.06457	1.56067	13154	6883	23847	4116	3656	1655	3552	1186	1.65318e-08
Har_00030617	folylpolyglutamate synthase	-0.162191	0.763874	1.08645	1.33891	-0.0498905	1.02602	1.11825	1.77075	18329	5679	11110	2176	16004	2360	3178	753	1.65992e-08
Har_00167775	cytochrome b5	0.516134	0.517885	0.582997	1.19729	0.755665	0.848881	0.999392	1.41138	4665	14560	17530	2748	2972	3508	4086	1633	1.66118e-08
Har_00000745	cytochrome p450	0.716641	0.874391	1.07829	1.17409	0.775142	0.843398	0.661037	0.74141	3258	4121	11264	2866	2837	3550	7865	6638	1.66326e-08
Har_00227757	---NA---	1.43498	2.26851	3.07622	2.86031	-1.8469	-1.42939	0.140791	-1.8692	1186	609	653	285	43337	41828	22012	42558	1.66587e-08
Har_00003361	cytochrome p450	-0.542488	1.46174	2.20294	3.11088	-0.0933375	-0.0860491	1.55536	-0.171512	33175	1822	1359	216	17637	22219	1272	25819	1.66656e-08
Har_00083473	carboxylesterase	-1.38261	-0.139776	7.39247	-0.897282	-0.94433	-0.898104	7.56649	-1.02856	43239	29205	9	39541	40916	39221	8	39742	1.67335e-08
Har_00026534	u3 small nucleolar ribonucleoprotein protein imp4	0.00899696	0.854481	1.32227	1.79392	-0.501377	0.627516	1.01371	1.48269	12733	4278	3630	1053	34891	5678	3961	1406	1.67656e-08
Har_00179473	---NA---	3.61113	2.73027	2.65561	0.868829	-0.922318	-0.768778	-0.522056	-0.883617	66	337	961	4979	40758	38179	35774	38778	1.67665e-08
Har_00026993	---NA---	0.506726	0.959814	0.73251	0.727694	0.671635	1.47387	0.446527	1.07195	4756	3634	15667	6404	3539	982	11162	3420	1.67895e-08
Har_00004926	reverse transcriptase	-0.998352	1.10233	2.72067	3.19014	-0.289289	0.251664	0.713403	0.952404	42052	2925	912	199	28366	11578	7155	4404	1.68602e-08
Har_00082179	cytochrome p450	0.136652	0.714607	0.896	0.852758	0.503508	1.1444	1.24403	1.26558	9643	6689	13742	5131	5058	1850	2422	2249	1.69181e-08
Har_00116345	mannose phosphate isomerase	-0.0899	1.1114	0.957064	0.239629	0.619834	1.45744	1.47015	0.951545	16222	2900	13062	14120	3954	1011	1517	4414	1.69498e-08
Har_00109735	nuclear undecaprenyl pyrophosphate synthase 1 homolog	0.562126	1.44848	1.25869	0.818081	0.18634	1.18884	0.818857	0.494438	4310	1861	5610	5470	9548	1677	5871	10076	1.7015e-08
Har_00221262	---NA---	2.45196	2.42372	2.62973	2.13326	-0.344826	-0.830225	-1.3828	-2.46228	335	495	987	680	30480	38720	41136	43287	1.70694e-08
Har_00044807	u3 small nucleolar ribonucleoprotein protein imp4	0.164646	0.654949	0.611163	1.5899	-0.0762167	0.881013	1.39419	1.58343	9119	9289	17157	1440	16981	3270	1789	1126	1.70841e-08
Har_00087623	seryl-trna synthetase	0.663986	1.25225	1.80956	1.50774	-0.129374	0.564491	0.813242	0.376932	3596	2413	1848	1650	19132	6468	5947	12032	1.70979e-08
Har_00056536	ribosome biogenesis protein tsr1	-0.376907	0.337334	1.27807	1.32162	-0.387247	0.877922	1.73482	1.93522	24906	18444	4978	2232	31784	3293	876	502	1.71447e-08
Har_00061097	cysteine-rich venom	1.81718	-1.83482	4.36326	-2.32201	0.0401754	-2.26619	4.54503	-3.51382	710	42975	94	43400	12668	43179	79	43716	1.71614e-08
Har_00077675	uridine 5-monophosphate synthase	0.824536	-0.0139565	-0.106642	1.26478	-0.158484	0.922979	1.53883	1.89753	2744	26259	29946	2451	20596	2970	1324	551	1.72241e-08
Har_00115091	diphthine synthase	0.180724	1.31853	1.42679	1.59518	-0.383301	0.609344	0.778783	1.19198	8839	2216	2713	1424	31682	5909	6330	2635	1.72448e-08
Har_00209795	---NA---	0.451929	-0.814619	2.30829	2.10517	-0.434631	-1.67936	1.86931	1.49667	5271	38989	1261	707	33212	42400	675	1358	1.72603e-08
Har_00007258	peptide methionine sulfoxide reductase	0.87597	0.562148	0.389298	0.736871	1.31855	0.875197	0.856235	1.15093	2534	13204	20388	6310	1057	3321	5452	2873	1.72729e-08
Har_00025640	aliphatic nitrilase	0.666488	0.96584	1.20431	1.48504	0.219002	0.506146	0.0910616	1.69453	3576	3594	7610	1717	9001	7253	24031	901	1.7324e-08
Har_00118195	cytochrome p450	-0.119833	1.33442	0.542225	2.1887	-1.24572	1.10346	0.378741	1.91601	17102	2168	18147	641	42398	2011	12320	524	1.73253e-08
Har_00043432	oxidase peroxidase	-0.616966	0.548746	6.04995	-0.228414	-0.32518	-0.175443	6.03848	-0.28654	36286	13641	25	30883	29798	27074	25	30844	1.73504e-08
Har_00003656	n-ethylmaleimide sensitive fusion protein	-0.192822	-1.21111	0.372084	0.606946	1.82071	0.672873	1.42943	2.00269	19269	41380	20674	7872	492	5129	1651	442	1.74397e-08
Har_00034859	cytochrome p450	0.742977	1.73454	0.190415	1.29721	0.728235	1.35188	-0.778435	0.657122	3133	1240	23780	2319	3158	1207	38106	7698	1.74823e-08
Har_00110101	atp-binding cassette transporter	0.0265636	-0.200642	0.545404	0.91445	0.683079	0.815804	1.70194	1.83886	12097	30433	18102	4600	3462	3755	935	643	1.74856e-08
Har_00176704	---NA---	0.406904	1.78951	1.09688	-0.876757	0.66042	2.07792	1.3459	-0.313595	5713	1161	10916	39395	3619	375	1960	31616	1.75064e-08
Har_00030829	retrotransposonty1-copia subclass	0.206051	0.936432	2.57718	2.22043	0.139357	0.825766	-0.206069	0.510757	8403	3770	1030	623	10418	3676	31431	9809	1.75169e-08
Har_00108202	n-terminal domain containing protein	0.540707	1.1112	1.11719	1.01356	0.348921	0.860914	0.913622	1.00339	4463	2901	10481	3848	6979	3409	4878	3964	1.75316e-08
Har_00010355	proliferating-cell nucleolar antigen p120	0.0782151	1.162	1.27323	-0.410528	0.63075	1.55151	1.82796	-0.00507832	10807	2707	5114	34667	3860	852	727	19420	1.7575e-08
Har_00093509	gtp-binding protein	-0.0220804	0.734708	1.12879	1.20327	0.0682135	0.930423	1.20238	1.61026	14107	6214	10232	2718	11934	2923	2659	1067	1.76087e-08
Har_00000621	cytochrome p450	0.409981	0.839239	0.253846	0.487465	1.30045	1.2004	0.813793	0.978687	5682	4438	22706	9612	1083	1638	5936	4178	1.7671e-08
Har_00078843	zinc-binding alcohol dehydrogenase family protein	0.494741	0.676345	1.146	1.0791	0.389756	0.818393	1.16364	1.18335	4863	8127	9766	3400	6422	3734	2876	2679	1.7695e-08
Har_00120102	#NAME?	0.652044	1.50494	0.959562	1.34576	0.0144539	1.13014	0.764867	0.611902	3673	1705	13033	2150	13508	1895	6490	8317	1.76951e-08
Har_00109889	juvenile hormone acid methyltransferase	-0.989874	0.653208	0.833341	2.92816	-0.630228	0.00813556	1.54835	2.47734	41992	9365	14450	257	37420	17347	1292	198	1.76988e-08
Har_00096070	methionine-r-sulfoxide reductase	0.395948	0.858858	0.899047	1.12173	0.45125	0.907251	0.835105	1.25356	5841	4251	13707	3136	5690	3086	5694	2297	1.78894e-08
Har_00178779	---NA---	-0.00560522	1.55722	2.06301	-1.53392	0.645408	1.74545	1.32484	-0.941314	13439	1582	1497	42258	3743	608	2050	39189	1.79456e-08
Har_00023780	phytanoyl-dioxygenase family protein	0.0831552	0.0115056	1.17105	0.647506	0.721906	0.802308	1.9829	1.31102	10703	25386	8875	7328	3207	3862	552	2037	1.79601e-08
Har_00071441	glycoside hydrolases	-0.274086	-0.557452	1.77802	2.39595	-0.337564	-0.668449	1.50401	2.46292	21672	36329	1903	509	30226	37174	1416	203	1.79764e-08
Har_00033236	dimethylaniline monooxygenase	-0.923232	-0.535515	1.14683	0.815348	0.407624	0.957374	2.68024	1.77405	41514	36026	9731	5505	6197	2765	241	745	1.79882e-08
Har_00093719	loc398471 protein	-0.164499	0.303566	0.796278	1.35368	0.485165	1.07634	1.95304	1.06985	18396	19111	14906	2128	5278	2120	577	3438	1.80651e-08
Har_00118687	possible rna	0.0350199	-0.0350194	1.91228	1.36834	0.14785	-0.31317	1.91202	1.60414	11858	26826	1709	2070	10239	31742	626	1082	1.80795e-08
Har_00188152	---NA---	-0.788475	1.49967	3.30978	1.48771	-0.438708	0.0519896	1.18898	1.125	40094	1717	475	1710	33296	15900	2747	3051	1.81068e-08
Har_00120782	nadh dehydrogenase subunit 5	1.55823	1.71449	1.65477	1.64744	0.143703	0.322939	-0.0705271	-0.127666	977	1274	2106	1322	10319	10234	28967	23410	1.81115e-08
Har_00035427	spermatogenesis associated 5	0.438569	1.55506	1.6212	1.45715	-0.584788	0.919254	0.86242	0.339296	5399	1586	2174	1779	36598	2991	5398	12691	1.81246e-08
Har_00131307	---NA---	0.364223	1.58045	2.06759	1.90347	-0.846424	0.735974	0.597051	0.372222	6213	1537	1494	913	40130	4470	8780	12116	1.81401e-08
Har_00002291	cytochrome p450	0.00527191	0.78685	-0.755199	0.774118	0.965059	1.54753	0.546892	1.60974	12899	5112	38024	5909	1937	856	9505	1068	1.81995e-08
Har_00056752	ribonuclease e g	-3.34858	0.806858	0.773232	1.54517	-3.34751	1.12198	1.29475	2.26934	43840	4811	15187	1552	43806	1921	2190	273	1.82537e-08
Har_00056246	mitochondrial cytochrome c oxidase subunit 5b isoform 1	0.483027	1.04562	1.04179	1.31339	0.130793	0.850718	0.917441	1.09309	4958	3193	11902	2254	10577	3492	4853	3288	1.82672e-08
Har_00189479	unknown [Picea sitchensis]	1.43278	1.67496	1.43436	1.69373	-0.00622797	0.544113	0.0264254	0.00622797	1191	1340	2673	1220	14371	6731	26123	19047	1.82812e-08
Har_00049668		0.351909	1.35712	-0.540302	0.977244	0.337709	1.82759	-0.764981	1.69981	6371	2075	36069	4108	7145	530	37985	890	1.83014e-08
Har_00079555	cg8420 cg8420-pa	-0.140412	0.619701	0.135326	0.711116	1.47243	1.17827	0.964431	1.53807	17695	11184	24810	6614	825	1716	4413	1238	1.83306e-08
Har_00030318	carboxypeptidase a	-0.0917406	1.03298	0.201067	0.660397	0.631402	1.82334	0.918813	1.16231	16284	3257	23598	7174	3851	536	4844	2801	1.8352e-08
Har_00027919	cysteine synthase	0.194154	-0.152703	1.72899	1.75809	0.491882	-0.0835147	1.30479	1.35974	8604	29464	1982	1104	5197	22093	2137	1851	1.83864e-08
Har_00002263	cytochrome p450	0.678062	1.00768	-0.0480614	1.04012	1.01474	1.30519	-0.15261	1.15755	3509	3366	28836	3682	1759	1321	30522	2833	1.8389e-08
Har_00093717	loc398471 protein	-0.444978	0.69195	1.11025	1.51988	-0.0544944	0.89883	1.32959	1.80109	27855	7316	10620	1613	16172	3140	2035	699	1.84028e-08
Har_00083844	cysteine synthase	-0.176538	0.217689	0.0974188	0.557784	1.15688	1.31449	1.30482	1.75593	18753	20803	25536	8571	1359	1303	2136	782	1.84317e-08
Har_00103601	short-chain dehydrogenase	0.0180597	1.14341	0.184717	1.06167	0.537605	1.19369	0.647995	1.49021	12381	2784	23896	3532	4730	1658	8045	1376	1.84321e-08
Har_00062716	enoyl-hydratase precursor 1	0.245158	0.714087	0.912868	1.17872	0.261117	0.797112	1.35136	1.31785	7773	6698	13554	2839	8308	3904	1944	2003	1.84656e-08
Har_00117158	glucose-1-phosphatase inositol phosphatase	0.718147	1.07743	0.829054	0.748007	0.533522	1.13989	0.825341	0.835176	3249	3034	14513	6180	4762	1871	5783	5564	1.84981e-08
Har_00172949	---NA---	0.787802	0.0229998	-0.253787	0.91969	0.932412	0.889682	1.21949	1.48014	2904	25052	32328	4547	2055	3213	2560	1412	1.86274e-08
Har_00024960	molybdopterin cofactor sulfurase	0.539058	0.174956	1.0896	1.45021	0.628669	0.230165	1.27571	1.53657	4479	21700	11061	1800	3877	11995	2284	1245	1.86759e-08
Har_00183969	---NA---	1.49525	1.08455	1.93218	1.60684	-0.182148	-0.0631027	1.03632	-0.0212059	1063	2998	1677	1401	21880	20882	3757	19917	1.86825e-08
Har_00060286	---NA---	1.67072	2.57312	2.19086	2.22886	-0.953459	0.202409	-1.38851	-1.4905	845	411	1371	614	40976	12519	41154	41674	1.87713e-08
Har_00206995	---NA---	0.696703	1.01469	5.14635	1.3104	-0.325874	0.0351968	0.212561	-0.130348	3383	3336	50	2271	29821	16396	17452	23558	1.88006e-08
Har_00028753	ribosome biogenesis protein tsr1 (20s rrna accumulation protein 1)	-0.634356	0.161349	0.907221	1.47847	-0.0983329	0.831339	1.89025	2.17904	36983	21962	13623	1727	17828	3641	654	319	1.88862e-08
Har_00095986	ribosomal l1 domain containing 1	-0.142555	1.17728	1.47662	0.748394	-0.139286	1.04282	1.58415	0.737465	17754	2656	2498	6177	19632	2272	1202	6692	1.9052e-08
Har_00221158	---NA---	0.558449	0.969619	0.427977	0.493999	1.68359	1.20553	0.477332	0.580074	4334	3576	19783	9501	596	1609	10664	8775	1.90779e-08
Har_00027481	transferrin 2	-0.69977	2.06605	2.74991	3.63131	-0.402848	-0.339651	1.27069	-0.490625	38620	792	890	115	32244	32346	2304	34792	1.91016e-08
Har_00217124	---NA---	0.34781	1.45863	-1.63121	1.61072	0.177003	1.58037	-2.67699	1.57897	6437	1831	41974	1395	9701	797	43158	1139	1.91425e-08
Har_00210115	---NA---	1.73288	1.78917	1.93616	1.38626	0.299851	0.239085	-0.0269175	-0.4463	778	1162	1670	1997	7687	11805	28029	34204	1.91426e-08
Har_00206053	---NA---	0.0895424	0.505621	1.48123	1.85697	-0.159252	0.0177727	1.52163	1.46358	10565	14861	2485	967	20637	16969	1368	1459	1.92454e-08
Har_00011675	phosphoenolpyruvate synthase	0.354034	0.583498	0.634755	0.709927	0.870394	1.15808	1.25111	1.14033	6343	12513	16849	6629	2348	1806	2385	2951	1.93092e-08
Har_00171191	---NA---	0.615782	1.35857	1.33273	1.18652	0.134472	0.714062	0.707239	0.536348	3941	2074	3475	2791	10513	4686	7222	9421	1.93922e-08
Har_00027280		0.377098	0.642466	0.478044	0.500853	0.847412	1.40152	1.25929	1.00745	6064	9939	19047	9382	2444	1097	2351	3922	1.94315e-08
Har_00056575	dimeric dihydrodiol dehydrogenase	1.06473	0.00133896	1.42776	0.79595	0.944204	-0.0870495	1.63419	0.68775	1912	25723	2711	5673	2014	22271	1075	7305	1.94443e-08
Har_00036757	multiple inositol polyphosphate phosphatase	-0.577617	0.534426	0.489663	1.3067	0.211599	1.24869	1.1905	2.14335	34673	14099	18874	2289	9137	1481	2737	341	1.94666e-08
Har_00222252	---NA---	1.09656	1.69083	1.39494	1.32578	2.23678	-0.821631	-0.524354	-0.875998	1832	1313	2884	2219	325	38644	35790	38723	1.95547e-08
Har_00107275	thioredoxin (agap003338-pa)	0.57555	-0.187165	0.343842	0.0366907	1.38843	0.640319	2.6371	0.983531	4220	30173	21128	18422	943	5514	253	4127	1.96369e-08
Har_00036930	ribosome biogenesis protein tsr1 (20s rrna accumulation protein 1)	-0.175912	0.244338	1.07683	1.19748	-0.0647321	1.00296	1.70416	1.86514	18735	20266	11304	2746	16556	2481	926	603	1.97278e-08
Har_00000222	cytochrome p450 monooxygenase	2.08241	-0.474604	-0.313214	0.56391	2.6468	0.484599	0.643721	1.05969	522	35192	33247	8479	244	7559	8101	3511	1.98266e-08
Har_00108975	dna-directed rna polymerase i-associated factor 53 kda	0.243058	0.777595	1.21005	1.50443	-0.167645	0.843549	1.07596	1.30535	7808	5357	7373	1661	21053	3548	3450	2059	1.98363e-08
Har_00228912	---NA---	-0.30513	-0.16486	-0.381484	0.956449	0.466326	1.29313	1.77445	1.9776	22608	29729	34211	4266	5509	1354	809	460	1.98719e-08
Har_00014500	n-ethylmaleimide sensitive fusion protein	-0.14994	0.0256453	1.09204	0.18536	1.73825	0.972563	1.36493	1.51848	17977	24982	11008	15233	551	2677	1887	1302	1.99175e-08
Har_00117512	dead (asp-glu-ala-asp) box polypeptide 54	-0.352266	0.16522	0.483776	1.11806	0.412179	0.982036	1.67623	1.89825	24075	21894	18963	3160	6144	2615	984	548	1.99709e-08
Har_00042925	cg10527-pa isoform 1	0.0283909	0.882954	0.503899	0.959265	0.442316	1.2379	0.940628	1.37879	12043	4073	18665	4244	5782	1505	4628	1754	2.0031e-08
Har_00096854	fn5 protein	0.65446	1.2635	1.47492	0.888064	0.0906668	0.75175	0.840775	0.530799	3662	2381	2503	4818	11402	4326	5631	9513	2.02763e-08
Har_00119834	zinc finger protein 79	3.34288	3.21686	0.376503	2.96728	-1.89225	-1.72931	-1.63319	-1.83997	93	178	20607	251	43377	42484	41786	42502	2.04517e-08
Har_00040063	mitochondrial single-stranded dna-binding protein	0.50701	1.14596	1.06495	0.989029	0.0731068	1.07927	0.940022	1.00208	4754	2772	11523	4023	11809	2109	4636	3976	2.04673e-08
Har_00097630	short-chain dehydrogenase	-0.55306	0.767195	-0.732013	0.278145	0.319446	2.0063	1.65465	1.6805	33641	5599	37841	13360	7416	421	1020	925	2.04718e-08
Har_00152015	---NA---	-0.540391	2.25838	3.96072	2.69334	-0.114244	-0.0655055	0.133024	-0.164047	33071	615	178	352	18416	21016	22368	25436	2.04795e-08
Har_00058341	glutamate dehydrogenase	0.926942	1.31482	1.44386	1.5606	0.124436	0.433909	0.356033	0.378955	2345	2230	2622	1509	10692	8311	12750	11996	2.0523e-08
Har_00017366	endoplasmic reticulum protein	1.27264	1.36448	1.46291	0.889661	0.354424	0.723583	0.75658	-0.626286	1459	2060	2561	4800	6907	4604	6589	36459	2.05985e-08
Har_00097118	peripheral-type benzodiazepine receptor	0.111633	0.945524	0.805063	0.850256	0.841745	1.09895	0.743482	1.14652	10107	3715	14796	5159	2467	2031	6768	2904	2.05987e-08
Har_00044861	cellular repressor of e1a-stimulated genes	0.516693	0.871552	0.597539	0.331961	0.732134	1.50467	1.11082	0.687813	4661	4141	17333	12291	3133	928	3240	7301	2.06393e-08
Har_00216310	---NA---	2.87449	2.61144	0.642728	2.93787	0.0785131	-3.55841	-1.81412	-2.67471	184	385	16729	256	11670	43723	42147	43431	2.06799e-08
Har_00068713	rna binding motif protein 34	-0.452742	2.12897	2.13232	0.0539279	-0.657915	1.9858	1.63023	-0.264415	28284	728	1434	17993	37863	432	1085	30091	2.07063e-08
Har_00110495	polyribonucleotide nucleotidyltransferase	0.861811	0.894857	1.09692	1.39918	0.76341	0.521129	0.439655	0.836917	2582	4002	10915	1963	2918	7048	11275	5546	2.07797e-08
Har_00058126	isoform b	0.776855	1.34607	1.14069	1.11563	0.389077	0.894696	0.447066	0.767879	2956	2113	9959	3180	6432	3177	11148	6340	2.08502e-08
Har_00088063	isoform b	0.584999	1.18789	1.13949	1.06106	0.333506	0.911215	0.727604	0.906464	4152	2623	10003	3541	7194	3050	6964	4847	2.0851e-08
Har_00107276	thioredoxin (agap003338-pa)	0.660903	0.5414	0.911466	0.57364	1.65432	0.656486	1.03379	0.989249	3611	13881	13571	8343	616	5301	3785	4077	2.08709e-08
Har_00116474	ecsit (evolutionarily conserved signaling intermediate in toll pathways)	0.201042	0.451228	1.42671	1.42164	-0.0416627	0.575695	1.28712	1.36414	8494	16192	2714	1891	15727	6315	2233	1832	2.09296e-08
Har_00120632	dimethyladenosine transferase	0.502564	-0.0850506	1.6699	1.41963	0.285682	-0.0189652	1.36151	1.33737	4794	28013	2080	1901	7900	18701	1905	1924	2.0985e-08
Har_00085137	succinate-gdp-beta subunit	0.427113	0.379808	0.723987	0.815258	1.0709	0.947323	1.07543	1.27532	5517	17645	15757	5506	1597	2815	3461	2191	2.10124e-08
Har_00096785	methionine-r-sulfoxide reductase	0.718603	1.08573	1.17342	1.32468	0.430016	0.697824	0.644115	0.750876	3244	2992	8789	2223	5931	4852	8093	6528	2.10413e-08
Har_00217757	---NA---	0.378635	0.500401	0.466926	0.52144	0.865793	0.748876	1.62926	1.41342	6045	14995	19226	9061	2368	4357	1089	1627	2.10672e-08
Har_00010653	prostaglandin e synthase 2	-0.00234222	-0.182173	0.626985	0.991609	1.38623	0.596141	1.23217	1.77318	13281	30054	16959	3997	947	6055	2489	748	2.108e-08
Har_00185667	---NA---	0.505268	-3.84916	6.38924	-5.07327	-1.70656	-5.1519	6.44837	-5.16625	4772	43825	19	43859	43201	43837	20	43842	2.11204e-08
Har_00095590	ecdysteroid regulated 16 kda	1.04345	-0.29078	0.729244	0.512298	1.82368	0.471512	1.22277	1.09253	1961	32209	15698	9200	488	7772	2544	3292	2.11461e-08
Har_00026970	cytochrome p450	0.392373	0.930419	0.0181484	0.461625	0.895251	1.30593	0.770311	1.21046	5882	3808	27093	10028	2221	1319	6432	2527	2.11471e-08
Har_00046771	larval cuticle protein 14	-0.248248	0.121572	0.594337	1.50796	0.37112	0.743684	1.40794	2.02813	20871	22817	17379	1649	6671	4400	1723	420	2.11563e-08
Har_00116346	mannose phosphate isomerase	-0.0510292	0.976618	0.830135	0.382366	0.488031	1.4999	1.39542	1.02318	15093	3540	14493	11358	5248	934	1783	3788	2.12498e-08
Har_00031278	elegans proteinconfirmed by transcript evidence	1.78186	1.87172	0.238037	0.0497232	1.43859	1.4806	-0.414517	-0.302503	739	1045	22975	18097	868	970	34470	31327	2.13053e-08
Har_00035176	arch_dromeame: full=protein archease-like	-0.00998116	0.558662	0.309835	0.537443	0.822891	1.68951	0.988274	1.57201	13652	13324	21710	8834	2570	671	4198	1157	2.13252e-08
Har_00089541	glucosyl glucuronosyl transferases	1.94279	0.43855	-0.535563	1.55861	1.82312	0.131982	-1.59337	1.35997	614	16486	36021	1516	489	14024	41695	1849	2.13282e-08
Har_00112640	dihydrolipoamide succinyltransferase component of 2-oxoglutarate dehydrogenase	0.0934439	-0.0277071	0.86606	0.975253	0.680703	0.648204	1.69418	1.63905	10482	26633	14084	4122	3477	5412	948	1012	2.13532e-08
Har_00230376	---NA---	0.962802	1.90154	0.912323	3.8553	-0.392333	0.0341525	0.459707	-0.0341525	2203	1000	13560	85	31920	16424	10941	20269	2.15446e-08
Har_00190788	---NA---	0.888596	0.838463	1.10948	0.802088	1.08276	0.687645	0.553963	0.781723	2494	4449	10639	5624	1551	4964	9387	6169	2.16025e-08
Har_00092632	isoform b	0.808851	1.3592	0.924181	1.06394	0.421909	0.992477	0.355249	0.839264	2804	2073	13439	3512	6032	2550	12763	5521	2.17012e-08
Har_00088476	carboxylesterase-8 variant 1	0.429697	0.864279	0.094655	0.879875	0.838467	1.26515	0.446619	1.19457	5486	4189	25595	4889	2480	1431	11160	2617	2.17527e-08
Har_00125547	---NA---	-0.00851059	0.120102	0.399088	1.34954	0.847593	0.565737	1.468	1.68014	13572	22859	20235	2142	2443	6455	1523	926	2.18257e-08
Har_00079765	dehydrogenase reductase sdr family member 4	0.0830712	2.94316	2.6296	1.66915	-1.73779	1.2917	-0.724893	-1.45228	10706	244	988	1266	43235	1357	37689	41554	2.19111e-08
Har_00088871	gamma glutamyl transpeptidases	0.960161	1.33716	1.66518	1.36215	0.544802	0.576641	-0.404028	0.243759	2210	2152	2089	2096	4667	6303	34332	14399	2.21001e-08
Har_00106684	glycerol kinase	-0.252258	0.723507	1.81603	1.40712	0.604526	-0.811345	1.64028	1.02577	21001	6470	1833	1941	4080	38537	1059	3765	2.21179e-08
Har_00183861	---NA---	1.589	1.91372	2.17698	2.26773	-0.41095	0.0318027	-0.652599	-0.0325236	936	978	1386	593	32528	16514	37068	20230	2.21182e-08
Har_00028901	---NA---	-0.716343	1.8159	1.65648	-2.2259	-0.568313	2.72068	2.23721	-0.368003	38942	1115	2103	43317	36282	173	373	32873	2.22172e-08
Har_00036302	asteroid homolog 1	0.799635	1.40142	1.24806	0.939925	0.114549	1.02071	0.481383	0.670358	2855	1959	5966	4389	10898	2392	10600	7523	2.22181e-08
Har_00082160	ribose-phosphate pyrophosphokinase	1.29224	1.61765	1.96229	1.82033	-0.119278	0.0308647	0.442605	-0.172726	1422	1449	1628	1017	18624	16542	11227	25883	2.22893e-08
Har_00040062	mitochondrial single-stranded dna-binding protein	0.642069	1.30303	1.18327	1.09113	-0.0820999	0.981688	0.996987	0.718004	3743	2273	8422	3333	17196	2619	4112	6925	2.23521e-08
Har_00091123	endoplasmic reticulum protein	1.04308	-0.577488	1.92971	1.16475	0.81931	-1.25144	1.56308	0.746764	1962	36569	1681	2905	2587	41226	1257	6575	2.25392e-08
Har_00153059	---NA---	0.687017	0.490867	2.88727	0.313558	0.868212	-0.212855	1.61602	0.650653	3458	15240	784	12637	2358	28792	1121	7780	2.25623e-08
Har_00234386	---NA---	0.152689	1.34229	1.0743	1.85634	-0.438203	1.27785	0.225949	1.36398	9326	2135	11355	971	33286	1397	16565	1833	2.26217e-08
Har_00039205	carboxylesterase 3	0.299788	0.193447	0.495412	0.687481	1.29019	0.866653	1.34541	1.27044	7021	21324	18794	6869	1097	3369	1963	2214	2.26568e-08
[truncated: 41,864 more rows]
