# Supplementary material for: Transcriptional responses underlying the hormetic and detrimental effects of the plant secondary metabolite gossypol on the generalist herbivore Helicoverpa armigera
Source: BMC Genomics. 2011 Nov 23;12:575. doi: 10.1186/1471-2164-12-575 (PMC3235194; doi:10.1186/1471-2164-12-575)
Supplement: Additional file 14 — Table S12_T7_G_RPlist_down. Rank Products list detecting differentially down-regulated genes in the G-T7 treatment. The most significantly down-regulated genes are at the top of the list. [file 1471-2164-12-575-S14.XLS]

## Sheet: DD G RP list down
Unique ID	Name	rank 1	rank 2	rank 3	rank 4	rank 5	rank 6	rank 7	rank 8	rank product
Har_00003156	chitinase	43863	43863	43861	43863	43863	43861	43860	43848	1.36952e+37
Har_00203296	---NA---	43861	43859	43844	43861	43859	43858	43842	43844	1.36784e+37
Har_00120076	chitinase 4	43860	43858	43829	43858	43857	43856	43836	43845	1.36693e+37
Har_00066360	imp dehydrogenase gmp reductase	43858	43861	43805	43856	43853	43859	43788	43843	1.36456e+37
Har_00019573	beta-n-acetylglucosaminidase 2	43839	43826	43612	43801	43828	43840	43770	43839	1.35314e+37
Har_00001663	immune inducible protein	43850	43856	43629	43732	43792	43853	43728	43794	1.3494e+37
Har_00053642	lysozyme	43764	43797	43651	43763	43773	43825	43754	43831	1.34707e+37
Har_00148511	---NA---	43830	43822	43667	43490	43846	43852	43809	43818	1.3463e+37
Har_00228675	---NA---	43841	43847	43755	43547	43812	43837	43776	43680	1.34511e+37
Har_00096859	serine protease 1	43823	43800	43666	43401	43845	43844	43806	43799	1.34168e+37
Har_00228409	---NA---	43819	43804	43650	43375	43838	43843	43805	43797	1.34004e+37
Har_00096860	serine protease 1	43824	43823	43672	43353	43835	43845	43794	43782	1.33995e+37
Har_00031726	collagen and calcium binding egf domains 1	43796	43693	43559	43655	43804	43787	43748	43820	1.33797e+37
Har_00095369	carboxylesterase-8 variant 1	43808	43843	43406	43591	43776	43851	43726	43776	1.33534e+37
Har_00003486	lysozyme	43738	43766	43606	43703	43645	43777	43733	43761	1.33392e+37
Har_00121191	---NA---	43793	43758	43587	43325	43810	43836	43798	43803	1.33328e+37
Har_00091888	sphingomyelin phosphodiesterase	43813	43773	43563	43259	43833	43841	43792	43768	1.33118e+37
Har_00120501	tenascin c	43804	43818	43378	43519	43823	43833	43732	43729	1.33103e+37
Har_00094835	sphingomyelin phosphodiesterase	43770	43734	43456	43402	43827	43831	43789	43796	1.33008e+37
Har_00000146	cytochrome p450	43752	43645	43352	43642	43794	43798	43768	43815	1.32891e+37
Har_00235978	---NA---	43757	43731	43461	43339	43824	43832	43787	43788	1.32745e+37
Har_00202077	---NA---	43763	43730	43398	43373	43829	43830	43796	43792	1.3272e+37
Har_00097913	alpha-glucosidase	43722	43634	43510	43575	43710	43766	43756	43784	1.32563e+37
Har_00120503	tenascin c	43767	43795	43271	43417	43797	43829	43743	43751	1.32291e+37
Har_00090344	cytochrome p450	43729	43578	43266	43586	43787	43775	43745	43816	1.32027e+37
Har_00083907	adhesion-like transmembrane protein	43559	43679	43301	43646	43736	43806	43736	43804	1.31983e+37
Har_00019378	b-box zinc finger family protein	43674	43622	43507	43570	43649	43748	43735	43755	1.31967e+37
Har_00028783	imp dehydrogenase gmp reductase	43696	43842	42980	43681	43677	43839	43691	43812	1.31822e+37
Har_00090341	cytochrome p450	43636	43538	43425	43659	43642	43733	43739	43789	1.31666e+37
Har_00083732	amp dependent coa ligase	43592	43627	43254	43602	43720	43794	43721	43817	1.3156e+37
Har_00085179	beta-hexosaminidase b	43681	43648	43458	43556	43636	43710	43724	43712	1.31559e+37
Har_00012907	antimicrobial protein 5tox	43723	43683	43493	43175	43759	43802	43752	43605	1.3115e+37
Har_00029022	tenascin c	43719	43769	43026	43238	43784	43835	43760	43731	1.30748e+37
Har_00069486	exported protein	43571	43484	43399	43640	43586	43591	43692	43747	1.30312e+37
Har_00100529	teratocyte released chitinase	43683	43736	43073	43152	43750	43824	43731	43701	1.30115e+37
Har_00111959	lectin 5	43667	43821	42810	43551	43660	43827	43480	43771	1.29921e+37
Har_00028578	imp dehydrogenase gmp reductase	43533	43447	43113	43601	43628	43702	43703	43785	1.29714e+37
Har_00001624	phenoloxidase inhibitor protein	43235	43782	43309	43709	43203	43790	43656	43800	1.29624e+37
Har_00001641	ygi2_bactu uncharacterized kda protein (orf 2)	43606	43682	42914	43071	43731	43818	43740	43748	1.29096e+37
Har_00000960	cytochrome p450	43669	43397	43010	43360	43728	43696	43712	43723	1.29064e+37
Har_00085181	beta-hexosaminidase b	43526	43394	43152	43374	43679	43707	43709	43743	1.29036e+37
Har_00089605	ubl3 cg9038-pa	43665	43660	42812	43039	43778	43823	43742	43741	1.28941e+37
Har_00087178	beta-hexosaminidase b	43640	43636	43248	42868	43708	43776	43708	43595	1.28713e+37
Har_00080422	serine 3-dehydrogenase	43774	43291	42927	43712	43678	43459	43523	43779	1.28609e+37
Har_00086440	imp dehydrogenase gmp reductase	43707	43840	42169	43583	43721	43849	43475	43781	1.28501e+37
Har_00116376	luciferase homologue	42985	43746	43119	43487	43489	43826	43678	43738	1.28386e+37
Har_00060518	phenoloxidase inhibitor protein	43094	43778	42979	43670	43225	43804	43677	43806	1.28277e+37
Har_00000138	cytochrome p450	43345	43592	42891	43420	43567	43788	43671	43702	1.28118e+37
Har_00119156	lectin 5	43741	43844	42259	43336	43730	43846	43478	43732	1.2804e+37
Har_00002593	lysozyme	43356	43461	43190	43295	43482	43675	43694	43673	1.27687e+37
Har_00107060	brain chitinase and chia	43791	43838	42033	43645	43772	43842	43128	43798	1.27662e+37
Har_00091564	cg6178 cg6178-pa	43651	43750	42467	43138	43653	43820	43610	43620	1.27304e+37
Har_00066359	imp dehydrogenase gmp reductase	43518	43395	42886	43523	43621	43561	43349	43696	1.26869e+37
Har_00032262	cytochrome p450	43654	43543	42215	43431	43807	43759	43341	43810	1.2685e+37
Har_00001640	ygi2_bactu uncharacterized kda protein (orf 2)	43476	43599	42604	42872	43732	43816	43713	43721	1.26789e+37
Har_00000740	serine 3-dehydrogenase	43701	42865	42557	43580	43733	43578	43657	43826	1.26682e+37
Har_00053645	lysozyme	43248	43559	42802	43422	43434	43685	43595	43629	1.26355e+37
Har_00001623	phenoloxidase inhibitor protein	42516	43631	42870	43643	43347	43786	43695	43828	1.26152e+37
Har_00001662	immune inducible protein	43520	43376	42526	43376	43624	43661	43512	43710	1.2614e+37
Har_00000136	cytochrome p450	43625	43564	41894	43429	43795	43767	43301	43790	1.25672e+37
Har_00030480	lipase 1	43671	43849	42720	43112	43558	43838	43448	42937	1.25633e+37
Har_00098602	oxidoreductase	42725	43258	42975	43498	43435	43703	43705	43778	1.25479e+37
Har_00116377	luciferase homologue	43760	43763	41876	42937	43788	43814	43553	43516	1.25203e+37
Har_00209249	---NA---	42538	43173	42887	43489	43503	43725	43741	43819	1.2488e+37
Har_00014213	brain chitinase and chia	43419	43744	42020	43261	43656	43819	43307	43656	1.2487e+37
Har_00048148	cytochrome p450	43444	43074	42515	43225	43696	43575	43638	43659	1.2475e+37
Har_00001684	secreted protein	42402	43695	42680	43540	43182	43803	43698	43793	1.24625e+37
Har_00019585	membrane protein	43726	43775	42492	42898	43662	43801	43468	42904	1.24441e+37
Har_00019580	membrane protein	43697	43777	42592	42689	43691	43807	43414	43041	1.24391e+37
Har_00110523	membrane protein	43728	43718	42293	42745	43793	43785	43179	43448	1.24321e+37
Har_00023393	glucose-methanol-choline oxidoreductase	43563	43793	42152	43403	43515	43799	43132	43245	1.24079e+37
Har_00001162		42785	43692	42838	43427	42861	43739	43433	43683	1.23693e+37
Har_00088112	adhesion-like transmembrane protein	43266	43610	41942	43543	43570	43796	42982	43734	1.23603e+37
Har_00028580	imp dehydrogenase gmp reductase	43517	43803	43123	43286	43455	43817	43233	42181	1.23547e+37
Har_00026548	firefly luciferase	43514	43787	42027	43292	43565	43821	42688	43655	1.2333e+37
Har_00086438	imp dehydrogenase gmp reductase	43522	43053	42527	43520	43409	43332	43264	43687	1.23292e+37
Har_00098605	oxidoreductase	42321	42989	42892	43483	43449	43669	43707	43777	1.23185e+37
Har_00001660	lysozyme	43773	43748	41907	42449	43808	43810	43465	43299	1.23045e+37
Har_00000145	cytochrome p450	43698	43638	42402	43017	43676	43756	42454	43588	1.23004e+37
Har_00000962	cytochrome p450	43222	43613	42086	43117	43555	43795	43203	43623	1.2297e+37
Har_00198207	---NA---	43461	42971	42587	42551	43670	43683	43681	43569	1.22865e+37
Har_00000738	serine 3-dehydrogenase	43570	42121	42166	43559	43722	43603	43625	43822	1.22849e+37
Har_00041981	serine 3-dehydrogenase	42107	43642	42599	43571	42941	43805	43689	43813	1.22808e+37
Har_00058586	alpha-glucosidase	43014	43348	42713	43211	43029	43663	43472	43592	1.22525e+37
Har_00216328	---NA---	43704	43647	41801	42601	43781	43770	43215	43465	1.2227e+37
Har_00121190	---NA---	42932	43349	42475	43097	43243	43665	43607	43580	1.22246e+37
Har_00107059	brain chitinase and chia	43756	43687	42055	43291	43701	43778	42178	43487	1.22123e+37
Har_00028785	imp dehydrogenase gmp reductase	42703	42884	42532	43496	43348	43581	43585	43756	1.22056e+37
Har_00062842	lysozyme	42832	43315	42069	42980	43498	43773	43653	43688	1.21811e+37
Har_00060516	phenoloxidase inhibitor protein	42572	42757	43518	43531	42566	43325	43693	43760	1.21588e+37
Har_00018854	arystal structure of epiphyas postvittana takeout 1	43218	43287	42691	43443	43090	43253	43336	43357	1.21501e+37
Har_00048170	alpha-glucosidase	43420	42974	42826	42737	43510	43319	43535	43327	1.21415e+37
Har_00114036	secreted protein	42993	43308	42213	43304	43336	43644	43185	43657	1.21367e+37
Har_00074923	cytochrome p450	43642	43525	40688	43477	43774	43735	43101	43705	1.21181e+37
Har_00086924	lysozyme	43269	43607	41705	43516	43502	43757	42473	43749	1.21118e+37
Har_00109326	sodium-dependent excitatory amino acid transporter	43201	43381	42397	43003	42964	43678	43487	43389	1.20986e+37
Har_00028877	imp dehydrogenase gmp reductase	41577	43711	42561	43470	42876	43815	43684	43805	1.20873e+37
Har_00090183	cg15786 cg15786-pa	42864	43402	42613	43268	43002	43537	43399	43361	1.20847e+37
Har_00132610	---NA---	43677	43573	42024	42231	43783	43768	43318	43083	1.20791e+37
Har_00031728	collagen and calcium binding egf domains 1	43029	43325	42549	43014	42947	43616	43462	43447	1.20683e+37
Har_00201299	---NA---	43457	43208	42464	42202	43729	43722	43271	43331	1.20627e+37
Har_00115912	---NA---	42569	42695	42426	43421	43236	43544	43587	43754	1.20213e+37
Har_00111961	lectin 5	43471	43423	41435	43050	43698	43726	42750	43697	1.20185e+37
Har_00194158	---NA---	43188	42700	42432	42946	43468	43422	43520	43510	1.20106e+37
Har_00229804	---NA---	43715	43676	41859	42210	43799	43792	43039	43117	1.20074e+37
Har_00220574	---NA---	43525	43372	41367	42863	43639	43716	43063	43622	1.19953e+37
Har_00023394	glucose-methanol-choline oxidoreductase	43453	43112	41898	42423	43713	43624	43464	43463	1.19949e+37
Har_00115161	juvenile hormone esterase	43380	42649	42736	42802	43545	43202	43492	43311	1.19924e+37
Har_00155950	---NA---	43692	43629	41864	41747	43782	43789	43363	43237	1.19751e+37
Har_00225714	---NA---	43613	43534	41425	41938	43789	43782	43530	43499	1.19741e+37
Har_00055618	cytochrome p450	43295	43500	42289	41663	43598	43771	43654	43302	1.19699e+37
Har_00002054	unknown [Helicoverpa armigera]	43341	43086	42612	43005	43204	43324	43225	43216	1.19651e+37
Har_00045199	sulfiredoxin 1 homolog	43468	43254	42504	43266	43522	43346	42334	43233	1.19381e+37
Har_00046808	lysozyme	43809	43837	42042	41630	43844	43850	42702	43254	1.19357e+37
Har_00001683	secreted protein	43521	42745	42739	43685	43322	42378	42832	43645	1.19205e+37
Har_00018555	chymotrypsin 1	43156	42898	42356	43167	43087	43199	43331	43416	1.18526e+37
Har_00100530	teratocyte released chitinase	42441	43108	42153	42623	43364	43740	43589	43598	1.18486e+37
Har_00014614	sugar transporter	43148	43248	42026	42841	43328	43599	43358	42990	1.183e+37
Har_00193068	---NA---	43549	43406	40570	43029	43664	43698	43087	43597	1.18272e+37
Har_00149441	---NA---	43098	42843	41809	42807	43342	43618	43537	43452	1.18186e+37
Har_00232430	---NA---	43039	42289	43041	43113	43159	42887	43563	43372	1.18115e+37
Har_00054875	lysozyme	43582	43518	41249	41738	43762	43761	43458	43455	1.18091e+37
Har_00067286	sulfiredoxin 1 homolog	42742	43382	41136	42928	43397	43746	43513	43625	1.17999e+37
Har_00001634	luciferin 4-monooxygenase	43845	43643	41516	41045	43837	43800	43442	43382	1.1799e+37
Har_00195833	---NA---	43012	42923	41869	42543	43465	43645	43519	43428	1.17903e+37
Har_00092141	aminoacylase	42833	42579	42038	43128	43273	43394	43502	43614	1.17803e+37
Har_00041978	serine 3-dehydrogenase	42316	43764	41968	43679	42548	43808	42510	43791	1.17793e+37
Har_00101456	alpha-glucosidase	42977	42760	42051	42929	43319	43524	43498	43213	1.17569e+37
Har_00006428	sugar transporter	42741	41858	42571	43562	43164	43070	43509	43759	1.17432e+37
Har_00024583	---NA---	43173	43285	42151	41517	43560	43751	43615	43134	1.17251e+37
Har_00045894	phenoloxidase inhibitor protein	40827	42643	43361	43590	42955	43321	43685	43809	1.1719e+37
Har_00183270	---NA---	43204	43652	41812	42823	43008	43583	42513	43533	1.17142e+37
Har_00190969	---NA---	43274	42785	42640	42622	43402	43172	43432	42739	1.17035e+37
Har_00183562	---NA---	42664	42966	41929	42615	43265	43626	43543	43464	1.17002e+37
Har_00185667	---NA---	43299	42789	42681	42635	43552	43183	43450	42451	1.16952e+37
Har_00095065	lipase 1 precursor	43145	43234	42068	41260	43559	43747	43645	43359	1.16755e+37
Har_00208540	---NA---	41845	43223	41924	42483	43432	43765	43618	43649	1.16577e+37
Har_00045823	---NA---	42686	42445	42244	43072	43266	43258	43337	43559	1.16472e+37
Har_00212909	---NA---	43087	42738	41485	42700	43358	43564	43505	43431	1.16417e+37
Har_00077750	lysozyme	42776	43352	41304	41577	43583	43797	43711	43802	1.16386e+37
Har_00033635	---NA---	43127	42746	42229	42948	43395	42954	43051	43353	1.16317e+37
Har_00053947	---NA---	42888	42547	41540	43140	43413	43375	43304	43616	1.16301e+37
Har_00190506	---NA---	42339	43343	42204	43114	42466	43643	43057	43512	1.15942e+37
Har_00019260	inosine-uridine preferring nucleoside hydrolase	43175	43572	42784	43126	42408	43600	43269	41711	1.1583e+37
Har_00101455	alpha-glucosidase	43174	43292	41980	41302	43546	43758	43635	42977	1.15803e+37
Har_00029049	---NA---	43137	43558	42477	42639	42845	43579	43159	42075	1.15386e+37
Har_00086196	carbonic anhydrase	42215	42787	41274	43133	43231	43662	43452	43711	1.15283e+37
Har_00048172	alpha-glucosidase	42753	42660	41811	42685	43202	43494	43504	43325	1.1528e+37
Har_00171273	---NA---	43062	42892	41484	42411	43259	43503	43270	43369	1.1476e+37
Har_00093479	multi-binding protein	42596	41440	42404	43546	43378	42619	43517	43746	1.14713e+37
Har_00063138	low-expression lectin 1	42594	43156	41522	41664	43479	43750	43467	43480	1.14324e+37
Har_00033600		43493	42626	42270	41721	43585	43425	43531	42426	1.14285e+37
Har_00046379	alpha-glucosidase	42388	42613	41454	42099	43643	43602	43579	43703	1.14244e+37
Har_00119157	lectin 5	42556	43281	42123	42259	42858	43543	43440	42777	1.13696e+37
Har_00203085	---NA---	42578	42771	42752	42885	42257	43382	43136	42976	1.13467e+37
Har_00157327	---NA---	42939	40129	42721	43620	42980	43137	43578	43718	1.13418e+37
Har_00058525	inosine-uridine preferring nucleoside hydrolase	43513	39783	42242	43386	43635	43021	43488	43704	1.13192e+37
Har_00015568	cecropin-like protein	41798	42825	41519	42170	43374	43743	43575	43593	1.12952e+37
Har_00030475	lipase 1	41530	42801	43141	43611	40813	43259	43646	43735	1.12707e+37
Har_00002053	unknown [Helicoverpa armigera]	42855	42190	41534	43015	43352	43166	42967	43391	1.12699e+37
Har_00209672	---NA---	42528	42832	41721	42311	43286	43516	43068	43184	1.12648e+37
Har_00011022	afadin (af-6 protein)	42752	42868	42254	42650	43067	43395	42879	42508	1.12506e+37
Har_00204985	---NA---	42650	42226	41733	42806	43106	43209	43305	43345	1.12479e+37
Har_00079531		42732	41900	42486	43265	42956	42165	43381	43450	1.12361e+37
Har_00011541	serine protease inhibitor 4	42708	42932	42250	43067	42447	43132	42842	42886	1.12226e+37
Har_00142697	---NA---	42960	42179	42046	42967	43015	42702	43056	43320	1.12153e+37
Har_00105054	---NA---	43745	42997	42297	41672	43697	43282	43224	41332	1.12019e+37
Har_00108482	prophenoloxidase activating factor	43216	43251	41986	40572	43511	43728	43567	42391	1.11882e+37
Har_00003491	lysozyme	42326	41168	42129	43534	43095	42591	43558	43774	1.11842e+37
Har_00089814	n-acetylglucosamine kinase	42188	42413	41316	42909	43274	43279	43181	43596	1.1184e+37
Har_00110867	---NA---	42648	41854	41999	42724	42934	43239	43369	43214	1.11436e+37
Har_00115158	juvenile hormone esterase	42947	41988	42057	41580	43486	43365	43503	42996	1.11229e+37
Har_00031354	imp dehydrogenase gmp reductase	43171	43278	41910	40401	43475	43742	43533	42409	1.11067e+37
Har_00000204	cytochrome p450	41395	42965	41620	41986	43206	43680	43560	43461	1.11041e+37
Har_00023740	sulfiredoxin 1 homolog	41671	42906	41268	41919	43257	43724	43594	43506	1.1095e+37
Har_00017636	cecropin-like protein	41580	41522	42125	43469	42749	42986	43565	43763	1.10759e+37
Har_00074738	sugar transporter	42854	42901	42266	42614	42765	43076	42804	42334	1.10535e+37
Har_00084055	lipase	42052	42642	40602	42279	43387	43593	43539	43547	1.10385e+37
Har_00000936	cytochrome p450	42880	42313	42044	41643	43385	43221	43434	42652	1.10352e+37
Har_00064614	isoform a	42274	42768	42147	43027	42058	43178	42903	43193	1.10335e+37
Har_00137201	---NA---	43003	43237	41703	40720	43501	43686	43568	42156	1.10204e+37
Har_00080482	sugar transporter	43192	43441	42577	43130	43126	43513	41137	41400	1.10116e+37
Har_00114116	sugar transporter	43061	42219	42646	43168	41946	42595	43251	42492	1.09897e+37
Har_00022023	cecropin-like protein	43179	43066	41613	39823	43587	43693	43580	42819	1.09512e+37
Har_00159797	---NA---	43053	41926	41641	40810	43588	43487	43617	43145	1.09418e+37
Har_00044891	3-hydroxybutyrate dehydrogenase type 2	42984	42101	41992	42377	43454	42497	43235	42521	1.09326e+37
Har_00014218	cytochrome p450	42372	42612	41120	41509	43327	43597	43454	43177	1.0922e+37
Har_00118036	---NA---	42724	42263	41820	42764	42684	42864	42994	42944	1.09084e+37
Har_00199994	---NA---	42357	41558	42203	42711	42523	42945	43508	43263	1.09065e+37
Har_00034433	odorant-binding protein 50d	42116	42370	41487	42146	43075	43378	43388	42993	1.08752e+37
Har_00083906	adhesion-like transmembrane protein	42612	42200	41574	42291	42865	43347	43131	42910	1.08724e+37
Har_00010318	cg40397 cg40397-pa	42211	43335	42210	42978	41108	43446	43237	42411	1.08677e+37
Har_00108483	prophenoloxidase activating factor	42760	43306	40148	43418	42008	43588	42051	43720	1.08661e+37
Har_00094469	multiple inositol polyphosphate phosphatase	42354	42184	41401	42134	43022	43352	43204	43232	1.08571e+37
Har_00109167	amp dependent ligase	43282	42491	41905	42655	43020	42776	42172	42545	1.08538e+37
Har_00013175	alcohol dehydrogenase	42920	43796	40851	42119	42848	43811	43396	41119	1.08338e+37
Har_00088546	gram-negative bacteria binding protein 3	42142	42538	42261	42812	41594	43120	43139	43057	1.08049e+37
Har_00029047	---NA---	42738	42635	41556	42171	43152	43304	42577	42502	1.0798e+37
Har_00088614	lipase	41353	42866	41557	41455	42819	43621	43528	43467	1.0792e+37
Har_00117624	female neotenic-specific protein 1	42902	42659	41927	42821	42730	43001	42541	42003	1.07879e+37
Har_00036123	epidermal protein	40536	42114	42128	43162	42241	43362	43425	43676	1.07837e+37
Har_00062016	---NA---	42089	42344	41543	42546	42290	43134	43198	43438	1.07822e+37
Har_00161651	---NA---	41440	41636	41617	43101	42902	43074	43186	43653	1.07819e+37
Har_00187346	---NA---	42549	42502	42677	42384	41504	42895	43546	42511	1.07805e+37
Har_00008939	multiple inositol polyphosphate phosphatase	42567	42383	42901	42922	41940	41619	43473	42722	1.07697e+37
Har_00000841	cytochrome p450	40516	43363	43530	43738	38652	43475	43690	43814	1.07597e+37
Har_00089606	ubl3 cg9038-pa	43765	43806	43302	43730	42871	43584	39789	39825	1.07487e+37
Har_00201988	---NA---	42000	42345	41282	42050	42970	43374	43314	43089	1.07391e+37
Har_00216327	---NA---	42714	42169	41295	42184	43005	43077	42957	42991	1.07346e+37
Har_00219916	---NA---	41975	39892	41736	43337	43210	42994	43562	43775	1.07293e+37
Har_00009253	---NA---	42957	42797	42419	41345	42863	43216	43428	41291	1.07098e+37
Har_00083739	amp dependent coa ligase	41208	42692	42605	43380	41429	42329	43453	43222	1.07089e+37
Har_00000436	cytochrome p450	40913	40428	43046	43311	42068	43123	43722	43757	1.07024e+37
Har_00037757	sugar transporter	42929	42874	42071	40782	43433	43572	42714	41806	1.06717e+37
Har_00069482	exported protein	42901	43244	40949	41523	43256	43596	42512	42172	1.06648e+37
Har_00084349	cytochrome p450 cyp4ab2	41905	42807	40613	42758	42689	43515	42302	43384	1.06196e+37
Har_00011886	glucosamine-6-phosphate isomerase	41762	42857	41839	43257	40984	43331	42323	43601	1.06152e+37
Har_00031702	cecropin d	42041	42051	42028	42396	42184	42974	43291	42935	1.06139e+37
Har_00067942	---NA---	42198	42964	40559	42070	42985	43453	42977	42653	1.0592e+37
Har_00068928	retinol dehydratase	42008	42188	41181	41689	42989	43348	43273	43065	1.05659e+37
Har_00132624	---NA---	42193	42548	40547	41006	43393	43592	43348	43085	1.0545e+37
Har_00107996	lipase 1 precursor	41466	40585	41506	42759	43041	43138	43534	43636	1.05345e+37
Har_00000428	cytochrome p450	43445	42513	42294	39353	43685	43174	43449	41736	1.05139e+37
Har_00056809	inosine-uridine preferring nucleoside hydrolase	41770	42406	39451	42083	43299	43608	43443	43555	1.05065e+37
Har_00050335	ubl3 cg9038-pa	43058	43616	41896	43720	42260	43569	37883	43752	1.04979e+37
Har_00022022	cecropin-like protein	42994	43383	42182	43248	40539	43160	41868	42081	1.04892e+37
Har_00056811	inosine-uridine preferring nucleoside hydrolase	39835	43650	42334	42990	42268	43690	42261	42413	1.04746e+37
Har_00090184	cg15786 cg15786-pa	42930	43005	41206	39377	43506	43672	43386	42418	1.04745e+37
Har_00079527	death-associated small cytoplasmic leucine-rich protein	42949	42922	41673	42883	41598	43301	41972	42055	1.04742e+37
Har_00010193	tpa:cuticle protein	42878	43060	42912	42934	40442	42742	43435	40954	1.04595e+37
Har_00014903	antibacterial peptide	41915	42367	41102	43281	42399	43280	41188	43619	1.04147e+37
Har_00109325	sodium-dependent excitatory amino acid transporter	43566	40267	41821	41800	43612	42479	43142	42462	1.04076e+37
Har_00195515	---NA---	43161	43130	41866	40027	43284	43379	42631	41641	1.03977e+37
Har_00233697	---NA---	42222	41355	42306	43129	41954	41645	43188	43217	1.03894e+37
Har_00046382	alpha-glucosidase	43782	43480	42988	43727	43537	43384	35755	42916	1.03711e+37
Har_00001614	cobatoxin-like protein	42520	42498	41125	39781	43456	43565	43342	42400	1.0285e+37
Har_00037255	cytochrome p450	41846	42754	41031	42407	41231	43428	42951	42945	1.02816e+37
Har_00166130	---NA---	41471	43598	40614	40839	42467	43781	43231	42603	1.02692e+37
Har_00086211	abc transporter	41209	40778	41523	43395	42565	42102	43034	43714	1.02078e+37
Har_00003748	cytochrome p450	42189	42146	41558	42535	41529	42885	42679	42682	1.0197e+37
Har_00222851	---NA---	42072	42185	40979	42087	42638	42963	42564	42712	1.0194e+37
Har_00088115	adhesion-like transmembrane protein	42177	43009	38423	41519	43448	43523	42991	43238	1.0172e+37
Har_00000769	cytochrome p450	42700	40938	40817	42122	43332	42215	43194	42760	1.01541e+37
Har_00066120	cg12948 cg12948-pa	42536	42197	41238	41982	42743	42307	42456	42554	1.01521e+37
Har_00064613	isoform a	41025	40148	40769	42415	43232	43218	43606	43691	1.01384e+37
Har_00050980	cg15786 cg15786-pa	39186	40785	43003	43595	41474	42567	43738	43801	1.01335e+37
Har_00079752	sptzle 1b	43330	40584	40550	42500	43554	42000	42712	42795	1.01331e+37
Har_00050979	cg15786 cg15786-pa	41474	42490	38090	42744	42929	43502	43247	43586	1.00998e+37
Har_00086095	sulfiredoxin 1 homolog	43661	43608	41318	43093	43725	43615	35927	43423	1.00858e+37
Har_00062253	moderately methionine rich storage protein	41487	42783	41975	43109	40388	43148	41918	42981	1.0084e+37
Har_00037595	juvenile hormone esterase	41145	39579	40848	42450	43354	43131	43600	43700	1.00604e+37
Har_00070163	glutathione s-transferase	41302	42675	41685	42536	41230	43383	42093	42651	1.00358e+37
Har_00000777	cytochrome p450 cyp4ab2	40077	41934	41891	42611	41555	43230	43372	42901	1.00274e+37
Har_00066760	sulfiredoxin 1 homolog	42343	42536	41432	42548	42144	43101	39884	43550	1.00176e+37
Har_00045825	---NA---	39465	43326	42582	43463	38243	43472	43541	43693	1.00087e+37
Har_00116486	sugar transporter	39710	42743	41241	42267	41843	43470	42723	43354	9.96779e+36
Har_00122817	---NA---	42244	42476	42311	42778	41674	42166	42676	40838	9.94622e+36
Har_00007193	cg2016 cg2016-pb	42281	42152	42482	41535	41989	42492	43123	40939	9.90539e+36
Har_00002031	27 kda hemolymph protein	42129	42112	41572	41878	42501	42111	42445	42190	9.8993e+36
Har_00111981	sugar transporter	42351	43076	41646	42250	41564	43098	42127	40681	9.8543e+36
Har_00005780	atp-binding-cassette protein	42557	42256	41476	39693	43193	42913	43183	41544	9.8445e+36
Har_00212886	---NA---	42860	43355	42030	43434	38977	43281	39502	43484	9.82958e+36
Har_00028151	imp dehydrogenase gmp reductase	39493	43047	41843	43188	39340	43488	43008	43443	9.82023e+36
Har_00114876	esterase	42004	42315	40770	40848	43290	43361	42641	41386	9.80538e+36
Har_00154201	---NA---	41673	43327	42018	43107	37872	43521	42237	43005	9.79097e+36
Har_00018852	arystal structure of epiphyas postvittana takeout 1	43294	43468	42383	43368	42961	43467	36275	41757	9.78429e+36
Har_00045210	methionine-rich storage protein	40694	39870	41108	42088	43093	42932	43391	43418	9.78405e+36
Har_00222849	---NA---	42124	40665	40748	41327	43128	42924	42600	42829	9.74311e+36
Har_00053661	lysozyme	43816	43827	33644	42071	43849	43848	43100	43228	9.73681e+36
Har_00014616	sugar transporter	40688	42092	37470	43042	42628	43481	43360	43740	9.70967e+36
Har_00003767	methionine-rich storage protein	42545	41173	41524	42838	42229	41328	41471	42888	9.67219e+36
Har_00239380	---NA---	40984	42287	40930	42305	41977	43181	41754	42551	9.66422e+36
Har_00094564	exonuclease gor	42153	41839	40778	41340	42880	42100	41936	42820	9.63777e+36
Har_00000503	cytochrome p450 cyp4ab2	43283	42331	41855	40493	43341	42566	42556	39441	9.61554e+36
Har_00238326	---NA---	43360	43671	32768	43293	43669	43791	42823	43626	9.59689e+36
Har_00117454	toll-like receptor 3	42420	41678	41110	42043	42785	42371	41655	41586	9.59607e+36
Har_00046187	imp dehydrogenase gmp reductase	43498	41057	40631	41243	43487	42379	42279	41095	9.5827e+36
Har_00073362	exported protein	42255	42726	42208	42204	40661	42851	41824	40850	9.5736e+36
Har_00017662	stathmin	37464	41748	41813	42437	41803	43329	43599	43538	9.54195e+36
Har_00019578	beta-n-acetylglucosaminidase 2	43664	43802	32377	43381	43719	43828	42392	43706	9.53675e+36
Har_00059724	epidermal protein	41584	41965	41593	42743	41372	41838	41956	42297	9.52971e+36
Har_00007007	white	42103	43477	41644	40196	42000	43604	42025	40322	9.50897e+36
Har_00036126	epidermal protein	40297	42174	41212	42899	39843	43044	42635	43260	9.50399e+36
Har_00019202	cg3077 cg3077-pa	42168	42195	41287	40913	42736	43152	41653	41049	9.47681e+36
Har_00195415	---NA---	41164	39067	41817	42769	42230	41720	43013	43446	9.46944e+36
Har_00035593	odorant-binding protein 50d	42548	43623	38399	41911	42595	43709	41792	40675	9.4535e+36
Har_00175410	---NA---	42635	42374	42137	42915	40479	42611	41186	40689	9.44314e+36
Har_00083152	immune inducible protein	41248	42782	38833	39450	43082	43619	43476	42645	9.41892e+36
Har_00093159	annexin	42759	38825	41957	41995	43170	40524	42926	42818	9.40551e+36
Har_00120152	trypsin-like proteinase	42207	42008	36781	42412	42992	43288	42618	42835	9.39671e+36
Har_00074411	sulfiredoxin 1 homolog	41212	42351	41256	39012	43034	43372	43103	41549	9.38992e+36
Har_00209944		42743	40807	41512	42661	42999	40342	41753	41895	9.37281e+36
Har_00237975	---NA---	42979	43604	33833	42768	42722	43684	42798	43198	9.35628e+36
Har_00012903	antimicrobial protein 5tox	37967	42334	40765	40615	43092	43617	43376	43098	9.35036e+36
Har_00045198	sulfiredoxin 1 homolog	41052	41590	41770	41808	40343	42707	43133	42114	9.33148e+36
Har_00092490	serine protease	42414	42117	36227	42010	43019	43265	42947	42924	9.32785e+36
Har_00066765	teratocyte released chitinase	42013	42423	36524	40671	43294	43499	43367	43061	9.31105e+36
Har_00091679	glucose dehydrogenase	40869	42631	41445	42814	39965	42683	41344	42623	9.29327e+36
Har_00094951	alkaline phosphatase	42065	42323	40807	42054	40373	43060	41771	41851	9.28507e+36
Har_00043661	cobatoxin-like protein	41088	42856	41754	42912	39752	42993	39801	43204	9.2721e+36
Har_00114542	moderately methionine rich storage protein	39538	42066	40995	42439	41984	43078	41177	43011	9.26863e+36
Har_00118779	protease inhibitor-like protein	42166	42500	40621	40811	42075	43236	41939	40892	9.26841e+36
Har_00010825	p27k_galmeame: full=27 kda hemolymph proteiname: full=p27k short=27k flags: precursor	39506	41259	41983	42710	40405	42466	43002	42942	9.26045e+36
Har_00033604	cecropin-like protein	41085	43400	42090	43287	36227	43389	42048	43103	9.25495e+36
Har_00000780	cytochrome p450 cyp4ab2	41980	42755	36746	43186	41347	43320	41595	43604	9.25299e+36
Har_00067941	---NA---	39023	42506	41457	41126	40356	43533	43356	42929	9.24724e+36
Har_00066557	cecropin-like protein	40168	41141	41922	42397	39992	42516	43200	42806	9.2352e+36
Har_00216608	---NA---	42270	40375	41697	41485	41938	41584	42839	41767	9.21186e+36
Har_00011023	afadin (af-6 protein)	42058	42362	40704	41569	40861	43190	41404	41622	9.16831e+36
Har_00024565	cytochrome p450	42909	43657	42202	42246	41338	43607	39393	38625	9.16039e+36
Har_00021563	white	41799	41896	42034	41170	40969	42819	43076	39990	9.15796e+36
Har_00023739	sulfiredoxin 1 homolog	42489	40628	41701	40619	43121	41340	42981	40668	9.111e+36
Har_00097917	alpha-glucosidase	43785	43784	43739	43756	41706	43092	36335	38017	9.10847e+36
Har_00017537	sodium solute symporter	40631	42622	36233	41000	43088	43636	43469	42989	9.03895e+36
Har_00116729	moderately methionine rich storage protein	37698	41914	39084	42979	41692	43247	43212	43594	9.01514e+36
Har_00098599	tropomyosin invertebrate	40491	40193	41751	42748	41361	41687	41787	42953	8.98914e+36
Har_00172514	AGAP007875-PA [Anopheles gambiae str. PEST]	41956	41912	41615	42810	40012	41117	41100	42428	8.98739e+36
Har_00025726	glucose dehydrogenase	41933	42829	41588	42684	39853	41985	40412	41684	8.98591e+36
Har_00050260	isoform a	41535	42528	36518	42513	42642	43072	41578	42869	8.97754e+36
Har_00046708	dna polymerase subunit delta-3 (dna polymerase subunit delta p66)	41895	41586	40541	38707	42471	43266	43117	41340	8.95471e+36
Har_00002029	27 kda hemolymph protein	43151	42933	42298	43318	41198	41083	38678	40170	8.92636e+36
Har_00003745	cytochrome p450	40589	42171	40521	41856	40391	42825	41740	42572	8.92316e+36
Har_00000541	cytochrome p450	42488	41995	39884	39169	43217	43191	41476	41282	8.90862e+36
Har_00073437	glucose dehydrogenase	40873	42177	40118	42427	40379	42669	40933	42860	8.86926e+36
Har_00000913	cytochrome p450	41500	41295	42056	40474	40662	42774	43353	40284	8.86074e+36
Har_00207289	---NA---	43497	43770	43490	43680	34558	43587	39536	41132	8.85903e+36
Har_00225251	---NA---	42834	42422	31953	42186	43600	43659	43496	43669	8.8561e+36
Har_00008314	amp dependent ligase	36612	41282	42359	43210	39162	42883	43608	43692	8.85181e+36
Har_00015172	tpa:cuticle protein	41774	42510	41507	42022	39582	42850	41794	40296	8.84748e+36
Har_00005778	atp-binding-cassette protein	40378	37040	40580	43274	42427	42128	43106	43716	8.84598e+36
Har_00104061	death-associated small cytoplasmic leucine-rich protein	41757	42329	42005	42696	39441	42120	40121	41796	8.83076e+36
Har_00163008	---NA---	39967	41093	41913	41359	39835	42152	43266	42615	8.81415e+36
Har_00049794	protease inhibitor 5	39540	40304	40916	41625	41994	42339	43019	42381	8.79815e+36
Har_00116484	sugar transporter	40366	38048	38633	41993	43253	42900	43572	43668	8.79685e+36
Har_00095298	cg2016 cg2016-pb	38438	42091	41465	42859	37937	43224	43145	43225	8.7928e+36
Har_00236950	---NA---	39675	41269	41799	42452	39490	42230	43113	42010	8.77554e+36
Har_00000429	cytochrome p450	40797	42274	33011	43108	43065	43613	43494	43758	8.77294e+36
Har_00015501	cytochrome p450	42653	42220	41881	42556	40972	41792	39371	40391	8.73951e+36
Har_00043710	tyrosine-protein kinase	41092	37225	41747	42313	42602	40336	43460	43194	8.7162e+36
Har_00062995	glutathione s-transferase 7	42296	43039	41902	41583	41491	42949	41640	36930	8.69179e+36
Har_00046426	dead box atp-dependent rna helicase	39169	40080	41199	42121	41067	41743	43096	43059	8.66629e+36
Har_00208541	---NA---	43214	43708	30013	42860	43495	43605	43052	43607	8.65112e+36
Har_00001353	gram-negative bacteria binding protein 3	39689	40663	36882	42707	42631	42878	42736	43502	8.63866e+36
Har_00039084	24 kda female-specific fat body protein	38486	42241	42305	43354	36661	41952	43328	43312	8.60581e+36
Har_00230287	---NA---	41842	42851	32712	41652	43488	43598	42758	43265	8.56853e+36
Har_00047208	chymotrypsin precursor	42758	42465	41854	42473	41972	42107	37815	39638	8.55044e+36
Har_00087826	cytoglobin	40828	42404	41722	42889	35898	42162	42333	43031	8.54138e+36
Har_00075977	tyrosine-protein kinase	40200	41333	42191	41915	38750	41211	43148	42042	8.51219e+36
Har_00040049	methionine-rich storage protein	41169	40399	42797	42918	37522	42313	40528	43296	8.51053e+36
Har_00027585	scarlet cg4314-pa	42161	41459	40441	38507	42643	42572	42643	40302	8.49254e+36
Har_00056086	synaptic vesicle protein	39303	41332	41772	43308	35319	43177	43230	43698	8.4659e+36
Har_00050993	glucose dehydrogenase	41972	43333	36744	39249	42881	43628	41714	41341	8.46226e+36
Har_00092380	glucose dehydrogenase	37833	40185	41584	41932	41857	41632	42692	42903	8.46128e+36
Har_00009310	aldehyde oxidase	39690	42354	33445	42052	43201	43611	43438	43650	8.44573e+36
Har_00077492	d-arabinose 1-dehydrogenase	42055	41959	33214	41245	43245	43463	43174	43021	8.43905e+36
Har_00095405	moderately methionine rich storage protein	38530	42040	38140	42323	42625	42402	41804	42688	8.43322e+36
Har_00092743	moderately methionine rich storage protein	41948	42565	40582	37952	42614	43198	43009	38603	8.40482e+36
Har_00041576	af453824_1antifungal peptide gallerimycin	39117	35136	42110	41668	43004	42692	43631	43453	8.39414e+36
Har_00238842	---NA---	42547	43064	34759	40494	43250	43532	41927	41228	8.39309e+36
Har_00104230	adenylate cyclase	42313	43503	40261	39233	42528	43738	41834	37066	8.38626e+36
Har_00135413	---NA---	40412	41607	38663	41734	40481	42423	42595	42254	8.38574e+36
Har_00048989	methionine-rich storage protein	40900	40780	41987	41383	42343	42082	41745	38729	8.34884e+36
Har_00094957	alkaline phosphatase	43035	43672	42286	42691	41376	43586	37926	35959	8.34446e+36
Har_00019429	---NA---	37888	41426	41943	43135	38193	41207	43077	43144	8.30586e+36
Har_00066121	cg12948 cg12948-pa	40749	40287	42199	41055	40200	41319	42165	41603	8.2871e+36
Har_00012187	sugar transporter	42671	43065	32404	40705	43240	43652	42782	42230	8.26562e+36
Har_00025153	amp dependent coa ligase	41232	42244	40015	41636	38790	42982	41770	40882	8.26217e+36
Har_00065406	carboxypeptidase inhibitor	34410	39607	41269	42416	42159	43107	43571	43637	8.24329e+36
Har_00127087	---NA---	42647	42421	41914	39544	42358	42260	42391	36162	8.22811e+36
Har_00019198	odorant-binding protein 1	42463	41861	43492	43399	36435	37326	43651	41294	8.22471e+36
Har_00005891	adenylyl cyclase 76e	41623	42519	41360	42520	34200	43096	42239	42440	8.22323e+36
Har_00062486	promoting protein	41557	39887	42346	41811	38208	41348	42403	41753	8.20865e+36
Har_00050609	apolipoprotein d	41706	39695	41494	41352	41554	40279	42636	40421	8.19391e+36
Har_00185312	---NA---	41720	41958	35546	37671	43471	43627	43506	42323	8.18536e+36
Har_00187678	---NA---	38778	40280	41453	41788	38618	42242	43079	43043	8.18436e+36
Har_00193663	---NA---	42468	41592	34429	42477	42388	42189	41542	42608	8.17656e+36
Har_00017970	isoform e	41206	42433	40189	41565	37496	43194	41465	41682	8.17594e+36
Har_00066759	sulfiredoxin 1 homolog	40233	35793	39741	41737	42618	42405	43556	43405	8.16091e+36
Har_00110587	amme syndrome candidate gene 1 protein	41325	42636	36552	40533	41742	43231	42426	40768	8.14759e+36
Har_00012048	---NA---	41965	41371	32235	40982	43344	43468	43416	43419	8.14577e+36
Har_00035475	abc transporter related	35969	41509	39365	41363	42213	43268	42463	43160	8.13763e+36
Har_00054993	angiotensin converting enzyme	42430	38228	38238	43062	42044	39492	42260	43398	8.1331e+36
Har_00056161	synaptic vesicle protein	41213	42719	41639	40347	40059	42861	41519	38570	8.13253e+36
Har_00015482	delta-9 desaturase 1	36228	40088	40900	41465	41110	42852	43296	43276	8.12975e+36
Har_00198563	---NA---	37933	42153	40561	42330	38417	42905	41677	43091	8.12675e+36
Har_00035067	cecropin-like protein	41513	41469	39225	37190	42511	43156	43211	40815	8.12556e+36
Har_00012453	methionine-rich storage protein	41158	42827	41797	41979	34062	43262	42742	41698	8.12262e+36
Har_00112185	neurexin domain-containing protein	41377	42130	41726	42956	33969	42393	42234	42717	8.11747e+36
Har_00018552	chymotrypsin 1	35736	40143	42452	43533	37748	42476	43598	43773	8.11228e+36
Har_00164588	---NA---	40851	43205	41201	42515	35589	43431	40630	41719	8.09996e+36
Har_00207358	trypsin-like serine protease	42574	40060	34867	40007	43437	42377	43172	42808	8.09325e+36
Har_00197211	---NA---	41510	40147	41638	42730	41868	37546	40464	42771	8.06664e+36
Har_00019259	inosine-uridine preferring nucleoside hydrolase	40102	41784	31724	42864	42905	43478	43387	43713	8.06129e+36
Har_00117303	sulfotransferase	42409	42950	41753	42995	34309	41662	40806	42214	8.05111e+36
Har_00001633	imp dehydrogenase gmp reductase	37054	42561	37256	40548	41528	43606	43309	43048	8.04324e+36
Har_00013691	aldo-keto reductase	42500	41475	42304	43290	38201	36178	42156	42705	8.03159e+36
Har_00105707	synaptic vesicle protein	42267	41551	40381	40067	42094	42193	40222	39541	8.02636e+36
Har_00027810	imp dehydrogenase gmp reductase	41653	42192	41341	41297	38451	42464	41873	39093	8.01932e+36
Har_00110931	sugar transporter	42143	39888	36362	41795	42624	41586	42014	42079	8.00572e+36
Har_00116004	lysosomal acid	42044	42448	41945	42925	40278	40805	35676	42476	8.003e+36
Har_00049922	---NA---	41309	41543	36630	41821	40666	42711	41943	41683	7.98295e+36
Har_00084060	lipase	36816	41096	42963	43687	34743	42258	43802	43707	7.98186e+36
Har_00002998	cytochrome p450	40235	41662	38560	37385	42500	43284	43289	41391	7.96486e+36
Har_00104282	annexin	42093	41721	31914	39193	43534	43692	43634	43515	7.93321e+36
Har_00024732	zinc metalloproteinase	42150	42084	37275	40865	41392	42855	41782	39553	7.92082e+36
Har_00121738	---NA---	41858	41964	36710	39876	42016	42969	42274	40329	7.91429e+36
Har_00035295	sodium-dependent excitatory amino acid transporter	41495	42231	31578	40699	43400	43529	42836	43415	7.91248e+36
Har_00014217	brain chitinase and chia	43769	43733	26659	43677	43690	43813	42328	43811	7.91168e+36
Har_00187554	---NA---	40707	33921	41441	42502	42069	41275	43275	43278	7.90917e+36
Har_00097651	yellow protein	41959	43312	33754	38831	42459	43720	42588	41950	7.89962e+36
Har_00028304	---NA---	42123	42767	41298	42606	38947	39556	42233	38247	7.88794e+36
Har_00198231	---NA---	41682	40638	39616	39323	42649	41956	40120	41623	7.88489e+36
Har_00069749	protease inhibitor 1	41296	43274	32191	39770	42856	43736	43207	42516	7.87739e+36
Har_00121437	---NA---	36421	39786	37379	43111	41199	43227	43355	43652	7.87015e+36
Har_00009454	ensangp00000010363	38895	41684	40628	42245	36219	42985	42795	42435	7.86746e+36
Har_00120336	solute carrier family 27 (fatty acid transporter)member 6	38826	42975	42445	42718	32639	42931	43276	42821	7.85575e+36
Har_00026379	cg15094-isoform a	43202	39741	33870	42612	43367	40703	41880	42853	7.84989e+36
Har_00074915	cytochrome p450	39742	41957	41827	43080	33066	42748	42528	43400	7.83878e+36
Har_00011058	cg8507 cg8507-pa	42136	40957	37479	38731	42822	42845	42136	40262	7.79729e+36
Har_00061454	palmitoyl-protein thioesterase	38207	40445	41259	41784	39480	41082	42518	42352	7.78058e+36
Har_00112193	cytochrome p450	42361	42062	36293	41667	42943	42211	38345	41441	7.76119e+36
Har_00077718	---NA---	39435	41809	38650	40080	40367	43048	42029	41568	7.75383e+36
Har_00231367	---NA---	42990	43361	29220	43545	43260	43641	39544	43762	7.74897e+36
Har_00093168	annexin	42746	42549	31327	41134	43330	43405	41301	42544	7.74519e+36
Har_00012828	---NA---	40341	42650	30416	42030	42899	43631	43392	43282	7.7319e+36
Har_00041017	sugar transporter	39076	42131	37680	41090	39453	43035	42412	42048	7.71782e+36
Har_00072149	fk506 binding protein13kda	38510	43511	37385	41371	38326	43729	42184	42109	7.71528e+36
Har_00071985	peritrophinisoform a	41621	42123	41471	42518	37267	41649	38797	41369	7.70107e+36
Har_00110258	---NA---	41571	42390	40316	41226	40107	42032	40545	38431	7.69346e+36
Har_00040470	methionine-rich storage protein	41644	40740	32578	41155	43223	42695	42443	43179	7.69292e+36
Har_00098495	cg15117 cg15117-pa	40864	42509	30012	41488	43100	43633	43359	43575	7.68508e+36
Har_00229951	---NA---	35692	39040	36626	43301	42326	43149	43437	43764	7.67225e+36
Har_00069755	protease inhibitor 1	41359	43263	31291	39740	42967	43711	43010	42519	7.64209e+36
Har_00015353	sugar transporter	39473	43551	39129	41704	36190	43708	41258	41618	7.61927e+36
Har_00113682	juvenile hormone esterase	43387	36173	41804	36213	43610	41766	43441	40489	7.61154e+36
Har_00087172	beta-hexosaminidase b	43011	43560	29477	42831	43351	43732	39488	42969	7.609e+36
Har_00199933	---NA---	40511	42109	40030	40231	39608	42174	39375	42034	7.59527e+36
Har_00150854	---NA---	36916	38505	40843	40433	41619	42401	42948	42505	7.56199e+36
Har_00156040	---NA---	41497	41290	32413	40345	42912	43186	42726	42512	7.54217e+36
Har_00188296	---NA---	40512	41620	41917	38955	39299	41826	43152	38491	7.5167e+36
Har_00204161	---NA---	42718	43276	42074	41815	41552	43493	41676	30675	7.51425e+36
Har_00044890	3-hydroxybutyrate dehydrogenase type 2	40011	41608	29951	42219	43139	43573	43417	43670	7.5025e+36
Har_00161396	---NA---	42333	42927	32066	39452	43081	43563	41790	41435	7.47079e+36
Har_00091179	moderately methionine rich storage protein	42239	42934	30847	39652	43188	43634	42517	42029	7.46952e+36
Har_00234185	---NA---	42169	42057	34953	40786	41673	42721	40743	40708	7.46545e+36
Har_00046809	lysozyme	40636	28857	41340	43350	43235	42922	43650	43795	7.45497e+36
Har_00006696	---NA---	40941	41716	37754	41393	38506	42618	40490	42017	7.45153e+36
Har_00159401	---NA---	41889	42254	32564	42181	42877	43057	38578	42964	7.43935e+36
Har_00012455	methionine-rich storage protein	38444	39799	33030	42631	42889	42614	43221	43606	7.4212e+36
Har_00091184	moderately methionine rich storage protein	40885	42382	41480	39276	40294	43042	40636	37298	7.42063e+36
Har_00182597	---NA---	38021	41925	32326	41133	42780	43556	43329	43314	7.41199e+36
Har_00060814	retrotransposonty3-gypsy subclass	41125	42353	40506	39913	39962	43118	39826	38351	7.41094e+36
Har_00058528	inosine-uridine preferring nucleoside hydrolase	41151	43811	43131	43228	26406	43822	43652	43639	7.40955e+36
Har_00059687	p27k_galmeame: full=27 kda hemolymph proteiname: full=p27k short=27k flags: precursor	39847	37406	42766	37976	42216	41471	43655	39964	7.39383e+36
Har_00104233	adenylate cyclase	39087	42357	36961	43472	37070	43270	41673	41566	7.39117e+36
Har_00089179	stathmin	41300	34927	41547	41412	41899	39503	43306	41451	7.37385e+36
Har_00060232	---NA---	38692	37504	39031	41673	41311	41267	42570	42983	7.36262e+36
Har_00093067	death-associated small cytoplasmic leucine-rich protein	41291	43311	31804	40638	43218	43646	41184	40808	7.32741e+36
Har_00115584	elongation of very long chain fatty acids	38442	42180	38006	40906	37733	43243	42766	41629	7.32291e+36
Har_00035336	odorant-binding protein 50d	41712	41546	30583	39014	43309	43567	43400	43240	7.32153e+36
Har_00089375	annexin b13a	38112	41623	42422	43053	31631	42710	43184	43304	7.31953e+36
Har_00058427	adenylate cyclase	41874	42098	32355	43155	39577	41907	41450	43218	7.31303e+36
Har_00001631	imp dehydrogenase gmp reductase	42304	42076	31673	37129	43527	43639	43401	42361	7.31001e+36
Har_00214656	---NA---	39775	28400	42140	43359	43030	42581	43669	43807	7.23446e+36
Har_00058429	adenylate cyclase	41938	43357	42999	43158	29016	42788	43302	39760	7.21274e+36
Har_00104491	organic cation transporter	42104	42047	40609	39310	42098	41303	41374	35421	7.20137e+36
Har_00000887	cytochrome p450	42438	42887	31084	39159	43010	43545	42215	41076	7.19468e+36
Har_00110947	isoform e	38697	41844	32069	41264	43111	42794	42173	43102	7.18572e+36
Har_00012076	adenylate cyclase	39475	40929	38385	39291	41013	42758	41658	40357	7.18396e+36
Har_00187272	---NA---	42502	43079	41768	43025	35714	40903	37896	39403	7.17721e+36
Har_00012892	amp dependent ligase	42152	39596	33518	40932	42959	41230	42992	41037	7.15552e+36
Har_00005389	cation proton antiporter	41010	42577	41143	40896	36917	42940	41654	36869	7.15234e+36
Har_00042511	juvenile hormone-inducible	41174	36487	42333	41016	42518	36747	43134	40683	7.15189e+36
Har_00002187	glucose dehydrogenase	39445	30954	41822	40700	42549	42782	43627	43277	7.14284e+36
Har_00062450	---NA---	40565	42212	30209	39954	43071	43518	43006	42863	7.14084e+36
Har_00012008	isoform b	42256	41193	29925	39305	43459	43399	43149	42822	7.13495e+36
Har_00122907	---NA---	41838	42786	33646	39798	43163	43427	37801	41998	7.13297e+36
Har_00110588	amme syndrome candidate gene 1 protein	42180	39655	32183	40690	43370	42243	41944	42314	7.12224e+36
Har_00071159	luciferase	34727	39506	42617	42310	39156	40541	43402	41743	7.11447e+36
Har_00062252	moderately methionine rich storage protein	42426	36399	42009	35340	42491	42468	43573	39411	7.10435e+36
Har_00137436	---NA---	39692	42492	41971	42686	32030	42629	41537	41346	7.08558e+36
Har_00121784	integrin alpha 3	40951	39296	34523	41615	41246	41198	42859	42056	7.08108e+36
Har_00038752	juvenile hormone esterase	37529	42411	30622	41695	42787	43535	43048	43420	7.07549e+36
Har_00200603	---NA---	39929	41211	30223	43203	41986	42938	41823	43674	7.07518e+36
Har_00110006	neutral ceramidase	41674	42119	37934	42188	38724	42728	38522	39506	7.07336e+36
Har_00201061	---NA---	38405	42302	41858	43285	30515	41983	43373	43151	7.05768e+36
Har_00039600	isoform a	41393	42137	40849	41036	41933	41944	33966	40383	7.05352e+36
Har_00019025	cecropin-like protein	38668	40465	32361	42266	42070	42632	42527	43187	7.0497e+36
Har_00087460	hyperosmotic protein 21	40872	41931	41515	37335	41655	42689	41455	35895	7.02872e+36
Har_00001611	cobatoxin-like protein	41675	38523	30268	42489	43150	42173	42905	43531	7.01743e+36
Har_00030045	---NA---	39974	41404	42507	42627	30579	41818	42717	42813	7.01339e+36
Har_00001155	gram-negative bacteria binding protein 3	42261	40521	30818	40718	43338	42352	41685	42578	7.00033e+36
Har_00206812	---NA---	40970	42125	31554	41311	42308	42863	40679	42179	6.99999e+36
Har_00027322	serine protease	42247	42247	28835	43070	43102	42473	40319	42753	6.99477e+36
Har_00139184	---NA---	39131	40405	38830	41691	37373	41506	42149	41774	6.99082e+36
Har_00212573	---NA---	42627	41708	41482	40644	41443	41122	38971	35095	6.98671e+36
Har_00002191	glucose dehydrogenase	42937	43168	28800	43273	39837	42772	42998	41160	6.96583e+36
Har_00018348	palmitoyl-protein thioesterase 1	41146	42300	34265	41698	39633	42665	40521	40835	6.95785e+36
Har_00019203	cg3077 cg3077-pa	40352	39960	38568	39804	38974	42372	42427	40107	6.95602e+36
Har_00002381	cecropin-like protein	35043	41587	34965	42678	39819	42966	42990	43473	6.95343e+36
Har_00030307	sterol o-acyltransferase	41921	42058	31486	41889	41819	43002	39100	42523	6.95282e+36
Har_00023592	cytochrome p450	42228	43462	43039	43372	25821	42723	43398	42385	6.95182e+36
Har_00223435	---NA---	36975	41886	33231	40709	42060	43344	42542	42735	6.94402e+36
Har_00095370	carboxylesterase-8 variant 1	43788	43756	25962	43662	43688	43774	38064	43753	6.91728e+36
Har_00037078	juvenile hormone esterase	38396	37488	42664	37269	41493	41052	43641	40646	6.91527e+36
Har_00012071	arystal structure of epiphyas postvittana takeout 1	42118	38826	31228	40336	43349	42456	42634	42768	6.91227e+36
Har_00239081	---NA---	42268	42751	42288	43019	33409	39652	40450	39240	6.91212e+36
Har_00090051	synaptic vesicle protein	39691	37666	41877	41659	39638	37458	42881	41620	6.91113e+36
Har_00084648	serine protease	41785	42673	27453	39812	42645	43704	43576	43486	6.88277e+36
Har_00141264	---NA---	41684	41673	33836	42318	40072	42283	40495	40316	6.8804e+36
Har_00001654	moderately methionine rich storage protein	40715	39441	40794	41403	38780	38298	41946	40713	6.8792e+36
Har_00010237	neural lazarillo	30090	42928	41837	41528	37368	43688	43630	42873	6.85323e+36
Har_00078337	interferon gamma inducible protein 30	36997	40041	33416	42765	41155	42068	42999	43474	6.85136e+36
Har_00116213	adhesion-like transmembrane protein	37242	40510	41467	39792	39066	42208	43024	38732	6.84019e+36
Har_00065653	cg6465 cg6465-pa	38685	40257	39102	41743	37116	41127	42174	41754	6.83278e+36
Har_00093319	monocarboxylate transporter	41272	40064	41672	41559	40034	36263	39800	41176	6.81301e+36
Har_00093313	monocarboxylate transporter	38662	40414	40850	41618	37948	41366	40396	40431	6.81043e+36
Har_00089366	cg11905 cg11905-pi	38947	40244	41254	42021	36830	38642	41937	41963	6.80507e+36
Har_00232037	---NA---	41857	40546	28261	41842	42914	43034	42286	43343	6.7927e+36
Har_00031145	kazal-type proteinase inhibitor	34522	42488	42221	43452	40332	42892	36664	39799	6.79264e+36
Har_00110578	---NA---	38384	34723	40984	41368	39616	41771	42961	42252	6.78756e+36
Har_00040476	adenylyl cyclase 76e	41106	41432	38503	40697	40452	41761	38670	38892	6.78021e+36
Har_00015602	aldo-keto reductase	41099	42427	41228	39398	37029	42532	41362	36739	6.77839e+36
Har_00117943	heat shock protein	37498	39872	40939	41602	36503	40373	43124	41884	6.7782e+36
Har_00094159	tetraspanin d107	40639	42202	40783	39009	39024	42676	40482	36822	6.77337e+36
Har_00001034	antitrypsin isoform 2	38884	41316	40347	36097	41462	42716	42598	38360	6.77143e+36
Har_00104470	6-phosphofructo-2-kinase fructose--bisphosphatase short form	42674	43199	30233	43445	42923	43531	34222	43677	6.76246e+36
Har_00116356	serine protease	41691	40250	31925	40900	41870	41947	41574	42139	6.74174e+36
Har_00061234	fatty acid desaturase	40091	40477	41004	42988	34407	39798	40911	42068	6.74107e+36
Har_00221050	---NA---	41725	42529	40624	41132	37104	40964	39707	37650	6.73751e+36
Har_00178807	---NA---	41670	43420	34644	42244	39676	43547	37478	39281	6.73521e+36
Har_00076619	receptor-type tyrosine-protein phosphatase kappa	32403	42102	40648	42482	35859	43187	42996	42922	6.73273e+36
Har_00117553	death-associated small cytoplasmic leucine-rich protein	39728	40033	40665	41977	35850	40222	40637	42226	6.7174e+36
Har_00063014	uridine 5-monophosphate synthase	42272	43218	28249	42787	41699	43248	39750	42348	6.70338e+36
Har_00022894	cu zn superoxide dismutase variant 1	43034	30275	41089	42375	42411	40517	41428	41439	6.69191e+36
Har_00015351	sugar transporter	39243	40112	38353	39875	40978	40638	40685	40992	6.6858e+36
Har_00218885	---NA---	37867	42795	28251	41601	42916	43671	42872	43689	6.68574e+36
Har_00090255	organic cation transporter	37997	40333	37798	41316	36217	42342	42917	42384	6.67593e+36
Har_00109561	leucine-rich repeat	35993	41646	31899	40813	42195	43322	43018	43392	6.65881e+36
Har_00106169	glycoside hydrolases	41304	41701	38382	42680	36820	40593	38946	40459	6.64513e+36
Har_00233908	---NA---	36021	41081	42257	43007	31896	41493	43073	43281	6.63511e+36
Har_00079749	sptzle 1b	27597	40424	40909	43064	40871	43448	43366	43744	6.62045e+36
Har_00088879	synaptic vesicle protein	38944	42434	30700	42497	40153	43336	40925	43095	6.61658e+36
Har_00088613		36242	40588	42600	43598	30099	42083	43552	43780	6.59825e+36
Har_00024585	---NA---	40670	43232	27384	40694	43158	43717	41249	43223	6.59093e+36
Har_00014646	angiotensin converting enzyme	35874	41366	32079	41184	42476	43310	42254	43236	6.58897e+36
Har_00193770	---NA---	40150	42276	40197	38226	39395	42482	42640	35357	6.58068e+36
Har_00166587	---NA---	37621	37866	39897	39979	39691	41070	42133	42060	6.56388e+36
Har_00017071	---NA---	38626	41164	37487	39980	38105	42477	40598	41903	6.56155e+36
Har_00076395	calcyphosine-like protein	40166	42452	37698	39350	37721	42854	41642	38398	6.53784e+36
Har_00080916	sugar transporter	42486	40473	41564	39612	43335	40360	34228	38401	6.50833e+36
Har_00020536	tyrosine-protein kinase	37999	41749	41419	35365	41025	43283	42394	37115	6.49249e+36
Har_00076299	sugar transporter	43056	43833	43177	42985	32238	43760	36567	35875	6.48233e+36
Har_00089386	methionine-rich storage protein	41310	43439	42004	37580	38095	43590	41623	33079	6.47624e+36
Har_00044192	kazal-type proteinase inhibitor	39714	40774	42178	43104	30011	40644	42059	42865	6.47395e+36
Har_00108003	lipase 1 precursor	41693	43673	42285	29318	38030	43752	43522	39592	6.47198e+36
Har_00121910	cobatoxin-like protein	41544	43257	30158	37844	42598	43647	42680	39740	6.46785e+36
Har_00116723	moderately methionine rich storage protein	43247	42352	33162	39764	43473	43083	37736	37878	6.4659e+36
Har_00105516	pyroglutamyl-peptidase i	41821	41203	34473	42315	40025	40696	38234	41292	6.46391e+36
Har_00003775	moderately methionine rich storage protein	36934	41258	41552	41131	32054	42356	43265	42119	6.44329e+36
Har_00094759	glycoside hydrolases	39247	42522	32672	39043	40490	43315	41807	41233	6.43605e+36
Har_00009938	carboxypeptidase b	39453	40845	35254	42082	38610	40108	41788	41484	6.41781e+36
Har_00080782	zinc finger protein	40845	39323	31292	40324	42222	42233	42249	42016	6.41511e+36
Har_00116818	member i	42769	35838	31404	41549	43381	41919	41544	42293	6.39007e+36
Har_00211072	---NA---	42006	41273	29075	37956	43407	43125	42168	42182	6.37054e+36
Har_00118555	---NA---	41886	41397	38596	40598	38716	42704	38272	36883	6.3409e+36
Har_00093787	cg8507 cg8507-pa	41780	42640	41598	42065	37873	42235	38083	33306	6.32463e+36
Har_00080484	sugar transporter	43775	43836	43344	43628	43505	43749	29046	31521	6.32332e+36
Har_00083192	cg15117 cg15117-pa	40798	43191	28386	38740	42798	43667	42673	40900	6.32047e+36
Har_00011884	glucosamine-6-phosphate isomerase	36611	39825	30414	42504	42036	42442	43102	43583	6.31688e+36
Har_00009757	chitinase	41455	40569	28849	39827	42928	42609	42147	42372	6.312e+36
Har_00056600	glutathione s-transferase 7	39006	42234	40743	42673	36308	42499	33649	42383	6.30296e+36
Har_00202878	---NA---	40510	39663	40406	37207	36624	42967	40797	40549	6.28822e+36
Har_00010037	calcium-binding protein e63-1	36844	39345	40940	41708	40583	41312	35183	43064	6.28769e+36
Har_00006863	granzyme a (granzymecytotoxic t-lymphocyte-associated serine esterase 3)	41665	40697	34840	38412	41883	41699	41648	38031	6.27732e+36
Har_00048860	---NA---	41678	40773	32350	41694	41312	40462	39151	41836	6.27544e+36
Har_00113031	gmc family	39624	39398	40308	40878	36858	39358	40788	41158	6.26419e+36
Har_00015468	integrin alpha 3	41697	42456	41795	41999	39178	41777	32561	37824	6.264e+36
Har_00089411	moderately methionine rich storage protein	39651	34282	33041	40953	42701	42445	43485	43197	6.26205e+36
Har_00045895	phenoloxidase inhibitor protein	42981	43665	43247	23464	42852	43763	42819	40894	6.25378e+36
Har_00091238	delta-9 desaturase 1	41238	42227	27705	42844	42014	43458	38041	43532	6.24972e+36
Har_00049408	ommochrome binding protein 2	41247	41836	41589	41716	35183	41524	37170	38438	6.24898e+36
Har_00039532	---NA---	37940	40812	32886	39863	40342	43139	42701	41396	6.24439e+36
Har_00157037	---NA---	39042	41021	31605	43224	36296	42388	42505	43635	6.24303e+36
Har_00001848	trypsin ii-p29	39095	40413	39613	41355	34724	40512	40857	41798	6.2179e+36
Har_00103058	carboxypeptidase b	41313	40004	31537	37766	42683	42550	42656	40774	6.2177e+36
Har_00188313	---NA---	37289	32800	41403	41674	37938	41688	43223	43096	6.21712e+36
Har_00020295	sterol o-acyltransferase	35579	37632	41116	42303	36960	39605	42547	42831	6.21215e+36
Har_00040042	methionine-rich storage protein	34041	38503	38416	40925	38779	42880	42044	43115	6.21129e+36
Har_00191400	---NA---	41110	42854	30273	41683	42543	42970	36968	41266	6.19962e+36
Har_00112284	mgc81743 protein	39628	41223	41123	41656	32403	41519	40247	40880	6.19413e+36
Har_00015455	organic cation transporter	39713	42264	41230	42637	31720	38637	40560	42211	6.19104e+36
Har_00221090	---NA---	42110	27215	41400	41439	42954	39837	42960	42674	6.16767e+36
Har_00118501	cral trio domain-containing protein	43226	43428	30919	42404	43478	43654	31804	41449	6.15796e+36
Har_00014642	angiotensin converting enzyme	42203	42480	28380	39848	42794	43387	39442	41437	6.15229e+36
Har_00017382	mfs transporter	42242	41301	31502	41616	41647	42127	36879	41569	6.15172e+36
Har_00122858	---NA---	39608	40787	31213	40334	39497	42696	42609	42087	6.15052e+36
Har_00073097	esterase	40699	41480	30031	37938	42606	43257	42285	41032	6.15039e+36
Har_00081345	isoform e	33683	40680	38017	42709	36004	41271	43029	43174	6.14141e+36
Har_00094050	z band alternatively spliced pdz-motifisoform a	42951	39215	38279	38421	43177	38666	40271	36839	6.13531e+36
Har_00013178	alcohol dehydrogenase	42595	42815	31443	40507	42334	43251	36205	39708	6.11421e+36
Har_00204708	---NA---	41532	42082	30146	41141	42123	42613	37632	41720	6.10867e+36
Har_00082994	glycoside hydrolases	41458	40933	37241	41820	35897	39875	39835	40520	6.10633e+36
Har_00080609	glucose dehydrogenase	41977	42516	29621	38374	42706	43421	39837	40686	6.09707e+36
Har_00098494	cg15117 cg15117-pa	40196	43019	26832	42602	40736	43601	40564	42694	6.08007e+36
Har_00064288	lipopolysaccharide binding protein	41186	39249	38111	41292	39760	39190	37738	40638	6.07893e+36
Har_00154099	---NA---	41363	39823	29472	39524	42635	42502	41889	41732	6.07801e+36
Har_00090203	endonuclease-reverse transcriptase	29657	40760	41560	43035	34923	42596	43254	43582	6.06279e+36
Har_00073421	adhesion-like transmembrane protein	42458	42639	33665	41934	41354	41142	35536	39232	6.0621e+36
Har_00239200	---NA---	41242	42441	28429	41786	41563	43271	39160	41358	6.05653e+36
Har_00085788	sap30_aedaeame: full=histone deacetylase complex subunit sap30 homolog	39968	40691	30695	41287	39324	42220	41683	42270	6.02919e+36
Har_00015381	otu domain containing 7b	41113	40700	29394	39538	42187	42583	41778	41259	6.02183e+36
Har_00093102	gamma-glutamyltransferase	38711	41143	29862	39815	41901	43016	42305	41696	6.02055e+36
Har_00115946	pancreatic triacylglycerol lipase	38586	41144	41879	40629	37102	42231	42420	33508	6.01612e+36
Har_00209509	unknown [Picea sitchensis]	40324	41818	29696	40477	41121	41130	41391	42315	6.00421e+36
Har_00002348	trypsin-like serine protease	39990	42479	34527	42445	34108	42364	39731	42002	6.00294e+36
Har_00000561	antennae-rich cytochrome p450	41121	42019	42718	42957	25075	41899	43021	41815	5.99255e+36
Har_00111655	nidogen 1	42250	40899	30315	43102	42429	40616	35481	43379	5.98866e+36
Har_00015454	organic cation transporter	37467	40470	29163	39762	42724	43293	42664	43108	5.98124e+36
Har_00008300	imp dehydrogenase gmp reductase	41050	40842	35845	36344	42727	42072	40408	37608	5.96657e+36
Har_00046075	metallothionein b	35011	41238	41658	38247	35234	42836	42740	40129	5.95472e+36
Har_00105706	synaptic vesicle protein	42293	39927	41688	43041	39604	32030	36791	42098	5.95289e+36
Har_00003020	cytochrome p450	34948	40458	41802	42386	30994	41625	43089	42703	5.94707e+36
Har_00050867	annexin ix cg5730-isoform c	31934	40247	30455	43363	42704	43568	43093	43671	5.94293e+36
Har_00070323	hemicentin 1	38901	41407	41493	42607	28064	41874	41762	42520	5.94236e+36
Har_00114343	cytochrome p450	41629	41060	31771	41005	42391	41182	38673	39485	5.93613e+36
Har_00192336	---NA---	41529	43472	28645	37944	42636	43727	39861	40703	5.93545e+36
Har_00010871	lipase	34611	37735	38737	33245	43148	43085	43582	43552	5.93489e+36
Har_00040569	glycoside hydrolases	37052	41300	29552	40476	42764	42414	42032	42478	5.92759e+36
Har_00089553	tetraspanin d107	39090	29321	41388	41997	40929	40273	42196	42693	5.91576e+36
Har_00047154	---NA---	34571	40597	41732	42537	31458	41719	42727	42322	5.91256e+36
Har_00077377	---NA---	34379	41098	31116	42453	39277	43170	42845	43542	5.90385e+36
Har_00120074		36516	43284	30264	40309	38732	43699	42585	42457	5.90047e+36
Har_00071365	vesicular mannose-binding lectin	40026	36451	36832	39722	41345	38710	42338	40723	5.89012e+36
Har_00195308	---NA---	39660	39605	32523	37711	41871	42303	42482	40631	5.88991e+36
Har_00185023	---NA---	39646	40804	32415	40072	40057	41977	41008	40560	5.87686e+36
Har_00050963	dopachrome conversion enzyme	42164	42546	29493	40289	43023	42929	36124	41290	5.87216e+36
Har_00004217	delta-9 desaturase 1	34588	40026	31604	41858	40928	42316	42681	43317	5.86417e+36
Har_00137102	---NA---	40958	40770	35434	41252	39037	39425	39222	39738	5.85502e+36
Har_00053945	---NA---	42165	41322	31857	41796	42150	40765	35678	41113	5.84706e+36
Har_00120046	moderately methionine rich storage protein	40382	40204	29334	37441	43194	43241	42649	41147	5.84443e+36
Har_00121919	triacylglycerol lipase	40269	30181	33330	42006	43311	42169	43040	43665	5.84048e+36
Har_00087707	transmembrane protein 93	37697	40355	36508	41364	36701	40231	40854	42093	5.83308e+36
Har_00163912		40476	32319	32092	40366	42988	42284	43326	43570	5.8147e+36
Har_00003320	glutathione s-transferase	30844	41199	35255	40887	40874	43040	42013	42895	5.80728e+36
Har_00230699	---NA---	41414	42684	27840	37409	42869	43517	40958	41243	5.80162e+36
Har_00005806	viral a-type inclusion protein	42492	39305	38962	43174	40132	33522	36212	42387	5.80129e+36
Har_00151137	---NA---	39408	42068	30387	41233	39796	42645	40561	40565	5.80012e+36
Har_00041104	neprilysinisoform b	43107	43792	23186	42101	41476	43809	42803	40338	5.78109e+36
Har_00061373	lysosomal acid	38816	40382	31126	41129	39513	42214	41313	41781	5.7774e+36
Har_00015572	cecropin-like protein	37455	28667	37636	43069	42186	41461	43382	43726	5.77454e+36
Har_00005579	phospholipid scramblase 1	40313	39066	40866	40842	35736	37930	41809	38702	5.76508e+36
Har_00177934	---NA---	39204	42501	33111	40766	40748	41876	37846	39688	5.76435e+36
Har_00000489	cytochrome p450	42056	32415	37589	42924	42932	35310	39670	43394	5.73992e+36
Har_00011116	---NA---	40293	40991	27756	37493	42590	43275	42654	42473	5.73908e+36
Har_00098860	arylsulfatase b	33752	41974	41132	42151	33633	42780	38378	42281	5.73458e+36
Har_00107916	lysosomal acid	41249	40885	28035	41992	41737	42002	38706	42550	5.7321e+36
Har_00041119	neuropeptide receptor a23	40371	38386	40522	41920	35552	38163	41569	38593	5.7298e+36
Har_00209355	---NA---	41566	39849	32249	34528	42766	42234	41397	41543	5.7289e+36
Har_00231583	---NA---	38696	40553	37195	40877	35699	41832	39083	41084	5.72108e+36
Har_00078456	porcupine homolog	41461	40948	31699	42287	39774	39249	39251	40946	5.70972e+36
Har_00185647	---NA---	35887	41496	34271	42840	34728	42640	40689	43324	5.70719e+36
Har_00124760	---NA---	40323	40554	35978	40939	36593	39865	41425	39176	5.70208e+36
Har_00009761	chitinase	42454	41131	27715	42317	41478	41370	40167	40394	5.70174e+36
Har_00058420	isoform a	37654	39999	26540	41072	42630	43240	43277	43508	5.69816e+36
Har_00040314	promoting protein	40494	31352	31170	42848	43355	41852	42532	43528	5.69591e+36
Har_00151136	---NA---	39763	40100	28217	38684	42711	42600	42364	42419	5.69079e+36
Har_00072437	deoxyribonuclease i	41287	40212	31284	39176	41631	41430	41289	39254	5.68802e+36
Har_00030046	---NA---	42369	40556	31623	35217	42839	42190	42028	39094	5.68272e+36
Har_00047127	cg8507 cg8507-pa	41829	41033	31982	42296	40425	39576	36422	41959	5.67658e+36
Har_00071155	luciferase	39158	41380	26635	38464	43103	43457	42927	42463	5.66796e+36
Har_00115947	pancreatic triacylglycerol lipase	41019	41764	40656	41900	35181	41202	35902	37305	5.6655e+36
Har_00121739	---NA---	41216	40350	27314	39716	42773	42494	41310	41822	5.66523e+36
Har_00044619	promoting protein	33430	41768	28888	41869	42423	42752	42593	43409	5.66325e+36
Har_00180815	---NA---	40256	41998	28468	38965	40663	43250	42266	40612	5.66137e+36
Har_00037645	cyclin-dependent kinase 9	40244	39509	29609	41308	40628	41247	41222	42120	5.65836e+36
Har_00100009		39190	30758	33431	42905	41452	42759	42552	43380	5.65683e+36
Har_00114332	galactokinase 2	38380	39878	29205	39927	41548	42418	42802	41993	5.65332e+36
Har_00026903		37563	33507	41634	42470	39239	36554	41400	42778	5.65327e+36
Har_00168100	---NA---	42060	26658	40738	39197	42857	39980	43290	42539	5.64922e+36
Har_00137103	---NA---	39703	41174	40074	39658	37904	40611	38914	36216	5.63605e+36
Har_00078116	serine protease	40597	43332	26287	38808	42831	43689	40134	41818	5.636e+36
Har_00030863	apolipoprotein d	39230	38587	28282	40406	42527	42019	42587	42794	5.6336e+36
Har_00070672	leucine-rich transmembrane protein	38984	43115	30857	41859	37154	43548	39325	40746	5.6284e+36
Har_00205562	---NA---	38231	41308	29704	39361	41756	42663	40874	41831	5.62402e+36
Har_00059723	epidermal protein	40732	39134	29184	39167	42896	42251	40536	41886	5.60685e+36
Har_00051490	amino acid transporter	38619	37381	31200	40364	41475	41369	42460	42324	5.60569e+36
Har_00052894	cathepsin b	39508	39889	29697	39661	40915	42273	41821	41713	5.60049e+36
Har_00002757	trypsin-like serine protease	40440	42235	30635	34748	42818	43471	41691	39679	5.59835e+36
Har_00015600	aldo-keto reductase	40598	42097	40536	42395	30823	40852	37711	40135	5.59746e+36
Har_00106073	fcn i precursor	40298	40623	33775	40793	39371	40876	38200	40330	5.59207e+36
Har_00052902	imp dehydrogenase gmp reductase	40973	41075	31469	38236	38758	43095	41232	40087	5.59058e+36
Har_00019715	adenylate cyclase	39457	40557	31160	40095	39100	42081	41568	40877	5.58957e+36
Har_00089327	cellular retinaldehyde-binding protein	36699	40539	30148	41504	38853	42738	42105	42928	5.58713e+36
Har_00018702	pol polyprotein	37491	43739	31832	38554	40778	41135	40104	41195	5.57698e+36
Har_00040834	---NA---	39842	41549	34160	40197	38188	42101	40971	37196	5.56936e+36
Har_00149857	---NA---	42407	43337	31931	42089	40503	43393	32689	39218	5.56508e+36
Har_00036246	n-myc downstream regulated	41223	40390	36147	39943	35880	40683	40812	38841	5.5625e+36
Har_00220584	---NA---	40210	40733	41265	41422	32454	37580	40670	40037	5.55974e+36
Har_00112392	carboxylesterase-8 variant 2	39410	41006	38312	40540	37169	40786	37653	38796	5.55841e+36
Har_00227606	---NA---	38681	42615	41128	36573	31774	43536	43324	37377	5.55408e+36
Har_00027511	amino acid transporter	35575	42035	29524	39897	39770	43450	42362	42997	5.5441e+36
Har_00095877	apolipoprotein d	37239	30061	41416	41888	38346	40009	43177	43036	5.53632e+36
Har_00004524	glucose dehydrogenase	41806	41825	36727	42123	40339	38760	34096	38383	5.53516e+36
Har_00082681	---NA---	35559	38385	41632	42000	32021	39388	43049	42637	5.52505e+36
Har_00031144	kazal-type proteinase inhibitor	37030	42416	41602	42460	26154	42403	42210	42438	5.51166e+36
Har_00091270	moderately methionine rich storage protein	38335	34118	31454	39747	42165	42952	43170	43094	5.50926e+36
Har_00042452	insulin receptor	36458	40579	41251	42127	27602	42749	42937	42263	5.50488e+36
Har_00029868	regulatory protein cii	42973	29611	40864	42964	43165	32310	42756	41300	5.50187e+36
Har_00108806	hyaluronidase	31488	41156	31097	41038	40798	43376	43347	43358	5.50047e+36
Har_00185464	---NA---	40468	42026	40886	42406	30720	39455	38950	39463	5.49354e+36
Har_00019183	sterol o-acyltransferase 2	37688	42420	41195	36860	34174	42928	42335	36406	5.48887e+36
Har_00025149	amp dependent coa ligase	40320	39905	28323	35915	43230	43305	43193	41472	5.48851e+36
Har_00075607	tetraspanin d107	39318	41025	39065	41360	33516	40008	39135	40117	5.48657e+36
Har_00109054	peritrophinisoform a	41782	41859	27856	40759	42406	42642	37414	40727	5.47144e+36
Har_00179972	---NA---	33038	40383	42321	37722	36856	42488	43246	37900	5.46667e+36
Har_00019618	kiaa1576 protein	37816	43450	35930	36703	35623	43653	42016	38523	5.45385e+36
Har_00234618	---NA---	37425	42360	27558	40173	42457	43196	40324	42007	5.45228e+36
Har_00114342	cytochrome p450	33411	40828	37296	37371	37031	43135	43268	41477	5.45022e+36
Har_00107093	heat shock protein	39941	40851	30354	40632	40112	42080	39312	40784	5.44591e+36
Har_00236962	---NA---	37327	42366	36519	43046	36421	39460	36472	41760	5.44153e+36
Har_00062018	---NA---	41400	43552	41407	38500	39017	43519	35386	31507	5.44145e+36
Har_00048863	---NA---	37179	41852	30570	41548	37857	42143	41187	41857	5.43575e+36
Har_00074664	cg15786 cg15786-pa	39916	36026	34227	39098	40588	40174	42450	40798	5.43433e+36
Har_00113777	amino acid transporter	40689	40627	30219	41727	39177	40533	38934	42158	5.43298e+36
Har_00022232	angiotensin converting enzyme	35351	41730	28605	40558	39111	43511	42989	43364	5.42942e+36
Har_00047856	ommochrome binding protein 2	35553	41688	32332	41443	36074	42983	41370	42561	5.422e+36
Har_00011057	cg8507 cg8507-pa	40836	42268	41380	39359	36734	42345	38500	32176	5.41692e+36
Har_00023605	leucine-rich repeat	41305	40742	27709	35136	43101	43342	42677	41447	5.41379e+36
Har_00110548	gag-pol polyprotein	41130	41062	32059	41125	40437	40885	37567	39127	5.41104e+36
Har_00025298	amino acids transporter	38291	39810	31143	40879	39700	41570	41497	40636	5.40067e+36
Har_00009215	muscle ras oncogene homolog	35854	41051	29471	40803	40786	43213	41502	41692	5.39754e+36
Har_00074742	sugar transporter	38361	43122	33334	43502	28326	43715	41490	43783	5.39573e+36
Har_00076419	sv2-like protein 1	41841	41689	31790	40603	39652	41713	37435	38678	5.39201e+36
Har_00116712	lactase-phlorizin hydrolase	42259	20135	41835	42875	42938	43411	43605	43445	5.3893e+36
Har_00093486	multi-binding protein	35922	41815	29671	37214	41191	43557	43282	41829	5.38736e+36
Har_00024068	---NA---	39894	39515	30804	41427	37552	40976	40795	42635	5.38389e+36
Har_00184657	---NA---	37955	41343	29285	41019	41749	41711	38443	42642	5.38087e+36
Har_00229464	---NA---	34911	31761	39101	41254	38594	41972	43280	42898	5.37916e+36
Har_00056087	synaptic vesicle protein	41508	43446	28127	36327	42298	43705	39030	40356	5.36528e+36
Har_00083560	amino acid transporter	40020	39631	28994	36510	43026	43006	41656	41444	5.36329e+36
Har_00061995	carboxylesterase-8 variant 1	42767	42326	28475	42797	42305	42822	34265	38980	5.33758e+36
Har_00118878	t-cell immunomodulatory protein	42477	41056	29891	40457	39879	41689	38279	39766	5.33707e+36
Har_00159185	---NA---	32968	41582	27517	40916	42592	43410	43001	43477	5.33517e+36
Har_00022031	p325-like protein	41076	41313	40216	40157	31535	41535	40148	36997	5.33178e+36
Har_00100991	cklf-like marvel transmembrane domain containing 4	34258	39973	41533	42487	30763	39682	42230	42762	5.32696e+36
Har_00104493	organic cation transporter	28789	40459	40961	41221	35131	42078	43279	42280	5.31972e+36
Har_00020726	fatty acid transport protein	40574	40054	31711	39412	41465	40777	39586	39061	5.31024e+36
Har_00117621	kiaa2010 protein	37939	39732	41240	41385	34627	39089	39437	38654	5.3083e+36
Har_00184367	---NA---	40467	40222	31082	38449	41779	42223	38163	40507	5.30443e+36
Har_00106652	endonuclease reverse transcriptase	40140	40276	35944	40107	41100	38545	37103	38677	5.29837e+36
Har_00215346	---NA---	43064	34845	29753	41263	43301	37855	40888	42905	5.2975e+36
Har_00015504	cytochrome p450	37838	39983	28720	39004	41517	42792	42143	41746	5.29695e+36
Har_00182516	---NA---	38850	37181	42179	39202	41489	38188	39816	35147	5.29569e+36
Har_00073823	cg9967 cg9967-pa	41870	36488	31805	37086	42918	41677	41459	39624	5.29507e+36
Har_00230221	---NA---	39952	41744	36170	37942	37917	42904	37523	37829	5.28513e+36
Har_00013190	isoform a	39733	41489	41932	40581	32134	39734	41981	35113	5.27959e+36
Har_00000413	cytochrome p450	34232	41812	26859	41538	42133	43390	41466	43577	5.27509e+36
Har_00052897	cathepsin b	37536	41781	29656	39532	41146	42926	40913	39658	5.269e+36
Har_00090698	organic cation transporter	40779	41123	41451	39779	36688	39449	38773	33956	5.26885e+36
Har_00001141	beta- -glucan recognition protein 3	37871	40856	41384	39643	29983	41447	42271	39501	5.26721e+36
Har_00034710	lectin 5	41533	41370	32226	38074	41543	42048	38912	36751	5.26635e+36
Har_00082997	glycoside hydrolases	38067	40704	29615	38927	41077	42751	41757	40194	5.26482e+36
Har_00022895	cu zn superoxide dismutase variant 1	39208	42587	28004	41447	41863	42872	38088	39704	5.26007e+36
Har_00001576	apoptosis inhibitor survivin	37486	40962	30155	39051	40753	42610	41124	40707	5.25627e+36
Har_00086919	lysozyme	43797	43846	17689	43022	43831	43855	42955	43546	5.25449e+36
Har_00112730	juvenile hormone-inducible	41855	41737	30100	39461	39417	42412	40418	37427	5.24729e+36
Har_00080561	copia ltr rider	36713	35919	38892	41217	38774	37820	41239	41046	5.24713e+36
Har_00026553	calponin transgelin	36886	40003	28877	41329	39128	42424	41784	42925	5.24301e+36
Har_00210099	---NA---	39182	31965	30166	40468	42641	42529	43482	43460	5.23965e+36
Har_00075975	tyrosine-protein kinase	39430	41599	42392	43233	22251	41877	43323	43106	5.23107e+36
Har_00113428	aldehyde oxidase	39534	40308	32033	35926	40516	42326	42582	38977	5.21959e+36
Har_00064429	cg9752 cg9752-pa	39954	40263	27365	38823	42272	41909	41104	41916	5.21645e+36
Har_00112705	---NA---	41620	43273	28238	36252	42589	43694	41954	36222	5.21375e+36
Har_00083606	seroin 1	27960	39483	42981	43433	31746	41673	43700	43717	5.20858e+36
Har_00108218	peptidoglycan recognition protein	40818	41011	40929	38522	35180	39068	40126	35734	5.20136e+36
Har_00042651	zinc iron transporter	37804	41134	32550	40731	41881	42623	35642	39636	5.19909e+36
Har_00097296	histone deacetylase 11	41555	41884	33547	37070	40642	42333	42177	33100	5.19883e+36
Har_00037651	cyclin-dependent kinase 9	37905	41681	33093	34432	39326	43433	43313	39020	5.19683e+36
Har_00070621	unc-isoform b	39045	43197	23851	37834	43061	43719	42384	42756	5.19232e+36
Har_00054988	angiotensin converting enzyme	41017	43104	27674	36826	42167	43630	38788	40326	5.185e+36
Har_00016866	isoform e	36527	41525	41408	41749	25639	42601	42648	42425	5.18198e+36
Har_00119259	sodium-dependent phosphate transporter	38923	39164	33017	40529	38072	41240	38705	41802	5.18186e+36
Har_00008062	calponin transgelin	40155	42481	40718	42938	39905	38831	39645	28246	5.17504e+36
Har_00001602	ensangp00000017373-like protein	39543	40644	28434	40306	40672	41965	39140	41989	5.1667e+36
Har_00119351	ommochrome binding protein 2	41159	43342	31614	41777	38233	43436	35035	37529	5.14455e+36
Har_00065959	cytochrome p450	29672	41227	32481	40825	41229	42946	41882	42761	5.14381e+36
Har_00048645	---NA---	40266	42663	41559	39555	34348	42714	39640	31289	5.1387e+36
Har_00050151	alpha-tocopherol transfer protein	36236	36634	31234	41068	40403	41228	42430	42685	5.137e+36
Har_00094187	adenylate cyclase	40300	36775	29372	39849	40808	42500	41245	41305	5.12527e+36
Har_00103436	isoform a	32173	41275	29820	41179	40737	42917	41722	43014	5.11629e+36
Har_00069698	serine protease	38844	40325	31895	39733	38919	41341	40174	39870	5.11571e+36
Har_00197952	---NA---	37899	30273	41167	41323	37652	38483	42602	42461	5.11566e+36
Har_00104798	arystal structure of epiphyas postvittana takeout 1	38699	41881	41946	42264	23416	42087	42807	42173	5.11197e+36
Har_00036187	cysteine peptidase active site-type peptidasecatalyticibonuclease h fold	40835	39517	32844	40868	39941	40198	35316	41606	5.10983e+36
Har_00011963	yr592_mimivame: full=helicase r592	41696	41210	29108	38016	42698	42637	39374	37488	5.10942e+36
Har_00107223	dauer or aging adult overexpression family member (dao-5)	36743	40275	29844	38537	41825	41606	42207	40867	5.10851e+36
Har_00041619	---NA---	37515	37549	35534	41037	32625	42170	42169	42832	5.10433e+36
Har_00087827	cytoglobin	41343	43121	27921	40672	41613	43447	34347	40594	5.10337e+36
Har_00078525	insecticyanin a form	36814	39493	35397	41108	34635	40168	41635	41557	5.09242e+36
Har_00101807	phosphatidylinositol 3-kinase catalytic subunit type 3	39568	38152	28954	41145	40545	41020	40040	42494	5.08911e+36
Har_00240034	---NA---	35415	40397	30952	39363	39972	42419	42003	40883	5.07519e+36
Har_00013687	aldo-keto reductase	41033	37881	27479	34504	43401	43151	43343	42333	5.06423e+36
Har_00041575	af453824_1antifungal peptide gallerimycin	41592	43222	42973	43217	23798	40089	41160	38594	5.05971e+36
Har_00220627	---NA---	40280	39689	31558	38908	40020	41034	38941	40295	5.0581e+36
Har_00020722	fatty acid transport protein	41007	41935	42328	41373	36792	41334	38130	28946	5.0547e+36
Har_00171203	---NA---	39858	43070	26827	35133	42375	43670	40354	41792	5.04952e+36
Har_00118678	arystal structureactor xiia inhibitor	39413	25676	41720	42366	41244	36708	43257	43066	5.04477e+36
Har_00029023	tenascin c	32091	37816	29305	42619	41736	42877	42655	43579	5.04181e+36
Har_00215690	---NA---	36933	39986	40676	41151	30615	39422	41180	41013	5.03874e+36
Har_00067495	trypsin-like serine protease	39565	42638	27976	36992	42345	43504	39739	39422	5.03835e+36
Har_00114321	angiotensin converting enzyme	33175	35519	38740	42227	34673	41090	42389	43191	5.028e+36
Har_00091618	calcium-binding protein e63-1	37935	41769	33528	41220	38239	41976	34794	41108	5.02745e+36
Har_00024594	tyrosine-protein phosphatase non-receptor type 23	38631	36260	32612	41968	35459	40614	42259	43067	5.02488e+36
Har_00047835	---NA---	36668	40921	26987	40337	41460	42805	40716	42540	5.02086e+36
Har_00085980	glucose dehydrogenase	39433	41280	25732	41506	40386	43113	38665	42897	5.02074e+36
Har_00214535	---NA---	40028	39992	32292	37398	42280	39063	41123	38199	5.01554e+36
Har_00184865	---NA---	41422	41151	28744	37809	42362	42024	39836	38131	5.00935e+36
Har_00002882	fork head	39401	40963	33383	40016	36885	40455	38986	39900	5.00451e+36
Har_00049920	---NA---	31012	40013	42088	42903	29500	40580	43180	43132	4.99566e+36
Har_00031895	isoform a	39555	41691	33254	38856	32598	42392	41707	40593	4.98518e+36
Har_00086091	sulfiredoxin 1 homolog	41765	43225	28235	30976	42758	43741	42923	39324	4.98442e+36
Har_00016077	cg5059 cg5059-pa	39638	39328	26564	39118	42117	42555	41053	41708	4.97114e+36
Har_00107621	elegans proteinpartially confirmed by transcript evidence	40717	41580	26797	37846	35598	43454	43316	43137	4.96272e+36
Har_00137987	diacylglycerol acyltransferase	40016	39019	29797	38954	41605	40602	39729	40779	4.95988e+36
Har_00012068	arystal structure of epiphyas postvittana takeout 1	36402	43178	28555	40240	36555	43660	40753	42138	4.94985e+36
Har_00206563	---NA---	27255	42683	41814	42589	29814	43349	42691	43271	4.94599e+36
Har_00015269	gm1 gd1b ga1 synthase	35979	40432	41474	42015	28746	39018	41508	41889	4.94344e+36
Har_00170420	---NA---	38168	30997	30892	39445	42739	42560	43489	43342	4.94278e+36
Har_00009237	esterase	33530	43126	29006	39093	38664	43682	42469	42023	4.94229e+36
Har_00042358	cecropin b	40612	30037	40466	40386	41203	36505	40612	40525	4.93504e+36
Har_00117058	diacylglycerol o-acyltransferase	34396	40867	33119	35319	40627	42968	42263	40661	4.93247e+36
Har_00012248	carboxylesterase	40023	41279	38045	41910	32228	39591	38642	37972	4.93182e+36
Har_00188792	---NA---	39276	37795	34974	41320	34539	38451	41690	41443	4.9223e+36
Har_00159993	---NA---	40899	40873	27328	38072	40830	42487	39770	40972	4.91633e+36
Har_00110539	gag-pol polyprotein	39308	39264	32780	41562	37297	39090	38518	41571	4.90879e+36
Har_00105344	nedd8-conjugating enzyme	43116	40848	33976	41579	42173	36640	35502	35961	4.90829e+36
Har_00135087	---NA---	41153	41178	31613	40710	39874	41037	36045	38122	4.90365e+36
Har_00111996	amino acid transporter	38195	41824	42303	41701	24885	41285	42625	39616	4.88894e+36
Har_00240393	---NA---	40863	40734	36365	35605	41048	41371	41545	32129	4.88524e+36
Har_00012039	endonuclease-reverse transcriptase	38585	41289	35216	41171	30172	41938	40572	41141	4.87862e+36
Har_00223685	---NA---	39001	35737	34098	40464	37442	40130	40988	41185	4.87771e+36
Har_00016322	muts homolog 2	40968	38984	40223	42042	36415	33022	39462	38009	4.87123e+36
Har_00087880	beta--glucan recognition protein 2	37648	39955	32909	40996	38860	41636	36775	40327	4.86956e+36
Har_00193533	---NA---	41514	42258	42468	43400	19756	40694	43150	43403	4.86839e+36
Har_00227593	---NA---	41605	41185	41119	39066	34313	41074	41484	30191	4.85859e+36
Har_00100914	ommochrome binding protein 2	40756	42953	25950	37501	40841	43539	39255	40786	4.85005e+36
Har_00092378	glucose dehydrogenase	38474	28829	30886	41294	43046	42349	43201	43517	4.84813e+36
Har_00030709	isoform b	39943	40544	30126	41003	40102	41422	35087	41578	4.84765e+36
Har_00015913	glutathione s-transferase	39869	30421	32160	41301	41257	40422	41851	42980	4.83251e+36
Har_00230311	---NA---	40277	40176	30243	40560	38987	41003	37704	40362	4.82883e+36
Har_00085458	haem lyase	39793	36667	27401	39138	41842	41614	42041	42124	4.82505e+36
Har_00019975	ribosomal protein l4	39712	41241	33861	40323	36670	40814	36900	39017	4.81841e+36
Har_00119443	ommochrome binding protein 2	41012	40768	31702	42075	39857	40536	32737	40848	4.81833e+36
Har_00060550	serf-like protein	35388	37886	29428	42774	39321	40578	41068	43504	4.81087e+36
Har_00042795	lysosomal thiol reductase ip30 isoform 2	34178	39216	41676	40011	28892	41670	43274	41295	4.8084e+36
Har_00208821	---NA---	39948	42428	41067	42447	23787	42784	42179	37847	4.79995e+36
Har_00004126	cathepsin b	40903	40598	36835	41661	28483	39183	41662	40470	4.7952e+36
Har_00088710	chymotrypsin-2 (chymotrypsin ii)	40620	40872	35075	41641	37933	39012	35771	37336	4.79246e+36
Har_00003021	cytochrome p450	30607	40302	31094	43136	37188	42992	41444	43686	4.78915e+36
Har_00103704	adenylate cyclase	35188	27479	40190	41627	40061	39720	43294	42972	4.78887e+36
Har_00129670	---NA---	40606	39743	32600	40998	41027	40314	35999	37226	4.78072e+36
Har_00082552	multiple inositol polyphosphate phosphatase	41187	41083	39358	40744	41466	38723	32111	34130	4.77497e+36
Har_00090257	organic cation transporter	34956	40895	26243	41611	40359	42980	40839	43166	4.7735e+36
Har_00224095	---NA---	41198	38113	27586	38694	42497	41075	39999	40783	4.7725e+36
Har_00094630	globin 1	27601	40779	30502	40395	42325	43356	43197	43374	4.76811e+36
Har_00066506	origin recognition complex subunit 4	41108	42336	40577	39866	38047	41375	34588	31089	4.76551e+36
Har_00227843	hypothetical protein [Plasmodium falciparum 3D7]	36140	42009	30006	39284	39155	41672	39688	41115	4.76481e+36
Har_00057595	cysteine peptidase active site-type peptidasecatalyticibonuclease h fold	39529	41826	31088	35683	37964	43112	41657	38091	4.76318e+36
Har_00080563	copia ltr rider	38495	40605	30959	41623	34378	42188	40093	40663	4.76257e+36
Har_00005323	---NA---	37545	40419	28850	38874	42601	41661	39239	40176	4.76186e+36
Har_00024456	isoform a	36522	40240	24318	40312	42228	42860	42321	43136	4.76018e+36
Har_00236961	---NA---	40220	41460	41892	42446	27984	35096	41504	39363	4.75757e+36
Har_00044514	reticulon nogo receptor	39388	39949	27255	38930	40439	41161	41562	41159	4.75388e+36
Har_00124992	---NA---	39840	42938	25858	40914	40971	43546	35552	41405	4.75302e+36
Har_00112123	cecropin b	40523	42056	31787	40580	34900	42802	39567	36578	4.75263e+36
Har_00019431	---NA---	37342	41851	24056	42226	41063	43267	38820	43376	4.74919e+36
Har_00045485	promoting protein	40608	27893	31146	42358	42483	40662	42283	43432	4.7405e+36
Har_00223488	---NA---	37046	40225	41530	42356	26307	37711	43244	42117	4.73627e+36
Har_00239093	---NA---	38065	41230	27385	35647	41657	43273	41842	40967	4.73398e+36
Har_00110325	leucine-rich repeat-containing protein	37383	40223	28382	37784	41464	42781	39516	41834	4.72851e+36
Har_00013214	l-asparaginase	39391	39757	29230	38575	40016	41546	40305	39959	4.72805e+36
Har_00097596	cg11905 cg11905-pi	40057	39105	32659	38936	39032	39874	39345	38741	4.72537e+36
Har_00238827	---NA---	41068	39938	27862	38462	40227	41380	40442	39929	4.72458e+36
Har_00177617	---NA---	41094	39762	31529	41586	40606	36926	36214	40568	4.7194e+36
Har_00112129	cecropin b	27753	39375	41654	41904	37407	41850	38478	41035	4.71474e+36
Har_00095985	mesenchymal stem cell protein dscd75	42819	30759	30278	41906	43276	37222	41226	42483	4.71461e+36
Har_00010630	mpnd_dromeame: full=mpn domain-containing protein cg4751	41606	40831	40276	32192	40973	40994	41283	30810	4.70567e+36
Har_00042824	glutathione s-transferase	39404	39693	31325	38571	38336	40363	41089	39141	4.70277e+36
Har_00068451	high-affinity copper uptake protein	27780	40381	29837	42045	41160	43168	43169	43564	4.70236e+36
Har_00110602	female neotenic-specific protein 1	43403	43239	42874	43303	40337	38323	32617	26748	4.699e+36
Har_00055302	domain containing 24	38538	40290	28741	37743	41878	41933	38211	41552	4.6962e+36
Har_00216919	---NA---	40379	37660	27296	38732	42154	41476	40946	40782	4.69376e+36
Har_00020356	beta--glucan recognition protein 3	35881	38107	29662	36875	41196	42540	42614	41997	4.69056e+36
Har_00032373	ommochrome binding protein 2	40766	42893	23209	39234	41254	43444	39867	41225	4.69001e+36
Har_00100043	n-acetylneuraminic acid synthase	40147	40482	32930	40609	37966	40120	36277	38993	4.68277e+36
Har_00146995	---NA---	37610	27145	38172	41206	41434	39895	41382	42577	4.67693e+36
Har_00046851	sorting nexin	40348	40919	30397	33450	42342	41856	42414	37033	4.67306e+36
Har_00054708	carbonyl reductase 1	36790	40231	28525	37297	40843	42436	42021	40739	4.67217e+36
Har_00105239	arystal structure of epiphyas postvittana takeout 1	37963	40625	41422	42526	32762	36452	36123	39860	4.67146e+36
Har_00197206	---NA---	39571	42425	41711	39126	34269	40114	35711	34667	4.66263e+36
Har_00079805	polycystic kidney disease 1 likepartial	41848	26157	40594	42512	42086	32877	41287	43189	4.66071e+36
Har_00009937	carboxypeptidase b	38071	37536	36829	41379	37051	38768	38392	38768	4.65586e+36
Har_00121834	---NA---	40189	39667	32131	39678	39589	38770	38898	38272	4.64397e+36
Har_00096579	---NA---	35646	40640	35176	42579	33448	41166	36937	42045	4.63971e+36
Har_00018819	arystal structure of epiphyas postvittana takeout 1	40128	38897	28407	39111	40203	41057	39874	40634	4.63781e+36
Har_00008007	run domain containing 2a	37732	36489	28352	41647	41683	39989	40038	42684	4.63102e+36
Har_00064590	enl af9-related	40260	42167	42158	42350	31420	37716	38606	33317	4.6199e+36
Har_00047426	cg11905 cg11905-pi	35235	41709	27439	42299	35933	43205	40411	43129	4.61529e+36
Har_00063281	cytochrome p450	33510	41544	33219	38148	35691	43286	42525	39803	4.61325e+36
Har_00035218	suppressor of ty	33540	40334	35672	37350	39854	39428	41054	39655	4.61087e+36
Har_00085792	sap30_aedaeame: full=histone deacetylase complex subunit sap30 homolog	39163	30378	31768	42471	40757	39169	41749	43086	4.6094e+36
Har_00209801	---NA---	33580	39363	34143	41715	34540	38991	42554	42662	4.6029e+36
Har_00237143	---NA---	40024	39349	28139	39400	39986	41859	39109	40252	4.60066e+36
Har_00003027	cytochrome p450	38504	41341	35573	40585	30465	42130	39363	39589	4.59651e+36
Har_00026904	ommochrome binding protein 2	25882	42468	36973	39840	38689	43358	40673	41555	4.59039e+36
Har_00031772	cral trio domain-containing protein	41117	40062	31225	38888	38789	39871	39230	37765	4.58296e+36
Har_00019616	kiaa1576 protein	25336	38763	41374	40122	36005	42056	43350	42728	4.57254e+36
Har_00077337	d-amino acid oxidase	40654	39146	27825	38721	39653	41641	40771	39596	4.57059e+36
Har_00016457	protein	38023	39613	30157	40728	38174	40778	38170	41567	4.56909e+36
Har_00094268	cg12948 cg12948-pa	40222	40744	42104	42972	23288	37216	42126	42185	4.56674e+36
Har_00090594	viral a-type inclusion	39923	41790	40389	41073	33351	39178	36642	34443	4.56401e+36
Har_00097698	sulfate transporter	41261	41184	41906	41987	34512	37778	34739	33645	4.55624e+36
Har_00072239	cobatoxin-like protein	37321	37601	22916	40158	42718	43668	43412	43522	4.55152e+36
Har_00063399	carbonic anhydrase	40202	41483	41361	39046	32462	39538	38233	34351	4.53997e+36
Har_00046406	ect3 cg3132-pa	39554	42003	38254	38394	34316	42187	37993	33788	4.53474e+36
Har_00030948	chromosome 10 open reading frame 11	38243	34573	37903	29210	40394	42950	43138	41365	4.53176e+36
Har_00075961	transmembrane protein 50a	38608	41088	31874	39096	32636	42376	41768	39678	4.53077e+36
Har_00069078	methionine-rich storage protein	42550	43012	19826	38797	43428	43637	39522	42951	4.52855e+36
Har_00135635	---NA---	31311	38689	30277	41242	39439	41964	42115	42932	4.52645e+36
Har_00018609	gag-pol protein	41476	40450	27315	39726	40224	40309	39854	38460	4.52439e+36
Har_00023538	imp dehydrogenase gmp reductase	35471	24784	42659	42458	39018	38875	43526	42959	4.51599e+36
Har_00196556	---NA---	41505	28647	30402	42207	42461	38950	41494	43097	4.51228e+36
Har_00095105	transcription factor protein	38181	41889	33438	39407	34450	42395	37988	38574	4.51031e+36
Har_00141845	---NA---	39629	40714	41314	42796	21620	40124	42503	42862	4.50826e+36
Har_00119014	---NA---	33884	39499	30880	38893	37566	42746	42369	41209	4.50672e+36
Har_00081341	isoform e	30400	37945	41800	42902	30028	38659	43335	43300	4.50594e+36
Har_00023540	imp dehydrogenase gmp reductase	41128	40518	24519	37712	42454	42294	40094	40607	4.50449e+36
Har_00077477	amino acid transporter	41123	41908	28088	31884	42251	43480	40872	38868	4.50422e+36
Har_00010525	mediated genome instabilityhomolog	35195	39314	33398	41425	35863	40335	39339	41345	4.50387e+36
Har_00114819	beta--glucan recognition protein 3	42632	42242	41364	42767	38753	34126	31661	33748	4.50168e+36
Har_00015177	tpa:cuticle protein	42656	38892	30651	37316	37227	39916	40154	39696	4.49429e+36
Har_00040477	adenylyl cyclase 76e	42140	42191	23693	40951	42568	42651	34504	41532	4.48811e+36
Har_00107251	brown protein	42968	43228	41324	41882	43013	42991	21184	35636	4.4876e+36
Har_00170373	---NA---	40100	39746	40723	41431	27098	39226	40529	38712	4.48462e+36
Har_00047177	immune-related hdd23	38906	40671	31962	41610	33287	40372	39011	40576	4.47656e+36
Har_00039018	---NA---	32344	36997	41084	41962	30065	40116	42375	42430	4.47353e+36
Har_00055297	domain containing 24	37254	42349	28310	38105	38824	43244	38697	40445	4.47205e+36
Har_00093029	hsp70-interacting protein	38574	28052	41012	41717	38896	36166	41030	41814	4.46798e+36
Har_00216963	---NA---	36981	41911	28902	38848	37611	42654	40377	39621	4.46619e+36
Har_00228736	---NA---	29932	41014	27792	39581	41497	43204	43295	42582	4.46353e+36
Har_00016892	---NA---	41611	41225	30673	37858	41161	41945	39523	32831	4.46255e+36
Har_00175646	---NA---	41947	40793	42049	41228	41094	32902	35225	31572	4.46055e+36
Har_00132679	---NA---	42088	41495	38095	41587	40656	38993	29879	34034	4.46036e+36
Har_00096002	lipase 1 precursor	37240	31195	34900	40518	40429	38623	41858	41448	4.4503e+36
Har_00020260	pol polyprotein	34008	30792	29390	42275	42547	42578	43286	43599	4.44816e+36
Har_00227896	---NA---	38640	39468	30574	41726	40670	39717	33908	41688	4.44227e+36
Har_00018267	2-amino-3-ketobutyrate coenzyme a ligase	41011	35491	32050	41112	36408	39343	40398	40008	4.44003e+36
Har_00139365	---NA---	41370	39415	33225	38240	42313	38900	34477	37695	4.43166e+36
Har_00237963	---NA---	37291	34749	30391	40653	38945	40667	41736	41864	4.43026e+36
Har_00131284	---NA---	39573	39437	31513	39976	38281	38781	37629	40286	4.42457e+36
Har_00128271	---NA---	39803	38905	30145	41322	38619	37308	39641	40155	4.4239e+36
Har_00207995	---NA---	34199	42727	41828	42945	26445	42306	37168	40447	4.41465e+36
Har_00192695	---NA---	33086	40015	40485	40317	27801	41292	42222	42143	4.41408e+36
Har_00172289	---NA---	38111	38256	30665	38937	38475	41268	39870	40029	4.41132e+36
Har_00012151	---NA---	40505	43415	26916	35299	41577	43632	37578	38704	4.40828e+36
Har_00204778	---NA---	40908	41751	33905	40684	37432	40687	32716	37524	4.40484e+36
Har_00117013	transferrin	36666	42398	33607	41897	30169	42628	37723	41476	4.40434e+36
Har_00229186	---NA---	40615	40830	29351	37684	39102	41993	38081	38300	4.39267e+36
Har_00183892	---NA---	39988	37106	25463	39155	41815	41256	41045	41927	4.39181e+36
Har_00122822	---NA---	30668	39847	40829	40875	29787	40567	42006	42379	4.38702e+36
Har_00125100	y6693_drome ame: full=j domain-containing protein cg6693	42029	41848	27578	30227	43175	43377	42410	37668	4.38646e+36
Har_00060424	---NA---	37436	25257	41369	36789	41278	40985	43357	41527	4.38326e+36
Har_00064589	enl af9-related	40705	41547	42091	42102	29273	38059	36779	35679	4.38144e+36
Har_00062485	promoting protein	25934	40203	40622	42629	30448	42634	42945	43513	4.37967e+36
Har_00015911	synaptic vesicle protein	34563	36428	28684	42100	40243	41209	40226	43149	4.37652e+36
Har_00037559	beta--glucan recognition protein 2	41439	42400	27997	41069	38708	43440	36916	34897	4.37617e+36
Har_00113780	amino acid transporter	37913	41813	27928	38737	38680	42995	40155	38128	4.3667e+36
Har_00072745	serine protease	38254	43196	23721	35201	42953	43730	40133	41958	4.36413e+36
Har_00111845	ommochrome binding protein 2	41498	42216	40477	41877	40327	41667	26916	32481	4.36231e+36
Har_00128454	---NA---	42223	41249	28935	35235	43242	42636	36892	36113	4.36152e+36
Har_00209624	---NA---	40657	40200	26396	35348	42679	42847	39383	39661	4.35584e+36
Har_00221096	---NA---	38383	41288	31918	41442	31845	41652	38382	40806	4.3548e+36
Har_00110932	ryanodine receptor homologue	41444	42973	23807	39883	41388	43534	34863	40931	4.3478e+36
Har_00085036	---NA---	41323	40580	35779	32315	41518	42085	39961	32076	4.34227e+36
Har_00099054	leucine-rich transmembrane protein	34109	40238	41429	42410	23879	41173	43007	42569	4.3405e+36
Har_00065412	cg8507 cg8507-pa	43333	42814	30715	34898	43418	43483	34574	33431	4.33954e+36
Har_00116494	cytochrome p450	38093	20811	40122	41280	42252	41298	43603	43417	4.33723e+36
Har_00031204	sugar transporter	39110	41092	32341	39841	32055	41755	39228	39888	4.33682e+36
Har_00176116	---NA---	43492	43791	25503	43087	43467	43780	34494	31538	4.33256e+36
Har_00116821	transmembrane protein 62	34717	35990	31778	41216	39378	39859	40776	41312	4.3269e+36
Har_00044617	promoting protein	39050	43006	25205	35539	42361	43595	39624	39288	4.32477e+36
Har_00086186	kek1	42721	41055	30017	39685	40449	39903	38662	33160	4.32328e+36
Har_00001096	peptidoglycan recognition protein	40005	42701	33727	39116	42034	42394	35556	30226	4.31602e+36
Har_00227599	---NA---	35660	32624	40951	42074	35226	35003	41650	41876	4.31068e+36
Har_00183540	---NA---	35249	36174	35670	40137	34143	40766	41628	40573	4.29155e+36
Har_00027805	imp dehydrogenase gmp reductase	36944	41629	22466	41988	41242	43136	38430	43262	4.29089e+36
Har_00011921	procollagen-2-oxoglutarate 5-dioxygenase 3	41282	39862	32949	41901	40946	36816	32589	38318	4.2767e+36
Har_00000013	cytochrome p450	33959	37749	38890	41793	27130	41436	42672	42774	4.27516e+36
Har_00172364	---NA---	37684	38056	33774	41212	34477	39154	38798	40841	4.2697e+36
Har_00227014	---NA---	41009	41905	37898	39475	32966	41472	33264	36341	4.2489e+36
Har_00172203	---NA---	42071	39891	32199	40200	39713	39020	33917	37214	4.24884e+36
Har_00010033	calcium-binding protein e63-1	42566	42686	28038	31315	43220	43414	40786	34784	4.24671e+36
Har_00020533	geranylgeranyl pyrophosphate synthase	35739	26007	37602	42363	39712	38971	42882	43202	4.24495e+36
Har_00021971	beta--glucan recognition protein 2	38186	39908	40606	42068	28954	37080	36333	41723	4.23673e+36
Har_00094758	glycoside hydrolases	41102	43161	41017	42720	23646	42113	32397	42198	4.23175e+36
Har_00200362	---NA---	40802	32563	27017	41369	42622	39023	40048	42764	4.22991e+36
Har_00181152	---NA---	39994	39562	25738	36210	42156	42350	40563	39603	4.22909e+36
Har_00120137	dihydrouridine synthase domain containing protein	36105	41736	28641	40837	36013	42571	37840	41307	4.22346e+36
Har_00124409	---NA---	36434	41484	24810	41346	40958	43007	35767	43133	4.21326e+36
Har_00071322	decapping protein 2 cg6169-pa	39738	41167	32159	41275	32906	39778	37839	39174	4.21309e+36
Har_00068281	yellow-b	40514	30450	30830	41631	40308	38933	40419	41947	4.21287e+36
Har_00023359	chemosensory protein 11	42167	42794	41708	42942	28493	40515	36665	30704	4.20008e+36
Har_00133192	---NA---	28569	41297	33659	38493	35729	43385	43171	41039	4.19803e+36
Har_00053235	ect3 cg3132-pa	41756	39292	32760	41554	38862	37709	34095	37618	4.19794e+36
Har_00034444	pancreatic triacylglycerol lipase	40653	41041	31677	40579	38142	39904	32653	39369	4.19617e+36
Har_00073577	receptor for egg jelly protein	36602	36244	27912	41518	39947	39692	40189	42834	4.19615e+36
Har_00018100	cg12948 cg12948-pa	38564	29166	28278	39247	42783	42192	43255	43051	4.196e+36
Har_00229786	---NA---	37722	40447	26836	42073	41222	41923	33119	42553	4.19557e+36
Har_00003254	cathepsin b	40992	41224	25484	42429	41015	40870	31981	42826	4.19495e+36
Har_00089526	monocarboxylate transporter	38240	39401	25434	37742	39736	42524	41463	41359	4.19096e+36
Har_00086812	protein phosphatasecatalytic subunit	30694	40485	39788	36745	32469	42685	42786	38845	4.18484e+36
Har_00017005	esterase	41329	40548	25097	39015	42530	41639	35321	40737	4.18115e+36
Har_00229465	---NA---	29161	40858	31491	42786	33265	42705	42138	43462	4.17655e+36
Har_00088776	isoform c	34221	37175	30122	38733	38806	42014	41442	41615	4.17342e+36
Har_00078553	abc transporter	38983	29633	27901	40302	42726	41560	42580	42466	4.17073e+36
Har_00024764	doughnut on 2 cg17559-pa	40879	40494	25026	41880	40048	41158	34309	42474	4.16731e+36
Har_00137839	---NA---	35867	37503	40034	41972	36659	35616	33645	41938	4.16393e+36
Har_00143708	---NA---	38469	39664	28930	40832	38248	39941	38036	39755	4.16362e+36
Har_00182698	---NA---	37856	40604	26306	35968	42079	42650	39969	39902	4.16272e+36
Har_00068454	high-affinity copper uptake protein	41197	39996	19842	42268	41654	42043	39535	43476	4.15969e+36
Har_00088133	serine protease	36091	37166	30310	41025	35556	39960	41920	41861	4.15861e+36
Har_00240269	---NA---	41581	43252	22818	41298	39922	43558	35054	40241	4.15714e+36
Har_00049818	tripartite motif protein	38128	41870	42131	40300	25451	41401	42188	34498	4.15673e+36
Har_00114115	sugar transporter	41928	43275	43364	41046	41374	40831	40660	18733	4.1556e+36
Har_00158039	---NA---	39389	38144	27677	41105	38391	39362	38752	41495	4.15347e+36
Har_00234253	---NA---	41445	41770	27308	40471	42415	42431	29785	40436	4.14705e+36
Har_00102414	leucine-rich transmembrane protein	34527	41797	27218	37915	36462	43153	41457	42650	4.14324e+36
Har_00226340	---NA---	38334	39554	26923	38343	38736	42522	39774	40389	4.14166e+36
Har_00212487	---NA---	41006	30962	32011	42076	40462	41739	40168	35670	4.13793e+36
Har_00171710	---NA---	35684	39874	28509	38152	38489	41394	41061	40860	4.1368e+36
Har_00079618	yippee-like 5	40718	37227	28118	39696	40765	40266	39584	37629	4.1366e+36
Har_00020171	l01289 long form	42285	41052	36397	40778	42519	37942	32922	30192	4.13136e+36
Har_00115820	palmitoyl-protein thioesterase 1	35423	37035	30314	38715	38989	41331	40757	40845	4.13028e+36
Har_00166928	---NA---	40832	40783	33480	39514	38069	40131	34715	35293	4.12357e+36
Har_00009865	sodium-dependent phosphate transporter	24581	39839	40526	42695	31282	42278	42379	43387	4.12039e+36
Har_00228056	---NA---	33216	40502	30138	38912	37249	42536	40151	41052	4.12025e+36
Har_00042577	isoform a	29671	38074	41142	42610	27117	41467	42976	43034	4.1185e+36
Har_00050228	autophagy-specific gene 12	38461	41248	40168	42077	23510	41216	37949	41740	4.11547e+36
Har_00233640	---NA---	38188	37219	40158	39365	31622	37316	39296	39488	4.11407e+36
Har_00018703	pol polyprotein	43089	43212	42414	43369	39419	37025	27726	29656	4.11017e+36
Har_00079544	uridine 5-monophosphate synthase	37808	40996	34270	39590	34083	41532	36810	37487	4.10764e+36
Har_00231428	---NA---	43150	30074	27878	36990	43424	41878	42415	39707	4.09846e+36
Har_00061233	amp dependent ligase	41100	41408	22129	37984	40852	42807	41908	39057	4.09461e+36
Har_00018060	isoform e	37840	39192	39770	41408	26054	36894	41629	41890	4.09378e+36
Har_00097182	isoform a	37473	39313	25074	34468	42594	43119	42063	41601	4.09181e+36
Har_00044766	---NA---	41771	40967	38064	40918	36432	34517	37566	32484	4.08995e+36
Har_00010238	neural lazarillo	41556	42270	23614	32714	42591	43528	42122	38556	4.08561e+36
Har_00048622	beta--glucan recognition protein 2	30045	34813	36218	39571	41585	39511	39614	41845	4.08284e+36
Har_00181668	---NA---	41177	38297	32794	40944	38411	35825	35830	39039	4.0756e+36
Har_00094329	isoform a	38566	41111	32143	32602	40212	42332	42762	33643	4.06884e+36
Har_00022114	cg7860-pa	41312	41571	27559	38076	40631	42862	37451	34592	4.06584e+36
Har_00049409	ommochrome binding protein 2	35141	40111	41497	40188	24041	41575	42835	40372	4.06307e+36
Har_00158902	---NA---	38288	40131	34756	41149	29372	39768	39010	40513	4.05667e+36
Har_00205175	---NA---	23378	41286	43643	32531	40921	41018	41838	42152	4.05632e+36
Har_00003159	chitinase	41437	43143	29571	39481	40021	43369	34328	32553	4.04818e+36
Har_00071416	isoform a	35934	32418	31869	40919	36557	39855	42339	43142	4.04277e+36
Har_00016890	---NA---	36732	37279	27925	38153	40027	41608	41315	40238	4.03929e+36
Har_00211862	---NA---	38055	41130	29450	40482	34741	42158	36860	40070	4.03659e+36
Har_00230327	---NA---	31186	38212	30528	40617	36376	41831	41919	42781	4.03219e+36
Har_00036001	vnnl2_dromeame: full=vanin-like protein 2 flags: precursor	39427	38171	41635	38675	35611	36710	40374	31497	4.02861e+36
Har_00207056	---NA---	35492	42210	24517	39513	38026	43127	40035	42148	4.01606e+36
Har_00030760	cad86_dromeame: full=cadherin-86c flags: precursor	33757	40149	29068	38705	41397	41833	37096	40960	4.01232e+36
Har_00048454	juvenile hormone-inducible	37880	38983	29721	40058	36143	40042	41429	38021	4.0078e+36
Har_00117028	obstractor d	26425	40461	30102	39847	39754	43182	42446	42847	4.0039e+36
Har_00126269	---NA---	40069	41725	31006	40981	36029	40063	35313	36878	3.99329e+36
Har_00030113	synaptic vesicle protein	36300	39023	26759	41128	38295	41089	38383	42388	3.99102e+36
Har_00078209	---NA---	31137	36386	41427	40569	29346	40039	42223	42222	3.98849e+36
Har_00198834	---NA---	29529	39770	28563	38728	38746	43228	42966	42621	3.9845e+36
Har_00137361	---NA---	34642	39520	31428	42850	32520	39009	39762	42840	3.98401e+36
Har_00118592	---NA---	40162	42107	19926	41837	39357	42732	39299	42676	3.97641e+36
Har_00100850	monoacylglycerol o-acyltransferase 2	41352	41765	20947	40077	43264	43245	34350	42675	3.97639e+36
Har_00022559	lin-37 homolog	36977	39378	29338	38469	36526	41365	40999	38982	3.96825e+36
Har_00001150	gram-negative bacteria binding protein 3	39515	42088	39973	41032	25309	40867	36150	38905	3.968e+36
Har_00034714	lectin 5	35228	41138	27299	39393	36395	42789	40005	40823	3.9636e+36
Har_00103327	---NA---	36348	41272	27327	38427	31708	43464	42519	42917	3.96164e+36
Har_00008016	---NA---	40496	40377	37857	39549	32614	39596	36332	34447	3.95662e+36
Har_00142853	---NA---	36325	39704	39642	40342	30496	37668	37909	39346	3.95195e+36
Har_00117270	cytochrome p450	42848	43097	19197	32243	43291	43540	43559	42090	3.94993e+36
Har_00224519	orf msv234 hypthetical protein	38314	39727	28466	38179	38219	40278	39747	39013	3.94871e+36
Har_00002840	cecropin b	36513	39939	27700	37830	40454	41637	38373	39918	3.94272e+36
Har_00103776	chitinase	41138	41019	28279	40713	42533	41804	27452	41560	3.94111e+36
Har_00103166	plexin a	38004	35118	30539	37959	40419	39257	39721	40269	3.92665e+36
Har_00210828	---NA---	41060	41791	30425	40352	37832	41314	31101	38343	3.92658e+36
Har_00031072	---NA---	33724	25343	39802	42342	36347	40501	42637	43269	3.91175e+36
Har_00117401	hairy-related 6	37414	41686	31547	42236	28514	41932	37176	42311	3.90827e+36
Har_00216256	---NA---	40114	38018	29468	39902	36097	39158	39609	38899	3.9053e+36
Har_00212451	---NA---	40059	29997	30641	38832	40384	39850	41385	41006	3.9048e+36
Har_00079155	syndecan binding protein	36831	38188	32733	39372	32957	39737	41706	39364	3.89721e+36
Har_00091697	yellow protein	35603	40262	29806	38948	35664	42205	39157	39641	3.88793e+36
Har_00047425	cg11905 cg11905-pi	39739	31320	31718	39406	38427	39812	41325	39459	3.88076e+36
Har_00110842	gtp-binding proteinalpha subunit	35304	39935	37565	42320	29271	37373	42132	37566	3.88069e+36
Har_00041094	monoacylglycerol o-acyltransferase 2	40160	31083	25373	40426	41811	41144	41152	42807	3.88018e+36
Har_00018578	synaptic vesicle protein	24633	40213	32290	38843	40620	42778	42711	42049	3.87722e+36
Har_00016016	restin (cytoplasmic linker protein-170) (clip-170)	31208	30483	32555	41466	40819	41679	42768	41478	3.8757e+36
Har_00112347	chromosome 1 open reading frame 9	31757	38242	26038	42017	38565	42335	41206	43355	3.8753e+36
Har_00103528	lethalessential for lifel2efl	39381	42511	32899	42329	30033	42059	32564	40411	3.87529e+36
Har_00001036	antitrypsin isoform 2	28982	37631	29728	38141	39996	42891	42817	42664	3.87518e+36
Har_00000974	ecdysone receptor	40121	41591	35442	40531	26668	41245	39752	36939	3.87153e+36
Har_00106165	glycoside hydrolases	40769	42111	25248	40363	42873	42871	28918	41616	3.87001e+36
Har_00049168	immune-related hdd23	38666	40743	28607	38613	35314	41581	41386	36520	3.86202e+36
Har_00116023	subfamilymember 9	35781	43403	32034	41164	27720	43576	40017	38987	3.85928e+36
Har_00041097	monoacylglycerol o-acyltransferase 2	27118	40756	35828	39016	33343	42357	42867	41242	3.85751e+36
Har_00240972	---NA---	42204	41287	30529	40553	29415	41869	39289	36867	3.84833e+36
Har_00013909	vestigial like 4isoform cra_a	40074	38796	29942	40013	40831	38998	38145	34007	3.84742e+36
Har_00097771	cg11961 cg11961-pa	26087	39409	40170	34971	35979	42067	43411	40465	3.83972e+36
Har_00110568	multidrug resistance-associated protein	37581	40342	28647	38765	34400	41393	40977	39073	3.83837e+36
Har_00032984	sugar transporter	33772	40601	22033	41424	40329	43159	40697	43279	3.83661e+36
Har_00010486	synaptic vesicle protein	35138	38769	30781	40454	33672	39372	40592	41941	3.82861e+36
Har_00007300	polyprotein	36591	40491	26920	39050	37132	42398	39834	39037	3.81288e+36
Har_00065365	gualynate kinase-1	39804	41653	41231	33467	37282	41759	41800	25549	3.80376e+36
Har_00048644	---NA---	33548	41419	28511	39354	37932	42136	39761	38378	3.80247e+36
Har_00119719	yippee-like 5	39108	40230	28197	37460	40325	42882	32702	40444	3.8007e+36
Har_00013199	cg14567 cg14567-pa	38047	41728	33433	40562	32439	41898	33465	38747	3.79431e+36
Har_00081437	sodium-dependent phosphate transporter	34279	41009	40883	35067	34962	40799	38631	34146	3.79202e+36
Har_00019809	---NA---	42780	41993	42043	42493	40630	36471	32915	24224	3.79195e+36
Har_00014106	cg5059 cg5059-pa	31914	40731	29107	40729	33582	42790	41238	41506	3.79022e+36
Har_00209295	---NA---	29162	28811	30341	42098	42607	43424	43604	43733	3.78629e+36
Har_00108462	geranylgeranyl pyrophosphate synthase	36784	37547	41675	40642	27229	41746	36623	38863	3.78461e+36
Har_00236623	---NA---	39583	39317	31051	40362	34778	38459	38100	38055	3.78248e+36
Har_00104047	glutamate dehydrogenase	29857	28390	33826	43083	38086	42501	43259	43694	3.77947e+36
Har_00005416	---NA---	37478	39742	25418	34066	42162	43056	40779	39563	3.77719e+36
Har_00081612	cytochrome p450	42245	25864	40696	29977	43417	41534	42597	36872	3.77529e+36
Har_00218469	---NA---	27799	39471	28599	42970	35554	42461	42400	43684	3.77043e+36
Har_00078746	gag-pol polyprotein	37313	43481	29229	42994	25231	43677	38981	43017	3.76757e+36
Har_00049401	enhancer ofezh	39636	41294	29176	40448	31429	42321	37893	38681	3.76567e+36
Har_00051373	exosome component 9	36411	27440	42762	42862	28390	39108	42865	43199	3.76491e+36
Har_00121909	cobatoxin-like protein	41868	43626	43109	43717	28578	27253	41290	33978	3.76127e+36
Har_00231123	---NA---	35327	28989	36022	38205	35468	41873	42686	41982	3.751e+36
Har_00008995	restin (cytoplasmic linker protein-170) (clip-170)	36029	27564	38697	41761	35081	37599	41588	42573	3.74794e+36
Har_00190244	---NA---	33761	41529	31058	37473	35083	42551	39200	39208	3.74391e+36
Har_00098610	beta--glucan recognition protein 2	40441	31362	41072	42459	33181	29913	40790	41795	3.74256e+36
Har_00018282	---NA---	36541	38623	31254	40266	32296	40020	40216	40463	3.73554e+36
Har_00090200	endonuclease-reverse transcriptase	43149	22021	32325	41994	43500	36490	42211	43209	3.73419e+36
Har_00070218	glutathione s-transferase	40839	42024	40953	37705	32521	39365	38861	28314	3.7329e+36
Har_00170627	---NA---	39711	39813	31066	40630	32105	40339	37832	38178	3.73283e+36
Har_00027751	succinate dehydrogenase flavoproteinmitochondrial precursor	36038	41754	31889	39278	33816	41768	37427	37429	3.72914e+36
Har_00160424	---NA---	39545	40330	42209	42578	25057	35872	39759	36400	3.72848e+36
Har_00056388	vnnl2_dromeame: full=vanin-like protein 2 flags: precursor	25509	40157	30297	42886	35339	42681	42502	43678	3.72675e+36
Har_00156903	---NA---	39261	40738	40096	41189	24798	37208	39673	38538	3.72632e+36
Har_00141948	---NA---	35259	39957	39665	39269	29875	38496	39274	37577	3.72453e+36
Har_00091528	prophenoloxidase activating factor	38777	39713	29073	39991	35356	41676	36562	38576	3.72096e+36
Har_00215622	---NA---	41311	42250	29379	39556	38310	42548	29687	37903	3.72026e+36
Har_00013561	sugar transporter	35458	40531	35957	37396	30567	40997	41398	37080	3.71736e+36
Har_00085621	three prime repair exonuclease 1	42175	29115	33387	27972	43317	42908	43532	40027	3.71391e+36
Har_00212087		39931	40496	30662	35906	40699	40975	40437	30922	3.71227e+36
Har_00076398	calcyphosine-like protein	39262	23685	38224	40677	41040	35847	41862	41681	3.7115e+36
Har_00039083	24 kda female-specific fat body protein	38224	43044	18669	36280	43189	43744	41407	42546	3.70904e+36
Har_00049717		40535	40843	31649	35786	37934	41460	41004	30598	3.69997e+36
Har_00048395	gallerimycin-like protein	38603	31662	23039	40268	42393	42911	41354	43352	3.69805e+36
Har_00098667	adenylate cyclase	33071	40402	28010	30868	42379	43298	43015	40553	3.69771e+36
Har_00156605	---NA---	35656	30730	39644	41634	29781	38270	42299	42394	3.69618e+36
Har_00007430	lethal05822 cg7129-isoform a	38316	39626	30826	36507	33943	41795	39785	38306	3.69415e+36
Har_00009065	chitinase	40191	42159	30831	41714	30356	41969	37374	35547	3.68837e+36
Har_00172312	---NA---	41871	41087	37372	41621	39730	37305	30137	30844	3.68666e+36
Har_00232451	---NA---	38171	40487	27898	40532	35972	40645	36157	39833	3.67983e+36
Har_00045729	isoform c	40877	40771	28881	36868	40551	40657	38273	32861	3.67961e+36
Har_00081027	malate dehydrogenase	40917	42940	22083	39892	40069	43466	33410	40830	3.67725e+36
Har_00003503	glucose dehydrogenase	39559	24445	32256	40508	42255	37456	42969	42772	3.67537e+36
Har_00172438	---NA---	34291	33061	27272	41614	40163	40403	41018	42914	3.67507e+36
Har_00030425	cg6465 cg6465-pa	35394	27751	29886	38658	42012	41283	43292	43128	3.67474e+36
Har_00084485	angiotensin-converting enzyme	41277	40916	31460	38004	40127	39962	35242	32137	3.66724e+36
Har_00045983	aliphatic nitrilase	37476	40158	32455	40871	30541	40082	37825	39645	3.66456e+36
Har_00034881	isoform c	37988	37983	26324	39470	41207	39686	35900	41630	3.66407e+36
Har_00224936	---NA---	37530	38489	24986	34113	42095	42755	41006	40318	3.6635e+36
Har_00000761	cytochrome p450	41893	43380	30009	43453	31054	43036	28467	40566	3.65726e+36
Har_00198552	---NA---	39104	27553	26065	39691	43215	41806	41806	43412	3.65478e+36
Har_00108380	kuzbanian-like cg1964-pa	30924	41416	41510	37135	35207	40898	37020	34723	3.65414e+36
Har_00056597	glutathione s-transferase 7	35512	39936	41346	40009	21713	41631	42720	40311	3.65193e+36
Har_00189974	---NA---	42099	41783	31492	33764	39951	42039	39267	29570	3.64741e+36
Har_00207163	---NA---	39274	39984	29653	38194	37086	39943	34789	39761	3.64422e+36
Har_00094890	---NA---	36160	39167	30896	40963	35917	39294	36379	39595	3.64385e+36
Har_00112365	haspin cg40080-pa	28306	39097	29438	41841	39016	40823	39231	42734	3.63984e+36
Har_00098062	isoform d	41049	40199	30910	31229	39999	41359	40883	33742	3.63503e+36
Har_00052942	lipase 1	37375	42951	18157	36665	43130	43706	41863	43076	3.63276e+36
Har_00073330	beta-fructofuranosidase	37893	39020	23993	35686	41651	42779	41286	38966	3.62889e+36
Har_00077717	---NA---	39557	39157	25767	35456	41745	41815	38889	37728	3.62421e+36
Har_00117030	---NA---	29478	41774	29660	39381	35537	43094	40125	41004	3.62411e+36
Har_00045193	beta-fructofuranosidase	29969	40309	27056	37954	41331	42181	41577	40239	3.61817e+36
Har_00047061	---NA---	38518	29768	26979	38722	41510	40807	42298	42154	3.61779e+36
Har_00021323	phosphoglucomutase	40231	39969	32884	38419	37781	38027	35485	34916	3.61618e+36
Har_00059684	p27k_galmeame: full=27 kda hemolymph proteiname: full=p27k short=27k flags: precursor	27171	39200	26609	39800	40760	43176	42949	42412	3.61594e+36
Har_00117945	heat shock protein	38418	41650	42197	41487	19713	40031	42219	38653	3.60731e+36
Har_00067650	oxidase peroxidase	32011	40138	28769	32804	40022	42897	41609	41589	3.60245e+36
Har_00169680	ga16811- partial	37526	41444	29788	40308	34963	41618	34406	38443	3.59392e+36
Har_00042614	---NA---	42003	39594	27708	40046	37829	39313	36299	36051	3.59126e+36
Har_00116385	apolipoprotein d	42178	41229	32230	40076	41764	43005	40463	21992	3.58986e+36
Har_00012063	n-acetylglucosamine-6-phosphate deacetylase	42719	43761	42711	38161	40649	43638	39331	16875	3.58725e+36
Har_00182466	---NA---	37065	38922	27105	39785	40793	38167	38600	38365	3.58694e+36
Har_00235024	---NA---	33289	38992	29178	39299	38992	41541	34736	42833	3.58694e+36
Har_00086203	carbonic anhydrase	30133	38418	40869	41803	25528	39680	42229	42378	3.58524e+36
Har_00086697	---NA---	39116	40986	32926	41478	28197	41281	36583	38439	3.58386e+36
Har_00009864	sodium-dependent phosphate transporter	37979	29855	24824	38841	42146	42105	42806	43099	3.57919e+36
Har_00098838	lysosomal thiol reductase ip30 isoform 2	29757	37650	33632	41146	31930	40941	41205	42797	3.574e+36
Har_00117485	sugar transporter	29733	37718	25104	41851	41407	41987	40145	43457	3.57368e+36
Har_00177073	---NA---	31705	36819	30925	41662	32200	40658	42434	42727	3.57e+36
Har_00127498	---NA---	34980	38294	27993	39886	34541	41112	40606	41392	3.56969e+36
Har_00082106	---NA---	38762	40068	36696	40261	29203	36183	38718	37987	3.56605e+36
Har_00075017	carbonyl reductase 1	41477	41104	40937	40116	39112	37317	36525	23845	3.55901e+36
Har_00031533	isoform a	39580	40479	30432	40608	33761	39563	35362	37994	3.55307e+36
Har_00096001	lipase 1 precursor	37329	37344	29448	38022	35354	40676	41277	38320	3.55033e+36
Har_00154298	---NA---	37236	38164	23663	35826	41930	42912	39814	41124	3.54911e+36
Har_00069576	novel protein	38104	39414	28432	39368	36916	39766	36946	38838	3.54097e+36
Har_00024592	tyrosine-protein phosphatase non-receptor type 23	33990	39343	30042	39332	35289	39838	39504	40334	3.53951e+36
Har_00037233	troponin c	40116	36449	27279	37216	40829	38934	37703	39745	3.53604e+36
Har_00216241	---NA---	40531	40562	27306	36402	40279	42263	36216	35085	3.53469e+36
Har_00065147	cg2016 cg2016-pb	37689	43138	19379	33718	43118	43734	41563	42421	3.5321e+36
Har_00039237	---NA---	40904	41126	28357	39654	35718	39468	35412	37402	3.53189e+36
Har_00093068	death-associated small cytoplasmic leucine-rich protein	28189	31357	32965	41707	36571	42177	43330	43482	3.53173e+36
Har_00052448	purple acid	36339	38716	28183	38463	37217	41175	38359	39394	3.53156e+36
Har_00039987	monocarboxylate transporter	41519	41634	41242	42355	33172	35553	31114	31868	3.531e+36
Har_00080597	isoform c	37930	32807	26261	38511	40582	41332	40657	41137	3.53048e+36
Har_00144393	---NA---	30709	28299	39029	41450	34367	40358	42241	42825	3.52737e+36
Har_00090097	tubulin-specific chaperone a	40677	29027	31010	40318	40234	38314	38615	40136	3.5269e+36
Har_00094460	abc transporter	38922	39005	28193	40776	39820	36700	34615	39941	3.52624e+36
Har_00043680	sodium-dependent phosphate transporter	37256	38646	28839	38124	37559	40955	38608	37472	3.52277e+36
Har_00116945	lots wife cg33968-pa	35442	40018	25331	39645	37187	42655	37792	41236	3.52089e+36
Har_00014957	isoform c	32415	34330	32051	40795	33411	40376	42675	41978	3.51622e+36
Har_00116414	amino acids transporter	25906	42110	40361	34666	31143	43404	42741	39800	3.50969e+36
Har_00215211	---NA---	35913	34187	35269	39835	30153	39663	41462	41002	3.50705e+36
Har_00107390	transmembrane protein 50a	36496	34758	32843	40911	33415	37018	41140	40429	3.50667e+36
Har_00209219	---NA---	37521	31351	27015	37235	41516	42058	41479	40913	3.50619e+36
Har_00027252	three prime repair exonuclease 1	41035	42844	41514	34932	31661	42606	36851	27650	3.50431e+36
Har_00113365	peroxisomal-enoyl-isomerase protein	36563	37264	37726	42150	29357	32073	40735	42141	3.50182e+36
Har_00000420	cytochrome p450	42139	43021	20723	42012	43018	43452	27821	42657	3.50117e+36
Har_00072747	serine protease	35484	32824	26028	42681	39428	39898	39542	43501	3.50117e+36
Har_00054485	gamma-interferon-inducible lysosomal thiol reductase precursor	34809	36367	26282	40469	35051	41841	41495	42726	3.50082e+36
Har_00001603	ensangp00000017373-like protein	28855	31373	32826	40233	37396	42227	43405	42706	3.49963e+36
Har_00026750	isoform c	42745	42369	41950	42349	38357	33348	32857	25877	3.49917e+36
Har_00021249	isoform a	28415	41920	33197	38986	30667	43219	42559	40216	3.49714e+36
Har_00010836	endonuclease reverse transcriptase	38308	40466	40788	37665	30345	38103	36296	34978	3.49583e+36
Har_00079617	yippee-like 5	40532	42681	30531	36342	37833	43269	35890	30974	3.49302e+36
Har_00020566	---NA---	35192	40748	27039	38594	35404	42200	39410	39578	3.48727e+36
Har_00014789	pellino 1	37748	38306	25431	36168	39520	42178	39912	39407	3.48681e+36
Har_00043158	peptidylprolyl isomerase	41142	41140	29805	31937	34612	43158	41025	35242	3.47961e+36
Har_00048368	phosphatidylcholine transfer	39679	40516	38845	38443	28776	38920	37299	34693	3.47922e+36
Har_00119953	guanine nucleotide-binding protein beta 2	34570	36674	24263	38687	39855	42154	41036	42389	3.47782e+36
Har_00112802	peptidoglycan recognition protein	37969	37064	26816	39467	38643	38928	38482	40293	3.474e+36
Har_00025304	amino acids transporter	38985	38442	30244	37819	38988	38572	38529	34949	3.47119e+36
Har_00184368	---NA---	40986	43166	23677	28075	42531	43697	42498	37351	3.46938e+36
Har_00088443	metallothionein b	34561	40796	41682	41156	20962	40090	42893	39765	3.4669e+36
Har_00189977	---NA---	32749	36515	26793	39484	41423	40573	39025	41783	3.46683e+36
Har_00160484	---NA---	28243	40522	22396	40370	42118	43559	41997	43469	3.46557e+36
Har_00113608	mucolipin 3	38286	38197	29302	38115	32361	40655	41113	39216	3.4645e+36
Har_00210218	---NA---	38184	39814	35428	40971	26555	39947	37027	39971	3.46445e+36
Har_00204777	---NA---	42872	40947	27252	43068	41169	36383	27870	40244	3.46143e+36
Har_00070362	non-metastatic cellsprotein expressed in (nucleoside-diphosphate kinase)	38661	33640	24977	37957	41845	40742	40240	40908	3.4603e+36
Har_00132270	---NA---	27402	41107	40650	37397	28276	42907	42441	39182	3.45473e+36
Har_00028855	membrane protein tms1d	40253	29983	30293	35521	43248	38563	40079	39787	3.45379e+36
Har_00007437	isoform e	38357	41368	29479	39546	32696	40648	35872	39145	3.45215e+36
Har_00029536	beta--glucan recognition protein	39199	29304	26334	41116	40892	40356	39778	42231	3.44787e+36
Har_00028303	---NA---	16554	40046	41683	42785	41873	41660	40068	41715	3.44712e+36
Har_00027512	amino acid transporter	24094	39291	28831	41165	38821	42523	43036	43146	3.44392e+36
Har_00160232	---NA---	35107	39789	31034	38303	37564	37713	37262	39250	3.4403e+36
Har_00221020	---NA---	36808	39590	29129	38666	32043	40705	41534	38627	3.43446e+36
Har_00092749	moderately methionine rich storage protein	35982	42863	20686	35113	42321	43664	39734	41747	3.43383e+36
Har_00060077	at rich interactive domain 4b (rbp1 like)	32751	40403	27906	39536	32986	42341	41566	40488	3.4315e+36
Har_00191424	---NA---	40811	27974	31045	30871	42969	42197	43319	39887	3.42784e+36
Har_00132218	---NA---	37141	40543	32108	37624	30528	40723	39726	38083	3.42131e+36
Har_00016340	---NA---	37391	40737	25809	38991	38710	41480	36219	38309	3.415e+36
Har_00013980	cytochrome b5-related	41659	41970	39519	39730	32750	38354	36705	26970	3.4135e+36
Har_00047838	---NA---	41308	37616	41706	38489	32113	35496	36793	32624	3.41275e+36
Har_00134636	---NA---	40841	41565	25286	39727	41658	42244	30909	36786	3.41209e+36
Har_00060979	arystal structure of epiphyas postvittana takeout 1	41178	41916	26185	34573	43166	43306	32681	35720	3.40982e+36
Har_00055119	sugar transporter	33044	38157	25844	34857	40296	42528	41860	41807	3.40645e+36
Har_00103380	aldo-keto reductase	40747	40481	41757	41916	27174	34112	36285	35022	3.40083e+36
Har_00102739	lethalisoform b	39574	31392	32958	36535	41649	38141	38295	37371	3.40073e+36
Har_00020535	tyrosine-protein kinase	32578	28894	31144	39725	39031	41599	42325	42484	3.40005e+36
Har_00022238	carboxylesterase-8 variant 1	40459	42028	21227	40420	40963	43307	32253	40731	3.40004e+36
Har_00158028	---NA---	23485	40010	26025	41981	41252	43291	42561	43534	3.39692e+36
Har_00062329	adenylate cyclase	24056	30511	40106	42916	35991	40962	41928	43495	3.39646e+36
Har_00016007	cg5059 cg5059-pa	42526	21374	41611	38835	42285	32599	42578	39383	3.39513e+36
Har_00056166	synaptic vesicle protein	26343	40369	32857	42843	29946	42141	41311	43503	3.39508e+36
Har_00094068	rab-related protein	37887	40650	28065	41218	31867	42736	35396	39505	3.39269e+36
Har_00117592	cathepsin b	39058	41024	38869	39675	32477	39961	30542	34613	3.39014e+36
Har_00111309	glucocerebrosidase precursor	39203	39723	26531	31573	40731	42936	40624	36563	3.38846e+36
Har_00010023	sorting nexin 17	37452	27681	27602	41008	41317	39532	40965	43147	3.38772e+36
Har_00033451	diuretic hormone receptor	40317	41162	17930	41033	37003	42553	40683	43286	3.38552e+36
Har_00228692	---NA---	39806	31001	25512	38601	41875	39244	41857	40498	3.3853e+36
Har_00115503	elegans proteinpartially confirmed by transcript evidence	39305	41572	35137	40600	27140	41764	34884	36686	3.38126e+36
Har_00109550	tetraspanin 29fa	36693	42939	28342	40846	32987	43430	33492	38606	3.37865e+36
Har_00233924	---NA---	36011	34186	33698	39186	33171	38931	40198	39993	3.3749e+36
Har_00185174	---NA---	31821	39791	25199	39620	38082	42359	39236	42110	3.36924e+36
Har_00041207	cg13897 cg13897-pa	32966	32927	32373	39076	35514	40699	41070	41270	3.36398e+36
Har_00119347	ommochrome binding protein 2	25317	37228	33792	42654	31838	41868	42687	43509	3.36324e+36
Har_00108738	heparan-alpha-glucosaminide n-acetyltransferase	40669	40394	30486	39275	37316	39184	34940	33468	3.36321e+36
Har_00107388	transmembrane protein 50a	38647	33815	19882	40492	42319	43026	40801	43008	3.36156e+36
Har_00234344	---NA---	29745	37722	28943	36970	38457	42156	42312	40749	3.35596e+36
Har_00120526	bel12_ag transposon polyprotein	38259	39954	33439	31456	36245	40795	39414	35762	3.35103e+36
Har_00103123	glycoside hydrolases	33716	40684	18673	40956	41401	43161	41146	43436	3.3502e+36
Har_00084484	angiotensin-converting enzyme	40693	40278	34164	41686	26552	37977	38521	36947	3.34997e+36
Har_00043493	24-dehydrocholesterol reductase	36987	25714	31520	40502	37745	39949	42485	42814	3.33018e+36
Har_00098608	beta--glucan recognition protein 2	38153	27011	30955	40380	41326	39709	37816	41634	3.32815e+36
Har_00238223	---NA---	39841	37077	30171	30346	38829	42495	42725	34895	3.3271e+36
Har_00029595	isoform b	34493	30133	29547	39734	37993	41225	41235	42197	3.32553e+36
Har_00225127	---NA---	36056	38507	36491	42203	22811	40316	40414	41805	3.32222e+36
Har_00055782	cg32251 cg32251-pa	42334	41927	15308	42190	41215	41775	41293	40763	3.3222e+36
Har_00018266	2-amino-3-ketobutyrate coenzyme a ligase	37805	40133	28493	40566	34402	41071	36099	37138	3.32188e+36
Har_00106335	dihydropyrimidinase	39865	26683	27430	41244	43191	38847	41234	39876	3.31994e+36
Har_00089524	monocarboxylate transporter	28583	29196	28497	41755	41987	42202	43220	43609	3.31625e+36
Har_00047867	aminoacylase	36266	38549	29287	29134	41308	42365	42089	37735	3.31545e+36
Har_00035986	---NA---	39661	39221	35077	40588	35366	33653	33990	36928	3.30841e+36
Har_00063115	isoform c	38601	40976	41622	41042	27924	35575	39798	30969	3.30819e+36
Har_00152938	---NA---	40268	41451	42016	42214	24732	37396	37917	31832	3.30483e+36
Har_00126736	---NA---	38040	30272	28159	38211	41049	39330	40607	40659	3.30272e+36
Har_00029321	ef hand domain containing 2	37393	39122	30084	37539	37957	40390	34163	38168	3.30256e+36
Har_00222828	---NA---	37352	29246	27613	38075	41282	40713	41524	41188	3.3014e+36
Har_00000809	cytochrome p450	39791	37750	30941	40779	36107	38571	34564	36134	3.29659e+36
Har_00049167	immune-related hdd23	37372	40037	29533	38742	29530	40952	41335	38442	3.28973e+36
Har_00183987	---NA---	37012	39257	27143	41326	36809	38784	34947	40457	3.28966e+36
Har_00064699	---NA---	31929	41054	41619	41778	21307	39843	41349	41102	3.28838e+36
Har_00022239	carboxylesterase-8 variant 1	42036	40935	26637	33303	43060	41801	35184	33988	3.28561e+36
Har_00075346	azurocidin-like serine proteinase	35565	35868	28389	39198	35166	41231	39136	40788	3.28549e+36
Har_00111822	eftud2 protein	35782	38472	32158	40110	26351	41418	41702	40654	3.28547e+36
Har_00061002	multidrug resistance-associated protein	39653	40910	31929	40827	32107	39345	32751	37553	3.28546e+36
Har_00145677	---NA---	35542	39553	33657	39893	30982	37958	38758	38154	3.28252e+36
Har_00039621	cytochrome b5-related	40843	41847	40968	41053	29680	39588	33192	29211	3.27476e+36
Har_00082589	isoform b	24715	41734	34388	41500	29399	42627	41334	42906	3.27151e+36
Har_00120581	yellow protein	41496	19333	33291	42208	36396	42245	43362	43526	3.27125e+36
Har_00033209	cation-transporting atpase	35229	37901	31203	43312	30270	41412	33497	43107	3.26624e+36
Har_00000763	cytochrome p450	35286	35543	26441	35520	42555	38858	40778	41086	3.26331e+36
Har_00045797	cysteine-rich venom	39652	40547	24568	37005	35983	42262	39167	37481	3.26312e+36
Har_00071134	cg11737 cg11737-pa	32933	39432	27703	40940	34999	41999	35831	42063	3.26294e+36
Har_00000804	cytochrome p450	35505	32612	30571	40365	34697	38822	40838	41475	3.25988e+36
Har_00199948	---NA---	33777	40021	35081	40692	27578	39646	39097	39486	3.25716e+36
Har_00040474	methionine-rich storage protein	27228	43568	19365	43120	40100	43442	43354	43518	3.25561e+36
Har_00013983	cytochrome b5-related	40793	42013	28185	39151	38285	41843	31880	33702	3.25504e+36
Har_00094542	retrotransposonty3-gypsy subclass	25322	42990	42476	43237	21807	43080	41492	41752	3.2537e+36
Har_00029163	calponin transgelin	41340	21627	33267	42704	42264	34253	40843	43273	3.24977e+36
Har_00109545	tetraspanin 29fa	39460	38176	40394	39482	29279	32533	41413	34286	3.24936e+36
Har_00027010	thymidylate synthase	39834	38885	36612	39616	30334	37050	36569	35165	3.24692e+36
Har_00015428	zinc finger protein	37102	40476	32394	39904	30933	40693	35885	37015	3.2457e+36
Har_00001600	cg12926-pa-like protein	29958	38749	29664	41710	31848	40587	41557	42012	3.24138e+36
Har_00099026	synaptic vesicle protein	39209	21690	28292	41482	42974	40798	42663	43396	3.23977e+36
Har_00123221	---NA---	38639	39831	28728	37274	32863	40423	38490	38417	3.23717e+36
Har_00076766	cg13897 cg13897-pa	38032	37194	29843	42040	37847	34840	34402	40210	3.23709e+36
Har_00073576	receptor for egg jelly protein	38648	26726	30986	40349	39327	39598	39725	40503	3.23575e+36
Har_00046191	imp dehydrogenase gmp reductase	23009	39536	27078	38314	42637	43264	43097	43092	3.23312e+36
Har_00086011	procollagen--oxoglutarate 5-dioxygenase	40094	28658	34368	30414	41520	37225	41730	41722	3.23191e+36
Har_00044623	egt	37961	38025	19616	33883	43307	43220	41598	43247	3.23051e+36
Har_00070515	low molecular lipoprotein 30k precursor	36865	29331	23973	39839	41752	42485	41324	42638	3.22763e+36
Har_00044032	aminopeptidase-like 1	42155	42021	41970	43115	29768	31556	39366	27218	3.2262e+36
Har_00082611	serine protease	37800	33925	24817	34482	41420	42767	41513	39942	3.22319e+36
Har_00056287	cytochrome p450	35256	38942	27041	35572	37436	41810	40650	38257	3.21457e+36
Har_00079953	cg16799-like protein	30373	31853	31378	41823	34260	40230	42630	43009	3.20842e+36
Har_00036181	cysteine peptidase active site-type peptidasecatalyticibonuclease h fold	40824	22787	32269	36502	41970	39826	42589	41097	3.20566e+36
Har_00010668	bestrophinisoform a	34525	38522	26147	39602	36426	40649	37818	41492	3.19967e+36
Har_00107622	elegans proteinpartially confirmed by transcript evidence	43296	13291	41991	39802	43591	42167	43299	41773	3.19749e+36
Har_00112394	deoxyuridine 5-triphosphate nucleotidohydrolase	34154	33937	32031	37642	31839	41131	41473	42065	3.19281e+36
Har_00011647	juvenile hormone-inducible	42221	26740	34732	33975	39665	42841	37119	37989	3.19228e+36
Har_00223271	---NA---	34818	41600	23173	41338	35315	42216	36529	42225	3.1906e+36
Har_00059763	transferrin	43353	42539	29030	37867	42292	41628	28735	31092	3.18873e+36
Har_00117244	---NA---	30818	37916	33048	39250	33555	38886	40004	40298	3.18823e+36
Har_00072743	copia protein (gag-int-pol protein)	36320	40998	25576	38738	38306	41438	35154	38659	3.18251e+36
Har_00061052	glucosyl glucuronosyl transferases	36630	39236	30906	40064	33904	38905	37008	36626	3.18171e+36
Har_00082889	---NA---	37558	27678	26779	41453	42380	39769	37858	43200	3.18079e+36
Har_00117085	ryanodine receptor homologue	34141	36942	29598	39735	33460	40527	38702	40846	3.1797e+36
Har_00110327	leucine-rich repeat-containing protein	30297	30625	29658	40547	39148	41045	42248	41922	3.17537e+36
Har_00066936	osiris 9	39470	37321	22484	38940	42904	39499	34055	42660	3.17523e+36
Har_00003256	cathepsin b	43040	31542	30916	41760	42439	38841	31398	34994	3.17436e+36
Har_00024254	pyrroline-5-carboxylate reductase	40568	36728	41743	37902	36976	32738	40251	27636	3.17432e+36
Har_00141383	---NA---	42318	43119	21137	42025	43007	43469	24709	42396	3.17427e+36
Har_00033321	vesicle-associated membrane protein 7	29556	38130	25583	41089	36466	42353	40949	42327	3.17119e+36
Har_00000186	cytochrome p450	38347	26219	28107	38358	42267	41049	40403	41673	3.16658e+36
Har_00148600	---NA---	40214	31106	27620	38355	42077	36558	38876	39952	3.16603e+36
Har_00040307	isoform e	34590	20182	40297	41303	39807	37040	43090	42855	3.16357e+36
Har_00044713	glutamate semialdehyde dehydrogenase	42016	42469	35697	38516	35134	39133	36253	25859	3.16218e+36
Har_00205122	---NA---	40145	32003	28540	40134	42470	36412	40845	34006	3.16089e+36
Har_00220367	---NA---	35132	37002	27337	36952	36973	40878	40073	39741	3.16069e+36
Har_00014719	4-aminobutyrate aminotransferase	35945	36895	24394	34865	40460	42344	40984	39873	3.15784e+36
Har_00078534	---NA---	40264	31924	41793	43058	29446	26476	40960	42680	3.1525e+36
Har_00072231	peptidoglycan recognition proteinisoform a	35133	31532	29877	39583	39004	38312	39253	40998	3.15059e+36
Har_00020286	phosphoglycerate dehydrogenase	37619	28270	32922	40838	33696	37872	41738	41330	3.14758e+36
Har_00092629	tripartite motif protein	28049	40380	29835	40383	32122	41871	40626	42201	3.14667e+36
Har_00120597	ecdysteroid-phosphate phosphatase	39060	34734	31737	41267	31944	36049	38280	40145	3.14443e+36
Har_00180482	---NA---	42476	42129	41696	42436	41522	40625	19360	30357	3.13899e+36
Har_00054613	amino acid transporter	43057	26950	28727	40153	43509	35238	39108	39074	3.13585e+36
Har_00232179	---NA---	32372	40153	32815	33815	29181	41513	42451	42216	3.13126e+36
Har_00238551	---NA---	35926	28951	28501	39446	41134	39584	39915	41186	3.12998e+36
Har_00053930	---NA---	26498	40460	27638	39973	37189	42785	39337	42160	3.12551e+36
Har_00229455	---NA---	35370	27672	41150	41973	28137	37549	41631	42032	3.12528e+36
Har_00074823	sensitized chromosome inheritance modifier 19	39175	40005	41328	42634	38290	33480	28679	30727	3.11946e+36
Har_00011120	imp dehydrogenase gmp reductase	38302	35325	36758	38146	35018	35907	38439	34017	3.1192e+36
Har_00158178	---NA---	37490	41028	28866	40180	29503	40029	38735	38210	3.11827e+36
Har_00238150		41932	42160	36601	37709	32562	39951	32964	29791	3.11708e+36
Har_00025874	otopetrin	36641	39551	31447	40282	27353	40427	39850	38522	3.11622e+36
Har_00241376	---NA---	40601	42790	42253	43131	13002	43128	41660	42121	3.1154e+36
Har_00232901	---NA---	38534	30197	33075	42405	32334	35888	39727	41360	3.11171e+36
Har_00097161	neurexin domain-containing protein	34151	22395	34804	42788	39398	38555	41843	42968	3.11049e+36
Har_00005149	inhibitor of apoptosis 2 protein	41918	40135	28196	37888	39509	41107	37114	28693	3.10841e+36
Har_00118023	hsp70-interacting protein	41058	42920	29787	33750	38171	43416	34875	30352	3.10773e+36
Har_00088732	cysteine dioxygenase	42068	41053	26244	34216	42866	41812	33283	33587	3.10716e+36
Har_00055120	sugar transporter	29923	40079	25305	39455	35490	42762	39986	42646	3.09871e+36
Har_00052635	f-box and wd-40 domain protein 9	36500	36618	23347	32162	42681	42823	41966	40250	3.09839e+36
Har_00121607	---NA---	24727	39767	37509	42640	25045	42598	42586	43349	3.09744e+36
Har_00228463	---NA---	19982	36156	42002	38254	34002	42308	43592	42549	3.09734e+36
Har_00024823	atp7	37252	39756	26573	39948	37869	40241	35544	36366	3.09672e+36
Har_00010097	syntaxin 7	28771	40324	29371	32506	38616	42930	42081	40076	3.0967e+36
Har_00108144	multidrug resistance-associated protein	33847	23249	33706	37919	41590	40609	43407	41988	3.09588e+36
Har_00218699	---NA---	40823	42732	26955	39252	43477	42724	24262	37189	3.09337e+36
Har_00095878	apolipoprotein d	41483	43267	28485	42161	39889	43520	20270	40721	3.08865e+36
Har_00057782	aldehyde dehydrogenase 7member a1	37039	39651	27262	40124	28614	41989	38201	41789	3.08124e+36
Har_00048025	drosophila melanogaster cg10424	35178	40030	25256	39993	35942	40622	35725	41530	3.08108e+36
Har_00072738	copia protein (gag-int-pol protein)	38296	27857	30742	41767	38414	34139	41027	41801	3.0807e+36
Har_00023119	glutathione s-transferase	40803	26226	26319	38316	42404	39416	41171	41467	3.07927e+36
Har_00203961	---NA---	33334	31912	32551	40344	37749	38379	36760	41354	3.07664e+36
Har_00108985	class iii chitinase1	25978	35801	35508	41009	29275	42071	42700	43157	3.07373e+36
Har_00065960	cytochrome p450	30585	18171	41691	41941	42795	39755	42620	43567	3.0699e+36
Har_00237713	---NA---	39033	39413	40563	35695	27263	36309	41710	33362	3.06824e+36
Har_00013567	sugar transporter	34905	40617	24862	39011	35789	42240	36704	40214	3.06819e+36
Har_00034165	2-oxoglutarate dehydrogenase	38198	37045	31780	37749	35158	35084	40357	36284	3.06617e+36
Har_00109293	aminoacylase	40218	27989	26814	37990	42073	38711	40434	40570	3.06357e+36
Har_00115762	copia protein (gag-int-pol protein)	31107	29565	35318	39856	38164	37786	40656	40332	3.06115e+36
Har_00050805	---NA---	37931	34882	29436	38201	37429	38954	37023	38065	3.05708e+36
Har_00111772	bel12_ag transposon polyprotein	30502	38443	26645	38121	38121	41700	39220	41169	3.05706e+36
Har_00135330	---NA---	36235	39211	28375	36737	34417	40659	38744	38070	3.05698e+36
Har_00108398	penicillin-binding1a family	29837	42034	23843	41581	38176	43229	34768	42815	3.05459e+36
Har_00113749	---NA---	35640	40801	28153	40460	30113	42001	36886	39527	3.05442e+36
Har_00071750	integrator complex subunit 6	40976	38899	28637	37881	36874	39506	33021	36717	3.05392e+36
Har_00019669	neuronal calcium	41330	30660	23476	37554	42807	40543	38412	40991	3.05284e+36
Har_00027581	scarlet cg4314-pa	43581	42882	25478	42541	43704	43582	18295	43173	3.04732e+36
Har_00005415	---NA---	36450	23239	29421	42049	41567	37645	42716	43505	3.04729e+36
Har_00181181	---NA---	38114	35337	26229	36807	41988	40228	36888	37550	3.04211e+36
Har_00204454	---NA---	38968	30135	33019	38931	36966	36231	40372	37240	3.03957e+36
Har_00044060	beta 1	37823	35308	32317	40437	31730	40166	34105	40033	3.03671e+36
Har_00132254	---NA---	35872	39859	35853	42309	24286	38075	36658	41245	3.03233e+36
Har_00039665	sugar transporter	38248	28622	28879	41350	34100	38857	42615	41072	3.03178e+36
Har_00070614	unc-isoform b	38637	40283	23477	30891	42297	42939	38562	38314	3.02885e+36
Har_00108759	alpha-galactosidase alpha-n-acetylgalactosaminidase	39932	37903	30729	37882	38048	35532	35643	35671	3.02843e+36
Har_00045905	histone	36918	33497	35206	40821	25838	39195	42119	39947	3.02828e+36
Har_00071673	isoform a	31602	38893	29459	42568	28841	40788	38637	43215	3.02739e+36
Har_00111495	ring finger protein	37003	36430	27794	39060	37405	39006	35704	39692	3.02594e+36
Har_00116737	cg4585 cg4585-pa	37316	37845	25349	37484	38003	39600	37070	40245	3.01271e+36
Har_00014352	origin recognition complex subunit 4	42858	42747	42170	42468	33406	35174	31029	25167	3.01057e+36
Har_00011646	juvenile hormone-inducible	31925	40582	37507	37792	28457	41483	40105	34617	3.0097e+36
Har_00178763	---NA---	32537	40512	24207	37118	38549	42875	37372	41125	3.00854e+36
Har_00209852	---NA---	41404	41435	36791	42671	34849	36488	22248	39464	3.00688e+36
Har_00065015	cg3493 cg3493-pa	38766	28796	31811	40773	38537	34011	40046	39476	3.00001e+36
Har_00240608	---NA---	32648	32479	28243	38793	38254	40394	40830	40925	2.99975e+36
Har_00144173	---NA---	40741	29242	28003	36230	40777	40205	40351	37483	2.99706e+36
Har_00147761	---NA---	38087	39691	29124	38392	35224	38130	35133	37555	2.99536e+36
Har_00223041	---NA---	42618	25306	27593	37900	43270	37762	39934	40671	2.99312e+36
Har_00032005	---NA---	33092	31130	33151	40512	33908	38631	40387	40884	2.99237e+36
Har_00123320	---NA---	34433	37396	25887	36229	39449	42010	37817	39428	2.98414e+36
Har_00117029	---NA---	31087	28573	40889	41818	36783	38704	34134	40364	2.97913e+36
Har_00074250	---NA---	35942	39347	29430	34152	32064	41439	41454	38020	2.97664e+36
Har_00045573	nedd8-conjugating enzyme	41575	41697	42368	37295	26099	38627	42866	25135	2.97531e+36
Har_00084170	histone	40076	39027	30174	39640	35752	32416	38426	35702	2.97436e+36
Har_00061362	enl af9-related	34544	41871	27790	38981	33736	42556	34893	37855	2.97128e+36
Har_00000012		43748	43725	43346	43669	35316	36727	27304	23164	2.97035e+36
Har_00065934	tumor suppressor	38374	40717	32024	39442	28003	39736	36822	36714	2.96876e+36
Har_00206109	---NA---	38091	42385	42415	42265	15220	41078	43202	37957	2.96725e+36
Har_00013359	leukocyte receptor cluster member 1	38113	25755	30845	36909	40682	38020	42483	40406	2.96707e+36
Har_00004398	chemosensory protein	38182	39426	21158	34252	42781	42226	37928	39686	2.9664e+36
Har_00192038	---NA---	23758	37855	26238	38207	42203	42961	42674	42522	2.96621e+36
Har_00082683	---NA---	27642	40964	30802	29744	39910	42853	42347	39450	2.96403e+36
Har_00001575	apoptosis inhibitor survivin	41593	39806	31317	28842	34439	41788	40694	33830	2.96284e+36
Har_00188669	---NA---	39862	39625	29303	39077	33096	39167	34608	36511	2.9625e+36
Har_00092305	cg31374 cg31374-pb	35973	39787	27647	42528	29254	39693	38597	39278	2.96239e+36
Har_00094302	alanine-glyoxylate aminotransferase	39128	31514	28431	37055	39082	39122	38940	38227	2.95661e+36
Har_00240241	---NA---	37485	37938	28690	37678	35668	37511	38880	36954	2.95512e+36
Har_00194112	---NA---	31970	33349	27534	39238	38605	41038	38921	41577	2.95303e+36
Har_00050080	lipopolysaccharide binding protein	39500	39972	27398	36578	36467	40301	37077	34234	2.95168e+36
Har_00034992	---NA---	40604	40632	30248	41825	31534	38585	31537	36835	2.95018e+36
Har_00218682	---NA---	31761	39637	30110	39525	32952	38078	39794	39418	2.9488e+36
Har_00004600	serine protease	32015	34049	34316	39432	32085	38863	40066	39974	2.94575e+36
Har_00190750	---NA---	37093	38907	27780	38403	37546	39993	34497	36904	2.9432e+36
Har_00016902	cytochrome p450	33547	38253	34628	40777	24470	39079	41664	40767	2.94313e+36
Har_00019071	cg33964 cg33964-pa	35387	26677	29632	41195	38057	38914	41122	41925	2.94221e+36
Har_00196958	---NA---	39029	30706	24819	38974	41668	37435	40215	40455	2.94178e+36
Har_00070863	thymosin isoform 2	37643	38532	28077	39992	28368	40471	40055	39261	2.94049e+36
Har_00054282	chloramphenicol acetyltransferase	31301	23921	40188	36195	38562	39341	43157	41189	2.93711e+36
Har_00057300	---NA---	34769	38692	29154	30433	40625	41579	40672	35804	2.93596e+36
Har_00076809	isoform b	40937	37341	31272	40500	34548	34123	34939	36809	2.93526e+36
Har_00182380	---NA---	37520	34960	26389	40192	35349	40069	38570	38614	2.93479e+36
Har_00018185	heat shock protein	32564	37696	31576	40738	28062	41828	41126	38486	2.93356e+36
Har_00161932	---NA---	39874	41735	27723	41526	25611	42286	36746	38433	2.93014e+36
Har_00051757	polyprotein	29236	30392	28933	40181	38149	40446	42764	42988	2.93005e+36
Har_00118588	angiotensin converting enzyme	32652	35438	24970	37587	39063	42538	39662	40923	2.929e+36
Har_00048743	alkaline phosphatase	39279	40486	18588	38435	43003	42506	33763	41765	2.92838e+36
Har_00001011	gpcr opsin family (agap002444-pa)	39039	28081	30794	37012	42571	37935	34986	41436	2.92514e+36
Har_00007463	isoform a	35551	37964	28929	40726	36994	40252	30125	40950	2.92098e+36
Har_00075700	isoform b	38416	35191	20900	37388	39628	42275	40099	41153	2.92041e+36
Har_00130919	---NA---	39324	40489	27414	37288	35438	41473	37450	32563	2.91707e+36
Har_00009058	sugar transporter	42996	42608	34602	23272	43174	43130	41970	25294	2.91617e+36
Har_00004815	alanine-glyoxylate aminotransferase (oxalosis i hyperoxaluria i glycolicaciduria serine-pyruvate aminotransferase)	37269	39864	33500	40891	22275	39933	41433	38829	2.91242e+36
Har_00108340	juvenile hormone-inducible	43010	20566	31471	41462	43411	33702	40256	42843	2.91237e+36
Har_00189599	---NA---	38035	41837	42275	41834	14918	41113	42231	39950	2.91202e+36
Har_00137230	---NA---	41537	42424	31749	42007	30020	41443	32047	31077	2.91197e+36
Har_00090400	plasma alpha-l-fucosidase	36852	32893	30216	39041	38042	38304	39646	35238	2.91099e+36
Har_00005574	phospholipid scramblase 1	32342	33832	32464	41763	27943	40146	41965	41678	2.9107e+36
Har_00092489	serine protease	26444	39612	33788	42687	24498	42336	42770	43410	2.90925e+36
Har_00064410	prophenoloxidase activating factor	31169	41319	41618	37375	21553	42489	42749	37019	2.90315e+36
Har_00044299	nidogen isoform b	23272	38946	25997	37209	41750	43313	42638	42931	2.90209e+36
Har_00171578	---NA---	34220	35052	39266	41561	27347	34628	38552	40532	2.89653e+36
Har_00238132	---NA---	38517	39980	28017	36217	35543	41214	36640	34525	2.89546e+36
Har_00208607	---NA---	39945	31469	26839	36718	40859	38712	37235	39654	2.89309e+36
Har_00028461	---NA---	40587	39085	37015	40670	37099	32043	31410	32431	2.89183e+36
Har_00147444	---NA---	23202	36381	36766	41574	33457	40772	41777	39322	2.89128e+36
Har_00103542	short-chain dehydrogenase	35345	32231	24095	37481	39650	41842	40809	41505	2.89103e+36
Har_00226625	---NA---	35963	37513	25528	36141	38823	39442	39610	38241	2.88693e+36
Har_00086694	---NA---	33284	39962	41973	42734	17561	38703	42796	41455	2.87674e+36
Har_00064307	mediator complex subunit 4	40201	31437	27455	38503	40261	37212	36902	38943	2.87634e+36
Har_00091518	glycoside hydrolases	41274	43090	15468	41469	42751	43415	33667	40345	2.87601e+36
Har_00191693	---NA---	38950	37932	34459	41200	24377	40182	36131	38727	2.87487e+36
Har_00021857	cubulin	35396	40341	21299	39396	35745	42452	37485	42151	2.87271e+36
Har_00230252	---NA---	40800	27460	32190	42254	38675	30197	38289	42135	2.87118e+36
Har_00225759	---NA---	39292	38264	24541	31472	41182	41824	40421	35478	2.86821e+36
Har_00087162	amidase isoform 1	34446	34288	34359	42403	29235	34980	39282	41474	2.86689e+36
Har_00152186	---NA---	39220	41250	40782	42501	38400	42503	14438	43303	2.86138e+36
Har_00020792	reverse transcriptase	41604	29267	31695	42130	36121	38092	33708	37915	2.85912e+36
Har_00029790	glutathione s-transferase	39224	18928	40798	39607	41249	32453	42784	41599	2.85825e+36
Har_00168827	---NA---	33604	41363	26488	38857	35099	42687	34017	39198	2.85806e+36
Har_00116579	gag-pol polyprotein	29748	24689	32932	41499	39072	39834	42397	43130	2.85661e+36
Har_00225875	---NA---	39950	40253	27836	37639	37495	40134	34327	32815	2.85597e+36
Har_00044803	galactokinase 2	41451	41929	42443	42947	29039	31289	35656	27820	2.8553e+36
Har_00019459	spastic paraplegia 21 homolog	38602	38735	25505	34616	41259	40893	35255	36326	2.85247e+36
Har_00181343	---NA---	36066	29235	28608	39206	41012	38413	37250	41053	2.84906e+36
Har_00073596	adenylate cyclase	38174	37159	30890	38514	31347	38589	38285	36388	2.8439e+36
Har_00087072	angiotensin-converting enzyme	36508	39897	35232	40075	31394	35761	32473	37879	2.83999e+36
Har_00024458	isoform a	35035	40979	18976	40855	37752	43111	36327	43125	2.83792e+36
Har_00066052	beta--glucan recognition protein 2	39787	39690	24509	32998	43009	40863	34400	36725	2.8356e+36
Har_00097429	synaptic vesicle protein	29243	26881	27091	42413	42371	40621	41763	43578	2.82924e+36
Har_00236903	---NA---	31010	39731	28910	40201	28788	42176	40219	40461	2.82918e+36
Har_00001712	cysteine-rich venom	41518	40950	23740	38457	38136	37964	39172	32103	2.82602e+36
Har_00112282	serine protease	37278	27450	31441	40967	37394	37356	36561	41944	2.82342e+36
Har_00014228	p27k_galmeame: full=27 kda hemolymph proteiname: full=p27k short=27k flags: precursor	21852	40523	42930	43592	22659	41511	42506	42602	2.82257e+36
Har_00158957	---NA---	34810	31155	23297	40450	40039	41106	39355	42617	2.82112e+36
Har_00205402	---NA---	41796	39135	25354	39431	41439	33948	38543	31789	2.81858e+36
ETG09_35454		41583	42792	42890	41411	15847	35854	37646	41665	2.8166e+36
Har_00061681	cytochrome p450	40524	41583	21684	37343	42209	41981	29339	39691	2.81561e+36
Har_00091548	lysosomal acid	33564	39800	25654	40040	38309	40916	34740	37681	2.81548e+36
Har_00114543	moderately methionine rich storage protein	43031	40616	41936	26156	43318	42557	43239	18414	2.81384e+36
Har_00139183	---NA---	32007	32132	31224	40867	30591	39387	42508	41856	2.81332e+36
Har_00120408	viral a-type inclusion protein	37437	40115	34446	40732	19229	40919	41208	41172	2.81286e+36
Har_00116070	braf35 hdac2 complex isoform 2	32109	33530	31638	41735	36100	35920	36473	41762	2.8078e+36
Har_00031124	tyrosine-protein phosphatase non-receptor type 23	39530	40288	24081	34363	43268	42255	33200	35089	2.80687e+36
Har_00126478	---NA---	36032	40305	41765	42729	14939	41486	41307	42287	2.80567e+36
Har_00076922	cathepsin l	30481	38493	30976	39092	30786	40282	40397	39409	2.805e+36
Har_00103057	carboxypeptidase b	25990	33919	31668	41830	31150	41361	43283	43060	2.80413e+36
Har_00030869		29878	22330	32473	42920	37774	42754	42979	43437	2.80355e+36
Har_00048815	amino acid transporter	35236	27026	26119	39136	38927	41955	42345	41645	2.8035e+36
Har_00129231	---NA---	35292	38275	30908	40391	30359	38315	36743	38893	2.80317e+36
Har_00086189	kek1	32956	32983	23046	35671	42221	42815	41941	41310	2.79868e+36
Har_00139962	---NA---	36704	30847	29177	40521	33407	36538	40584	42078	2.79023e+36
Har_00117267	cytochrome p450	25198	28071	40454	42597	32437	38646	42226	43192	2.78672e+36
Har_00026327	thymidylate synthase	41195	41089	26455	30631	41812	42814	33783	33580	2.78551e+36
Har_00090346	monoacylglycerol o-acyltransferase 2	34004	24114	23392	42998	41858	42745	43141	43727	2.78368e+36
Har_00096613	kda midgut protein	27739	27301	41157	42733	31329	36136	42660	43255	2.7824e+36
Har_00057632	endonuclease-reverse transcriptase	37608	39653	29926	19844	42190	43260	43032	39954	2.77896e+36
Har_00113363	peroxisomal-enoyl-isomerase protein	31919	30755	28325	38973	34763	41316	42262	42242	2.77862e+36
Har_00100881	chymotrypsin 1	40794	39580	31675	39399	36265	32597	35212	33083	2.77482e+36
Har_00071502	nicotinic acetylcholine receptor betaisoform a	37861	40317	30548	35559	31464	40554	34125	38427	2.7744e+36
Har_00152889	---NA---	37819	28869	24638	34803	41496	39507	42775	42237	2.77286e+36
Har_00043457	cobatoxin-like protein	42999	43741	42559	43272	18689	43474	31708	31036	2.76946e+36
Har_00166995	---NA---	27226	36592	29669	37852	36370	41451	39939	41085	2.76771e+36
Har_00076442	cg6847 cg6847-pa	31985	29140	29104	38891	37045	39378	42187	42599	2.76566e+36
Har_00070233	---NA---	31061	26812	37006	41633	36068	36463	38651	42403	2.76558e+36
Har_00113452	adenosine deaminase-like	31629	38577	40734	42272	18932	38682	42099	42670	2.76391e+36
Har_00073430	sucrose-6-phosphate hydrolase	25237	26698	29726	42781	40567	42153	43164	43681	2.76261e+36
Har_00092720	n-acetylneuraminic acid synthase	37369	27350	29490	41161	36864	36003	40428	41468	2.76036e+36
Har_00153770	---NA---	31839	31706	34007	41361	31744	35834	41042	41621	2.75904e+36
Har_00211068	---NA---	40953	42221	42252	43190	12330	43069	37807	43535	2.75793e+36
Har_00194250	---NA---	31773	30715	41745	42401	25629	34501	42244	42721	2.75651e+36
Har_00016825	cytochrome c oxidase subunit iv	39030	39842	29601	27526	40247	37980	40336	35232	2.75238e+36
Har_00045324	leucine-rich repeat	39364	23126	28837	39646	43254	36760	38589	43055	2.7494e+36
Har_00057793	transposase	36328	26137	33648	42091	32596	35261	41739	42606	2.74864e+36
Har_00109019	cueball cg12086-pa	41182	41145	40636	41188	26169	34931	34623	30608	2.74729e+36
Har_00200428	---NA---	39134	40139	39223	34832	30070	41522	42331	24218	2.74694e+36
Har_00009059	sugar transporter	36128	41402	42036	40857	18532	39102	42086	35047	2.74576e+36
Har_00020981	integrin beta subunit (agap000815-pa)	33585	40125	27182	37835	33025	41284	38068	38157	2.7447e+36
Har_00195689	---NA---	41288	39163	30515	37870	35771	35249	38240	30460	2.74432e+36
Har_00031063	core 1 udp-galactose:n-acetylgalactosamine-alpha-r beta- galactosy	25798	31035	38267	42399	28816	39955	42543	43071	2.74054e+36
Har_00103723	potassium channel tetramerisation domain containing 9	31898	28204	27014	38357	40095	41756	41470	42341	2.74039e+36
Har_00129653	---NA---	31028	32183	27442	40938	35530	39379	40876	42710	2.74019e+36
Har_00042846	chemosensory protein 3	31495	35262	29772	38319	32000	40469	41175	40547	2.73927e+36
Har_00008702	pre-mrna processing factor	32863	34657	37981	36738	28094	39950	41910	36577	2.73424e+36
Har_00239259	---NA---	31670	36823	27363	35557	36101	41605	39577	40537	2.73411e+36
Har_00032753	kal-1 protein	35876	40573	33082	36246	32317	37979	36919	34510	2.72937e+36
Har_00071681	isoform a	42081	42937	20171	42289	42661	43423	22553	42357	2.72743e+36
Har_00198005	---NA---	33268	36998	29745	40666	28574	38624	40927	40531	2.72569e+36
Har_00094462	abc transporter	38814	41231	38119	27046	35011	42069	40200	27886	2.72418e+36
Har_00156146	---NA---	41715	41732	32839	37720	34652	41708	38687	22581	2.72257e+36
Har_00054486	gamma-interferon-inducible lysosomal thiol reductase precursor	39385	22164	32803	42064	39987	31869	41580	42619	2.72006e+36
Har_00008243	monocarboxylate transporter	36467	26213	26275	34321	42096	42285	42709	41498	2.71953e+36
Har_00134718	---NA---	36346	40351	28565	40211	24579	41141	39546	40297	2.71459e+36
Har_00213086	---NA---	35762	27573	29171	41409	32147	39918	42068	42208	2.71399e+36
Har_00076091	glutamate carboxypeptidase	39976	30823	31603	40260	37562	32661	37458	37610	2.70958e+36
Har_00025090	monocarboxylate transporter	42160	41606	37985	42212	42296	38610	16334	36102	2.70849e+36
Har_00147501	---NA---	31410	27808	33194	41295	33614	37261	42453	42534	2.70778e+36
Har_00062294	isoform a	27952	40141	28504	39601	30218	42626	40516	40956	2.70706e+36
Har_00115865	fha domain containing protein	35685	34452	26813	37485	38835	38443	39806	36838	2.70513e+36
Har_00115978	isoform b	38971	40641	41398	41198	20579	34284	39396	36021	2.70449e+36
Har_00206822	---NA---	32579	40725	19386	40479	36751	43039	38829	42257	2.70211e+36
Har_00086424	pol protein	25535	38185	32754	41688	27860	41504	40686	43111	2.70028e+36
Har_00063025	tpa_inf: hdc06238	37964	39359	25779	38482	34931	39521	33958	38825	2.69794e+36
Har_00196193	---NA---	40288	40270	36254	42147	34863	36611	19833	42963	2.69612e+36
Har_00197397	---NA---	27374	37491	39434	42391	21927	39245	42431	42947	2.69023e+36
Har_00099028	synaptic vesicle protein	40032	43229	26604	23656	41671	43712	38138	35538	2.68879e+36
Har_00038594	---NA---	34740	32769	31108	39799	30914	37833	41203	39561	2.68695e+36
Har_00046125	cg1347-isoform a	37780	32860	40490	41961	25771	30130	40715	40291	2.68668e+36
Har_00005584	leukocyte receptor clustermember 4 protein	39959	39961	32013	39263	36613	33225	33602	32734	2.6855e+36
Har_00004391	chemosensory protein 3	35560	34577	28855	35838	36509	40019	39617	36460	2.68336e+36
Har_00008824	ras-related gtp-binding protein 4b	38476	39940	28359	35703	35573	39994	35083	34540	2.68243e+36
Har_00065012	cg3493 cg3493-pa	41453	41498	31983	34333	29127	41892	41083	28313	2.68095e+36
Har_00231976	---NA---	26110	41208	41366	37687	24232	41592	42662	37172	2.68089e+36
Har_00080479	cg3558-isoform a	31397	35828	27325	39591	31717	41445	41935	39962	2.68074e+36
Har_00119122	---NA---	37022	40969	23246	34011	41831	42051	34247	37049	2.67643e+36
Har_00048471	ubiquitin-conjugating enzyme e2a (rad6 homolog)	40377	36228	25476	37157	42586	36897	31024	39650	2.67639e+36
Har_00043660	cobatoxin-like protein	43494	39588	42827	42322	43427	10890	43544	41596	2.67328e+36
Har_00002841	cecropin b	31529	40526	18276	40297	39644	43091	38511	43159	2.67189e+36
Har_00094807	pdz domain containing 6	34745	34575	26707	42424	26883	40594	42075	42738	2.67097e+36
Har_00230601	---NA---	26010	32986	25398	40442	40265	41813	41712	43105	2.66766e+36
Har_00189506	---NA---	23039	39978	32549	42301	27635	41887	41963	43280	2.66603e+36
Har_00214799	---NA---	39450	40936	28294	39164	36779	39968	33286	30422	2.66376e+36
Har_00117555	death-associated small cytoplasmic leucine-rich protein	42484	40303	43288	43561	36572	11964	43554	43288	2.66348e+36
Har_00025860	protease inhibitor 5	39441	36665	16411	39356	41148	42660	38887	41751	2.66187e+36
Har_00059710	---NA---	39991	41779	19059	35965	39786	38728	36375	41454	2.66088e+36
Har_00229396	---NA---	22544	25531	41591	42525	34236	40374	43375	43568	2.6591e+36
Har_00105767	isoform a	38105	39630	37363	42390	20574	36004	39435	38025	2.65663e+36
Har_00116801	glutathione s-transferase	39627	26957	23413	33928	43055	42813	42703	39729	2.65365e+36
Har_00022131	---NA---	37679	23372	33384	41436	36142	37842	39619	40201	2.65362e+36
Har_00152598	---NA---	36989	31964	28296	39204	30570	40879	40727	39750	2.65341e+36
Har_00074798	adaptin ear-binding coat-associated protein 2	39683	40348	24787	40129	34668	40700	30654	38502	2.65218e+36
Har_00068543	vacuolar sorting protein	32107	43562	41262	31274	22323	43700	42526	35375	2.64866e+36
Har_00032364	vitellogenin	35111	28581	32584	40898	29497	39713	41272	40958	2.64808e+36
Har_00044513	reticulon nogo receptor	33861	37545	26278	34784	38894	40525	40341	35834	2.64772e+36
Har_00014755	protein kinase	40782	39262	31621	39110	32778	35906	33504	33906	2.64745e+36
Har_00077977	juvenile hormone-inducible	35594	30959	29031	40085	35178	37573	38377	40658	2.64467e+36
Har_00120514	hepatopancreas kazal-type proteinase inhibitor	36270	38109	31024	40371	27483	39053	36674	38798	2.6438e+36
Har_00083946	sarcosine dehydrogenase	38736	38529	36980	39333	24416	36171	38353	35945	2.64301e+36
Har_00004587	bifunctional autolysin precursor	32046	27447	30163	41746	35126	37902	41907	42757	2.64206e+36
Har_00149253	---NA---	31651	28478	27971	40432	39949	39842	38655	42122	2.64175e+36
RC12		28314	40299	39362	42353	17753	42256	42774	43268	2.64097e+36
Har_00012214	aldehyde dehydrogenase	36687	39802	29208	38483	28787	39519	37951	37269	2.64096e+36
Har_00068073	oxidase peroxidase	38024	38732	28633	40258	31570	37238	35738	37022	2.64057e+36
Har_00103283	isoform c	30710	36981	20017	39748	40208	42209	40312	42678	2.63833e+36
Har_00024683	heat shock protein	39323	39543	31362	37717	25550	39568	38952	36413	2.63741e+36
Har_00219801	---NA---	41941	43662	37859	39505	42416	43498	17945	29007	2.63032e+36
Har_00029694	rab-related protein	32174	36938	24864	40429	33321	41093	38337	41928	2.62936e+36
Har_00107498	f-box wd repeat protein 9 (f-box and wd-40 domain protein 9) isoform 1	33629	32020	25051	37474	39334	41306	39307	40720	2.62875e+36
Har_00117596	folylpolyglutamate synthase	39982	28610	25938	37164	40186	39429	38767	38765	2.62563e+36
Har_00118700	gag-pol polyprotein	27200	36277	24246	37043	40695	41970	41296	41996	2.62508e+36
Har_00115340	spindle assembly 6 homolog	35160	30889	34642	38747	36354	35149	38122	36943	2.62341e+36
Har_00149031	---NA---	28810	41254	41066	30046	27762	42254	42837	35581	2.62201e+36
Har_00024069	---NA---	25602	37464	34808	42020	27675	38801	40799	42633	2.62029e+36
Har_00117123	t-cell immunomodulatory protein	42555	41409	27187	41927	42271	19105	40519	39853	2.61945e+36
Har_00049228	synaptic vesicle protein	31483	41080	19968	40332	39134	42206	35819	42488	2.61818e+36
Har_00128462	---NA---	40276	20230	26505	39080	40137	42869	41297	43610	2.61528e+36
Har_00052061	farnesyl diphosphate synthase	34073	38509	38836	34039	34908	38183	38581	29304	2.61384e+36
Har_00239674	---NA---	40490	43745	30426	43334	41289	43812	14146	43660	2.60912e+36
Har_00111004	clumping factor b	40302	41598	32227	35855	29055	41839	38859	28512	2.6091e+36
Har_00018202	nicotinic acetylcholine receptor alpha9 subunit	38986	41776	38726	41814	19795	40738	36842	33286	2.60807e+36
Har_00015654	transcription factor iiic-epsilon subunit	36499	39147	26857	38077	38614	42207	29529	37073	2.60697e+36
Har_00100689	cecropin b	36200	35956	25870	30142	40263	41515	41190	37278	2.60498e+36
Har_00206030	---NA---	34984	35688	26339	37567	40445	37921	34177	40223	2.60466e+36
Har_00013740	udp-n-acteylglucosamine pyrophosphorylase	40881	39571	41746	42081	28933	28046	34800	32456	2.60458e+36
Har_00085064	---NA---	28557	30130	41373	42093	27691	35666	42360	41546	2.60445e+36
Har_00060616	amr structureutant of the antifungal defensin ard1 from archaeoprepona demophon	36475	39436	20904	36328	41008	42508	33834	40408	2.60327e+36
Har_00064551	trypsin	27269	32946	25450	42018	41316	41705	36199	43408	2.60116e+36
Har_00050120	seven in	38251	39903	24645	34174	39709	41441	36415	33698	2.59583e+36
Har_00093196	120-kda protein	37068	32543	30411	38059	32314	38591	39880	37331	2.59207e+36
Har_00051263	pigeon protein (linotte protein)	39269	40255	23782	38324	39080	41356	31075	35821	2.59197e+36
Har_00007052	thap4 protein	41548	41449	30843	33385	35367	41903	37501	26285	2.5904e+36
Har_00119348	ommochrome binding protein 2	42814	42888	42272	42842	31191	38744	37252	17303	2.59029e+36
Har_00000928	cytochrome p450	33518	32221	30872	40087	31467	36792	41148	40662	2.589e+36
Har_00010198	tpa:cuticle protein	38217	40646	31183	40168	33114	37799	31002	34288	2.58879e+36
Har_00103867	purine ntpase	21623	39977	27214	39283	39607	41704	42024	40315	2.58605e+36
Har_00007977	prp38 pre-mrna processing factor 38domain containing b	28979	37791	33812	35553	31318	40406	41536	37365	2.58552e+36
Har_00111750	estrogen sulfotransferase	39370	40882	40364	41023	29186	21638	41480	37027	2.58505e+36
Har_00154331	---NA---	26013	38900	41739	42278	20173	39267	42904	42590	2.58464e+36
Har_00221504	---NA---	35608	39923	37683	41744	19064	37214	40171	40539	2.58355e+36
Har_00067126	fibroin p25	34961	29197	27567	41351	37232	37450	39317	40482	2.58231e+36
Har_00137254	---NA---	27040	28957	31701	40748	33113	41765	43095	42769	2.57814e+36
Har_00006001	lipopolysaccharide binding protein	31850	43242	41647	32918	28571	43495	40064	27410	2.57668e+36
Har_00026066	spla ryanodine receptor domain and socs box containing 3	28311	41699	30591	38863	36445	40389	33825	36836	2.57408e+36
Har_00068837	coronin binding protein	35719	26962	27903	37461	40675	38179	41773	39413	2.57377e+36
Har_00077474	amino acid transporter	41260	21705	29580	39503	42468	35704	40682	39847	2.57214e+36
Har_00089677	pancreatic triacylglycerol lipase	30039	39804	26769	26636	39818	43312	41420	42217	2.57098e+36
Har_00194151	---NA---	37408	26859	25274	36226	41498	40908	41318	39832	2.57013e+36
Har_00106019	toll interacting protein	38882	40104	30779	41113	26291	38090	37156	34992	2.56913e+36
Har_00020973	synaptic vesicle protein	38378	39675	18269	38975	41384	42433	32704	41247	2.5682e+36
Har_00118299	---NA---	39856	39123	30796	38280	25257	33777	40406	40477	2.56477e+36
Har_00201204	---NA---	34986	36270	28461	37468	32294	39803	38129	38669	2.56453e+36
Har_00113636	tetraspanin 29fa	34762	40083	18725	40561	37771	42038	37049	41170	2.56303e+36
Har_00085283	larval visceral protein h	32423	36476	33262	37981	29576	38273	40393	37497	2.56159e+36
Har_00230039	---NA---	33535	38334	30615	40727	25268	39119	39088	41302	2.55783e+36
Har_00103265	cg6040-pa isoform 2	38695	38895	24782	32118	40750	40942	38252	33428	2.55561e+36
Har_00099680	conserved protein	37135	34507	28268	39107	36442	36163	35828	38126	2.55006e+36
Har_00091525	prophenoloxidase activating factor	33185	36186	25099	37445	36387	41252	39005	38584	2.54948e+36
Har_00182115	---NA---	33592	27402	30470	40978	34467	37766	40677	41893	2.54939e+36
Har_00057480	saliva cg8717-pa	33437	29094	31376	40976	28059	40685	42314	42193	2.54911e+36
Har_00073136	map kinase phosphatase	33065	38292	33709	41974	24145	37700	39528	39497	2.54589e+36
Har_00084080	nuclear pore complex-associated proteinpartial	33581	30356	27121	39248	36283	38815	40295	41317	2.54416e+36
Har_00090098	tubulin-specific chaperone a	36417	40183	26069	38581	31988	41184	33594	39059	2.54415e+36
Har_00132580	---NA---	36425	26528	22248	36448	42650	42346	42243	42557	2.54405e+36
Har_00128241	---NA---	34010	40766	15997	40840	39548	41291	40263	42711	2.54364e+36
Har_00124707	---NA---	38268	21616	24664	37179	43123	42272	42316	43427	2.54096e+36
Har_00221782	---NA---	34714	27491	31112	40021	36506	36537	39844	40237	2.54095e+36
Har_00117410	phosphoinositide-3-class 3	36506	39377	26912	38252	33502	40259	34854	36519	2.54046e+36
Har_00069161	cystathionine beta-synthase	39336	41585	26213	40655	31233	41155	31065	36461	2.53801e+36
Har_00233761	---NA---	39520	29521	29352	40060	38770	34152	35462	39391	2.53728e+36
Har_00067202	zinc carboxypeptidase	39970	40396	31602	38712	35120	40800	29650	30195	2.534e+36
Har_00182379	---NA---	38160	40540	24142	34297	40413	42300	33185	34850	2.53237e+36
Har_00050589	---NA---	40075	37427	32201	31649	38964	40897	35582	29214	2.532e+36
Har_00006303	isoform c	36211	38435	27631	38438	35975	37415	33202	38328	2.53193e+36
Har_00184226	---NA---	42350	41465	41670	39067	38948	31757	31860	22464	2.53062e+36
Har_00120745	fumarate hydratase	41364	28598	34688	39565	41538	28736	36502	35725	2.52702e+36
Har_00041314	glutathione s-transferase	31635	27589	27773	38334	40716	40158	41096	40466	2.52661e+36
Har_00059505	cuticular proteinrr-1 family (agap002726-pa)	38527	41923	32985	43095	16896	40844	37635	42365	2.52623e+36
Har_00016262	adipokinetic hormone-3	30114	41718	41886	39102	18704	41820	43003	36458	2.52331e+36
Har_00021322	phosphoglucomutase	35632	26054	34051	35107	37033	38406	41933	38084	2.52072e+36
Har_00115077	ring finger protein	32671	36900	31449	39456	27459	38973	39210	40142	2.51972e+36
Har_00019192	odorant-binding protein 1	42460	43158	20934	42225	43149	43505	19399	42715	2.51961e+36
Har_00110843	gtp-binding proteinalpha subunit	30308	25270	32548	39319	37081	38669	42718	41957	2.51895e+36
Har_00000770	cytochrome p450	43415	43386	41565	43013	43054	43047	10389	38830	2.51776e+36
Har_00001964	caspase-1	32889	34328	26879	36314	37554	41088	37888	39071	2.51718e+36
Har_00004401	u3 small nucleolar ribonucleoprotein protein mpp10	35827	36806	28819	38590	28352	38516	39733	39550	2.51655e+36
Har_00019142	myotubularin related protein 3	39155	39149	33419	39760	31525	33279	34922	33722	2.51643e+36
Har_00082020	sugar transporter	34981	36770	23634	41387	30750	41388	37285	42149	2.51633e+36
Har_00043938	pol protein	36232	40386	41420	41515	15726	39319	41772	38675	2.51348e+36
Har_00084440	g protein-coupled receptor 175	36897	39769	35762	35221	30911	37791	38271	30416	2.51323e+36
Har_00013924	protease m1 zinc metalloprotease	35096	31651	31822	39631	29609	37752	41135	39010	2.5128e+36
Har_00201532	---NA---	27388	19532	36506	41256	40838	40392	43536	43332	2.50712e+36
Har_00014492	cg14567 cg14567-pa	34455	39640	41267	42485	16779	36143	41340	41758	2.50683e+36
Har_00087163	amidase isoform 1	33064	34740	30864	39834	36662	33811	37354	38329	2.50628e+36
Har_00008036	sugar transporter	21867	33110	42164	42544	27122	38205	43214	43074	2.50501e+36
Har_00108808	hyaluronidase	42384	42069	41794	42683	39702	38846	15849	32215	2.50468e+36
Har_00001241	circadian clock protein	34096	28273	29409	38569	38090	38499	39338	39706	2.50451e+36
Har_00153923	---NA---	43205	17286	26624	41595	43440	37391	43059	43207	2.4993e+36
Har_00154608	---NA---	38273	37514	40970	41750	20304	32677	38725	39530	2.49431e+36
Har_00207456	---NA---	41527	26587	27841	33112	42283	39574	40741	35923	2.49259e+36
Har_00216513	---NA---	31224	40329	41483	41547	26875	39351	31004	35026	2.49246e+36
Har_00106639	sodium-dependent phosphate transporter	25788	39348	25363	38971	41923	39557	36516	41036	2.49233e+36
Har_00024474	---NA---	26878	40091	28018	36978	32373	42429	40808	39816	2.49157e+36
Har_00033357	beta 1	40871	40599	26270	35558	36969	39129	32531	34103	2.48745e+36
Har_00094773	tyrosine-protein phosphatase non-receptor type 23	32612	38675	29308	36712	31365	40549	39486	36480	2.48614e+36
Har_00095665	thymosin isoform 2	35343	40806	28773	39439	29090	39013	37208	35946	2.48415e+36
Har_00082146	isoform h	38220	25905	25983	36675	43261	37978	38025	42134	2.4835e+36
Har_00012257	isoform b	37237	25127	29353	40784	37066	35331	40986	41274	2.48143e+36
Har_00023435	glutamateionotropic kainate3	30420	28424	30497	39171	38991	38283	41378	38877	2.48027e+36
Har_00079848	lectin-related protein	41470	43279	27920	36236	36244	43292	28992	30003	2.4783e+36
Har_00024847	dihydrouridine synthase domain containing protein	37175	27325	31689	41158	31435	35157	40917	41361	2.47796e+36
Har_00024971	interferon gamma inducible protein 30	36204	36632	25061	39173	37378	38356	34361	38633	2.47786e+36
Har_00048739	---NA---	35004	32243	31364	39548	28327	38212	40995	39883	2.47758e+36
Har_00072020	ribosomal protein l24e	41877	40535	29212	40008	40182	40672	22749	33585	2.47713e+36
Har_00010028	ubiquitin-protein ligase	38717	28911	26563	34852	40045	40572	38207	38487	2.47572e+36
Har_00007468	isoform a	39599	42218	31009	37100	28343	37553	33945	35598	2.47363e+36
Har_00054180	---NA---	37740	28075	28989	41944	41963	35912	31933	39879	2.47238e+36
Har_00167104	---NA---	29399	29051	27070	38085	40480	41095	40369	41799	2.47161e+36
Har_00063516	cg7860-pa	39021	41811	39118	42252	19309	41538	27348	41779	2.47117e+36
Har_00227476	---NA---	35383	25203	25252	39424	38419	40574	41960	42510	2.46845e+36
Har_00070773	cysteine-serine-rich nuclear protein 3	40353	39754	26750	35901	38953	38497	30560	34961	2.46827e+36
Har_00034477	dehydrogenase e1 and transketolase domain containing 1	34791	39782	34410	40315	33641	30922	32720	37745	2.46669e+36
Har_00037756	sugar transporter	43157	16251	42968	41741	42699	26661	43062	39948	2.46333e+36
Har_00114714	dna replication licensing factor mcm2	37790	28104	38818	37841	33151	32486	40457	36228	2.46247e+36
Har_00015599	cytochrome p450	35496	41283	32758	32209	30895	40562	38560	32944	2.46131e+36
Har_00097428	synaptic vesicle protein	43240	43339	42702	43283	34204	38119	38356	14208	2.46102e+36
Har_00064287	lipopolysaccharide binding protein	39114	36459	28180	34092	40131	40473	38664	28578	2.45875e+36
Har_00071363	vesicular mannose-binding lectin	34669	23724	26763	37532	41144	40612	42296	42091	2.45762e+36
Har_00070767	cysteine-serine-rich nuclear protein 3	32698	34676	24120	34041	39224	42125	40593	39354	2.45732e+36
Har_00083939	beta--glucan recognition protein 2	33494	20314	30735	40144	40047	39963	43022	42470	2.45481e+36
Har_00208726	---NA---	37582	39856	22436	29951	39168	42607	38221	38164	2.45018e+36
Har_00119735	merozoite surface protein-6	40768	38948	32157	40544	40768	37494	24624	31439	2.44971e+36
Har_00026556	calponin transgelin	36937	42037	41933	41384	13927	41908	43192	35907	2.43904e+36
Har_00081999	laminaisoform c	38311	39937	29712	40882	29717	36334	32896	36929	2.43776e+36
Har_00107246	hypothetical very acidic protein	40580	39223	26320	36241	38424	38288	33646	32429	2.43709e+36
Har_00103326	---NA---	42206	40591	16561	40143	43324	37077	39329	33853	2.43581e+36
Har_00238077	---NA---	29441	32154	25421	41223	35657	40538	39786	42661	2.43382e+36
Har_00126285	---NA---	36039	33292	28300	36206	33689	38369	40912	37426	2.43317e+36
Har_00222946	---NA---	40854	26669	28712	38864	41679	35405	37763	35910	2.43285e+36
Har_00098881	insulin-like growth factor binding protein complex acid-labile subunit	43343	43253	42249	43267	40508	40492	19059	22702	2.43211e+36
Har_00113611	mucolipin 3	33954	38399	28571	37407	29664	39597	39919	37223	2.43205e+36
Har_00090294	sugar transporter	31338	24793	31247	41232	36516	37965	41312	42408	2.43127e+36
Har_00217405	---NA---	36379	39470	21936	29314	41448	42824	39978	37091	2.43014e+36
Har_00219537	---NA---	33637	30024	29792	39426	31672	38329	41278	40872	2.42949e+36
Har_00233387	---NA---	35476	25008	29684	38101	37619	38613	40894	40705	2.42617e+36
Har_00190277	---NA---	29049	41347	30317	41809	24523	41644	38048	40936	2.42156e+36
Har_00055151	cytochrome p450	37936	39235	20824	33402	41956	41382	36349	37059	2.42133e+36
Har_00175295	---NA---	35818	36947	26953	39343	34826	38285	34129	37895	2.41987e+36
Har_00096669	ef hand domain containing 2	41502	40421	26515	40422	41074	38996	27269	30788	2.41782e+36
Har_00064671	glutathione s-transferase	37743	19835	31497	41180	38160	39572	39973	41205	2.41511e+36
Har_00087799	---NA---	39995	41961	34659	37109	37018	42416	27132	26261	2.41481e+36
Har_00113602	cg17265 cg17265-pa	35797	29475	25022	37875	38008	40264	39878	39569	2.41466e+36
Har_00018288	glutathione transferase zeta	40090	40023	33630	40587	31862	33991	32868	30965	2.41402e+36
Har_00093221	arylsulfatase b	39075	40968	35119	41840	20134	40005	35265	36120	2.41331e+36
Har_00148345	---NA---	35436	38906	16961	40235	41004	42718	34353	42605	2.41201e+36
Har_00110439	myosin vii	37263	33795	22188	31261	40771	42783	39935	39634	2.41155e+36
Har_00117590	abc transporter	39402	40105	38107	33779	28625	36286	36505	31264	2.41129e+36
Har_00159466	---NA---	38990	35026	31716	34225	36725	39393	39221	28661	2.41077e+36
Har_00109053	peritrophinisoform a	35489	25672	25244	35425	43051	40779	40916	41178	2.4099e+36
Har_00165355	---NA---	36863	40560	31348	41018	22958	39639	34851	39462	2.40616e+36
Har_00089745	polyprotein	31683	30140	23654	37723	39517	41554	40994	41926	2.40481e+36
Har_00117907	angiotensin converting enzyme	25373	38971	30624	38698	33581	39338	39181	39637	2.40406e+36
Har_00046056	glycine c-acetyltransferase (2-amino-3-ketobutyrate coenzyme a ligase)	40133	42403	26978	40321	37777	42446	22050	36729	2.40393e+36
(+)E1A_r60_a22		35020	30063	25362	37333	39176	39937	38123	40422	2.4034e+36
Har_00061997	carboxylesterase-8 variant 1	23523	26741	28717	42677	39473	42050	42902	43675	2.39762e+36
Har_00054411	carboxylesterase	39961	38168	42010	42262	31643	23295	41583	28868	2.39614e+36
Har_00015796	beclin 1	32619	40180	26991	29823	38916	39071	37678	39643	2.39601e+36
Har_00080983	serine protease	33874	26517	32374	41584	34222	33668	40680	42209	2.39234e+36
Har_00049512	arrestin domain containing 4	37991	32029	24798	29757	41976	41607	40820	37345	2.39058e+36
Har_00115800	methoprene-tolerant protein	39082	41072	21991	36926	41634	40794	28580	37772	2.38988e+36
Har_00195106	---NA---	25357	37121	26869	40775	34605	40820	39125	41907	2.38845e+36
Har_00065218	isoform a	35552	33585	28615	39033	32771	37116	38001	38692	2.38508e+36
Har_00107906	isoform b	38064	35931	28202	40984	32711	35236	33054	39570	2.38313e+36
Har_00089726	mgc53461 protein	41165	25176	27355	34328	42503	40341	39217	36368	2.37991e+36
Har_00020532	geranylgeranyl pyrophosphate synthase	30823	39987	34012	39172	24362	39785	39768	37532	2.37558e+36
Har_00180119	---NA---	35378	33467	28939	40245	29735	38221	37459	40439	2.37395e+36
Har_00140803	---NA---	38731	41063	25080	35893	38235	41146	30979	34013	2.37327e+36
Har_00041120	neuropeptide receptor a23	35010	29457	19056	39719	42026	41717	40255	43078	2.37311e+36
Har_00060422	---NA---	37392	26686	28257	40852	35231	37355	37866	41342	2.3731e+36
Har_00218730	---NA---	30979	35492	27506	40597	26795	40576	41630	42700	2.37288e+36
Har_00020141	actin	25982	28932	29140	37798	41844	41232	39271	42229	2.36897e+36
Har_00045899	protein	38115	27388	41561	41984	25757	33730	38237	39124	2.36736e+36
Har_00097178	isoform a	37982	40056	16771	33836	41643	42545	37432	41337	2.36677e+36
Har_00060949	membrane protein tms1d	26591	39048	28631	40897	29709	40753	38618	41625	2.36621e+36
Har_00026416	ca	35464	25502	27941	36601	37610	39851	42194	40432	2.36491e+36
Har_00006687	domon domain-containing protein	38642	23199	28341	41004	41413	33662	38376	42371	2.36143e+36
Har_00028135	lipid storage droplet protein 1	38359	31518	31913	37453	34132	35033	39089	34944	2.36019e+36
Har_00105238	arystal structure of epiphyas postvittana takeout 1	17194	40621	40255	42545	24911	42559	42973	43291	2.35924e+36
Har_00058748	adenylate cyclase	38674	40077	40658	42345	12945	40474	40015	42115	2.35614e+36
Har_00210713	---NA---	24098	38261	28901	40757	32489	39367	41163	41175	2.3543e+36
Har_00033671	2-amino-3-ketobutyrate coenzyme a ligase	28850	40318	25228	39672	30595	42159	37425	41881	2.35359e+36
Har_00135958	---NA---	38808	42260	33348	32951	26047	42806	39447	29688	2.35313e+36
Har_00110434	myosin vii	27883	36456	24706	37543	35682	41263	41426	40876	2.35067e+36
Har_00117668	golgi-specific brefeldin a-resistance guanine nucleotide exchange factor 1	36589	26365	25027	39710	40426	39659	36417	41981	2.34988e+36
Har_00234836	---NA---	21633	35278	31132	42662	29139	42443	42968	43612	2.3491e+36
Har_00008005	isoform b	38391	40782	32531	41107	24282	36491	32776	38592	2.34658e+36
Har_00089904	sugar transporter	31667	27233	34693	40270	34150	36633	38901	40016	2.3463e+36
Har_00221507	---NA---	32849	33453	30875	40328	28074	38414	39572	40147	2.34426e+36
Har_00099057	leucine-rich transmembrane protein	36868	40593	31352	37215	21655	41528	41632	35855	2.34401e+36
Har_00090353	autophagy-specific gene 4	31099	28959	29894	39309	31539	39945	41564	42273	2.34259e+36
Har_00112393	carboxylesterase-8 variant 2	43198	43011	41628	30593	43006	43150	38698	13783	2.34203e+36
Har_00205124	---NA---	35549	29319	31244	40467	26278	40437	42002	39798	2.3407e+36
Har_00219852	---NA---	33842	24485	27461	41829	43271	39469	36156	39823	2.34055e+36
Har_00118494	rho rac cdc gtpase-activating protein	32382	40086	28055	39179	27870	40004	38118	38483	2.33345e+36
Har_00097514	uncharacterized protein	36976	31294	25670	36540	39629	39287	36149	38143	2.32996e+36
Har_00057175	beta--glucan recognition protein 3	33991	18073	32479	39380	40621	38951	43427	43139	2.32901e+36
Har_00166831	---NA---	33087	36719	32354	41248	22810	37959	40758	40695	2.32848e+36
Har_00093803	---NA---	36843	22540	25070	36995	42767	40495	41901	41650	2.32785e+36
Har_00233031	---NA---	37429	42342	30398	37233	25781	42809	38089	30838	2.32527e+36
Har_00025760	glucose dehydrogenase	32292	39460	18840	38307	38046	42726	37608	41357	2.3251e+36
Har_00152629	hypothetical protein [Plasmodium chabaudi chabaudi]	38059	41359	20024	37088	39181	42735	30554	38835	2.32253e+36
Har_00105764	isoform a	28421	38172	28423	35839	34545	39856	41539	36746	2.3225e+36
Har_00109399	hatching enzyme-like protein	31557	31984	30514	40028	30243	38489	39974	40385	2.3166e+36
Har_00240082	---NA---	27580	40607	20266	36690	40013	43328	39020	41063	2.31323e+36
Har_00086500	trypsin-like serine proteinase	36083	27251	30030	41711	31198	35239	41223	41380	2.30978e+36
Har_00072348	ubiquitin-conjugating enzyme e2 q	38628	20193	36640	42235	34709	30573	42308	42596	2.30835e+36
Har_00157490	---NA---	33161	18478	34989	36536	40657	40002	43312	41827	2.3079e+36
Har_00046467	attacin-like protein	37016	26268	39368	41182	31974	31007	38368	38435	2.30473e+36
Har_00117150	leucine-rich transmembrane protein	16791	39812	31997	39852	35788	43232	42946	40691	2.3047e+36
Har_00074861	lethalessential for lifel2efl	34983	42776	17361	30651	42322	43622	39175	40013	2.3044e+36
Har_00122632	---NA---	34526	30476	30169	39383	30048	37314	41250	39843	2.30376e+36
Har_00021194	cg9084 cg9084-pb	33040	29204	27833	33654	40610	40332	40752	38171	2.30274e+36
Har_00014935	amp dependent coa ligase	26443	24184	40318	42653	32073	35319	42724	43203	2.29944e+36
Har_00014335	---NA---	28369	35715	33703	41365	26431	36869	41108	40637	2.29942e+36
Har_00227428	---NA---	27444	38964	23067	36460	37944	41500	41085	39517	2.2992e+36
Har_00049227	synaptic vesicle protein	42340	42791	42161	42981	28645	31715	33262	23137	2.29541e+36
Har_00108630	dihydrouridine synthase domain containing protein	35114	40832	28476	37113	29907	39712	35335	36078	2.29418e+36
Har_00025650	glucosyl glucuronosyl transferases	35653	24642	28419	37325	38076	39256	40945	40220	2.29393e+36
Har_00006007	lipopolysaccharide binding protein	30542	41787	42008	42090	15988	38437	40667	40653	2.2926e+36
Har_00030426	cg6465 cg6465-pa	40058	38060	22412	21758	43521	42962	43144	38211	2.29166e+36
Har_00065562	retroelement pol polyprotein	41008	26684	29322	35130	41961	36301	38759	34402	2.28935e+36
Har_00097580	sugar transporter	38547	31219	27949	38963	32779	36865	36962	39079	2.28737e+36
Har_00218421	---NA---	24193	34611	34061	41370	26434	40839	42371	42368	2.28661e+36
Har_00032107	l-asparaginase	35708	40699	41816	41942	14688	37461	41411	39358	2.28577e+36
Har_00240590	---NA---	41953	43195	34592	42224	42002	43208	13382	35556	2.2856e+36
Har_00225314	---NA---	41976	41490	41759	42801	29213	29529	26069	32632	2.28424e+36
Har_00198737	---NA---	27810	40883	28636	36482	30130	42171	39618	38188	2.28332e+36
Har_00069150	---NA---	38738	29941	29201	38773	32836	35254	38784	38666	2.27967e+36
Har_00170990	---NA---	30024	40666	22472	37332	39373	42318	33392	39992	2.27909e+36
Har_00057165	carboxypeptidasepolypeptide 1	38545	38135	27109	35682	35233	37628	34667	34841	2.27679e+36
Har_00079442	multi-binding protein	36661	27895	24890	41236	34035	39381	41604	38801	2.27103e+36
Har_00098673	adenylate cyclase	31171	19939	28109	39101	43369	41138	42829	43492	2.27016e+36
Har_00015720	estrogen sulfotransferase	37663	42875	42281	43410	11332	42580	37543	42246	2.2682e+36
Har_00121837	reverse transcriptase	37784	37442	42077	43088	18258	29081	39514	42129	2.26706e+36
Har_00211590	---NA---	31668	28845	28928	36752	38001	39196	40253	38909	2.26556e+36
Har_00055655	charged multivesicular body protein 5	39547	40152	21819	36404	40563	40180	29871	36893	2.26537e+36
Har_00016717	arylsulfatase b	37919	38768	22340	33648	39627	41498	38535	32342	2.26471e+36
Har_00085632	serine proteinase inhibitor	21585	31411	28492	41241	39880	40261	41161	43012	2.26465e+36
Har_00063248	angiotensin converting enzyme	33854	41298	27040	36758	32615	41827	34120	34972	2.26204e+36
Har_00024077	dentin sialophosphoprotein	36391	30153	32323	40869	29086	34575	39431	39333	2.26085e+36
Har_00082656	glycoside hydrolases	27900	36163	25346	36673	36731	40551	40069	40377	2.25996e+36
Har_00016901	cytochrome p450	40954	40980	16823	31773	42652	43046	33304	41199	2.25988e+36
Har_00106084	isoform b	25340	30335	28782	37364	36390	41911	42353	42318	2.25967e+36
Har_00129294	---NA---	41098	15613	30080	40890	42385	37237	42372	42812	2.25961e+36
Har_00029396	---NA---	36850	39749	22063	34509	39448	41219	33847	36727	2.25418e+36
Har_00205186	---NA---	41425	11879	38121	40326	41798	38198	43191	43182	2.2526e+36
Har_00043213		39849	41441	28942	40068	27482	40546	31852	33124	2.25138e+36
Har_00170410	---NA---	39034	39177	29568	39820	35694	36874	28766	32914	2.24374e+36
Har_00170472	---NA---	39499	42215	30618	37760	23378	42518	36859	31766	2.24361e+36
Har_00181351	---NA---	29041	22623	26351	39763	42824	40875	42874	43426	2.2435e+36
Har_00189639	---NA---	35532	32397	27654	37961	36444	36612	36834	37754	2.24224e+36
Har_00075715	fibroin p25	29786	37564	33223	35632	36225	42937	41075	26491	2.24171e+36
Har_00117228	monocarboxylate transporter	38787	26283	27895	36029	40593	38331	38055	36898	2.23849e+36
Har_00119967	myo-inositol oxygenase	35472	30193	31163	32400	40098	38217	37911	35627	2.23821e+36
Har_00211385	olfactory receptor mor201-2	35074	23464	31696	41230	36608	36444	37400	41699	2.23771e+36
Har_00113312	flotillinisoform b	38800	40989	40994	42035	15254	38357	38550	36148	2.23443e+36
Har_00052214	glutathione s-transferase	41631	41536	19229	34265	42604	43029	28446	37575	2.23245e+36
Har_00014587	cathepsin f-like cysteine protease	33789	27125	27818	37263	41707	37220	36989	40918	2.23214e+36
Har_00221477	---NA---	35272	29490	29855	41604	26467	39096	41133	40500	2.2271e+36
Har_00044204	acetylcholinesterase	38734	38391	27073	35288	31807	39883	37189	33224	2.2267e+36
Har_00204951	---NA---	28229	25867	37137	40912	32816	36139	40962	41311	2.22642e+36
Har_00152295	---NA---	28635	27294	29329	40239	35695	38485	42493	41313	2.22439e+36
Har_00012028	kiaa0638 protein	30681	28085	27832	37649	38706	38980	39732	41078	2.22337e+36
Har_00063732	alkaline ceramidase	34941	30712	28682	39161	27444	40015	40676	41280	2.22257e+36
Har_00117194	syndecan binding protein	30025	33874	25823	38634	34259	39363	38505	42164	2.22151e+36
Har_00090576	sugar transporter	35386	39803	29155	37827	26760	39749	37429	35911	2.2208e+36
Har_00044193	kazal-type proteinase inhibitor	40918	40763	41955	42713	10069	41235	42435	42169	2.22072e+36
Har_00037030	tpa_inf: hdc11369	33409	28608	23605	40974	37727	39630	38660	41558	2.22053e+36
Har_00009334	bone morphogenetic protein	35029	31575	28253	39229	30709	37722	40858	38248	2.21916e+36
Har_00176571	---NA---	38687	39447	28924	36951	34791	36731	32836	32417	2.21864e+36
Har_00070260	transmembrane protein 62	37553	28033	21122	36958	41378	41253	38469	41017	2.21339e+36
Har_00000091	cytochrome p450	36150	36740	32795	40278	21222	36737	40611	39835	2.21269e+36
Har_00068350	spry domain-containing socs box protein 3 (ssb-3)	41473	40559	38269	41121	33282	32431	29461	26278	2.21194e+36
Har_00085248	polymerase (dna directed)delta 3	37123	26248	41178	37182	34350	30648	38503	36574	2.21174e+36
Har_00208168	---NA---	26396	39835	29959	33594	32070	42530	42280	36213	2.20997e+36
Har_00095048	dna supercoiling factor	32838	30287	29932	35862	34704	39380	40651	37237	2.20854e+36
Har_00211495	---NA---	35651	28543	31510	38453	32140	35053	40409	39316	2.20683e+36
Har_00103868		43095	40862	22728	32329	43415	42801	33430	27452	2.2065e+36
Har_00170639	---NA---	27026	38999	29452	40983	24188	41732	41805	41094	2.20612e+36
Har_00086158	cg16799-like protein	38331	33184	24580	38218	39222	38256	31034	39594	2.20305e+36
Har_00049651	high mobility group non-histone	33356	28539	26419	34765	36118	41750	40895	40856	2.20281e+36
Har_00226054	---NA---	35269	40878	42623	42919	10409	42504	43260	43624	2.20205e+36
Har_00000973	ecdysone receptor	35067	23553	27751	39231	39432	39667	38027	41152	2.20097e+36
Har_00241252	---NA---	22461	39065	30050	40232	28715	42337	41193	41398	2.1992e+36
Har_00019456	spastic paraplegia 21 homolog	39693	39011	25888	37220	30147	41872	36470	32017	2.19918e+36
Har_00155522	---NA---	42243	40577	30642	38033	42124	38974	23472	28538	2.1968e+36
Har_00074814	effector caspase sl-caspase-1	35006	20238	38401	41313	35464	31581	41724	41825	2.19672e+36
Har_00030631	homocysteine s-methyltransferase	37272	25979	26296	38080	36268	37835	40924	40321	2.19542e+36
Har_00166615	---NA---	35173	39860	27224	37032	30588	39991	34912	36330	2.19295e+36
Har_00058507	brct domain protein	31445	25039	25794	38678	40085	40370	41091	41979	2.19266e+36
Har_00224628	---NA---	36269	41956	41396	38509	14816	42317	41078	35084	2.19187e+36
Har_00152333	---NA---	34075	24603	31007	37920	31997	40167	41214	41968	2.19126e+36
Har_00041002	chemosensory protein 7	32560	39720	41657	42555	14120	38462	41540	42363	2.19105e+36
Har_00125099	y6693_drome ame: full=j domain-containing protein cg6693	28615	37973	39796	41150	23215	35638	37982	39180	2.1908e+36
Har_00061745	---NA---	37185	28637	42537	39385	32154	27132	41412	33972	2.18956e+36
Har_00120250	mucin-associated surface protein	24069	41467	24844	38327	35944	42848	39072	38262	2.18815e+36
Har_00099003	---NA---	25975	38102	30869	31774	32800	42030	42511	38462	2.18809e+36
Har_00024371	solute carrier family 31 (copper transporters)member 1	38965	29124	31890	37430	39919	30886	35856	36533	2.1877e+36
Har_00010093	tropomyosin 2	27547	39771	28156	41098	28408	41553	35052	41706	2.1877e+36
Har_00232208	---NA---	38284	41438	41329	42106	15687	37455	35881	37565	2.18631e+36
Har_00120974		38521	24285	23723	34910	42456	39082	40707	41775	2.18603e+36
Har_00087724	---NA---	40675	38774	42243	33794	23621	40444	35795	28381	2.18507e+36
Har_00081845	zinc carboxypeptidase	41787	29398	20628	35241	43180	41523	33959	40181	2.1848e+36
Har_00005926	imp dehydrogenase gmp reductase	26458	25736	35740	41283	29724	39795	42828	42879	2.18239e+36
Har_00159603	---NA---	35746	26988	38406	40836	27318	31932	41815	39536	2.18193e+36
Har_00076562	cg3880 cg3880-pa	36531	36096	32685	40341	26841	33747	37166	37270	2.1815e+36
Har_00041694	serrano protein	36345	26608	26858	38513	35194	38436	40003	40273	2.17997e+36
Har_00127449	---NA---	32037	39747	28777	40369	28968	38638	34447	38175	2.17728e+36
Har_00110203	gloverin-like protein	36739	38309	28992	38545	31488	38325	33629	34106	2.17694e+36
Har_00026679	---NA---	29904	38226	27393	40893	27580	41243	35531	42051	2.17623e+36
Har_00065171	isoform a	41907	39069	11980	41457	42890	42396	34455	42691	2.17492e+36
Har_00037590	juvenile hormone esterase	43414	41775	42614	42220	42090	27606	15565	36833	2.17363e+36
Har_00198050	---NA---	34182	36192	28913	38369	27504	38650	39763	37457	2.17291e+36
Har_00024487	organic cation transporter	41511	41633	23083	20311	42978	43249	40974	35180	2.17096e+36
Har_00215217	---NA---	40938	41101	13606	34986	43205	43400	34824	41507	2.17084e+36
Har_00157729	---NA---	37293	30564	30347	41658	27231	34757	38862	40932	2.16943e+36
Har_00115345	trypsin-like serine proteinase	30575	27454	25675	38642	41790	37950	39916	41117	2.16768e+36
Har_00206816	---NA---	34311	28324	26721	36844	37807	39204	39951	38221	2.16541e+36
Har_00049553	wd-40 repeat family protein	36121	38970	29940	38560	33303	35793	32163	34739	2.16438e+36
Har_00017070	---NA---	30212	30540	22154	35030	41294	43193	39666	42707	2.16351e+36
Har_00121805	af117586_1cuticle protein	35956	34067	34966	38380	22320	38640	41605	36645	2.16146e+36
Har_00114475	retroelement pol polyprotein	28034	35363	28957	36251	34063	41157	39821	37186	2.16036e+36
Har_00013898	cg14692 cg14692-pa	28600	29869	41590	42561	21556	36097	42986	42708	2.16005e+36
Har_00109632	kda midgut protein	39716	42602	21473	22806	42788	43476	41090	34091	2.15916e+36
Har_00077887	repressor of rna polymerase iii transcription maf1	39047	29215	28379	37079	40463	32219	38863	35493	2.15858e+36
Har_00046026	amr structureutant of the antifungal defensin ard1 from archaeoprepona demophon	36729	27984	18876	39757	41660	41040	38852	41970	2.15041e+36
Har_00064907	prolylcarboxypeptidase	31943	30771	30001	40375	28336	38578	40288	41007	2.15019e+36
Har_00028568	arystal structure of drosophila ance	40187	30276	25036	38703	41336	40762	27755	38981	2.14918e+36
Har_00051523	fibroin p25	32563	26759	31633	33046	38452	40482	42449	35692	2.14819e+36
Har_00215599	---NA---	25468	24753	28958	41736	38586	41744	43287	40426	2.14755e+36
Har_00213487	---NA---	38737	28738	32996	28440	32476	40729	40381	38464	2.14621e+36
Har_00098882	insulin-like growth factor binding protein complex acid-labile subunit	35450	16813	25890	40762	42867	42037	43384	43640	2.14594e+36
Har_00031198	testis expressed gene 9	34338	24100	23599	36936	42558	40265	40481	42871	2.14516e+36
Har_00191932	---NA---	36024	27915	23781	38285	38836	39369	39540	38717	2.14297e+36
Har_00117198	heat shock protein 90	36406	34698	30326	38932	28422	34293	38318	38455	2.14198e+36
Har_00083637	glyoxalase domain containing 4	37589	26403	29292	37707	38194	35800	38215	37282	2.13548e+36
Har_00098742	fructose--bisphosphatase	31132	28717	28676	37795	32515	40218	42023	40081	2.13417e+36
Har_00030069	sugar transporter	34223	39325	26948	38760	29393	38887	34287	38738	2.13409e+36
Har_00043844	lysozyme i-1	36203	29800	41093	41964	19320	36467	40388	40265	2.13154e+36
Har_00157830	---NA---	32793	27367	23473	37034	40589	40337	40729	40948	2.13023e+36
Har_00087483	---NA---	43291	43532	42958	43624	38867	41835	15770	23521	2.13002e+36
Har_00095122	aquaporin	30896	31841	27960	38032	32862	40704	38730	39297	2.12967e+36
Har_00216533	---NA---	39846	42493	31570	39274	23850	42680	32667	30474	2.12732e+36
Har_00021753	coiled-coil domain-containing protein 64a	41376	37149	28775	37196	40795	32507	30467	31999	2.12695e+36
Har_00059198	mgc84361 protein	34778	20813	32986	40523	35536	34962	42422	41676	2.12526e+36
Har_00026146	---NA---	38579	40409	24147	35387	35574	40850	31635	34704	2.12524e+36
Har_00214560	---NA---	36473	37110	25193	35078	36745	39514	32334	37834	2.12456e+36
[truncated: 41,864 more rows]
