# Supplementary material for: Transcriptional responses underlying the hormetic and detrimental effects of the plant secondary metabolite gossypol on the generalist herbivore Helicoverpa armigera
Source: BMC Genomics. 2011 Nov 23;12:575. doi: 10.1186/1471-2164-12-575 (PMC3235194; doi:10.1186/1471-2164-12-575)
Supplement: Additional file 15 — Table S13_T7_RB_RPlist_up. Rank Products list detecting differentially up-regulated genes in the RB-T7 treatment. The most significantly up-regulated genes are at the top of the list. [file 1471-2164-12-575-S15.XLS]

## Sheet: DD RB RPlist up
Unique ID	Name	log-ratio 1	log-ratio 2	log-ratio 3	log-ratio 4	log-ratio 5	log-ratio 6	log-ratio 7	log-ratio 8	rank 1	rank 2	rank 3	rank 4	rank 5	rank 6	rank 7	rank 8	rank product
Har_00048374	oxidase peroxidase	6.88606	7.85644	6.79589	6.6565	6.97447	6.99581	6.69325	7.792	40	2	3	3	7	4	54	2	1.58901e-31
Har_00043432	oxidase peroxidase	6.78945	7.78442	7.0348	6.79702	6.64284	6.72812	6.59733	7.31837	50	5	2	1	12	7	62	9	1.7104e-30
Har_00048373	oxidase peroxidase	6.83527	7.7484	6.70328	6.54397	6.78831	6.6219	6.75411	7.66803	44	6	6	4	9	8	51	4	6.7919e-30
Har_00043431	oxidase peroxidase	6.367	7.53111	6.71064	6.54334	6.84176	6.79263	6.56738	7.39123	73	8	5	5	8	6	64	7	2.29132e-29
Har_00102935	oxidase peroxidase	6.82184	7.43577	6.71843	6.53904	6.64619	6.44866	6.60713	7.38679	46	9	4	6	11	9	61	8	3.50332e-29
Har_00059387	glucose dehydrogenase	4.97515	5.36363	7.36823	6.74429	7.24873	6.84992	4.95094	5.13061	249	50	1	2	5	5	263	62	7.40799e-28
Har_00033713	larval cuticle protein	5.89809	6.0593	5.16727	4.98484	5.33757	5.62742	6.40783	5.99116	94	25	22	17	27	16	73	29	5.86621e-26
Har_00075471	oxidase peroxidase	4.89939	6.3387	5.26577	5.32222	5.75361	5.98167	5.15459	6.24108	265	17	19	14	21	12	218	19	9.12852e-26
Har_00094587	sucrose-6-phosphate hydrolase	5.33252	6.63253	5.02146	4.6928	4.93453	4.86076	5.42251	6.77352	169	13	24	25	40	23	170	11	1.6551e-25
Har_00043619	glucose-methanol-choline oxidoreductase	4.38864	4.32373	6.33687	5.93568	6.40572	6.08744	4.37905	4.2155	380	151	7	8	14	11	379	161	2.20368e-24
Har_00094590	sucrose-6-phosphate hydrolase	4.99739	6.42576	4.64779	4.41132	4.70893	4.54733	5.14608	6.5961	242	15	43	32	53	38	221	14	2.27153e-24
Har_00119628	larval cuticle protein	5.88348	5.57635	4.72148	4.29696	4.81792	4.5649	6.07212	5.38691	97	38	41	36	46	37	89	43	2.58627e-24
Har_00043420	ecdysone oxidase	4.47125	3.93514	6.0549	5.59292	6.2603	5.97074	4.64627	3.82879	367	215	10	11	15	13	324	229	9.16486e-24
Har_00059394	glucose dehydrogenase	4.17743	3.92677	6.04585	5.59977	6.23189	5.82531	4.28541	3.83985	445	219	12	10	16	14	401	227	1.74027e-23
Har_00093973	glucose dehydrogenase	4.5816	3.97623	6.06626	5.50131	5.82365	5.33075	4.41616	3.6027	338	205	9	12	20	17	368	269	1.83817e-23
Har_00033710	larval cuticle protein	5.2384	5.23409	4.2702	3.87368	4.7304	4.7296	5.4012	5.18749	195	60	72	51	51	29	178	57	4.70506e-23
Har_00093974	glucose dehydrogenase	3.98984	3.86199	6.02558	5.4819	6.0961	5.7007	3.95268	3.59767	495	235	13	13	17	15	492	273	4.91407e-23
Har_00114861	glucose dehydrogenase	4.6467	3.75434	5.99562	4.91831	5.86148	5.26352	4.63469	3.38111	326	252	14	19	19	18	326	323	5.74327e-23
Har_00113819	glucose dehydrogenase	3.71016	5.66588	4.46164	4.69819	4.37513	4.62291	3.21437	5.40014	561	35	51	24	78	32	710	41	1.27442e-22
Har_00020652	dentin sialophosphoprotein	4.2138	3.25993	5.03412	4.9615	5.04705	5.13817	4.13198	3.48147	431	368	23	18	35	19	441	304	4.27241e-22
Har_00002309	cytochrome p450	9.38278	3.51974	6.32718	-0.315468	6.44057	0.253134	9.39675	3.43641	1	304	8	34413	13	12877	2	312	6.38031e-22
Har_00020651	dentin sialophosphoprotein	4.33126	3.27271	4.81628	4.82128	4.95151	4.80211	4.29861	3.3158	393	362	34	21	38	26	397	335	9.74103e-22
Har_00029706	beta-fructofuranosidase	3.09948	4.76905	4.31571	4.03918	4.72078	4.61815	3.47263	4.91748	781	99	69	43	52	33	626	78	1.40282e-21
Har_00045194	beta-fructofuranosidase	3.48892	4.65148	4.49935	3.90826	4.63136	4.31192	3.67756	4.90906	630	114	48	48	58	47	568	81	1.51461e-21
Har_00075465	oxidase peroxidase	3.5287	4.88546	4.04895	3.89424	4.28025	4.41888	3.95095	5.05202	618	85	86	50	86	44	493	68	2.0912e-21
Har_00146948	ecdysone oxidase	4.1947	3.2525	4.85483	4.76803	4.69207	4.8105	4.09955	2.92874	438	370	32	22	55	25	450	449	2.31325e-21
Har_00118352	juvenile hormone epoxide hydrolase	3.74244	5.46482	3.85827	3.46032	4.00722	3.62546	3.69683	5.59594	554	42	105	85	110	84	562	37	2.912e-21
Har_00104498	beta-fructofuranosidase	3.37239	4.49756	4.27092	3.84752	4.58705	4.50445	3.56399	4.89207	671	130	71	53	63	41	599	83	3.0764e-21
Har_00002066	beta-fructofuranosidase	3.67379	4.23233	4.44846	3.95445	4.53806	4.29477	3.73314	4.199	575	161	52	44	66	48	547	164	4.39318e-21
Har_00098355	lipase	5.01898	3.36883	4.07355	4.27732	4.24844	4.58914	4.95666	3.30575	240	338	84	37	90	34	261	340	4.99647e-21
Har_00104504	beta-fructofuranosidase	2.94987	4.43931	4.28098	4.06241	4.62914	4.4619	3.32851	4.59101	842	138	70	41	59	43	672	122	5.06216e-21
Har_00045193	beta-fructofuranosidase	3.33257	4.46507	4.34397	3.80768	4.50159	4.32406	3.49922	4.59535	686	134	62	57	69	46	617	121	5.61806e-21
Har_00098353	lipase	5.29862	3.20306	4.20449	4.12749	4.29916	4.26775	5.11101	3.10561	181	395	77	38	81	52	232	389	5.80349e-21
Har_00112747	juvenile hormone epoxide hydrolase	3.27462	4.89499	4.03	3.74825	4.07569	3.95504	3.17295	5.05189	708	83	88	62	107	62	728	69	7.79749e-21
Har_00042743	lysosomal acid	3.13722	3.66256	4.42335	4.3685	4.74094	4.51824	3.28707	3.57247	764	272	54	35	49	39	689	278	1.04921e-20
Har_00064738	lipase 1 precursor	8.07724	5.14132	5.28139	-0.502503	5.38994	-0.259072	7.8859	5.00593	6	64	18	37976	25	32323	10	71	1.0991e-20
Har_00117932	lipase 1 precursor	8.12537	4.98769	5.36141	-1.45824	5.14976	-1.86391	8.05732	4.912	4	76	16	42872	31	43146	7	80	1.13991e-20
Har_00073430	sucrose-6-phosphate hydrolase	3.55793	4.29405	4.32967	3.74679	4.24886	4.06234	3.53242	4.13932	608	152	65	63	89	56	608	172	1.43954e-20
Har_00019360	lipase	7.49791	4.15524	4.87236	0.773103	4.85562	0.61477	7.7033	4.12953	15	174	31	3897	43	6130	14	176	1.49457e-20
Har_00050789	trypsin-like protease	6.46872	1.95486	4.41087	3.36192	4.13407	3.59342	6.5495	1.92027	68	1045	55	96	101	88	65	1057	1.67211e-20
Har_00070572	sugar transporter	1.85824	3.11746	5.3048	4.56372	5.30849	4.65171	1.7337	2.86544	1873	430	17	28	28	31	1870	478	2.17078e-20
Har_00121873	---NA---	5.50499	3.28284	3.49562	3.44052	3.84966	3.74629	5.35197	3.69587	147	357	172	88	127	73	185	252	2.50558e-20
Har_00001887	chymotrypsin-like protease	5.72019	3.43091	4.02347	2.41084	4.32614	2.76034	6.14584	3.27002	117	323	89	297	80	203	83	346	3.40007e-20
Har_00130629	---NA---	4.26343	4.57159	4.07538	3.16197	3.96034	3.23151	3.94771	4.43095	415	124	83	113	116	125	494	138	3.48188e-20
Har_00094103	alkaline nuclease	8.07119	3.92371	4.98332	0.312109	4.8361	-0.105067	8.05979	3.92981	7	220	26	9500	44	28396	6	213	4.43273e-20
Har_00068574	poly e-rich protein	3.90751	5.16133	3.63109	2.9172	3.50396	3.00391	3.83813	5.1005	516	63	137	156	175	157	518	65	4.69061e-20
Har_00087357	nefm protein	4.036	5.38025	3.59883	2.90603	3.26594	2.75407	4.01013	5.2029	482	47	146	158	240	207	477	55	4.97085e-20
Har_00068573	poly e-rich protein	4.0128	5.35308	3.56359	2.75799	3.40326	2.73863	3.9793	5.3043	491	52	148	186	198	210	484	50	5.16146e-20
Har_00014726	viral a-type inclusion protein	3.95312	5.12182	3.64039	2.99609	3.39981	2.79172	3.72459	5.22759	500	66	134	142	200	195	551	53	5.2193e-20
Har_00060415	lipase 3	2.91584	3.10739	4.38462	4.09037	4.55332	4.33625	3.01007	3.12309	860	433	59	39	65	45	784	385	5.52102e-20
Har_00069487	loc495129 protein	4.01358	5.24816	3.62272	2.86858	3.46613	2.81473	3.88314	5.09903	490	59	138	170	181	188	507	66	5.63609e-20
Har_00069491	loc495129 protein	4.12072	5.49271	3.54077	2.64324	3.11689	2.62031	4.07625	5.58065	457	40	159	220	282	251	458	38	5.74885e-20
Har_00071785	cuticle protein 1	4.43448	4.08812	3.50616	3.16041	3.63868	3.70392	4.66727	4.07276	375	189	168	114	155	77	321	186	7.05929e-20
Har_00034907	lipase 4	2.88978	3.05293	4.38623	4.0645	4.47729	4.28755	2.93539	2.87541	880	444	58	40	70	49	817	472	8.75034e-20
Har_00001857	lipase	5.0768	2.64618	3.7365	3.53451	3.92892	3.77702	5.19238	2.6607	225	600	121	77	117	70	215	569	9.19725e-20
Har_00087361	nefm protein	3.97484	5.36922	3.51904	2.52333	3.17469	2.43134	4.14988	5.65456	498	49	166	257	269	305	438	35	9.55596e-20
Har_00012983	potential chromatin-associated protein	4.06276	5.37746	3.54721	2.7275	3.24387	2.34845	3.99732	5.31716	478	48	154	196	250	333	480	49	9.89648e-20
Har_00048453	juvenile hormone-inducible	1.51856	3.46436	4.82018	4.55763	4.58354	4.47725	1.52879	3.40277	2473	315	33	29	64	42	2308	319	1.07675e-19
Har_00002746	trypsin-like protease	7.50367	4.5054	4.36002	0.0382242	4.82061	0.547267	7.44277	4.43048	14	129	61	16659	45	6977	22	139	1.28596e-19
Har_00175646	---NA---	4.06832	4.76237	4.00354	2.26956	4.21103	2.59541	4.19357	4.73727	477	101	91	374	95	261	432	104	1.33305e-19
Har_00017908	aldehyde oxidase	3.66149	3.09389	4.49101	3.82256	4.01416	3.41616	3.80045	2.90375	579	436	49	55	109	108	526	460	1.41427e-19
Har_00211164	---NA---	4.37553	5.32587	2.92388	3.14781	2.89186	2.72974	3.78599	5.2148	382	55	354	117	371	215	530	54	1.44981e-19
Har_00012984	potential chromatin-associated protein	3.91531	5.30202	3.46881	2.71151	3.30366	2.60151	3.60016	5.18727	514	57	177	200	222	257	584	58	1.46279e-19
Har_00096002	lipase 1 precursor	2.88968	3.08806	4.37814	4.05227	4.22911	4.03624	2.97783	2.84399	881	437	60	42	93	59	799	492	1.52728e-19
Har_00189718	---NA---	4.5308	4.57668	3.02834	2.94993	3.37092	3.08422	4.65929	4.71666	355	123	311	149	207	147	322	106	1.53371e-19
Har_00099311	elongation of very long chain fatty acids protein 4	4.48684	4.10316	3.54202	3.64339	2.95331	3.29833	4.34191	4.08321	364	184	157	71	347	116	386	185	1.56616e-19
Har_00107691	elongation of very long chain fatty acids protein 4	4.09237	3.97094	3.31636	3.4474	3.48592	3.55928	4.46326	3.90377	468	208	208	87	177	90	355	217	1.57764e-19
Har_00075843	sugar transporter	2.20208	1.58686	4.87551	4.61546	4.93502	4.84821	2.16153	1.93837	1407	1480	30	27	39	24	1324	1039	1.58502e-19
Har_00102659	lipase 1 precursor	7.77189	4.76106	4.91538	-1.26916	5.13968	-1.10283	7.69728	4.76178	10	103	27	42559	32	41426	15	101	1.73477e-19
Har_00017909	aldehyde oxidase	2.99056	4.51543	3.82752	3.12067	3.76778	2.96873	3.01333	4.76076	828	128	109	120	135	164	781	102	1.78439e-19
Har_00025967	gamma-glutamyl cyclotransferase	4.74438	3.438	3.69995	3.52544	3.25015	3.60335	4.80035	2.90847	308	320	125	80	246	87	295	456	2.07088e-19
Har_00102658	lipase 1 precursor	7.45309	4.62491	4.80594	0.0615695	5.09597	-0.500942	7.57905	4.64447	19	118	35	15734	33	36676	17	117	2.16914e-19
Har_00087554	carboxylesterase	5.74472	2.27305	4.00426	2.55447	3.7063	3.21588	5.79747	2.33076	110	825	90	245	143	127	116	753	2.31665e-19
Har_00071784	cuticle protein 1	4.10326	3.85372	3.33519	2.95865	3.65594	3.6097	4.39846	3.73229	463	237	203	148	151	85	375	242	2.80248e-19
Har_00121819	ecdysteroid 22-kinase	7.7278	4.84539	4.74243	-0.922805	4.42586	-0.648455	7.85736	4.88665	11	90	38	41465	72	38488	11	86	2.98444e-19
Har_00042404	---NA---	4.99601	3.22456	3.24377	3.12791	3.4479	3.49999	5.09456	3.05042	244	382	225	119	187	100	235	409	3.27362e-19
Har_00002346	chymotrypsin-like protease	5.74754	2.09636	3.51594	2.86364	3.6493	3.32479	5.77141	2.128	109	931	167	171	153	115	118	900	3.95199e-19
Har_00069986	chymotrypsin-like protease	5.86955	2.53049	3.71799	2.19005	3.98199	2.66061	6.05292	2.37568	101	656	123	410	113	239	92	725	4.39268e-19
Har_00116739	glucose dehydrogenase	2.83603	3.62312	4.11245	3.18041	3.69617	3.10603	3.43784	3.89834	918	280	80	109	145	145	641	219	4.82802e-19
Har_00128041	tn554- transposase c	-0.172994	4.6195	4.89	4.72132	4.91107	5.02158	-0.786908	4.45059	21602	119	29	23	41	22	38222	136	5.86731e-19
Har_00000394	cytochrome p450	7.45598	3.43982	4.73029	0.369322	4.425	0.425243	7.27843	3.62963	18	318	39	8471	73	8734	27	264	6.27214e-19
Har_00112689	tyrosine aminotransferase	3.7677	3.87877	3.12296	2.58367	3.47573	3.14293	4.95684	4.07135	547	226	266	234	180	138	260	187	6.78224e-19
Har_00099312	elongation of very long chain fatty acids protein 4	4.00817	3.86018	3.27808	3.22251	3.24216	3.14917	4.08923	3.74599	493	236	218	105	251	137	454	239	7.25214e-19
Har_00191317	tpa: cuticle protein	0.822696	4.21826	4.52059	4.38621	4.41587	4.28226	0.391413	4.398	5587	164	46	33	75	50	13746	143	7.48258e-19
Har_00211162	---NA---	3.61807	5.06388	2.89604	2.87727	2.78382	2.79743	3.44281	4.90376	591	69	365	169	412	192	638	82	7.59736e-19
Har_00052174	gamma-glutamyl cyclotransferase	4.83585	3.17452	3.21801	3.04402	3.23617	3.27745	5.07794	3.02458	285	407	231	133	253	118	240	417	7.77081e-19
Har_00003977	chymotrypsin-like protease	5.86827	2.04073	3.50406	2.54085	3.7397	2.96414	5.83328	1.90915	102	969	169	250	138	165	111	1065	8.20351e-19
Har_00107284	lipase	7.31256	4.23871	4.75752	0.189155	4.73621	-0.40469	7.47003	3.92117	22	158	37	12114	50	35209	21	214	8.99579e-19
Har_00016674	chymotrypsin-like protease	5.30442	1.90688	3.81469	2.96653	3.83136	3.2355	5.36833	1.61283	179	1094	110	146	131	123	180	1382	9.19997e-19
Har_00014730	viral a-type inclusion protein	3.36138	4.78508	3.24725	2.44655	3.28476	2.59778	3.49073	4.87967	673	96	224	289	233	259	619	87	9.91999e-19
Har_00109399	hatching enzyme-like protein	8.10413	2.15434	5.23309	-0.213028	5.30647	-0.438757	8.35299	2.0836	5	899	21	31463	29	35752	5	921	1.03488e-18
Har_00042406	---NA---	4.97651	3.24321	3.22236	3.15217	2.98841	3.10025	4.86611	2.96794	248	373	230	115	334	146	277	438	1.05646e-18
Har_00001883	chymotrypsin-like protease	4.65892	2.03606	3.837	2.76185	4.24794	3.33157	5.02466	2.14166	323	972	108	184	91	114	252	890	1.0594e-18
Har_00107695	elongation of very long chain fatty acids protein 4	4.09557	3.88052	3.25647	3.16914	3.00938	3.10799	3.88941	3.72106	465	225	221	110	324	144	505	245	1.07152e-18
Har_00206782	ecdysone oxidase	2.20056	3.12047	4.76896	4.66957	3.87314	3.71946	0.88868	2.55016	1408	428	36	26	121	75	4808	618	1.11003e-18
Har_00002720	chymotrypsin-like protease	5.22636	1.76113	3.78285	2.88072	3.85845	3.2191	5.52096	1.62188	197	1260	116	166	125	126	152	1368	1.14242e-18
Har_00002258	carboxylesterase	5.46586	1.85372	3.61466	2.59009	3.64506	2.81709	5.92473	2.06002	152	1152	141	232	154	187	105	944	1.19327e-18
Har_00001922	peritrophic membrane chitin binding protein	7.48883	4.23795	4.31883	-0.503871	4.74728	-0.294812	7.84992	4.46449	16	159	66	37998	48	33099	12	135	1.19841e-18
Har_00096001	lipase 1 precursor	2.79839	2.24234	4.00187	3.62779	4.29609	3.94159	2.84485	2.37593	941	843	92	72	82	63	851	724	1.2206e-18
Har_00110015	lipase 1 precursor	6.82815	3.78123	4.31705	-0.380005	4.29029	1.53447	7.18445	3.8157	45	248	68	35892	85	1085	29	230	1.22281e-18
Har_00001943	member i	7.66649	3.38409	4.03294	-0.0264916	4.29321	0.45877	7.90427	3.26517	12	334	87	22286	84	8205	9	348	1.22426e-18
Har_00003979	chymotrypsin-like protease	5.32229	1.84349	3.74519	2.70939	3.88356	3.02535	5.46436	1.67603	173	1162	120	201	120	154	161	1294	1.3624e-18
Har_00087551	carboxylesterase	5.11975	1.9879	3.4332	2.74572	3.44683	2.97654	5.8124	2.21739	216	1016	181	187	188	163	114	823	1.55859e-18
Har_00098303	chymotrypsin-like protease	7.79083	2.43785	5.59584	-1.95268	5.52033	-2.16045	8.00465	2.43403	9	711	15	43392	24	43411	8	682	1.72787e-18
Har_00034904	lipase 4	2.84633	2.72522	3.98075	3.71157	3.75913	3.55273	2.72938	2.46299	910	560	96	64	137	91	913	667	1.73481e-18
Har_00052176	gamma-glutamyl cyclotransferase	4.83309	3.11189	3.18709	3.08391	3.05844	3.11053	4.78623	2.81183	286	432	238	125	307	143	298	506	1.77579e-18
Har_00002701	chymotrypsin-like protease	5.19627	1.80319	3.79777	2.59199	3.84201	3.44076	5.23618	1.56128	200	1204	113	231	130	106	208	1462	1.9223e-18
Har_00070037	tpa:cuticle protein	-0.180262	4.16535	4.65322	4.467	4.60023	4.6604	0.32475	4.08849	21758	172	42	31	62	30	16221	184	1.97415e-18
Har_00001902	trypsin-like protease	8.65861	1.9457	5.26398	-0.468317	5.01076	-0.268128	8.72163	1.02937	3	1054	20	37464	36	32527	4	2855	2.31223e-18
Har_00093236	chymotrypsin-like protease	5.87585	1.8725	3.60586	2.65294	3.50686	1.9181	6.05597	1.9393	99	1127	144	214	174	579	91	1037	2.38559e-18
Har_00120532	glucose-methanol-choline oxidoreductase	2.53421	3.97538	3.41327	2.67352	3.59399	3.07592	3.04166	4.01363	1104	207	186	208	164	150	767	199	2.42277e-18
Har_00083413	lipase 1 precursor	7.42765	4.85149	4.40262	-0.504158	4.29555	-0.336207	7.16334	4.72038	20	89	56	38002	83	33936	31	105	2.53465e-18
Har_00008828	juvenile hormone-inducible protein	7.3972	4.79702	4.51511	-0.645026	4.409	-0.343976	7.153	4.68824	21	95	47	39657	77	34075	33	110	2.58468e-18
Har_00001920	peritrophic membrane chitin binding protein	7.47252	4.33567	4.39773	-1.78063	4.5265	-1.43274	7.61603	4.29138	17	148	57	43254	67	42403	16	153	3.14853e-18
Har_00003956	trypsin-like protease	5.76356	2.55535	3.55429	2.10977	2.99674	1.99811	6.29583	2.40912	108	641	153	460	331	525	78	702	3.38348e-18
Har_00002728	chymotrypsin-like protease	4.7602	1.76172	3.77577	2.65107	4.11134	3.16042	4.86868	1.72711	307	1258	119	217	104	135	276	1242	3.50297e-18
Har_00101322	urate oxidase	3.755	3.73305	2.77593	2.74559	3.01122	3.24581	4.01469	3.70159	550	260	403	188	322	120	476	251	3.65031e-18
Har_00002747	trypsin-like protease	7.03578	4.08057	4.31861	0.345142	4.36059	0.0173049	7.09191	3.79002	33	191	67	8896	79	23636	36	233	4.29427e-18
Har_00015177	tpa:cuticle protein	3.80549	3.63935	2.97768	2.38973	3.28022	3.1755	4.11637	3.50545	534	275	328	307	234	134	445	295	4.44224e-18
Har_00013204	tpa:cuticle protein	3.92056	3.22455	3.06214	3.03391	3.11375	3.38192	3.78529	2.84459	513	383	296	136	286	110	531	491	4.73473e-18
Har_00002721	chymotrypsin-like protease	5.05797	1.54276	3.60343	2.89405	3.45541	3.25141	5.16641	1.4622	228	1552	145	163	186	119	217	1639	4.80501e-18
Har_00027179	chymotrypsin-like protease	5.00589	1.59649	3.52305	2.73465	3.71967	3.23619	5.1174	1.47279	241	1466	164	191	142	122	230	1620	5.21354e-18
Har_00029883	---NA---	2.35057	3.27278	3.38878	2.88717	3.59148	3.23889	2.88587	3.4876	1258	361	192	165	165	121	835	302	5.28627e-18
Har_00003970	chymotrypsin-like protease	4.92612	1.13129	3.64568	2.82406	3.68887	3.41583	5.40999	1.28428	258	2493	133	176	146	109	174	2012	6.12176e-18
Har_00121807	---NA---	6.84778	2.37082	3.80804	1.08512	3.92795	0.797324	7.02435	2.58938	41	768	111	2124	118	4365	38	599	6.35203e-18
Har_00056142	juvenile hormone-inducible	1.26869	2.90533	4.05473	3.82098	3.96938	3.86655	1.05408	2.95255	3256	497	85	56	114	66	3922	443	7.34888e-18
Har_00185667	---NA---	3.24565	3.56451	3.48508	2.17509	3.6965	2.50117	3.35354	3.74436	718	292	175	424	144	282	665	240	7.35816e-18
Har_00210099	---NA---	3.12438	3.47045	3.40774	2.38252	3.62407	2.67133	3.28267	3.45659	772	313	188	318	158	236	690	309	8.38179e-18
Har_00191318	tpa: cuticle protein	0.37129	4.03911	4.20752	3.86737	4.17185	4.06171	0.442298	3.86778	10499	197	76	52	98	57	11576	223	8.60218e-18
Har_00005715	juvenile hormone-inducible	7.19888	4.60585	4.42765	-0.56982	4.1233	-0.518199	6.99009	4.58391	25	121	53	38837	103	36914	41	123	8.7132e-18
Har_00116738	glucose dehydrogenase	2.77439	3.87408	3.6121	1.97783	3.78125	2.42945	3.08181	3.76906	957	228	142	546	134	308	751	235	8.993e-18
Har_00034204	ecdysone oxidase	2.75718	3.87342	3.14163	2.30928	3.31093	2.79562	3.17305	3.99157	970	229	259	354	218	193	727	204	9.27474e-18
Har_00114865	alkaline nuclease	6.69265	2.64619	3.90694	0.504932	4.10627	0.920639	7.10846	2.76914	52	599	102	6528	105	3410	34	526	9.69242e-18
Har_00047658	chymotrypsin-like protease	5.02054	1.46556	3.47653	2.68128	3.72292	2.98287	5.08092	1.38674	237	1688	176	207	141	162	239	1780	1.03364e-17
Har_00045627	cuticle protein 1	3.37854	3.17384	2.95272	2.73167	3.29263	3.20095	3.51223	2.98145	668	408	340	193	232	131	614	434	1.05707e-17
Har_00002722	chymotrypsin-like protease	4.87441	1.47194	3.39082	2.54916	3.80879	3.0836	5.19566	1.48925	277	1678	191	247	132	148	213	1593	1.06083e-17
Har_00094106	alkaline nuclease	6.61874	2.69617	3.98147	0.492657	4.27696	0.779361	7.10743	2.72366	54	572	95	6670	87	4518	35	547	1.07491e-17
Har_00069988	chymotrypsin-like protease	5.11373	1.88045	3.59057	1.94745	3.86777	2.38503	5.50402	1.70309	217	1122	147	574	123	317	154	1269	1.14246e-17
Har_00043942	cuticle protein 1	3.31605	3.19214	2.98952	2.70574	3.15548	3.20677	3.58807	2.99427	695	399	324	202	273	129	588	426	1.16844e-17
Har_00071557	glucose dehydrogenase	2.75568	3.92942	3.07645	2.46282	3.21005	2.76142	2.80178	4.00929	971	218	291	285	263	202	872	200	1.18708e-17
Har_00099368	glucose dehydrogenase	2.55663	3.88548	3.03697	2.3775	3.35225	2.85981	2.81789	3.96905	1085	223	307	320	211	179	864	210	1.18879e-17
Har_00049799	isoform a	2.74846	3.99226	3.18975	2.50759	3.14033	2.71077	2.71752	3.79259	976	203	237	265	279	224	918	232	1.20875e-17
Har_00034195	ecdysone oxidase	2.5929	3.79217	3.13122	2.44045	3.2598	2.73515	2.91355	3.97819	1059	244	264	290	242	213	823	208	1.27397e-17
Har_00106229	glucose dehydrogenase	2.43622	3.24183	3.65335	2.53569	3.54141	2.47064	2.7691	3.49117	1186	375	130	253	170	290	889	300	1.40366e-17
Har_00001988	lipase	7.05966	3.86423	4.25597	-0.0878315	4.61031	-0.503554	7.1569	3.91957	30	234	73	26126	61	36713	32	215	1.50551e-17
Har_00050788	trypsin-like protease	5.64662	1.78585	3.56099	1.59605	3.60177	2.08204	5.96392	1.65398	127	1227	150	935	162	468	98	1316	1.55958e-17
Har_00005538	lipase 1 precursor	7.22551	4.13611	4.33895	-1.23837	4.17468	-0.94214	7.19267	4.14262	24	178	64	42496	97	40685	28	171	1.60226e-17
Har_00034145	glucose dehydrogenase	2.51076	3.79356	3.07072	2.35034	3.25481	2.74675	2.78675	4.00562	1126	243	293	334	244	208	879	201	1.75231e-17
Har_00027178	chymotrypsin-like protease	4.87532	1.44055	3.52166	2.73502	3.54713	3.02462	4.99104	1.11797	276	1734	165	190	168	155	256	2506	1.82924e-17
Har_00031519	lipase	3.67766	2.42142	2.92137	3.00288	2.87346	3.28625	4.22422	2.47125	574	729	356	140	380	117	419	657	1.86286e-17
Har_00044204	acetylcholinesterase	1.88563	4.57815	2.60478	2.64894	2.80046	2.96247	1.84113	4.6738	1816	122	471	218	403	166	1681	112	2.09105e-17
Har_00002257	carboxylesterase	5.34935	1.41001	3.10015	2.08413	3.66043	2.50145	5.69637	1.59326	165	1785	278	468	150	281	127	1413	2.11529e-17
Har_00087489	trypsin-like protease	7.27858	2.73946	4.47123	-1.05892	4.70156	0.00427771	7.71267	2.469	23	557	50	42011	54	24327	13	660	2.2136e-17
Har_00086223	protein	3.49257	3.08045	3.61853	2.39946	3.39706	1.67914	4.57079	2.93228	628	440	139	302	202	864	342	447	2.25864e-17
Har_00099365	glucose dehydrogenase	2.89586	4.05165	2.80587	2.08758	3.14742	2.35341	3.06083	4.36965	874	196	392	465	276	331	756	147	2.31364e-17
Har_00069635	urate oxidase	4.13251	3.62136	2.47608	2.37733	2.63575	2.57257	4.07653	3.66098	453	281	534	321	478	266	457	256	2.36881e-17
Har_00094401	cytochrome p450	7.53375	2.36166	4.90417	-0.388804	4.44548	-0.184261	7.49686	2.28089	13	771	28	36080	71	30531	20	785	2.51498e-17
Har_00039560	maltase 1	6.84542	6.05218	2.46942	-1.10284	2.84739	-1.14993	6.8735	6.12604	42	26	539	42156	389	41605	44	22	2.83697e-17
Har_00094402	cytochrome p450	6.434	2.55226	3.86732	0.500843	4.05131	0.85432	6.6098	2.63961	70	644	103	6587	108	3892	60	581	3.27074e-17
Har_00041775	lipase	8.00276	3.52619	3.52873	-1.36633	3.62631	-0.210025	7.57635	3.33757	8	302	160	42724	157	31203	18	330	3.50739e-17
Har_00059709	retinol-binding protein	1.67926	1.69772	3.6073	3.8301	3.65295	3.89991	1.66115	1.82953	2167	1351	143	54	152	64	1975	1129	3.57884e-17
Har_00192660	---NA---	2.30459	1.93337	3.54103	3.08807	3.48124	3.54193	2.32274	2.02242	1291	1066	158	124	178	94	1167	970	3.72706e-17
Har_00003982	chymotrypsin-like protease	4.89674	1.20552	3.25285	2.68167	3.43084	3.00775	4.796	1.20072	267	2285	222	206	192	156	297	2261	4.09557e-17
Har_00016032	aminopeptidase n	6.00534	4.92268	3.32294	0.0932908	3.45598	-0.0932908	6.51415	4.91635	86	82	205	14717	185	28068	68	79	4.3313e-17
Har_00137237	---NA---	6.82122	5.5818	3.24259	-1.39613	3.02051	-2.09247	6.53334	5.55665	47	37	226	42766	319	43353	67	39	4.43271e-17
Har_00003503	glucose dehydrogenase	2.79633	4.32629	2.54033	2.48952	2.37907	2.4171	2.4681	4.1446	942	150	503	273	595	311	1036	169	4.58786e-17
Har_00183782	tpa: cuticle protein	0.22459	4.09977	3.9422	3.59637	3.85958	3.60343	0.338991	3.89254	12940	185	98	73	124	86	15794	220	4.6313e-17
Har_00001986		6.97098	3.27454	3.78923	0.0426846	4.16855	0.140673	6.92895	3.23137	36	360	114	16462	99	18193	42	359	4.82047e-17
Har_00097815	tpa:cuticle protein	3.73888	3.93639	2.05435	2.27191	2.20144	2.4035	4.15049	4.02921	556	214	827	371	694	313	437	196	4.95704e-17
Har_00015172	tpa:cuticle protein	3.85838	3.57573	2.69775	2.24274	2.48197	2.1625	4.02824	3.50719	526	288	425	387	544	420	470	294	5.74096e-17
Har_00011783	chymotrypsin-like protease	4.28895	2.39787	2.64706	2.691	2.6849	2.81871	4.30183	2.19612	410	746	453	203	454	186	395	842	5.76512e-17
Har_00052471	esterase	2.16656	4.60657	2.47541	2.19359	2.52808	2.3651	2.20276	4.76739	1450	120	535	408	524	325	1274	100	6.01396e-17
Har_00003963	chymotrypsin-like protease	4.82789	1.15382	3.3143	2.53949	3.40997	2.98712	4.8851	1.03364	289	2415	209	251	196	161	273	2838	6.53289e-17
Har_00035563	aldehyde oxidase	1.80886	4.09926	3.08628	2.2119	2.79479	2.42868	2.73568	4.05316	1951	186	286	401	406	309	908	190	6.57382e-17
Har_00089891	glucose dehydrogenase	3.28068	3.1148	2.52484	2.53225	2.77473	2.80785	3.34842	2.96306	705	431	513	255	416	190	668	439	6.72396e-17
Har_00083476	carboxylesterase	1.87357	4.7554	2.27633	2.21239	2.72772	2.42311	1.94676	4.86696	1843	104	666	399	431	310	1552	88	6.78317e-17
Har_00087142	glucose dehydrogenase	4.80735	2.20108	4.09977	0.943895	4.41491	1.61957	4.89839	2.16889	293	870	81	2784	76	953	269	872	7.12738e-17
Har_00063501	isoform a	4.86576	4.73793	2.58154	1.22899	2.8324	0.788733	4.91706	4.83666	279	106	481	1637	392	4430	267	91	7.17067e-17
Har_00069639	urate oxidase	3.56291	3.4042	2.37417	2.32822	2.53266	2.65224	3.57742	3.40813	607	329	606	341	522	242	595	317	7.17608e-17
Har_00085009	phytanoyl-dioxygenase	3.64421	3.43152	2.63225	2.28541	2.7672	2.61414	2.9837	3.14939	581	322	461	365	418	255	795	377	7.33946e-17
Har_00201988	---NA---	2.90585	2.97006	3.20039	1.94634	3.43667	2.33653	2.9999	3.13334	870	470	234	576	190	340	789	380	7.79044e-17
Har_00166379	---NA---	2.78309	3.73306	2.68736	2.1536	2.88713	2.47279	2.8539	3.59254	951	259	429	432	374	289	848	274	8.36663e-17
Har_00048454	juvenile hormone-inducible	0.683248	2.55245	3.77969	3.50096	3.9252	3.62591	0.941637	2.53441	6718	643	117	82	119	83	4493	626	8.40233e-17
Har_00067847	glucose dehydrogenase	4.97088	2.46183	4.22243	0.97894	4.12757	1.12498	4.94736	2.6505	251	700	74	2601	102	2232	264	575	8.52949e-17
Har_00067843	glucose dehydrogenase	4.69445	2.22998	3.9354	1.32804	4.00466	1.56405	4.59136	2.18134	316	854	99	1384	111	1034	335	858	8.90236e-17
Har_00002706	chymotrypsin-like protease	4.77649	1.27296	3.29552	2.52491	3.23036	2.78899	4.81241	1.10563	301	2112	212	256	256	196	292	2540	9.37049e-17
Har_00001837	lipase	7.10145	2.94069	3.56232	0.015451	3.67794	0.00676107	7.37812	2.99994	29	482	149	18161	147	24187	23	422	9.5263e-17
Har_00000115	cytochrome p450	2.62611	3.16013	2.88122	2.78706	2.77851	2.46705	2.3236	3.37292	1042	417	372	178	413	291	1164	325	9.54684e-17
Har_00115741	tpa:cuticle protein	3.62549	2.99547	2.4207	2.02568	3.02456	2.65017	4.04645	2.84171	587	460	579	509	318	243	465	493	1.02882e-16
Har_00045587	tpa:cuticle protein	3.52741	2.35604	2.55489	2.41091	2.70097	2.78403	4.13165	2.77526	620	776	491	296	443	199	442	521	1.03599e-16
Har_00086217	protein	3.37686	3.14956	2.96406	2.38394	2.60058	2.46243	3.15218	2.85139	670	422	334	315	493	292	734	487	1.11715e-16
Har_00031046	member i	9.04597	-0.9616	5.00125	-0.63081	4.79127	-0.189801	8.96774	0.696581	2	40621	25	39500	47	30664	3	4706	1.19133e-16
Har_00044205	acetylcholinesterase	1.53617	4.4704	2.3687	2.5574	2.57987	2.72318	1.48219	4.38076	2442	132	609	244	499	216	2441	145	1.33361e-16
Har_00082222	4-coumarate-ligase 2	6.96363	3.03612	4.21155	-0.304445	3.98562	-0.1386	7.06328	3.24282	37	449	75	34135	112	29308	37	355	1.33831e-16
Har_00101391		3.47004	1.76612	2.66182	2.98942	3.00634	3.35368	3.64404	1.4137	640	1251	446	143	326	113	577	1735	1.37434e-16
Har_00080687	alkaline nuclease	6.99311	3.18922	3.98179	-1.08467	4.21402	-0.967021	7.32217	3.28347	35	400	94	42094	94	40802	26	344	1.38685e-16
Har_00002710	chymotrypsin-like protease	4.79495	1.23943	3.17636	2.49888	3.30044	2.82041	4.75808	0.889862	298	2204	245	271	226	185	303	3456	1.39339e-16
Har_00002755	trypsin-like protease	4.91917	1.50957	3.16743	1.81328	3.27733	2.22778	5.32813	1.35624	259	1610	249	677	235	382	190	1841	1.61089e-16
Har_00050993	glucose dehydrogenase	2.17348	3.29479	2.78426	2.16389	3.01052	2.69289	2.38503	3.43697	1440	354	399	430	323	230	1106	311	1.63105e-16
Har_00112561	chymotrypsin-like protease	4.82376	1.27385	3.12499	2.38922	3.27405	2.62133	4.86311	1.05802	290	2108	265	308	237	250	279	2743	1.65119e-16
Har_00000487	cytochrome family subfamily polypeptide 2	2.49174	4.03864	2.37906	2.34644	2.47578	2.18163	2.34953	3.99199	1142	198	603	337	552	409	1134	203	1.74286e-16
Har_00091725	fatty-acyl reductase	3.14172	2.37336	2.81783	2.73891	2.79215	2.78824	3.04575	2.10301	762	767	389	189	408	197	763	908	1.74627e-16
Har_00081881	---NA---	2.734	2.81159	2.30621	2.35379	2.72401	2.75821	3.72064	2.9582	984	526	646	333	434	205	555	440	1.76547e-16
Har_00051748	alkaline nuclease	6.79945	2.9626	3.04599	0.761982	2.80507	0.386294	7.01653	2.57551	48	473	304	3995	402	9483	39	607	1.81606e-16
Har_00103795	glucose dehydrogenase	2.11521	2.83142	3.17665	2.25941	2.95925	2.48367	2.58075	3.2374	1510	520	244	379	344	287	989	356	1.84208e-16
Har_00000614	cytochrome p450	2.34172	3.94983	2.42959	2.22938	2.37041	2.27877	2.3767	4.12157	1264	211	572	391	601	363	1112	178	1.87984e-16
Har_00046234	pupal cuticle	3.13104	2.65259	2.53306	1.96266	3.1003	2.67762	3.70975	2.76921	768	595	510	559	291	235	557	525	1.90129e-16
Har_00074152	serine protease	6.0986	2.28513	3.80525	0.562539	3.78933	0.730391	5.93437	2.16399	83	815	112	5889	133	4974	103	876	1.9436e-16
Har_00087140	glucose dehydrogenase	4.19019	2.24134	3.68707	1.46383	3.67484	1.76321	4.14948	1.93878	439	844	128	1126	148	758	439	1038	1.99233e-16
Har_00002383	aminopeptidase n	6.12289	5.06351	3.68833	-1.13118	3.31383	-1.27065	5.94203	4.695	80	70	127	42229	217	41985	101	109	2.19846e-16
Har_00003495	glucose dehydrogenase	1.83497	5.26429	2.26362	1.21627	2.70316	1.87543	2.02056	5.1388	1910	58	677	1681	441	618	1456	61	2.22715e-16
Har_00106227	glucose dehydrogenase	1.97934	2.74028	3.16998	2.38044	3.4638	2.08076	2.27973	3.06072	1690	556	248	319	183	470	1202	405	2.27157e-16
Har_00054162	glucose dehydrogenase	3.03614	2.77617	2.44133	2.34741	2.68155	2.70621	3.11423	2.82825	804	540	557	336	456	227	748	500	2.29573e-16
Har_00000613	cytochrome p450	2.50113	4.12598	2.26904	2.20191	2.40767	2.04901	2.17784	4.24876	1134	179	673	404	584	482	1299	159	2.34176e-16
Har_00037120	tpa:cuticle protein	3.3299	3.27657	2.3502	2.06326	2.41189	2.35306	3.58568	3.0787	689	358	622	482	582	332	590	396	2.43647e-16
Har_00005731	protein	5.18369	4.18956	2.90784	0.0816011	3.43294	0.874967	5.35959	4.25135	205	166	360	15101	191	3725	183	158	2.77748e-16
Har_00089890	glucose dehydrogenase	2.87288	2.74688	2.42693	2.21503	2.74451	2.73818	3.14133	2.73191	890	554	574	397	425	211	742	540	2.94635e-16
Har_00040395	juvenile hormone-inducible	6.31509	5.08522	3.15213	-0.784029	3.20924	-1.66545	6.01204	4.93886	75	68	254	40731	264	42843	95	75	3.10321e-16
Har_00064785	type ii secretion	1.38158	3.23533	2.97526	2.89803	2.82666	2.71935	1.48615	3.17405	2849	377	329	162	393	218	2429	370	3.21689e-16
Har_00028831	lipase	7.17434	3.48836	3.19513	0.0503726	3.10511	-0.155637	6.85563	3.16118	26	306	235	16112	288	29822	46	375	3.2572e-16
Har_00099759	fatty acid desaturase	3.42905	2.4661	2.81057	2.48767	2.45075	2.40688	3.31314	2.31043	653	699	391	275	561	312	681	765	3.26617e-16
Har_00011287	glucose dehydrogenase	3.61383	2.04806	3.1578	1.60116	3.72348	2.08316	3.55953	2.18411	595	965	253	928	140	467	600	854	3.29595e-16
Har_00041772	lipase	7.05607	2.7709	3.5006	-0.140441	3.61055	0.0160913	7.32477	2.62847	31	544	170	28712	161	23697	25	584	3.34625e-16
Har_00064741	lipase 1 precursor	6.59305	3.82881	3.85897	-1.4701	3.86992	-1.90857	6.65772	3.63674	55	239	104	42894	122	43197	57	263	3.38102e-16
Har_00011784	chymotrypsin-like protease	4.29374	2.37581	2.58249	2.38574	2.14262	2.45141	4.02196	1.99292	408	765	479	312	728	297	472	993	3.44988e-16
Har_00000321	cytochrome p450	3.23411	2.92884	2.36441	2.38979	2.31897	2.28958	3.14937	2.98545	724	488	613	306	634	356	737	430	3.45962e-16
Har_00003202	aminopeptidase n	5.7345	5.12755	3.11917	-1.18269	3.54247	-1.04815	5.694	5.12229	113	65	270	42370	169	41179	129	63	3.46833e-16
Har_00113816	juvenile hormone esterase	2.54453	2.37805	3.12236	2.28125	3.14325	2.34764	2.54888	2.52394	1098	764	268	367	277	335	1005	628	3.52663e-16
Har_00000901	cytochrome p450	2.79122	2.78205	3.06954	2.56296	2.50675	2.18739	2.28232	2.72534	945	535	294	241	536	403	1200	546	3.70005e-16
Har_00080053	trypsin-like serine proteinase	2.00422	3.634	2.92919	1.77002	2.79439	2.14646	2.68052	3.54438	1655	277	352	725	407	431	937	284	3.98567e-16
Har_00117537	carboxylesterase	2.02409	2.88903	3.23014	1.86456	2.63104	2.70786	2.68767	2.9056	1628	501	227	639	479	225	934	459	3.98942e-16
Har_00020990	glucose dehydrogenase	2.19953	2.88	3.16564	2.31144	2.93999	2.32974	1.77539	3.06035	1411	503	250	353	351	342	1791	406	3.99005e-16
Har_00214799	---NA---	1.56327	3.72571	2.92923	2.53354	2.68476	2.34035	1.55495	3.49273	2388	262	351	254	455	337	2232	299	4.16578e-16
Har_00114862	glucose dehydrogenase	4.56717	1.50025	3.52409	1.75714	3.36238	1.88991	4.42425	1.3598	342	1627	163	747	209	604	364	1835	4.16923e-16
Har_00006131	glycoside hydrolases	4.18777	2.7775	2.09737	2.16269	2.15513	2.10927	3.91286	2.92084	441	538	791	431	719	455	499	452	4.35579e-16
Har_00003959	chymotrypsin-like protease	5.6113	1.23302	1.52298	1.9703	2.5575	2.10935	5.92825	1.91601	132	2222	1485	552	511	454	104	1060	4.48759e-16
Har_00114648	---NA---	2.85956	2.39871	2.99295	2.18907	3.05139	2.2428	2.71852	2.45058	902	745	322	412	308	373	917	672	4.60604e-16
Har_00089767	gelsolin precursor	4.63455	3.20902	2.43362	1.45233	2.59384	1.34328	4.59597	3.47379	328	392	568	1147	496	1487	333	307	4.60957e-16
Har_00101326	urate oxidase	2.9178	2.73072	2.18588	2.35799	2.45327	2.75616	3.00155	2.55417	857	558	725	329	560	206	787	616	4.65557e-16
Har_00109699	urate oxidase	3.44971	3.22066	2.19911	2.17781	2.07046	2.23298	3.26741	3.02142	648	385	715	420	779	378	693	419	4.67499e-16
Har_00101159	adult-type muscle actin 2	3.52786	3.03525	1.7105	2.31709	1.8815	2.69816	3.37865	3.05158	619	450	1179	351	929	229	655	408	4.78289e-16
Har_00097817	tpa:cuticle protein	3.34333	3.56028	2.00938	1.987	2.34702	1.7369	3.88885	3.53076	681	294	866	539	615	784	506	289	4.80899e-16
Har_00071762	ribonuclease e g	4.28775	3.88325	2.92371	1.04479	2.81444	1.14125	4.41383	3.56151	411	224	355	2285	396	2159	369	280	4.81449e-16
Har_00041261	trypsin-like serine proteinase t26	6.64358	3.63488	3.45249	-0.549289	3.66403	-0.208574	6.64948	3.64921	53	276	179	38571	149	31178	58	259	5.14369e-16
Har_00093691	trypsin-like serine proteinase t26	6.72971	3.64457	3.55805	-0.589668	3.59473	-0.612597	6.762	3.58465	51	274	151	39074	163	38089	50	276	5.15543e-16
Har_00191993	---NA---	2.83709	2.15608	3.14176	2.77822	2.22982	2.13407	2.51965	2.54478	916	897	258	179	679	440	1017	622	5.23369e-16
Har_00002975	carboxypeptidase a	4.38273	3.02369	2.40509	1.44828	2.70274	1.54554	4.55986	3.11571	381	454	587	1156	442	1063	343	387	5.34258e-16
Har_00033090	member i	7.04239	3.78178	2.95427	0.184873	2.73928	-0.431246	6.8071	3.34033	32	247	338	12228	427	35631	48	329	5.7283e-16
Har_00085872	phytanoyl-dioxygenase family protein	3.2378	3.08263	2.27248	2.0339	2.37581	2.1842	3.15144	2.99551	722	439	671	502	597	406	735	425	5.89954e-16
Har_00000820	cytochrome family subfamily polypeptide 2	2.87665	2.52487	2.39061	2.8777	1.86157	2.78331	2.36266	2.38728	888	659	595	168	951	200	1125	719	6.56795e-16
Har_00008138	organic cation transporter	2.07782	2.44039	2.44828	2.39439	2.67033	2.8479	2.69027	2.52192	1559	710	555	305	460	180	930	630	6.63383e-16
Har_00025759	glucose dehydrogenase	3.74437	1.98057	3.37247	1.59539	3.41727	1.70357	3.68979	2.03031	553	1024	197	938	195	823	564	962	6.64961e-16
Har_00002855	aminopeptidase n	5.19376	4.70411	2.54144	1.05172	2.42461	0.163325	5.05952	4.25506	202	109	501	2261	578	16960	244	157	6.83554e-16
Har_00054158	glucose dehydrogenase	2.86785	2.86056	2.11303	2.18645	2.39297	2.44527	2.96243	2.90891	895	511	780	414	588	299	803	455	6.92353e-16
Har_00045402	cellular retinoic acid binding protein	5.73352	3.55584	2.73827	0.188499	2.47954	1.1398	5.57229	3.28324	114	296	411	12138	548	2162	144	345	7.23131e-16
Har_00005714	juvenile hormone-inducible	6.28109	3.72397	3.65101	-0.288692	3.52495	-0.159103	6.15357	3.60682	76	263	131	33730	172	29919	82	267	7.26225e-16
Har_00000569	cytochrome family subfamily polypeptide 2	2.74826	2.09653	2.25034	2.62385	2.47477	2.91122	2.67209	2.26638	977	930	680	226	555	172	945	796	7.3177e-16
Har_00083473	carboxylesterase	2.19355	4.76534	2.01961	1.55029	2.02692	1.61479	2.20102	4.8017	1418	100	858	996	806	961	1276	94	8.21624e-16
Har_00098304	chymotrypsin-like protease	6.92606	1.77457	4.72958	-2.69716	4.86953	-2.61063	6.9056	1.42192	39	1237	40	43665	42	43617	43	1719	8.32704e-16
Har_00051747	alkaline nuclease	6.33293	2.47541	3.42174	0.424533	3.39566	0.262936	6.40984	2.13579	74	693	184	7610	203	12551	71	897	8.50366e-16
Har_00082803	af397029_1root nodule extensin	3.50997	2.97818	2.08022	2.30387	2.30753	1.59017	3.54914	3.19828	624	467	803	358	643	1002	604	364	8.66025e-16
Har_00002709	chymotrypsin-like protease	4.32859	1.05717	3.09943	2.20893	3.30097	2.59812	4.10067	0.833272	395	2750	279	403	225	258	449	3791	8.80754e-16
Har_00040077	ecdysteroid udp-glucosyltransferase	2.64486	2.62659	2.31237	2.52076	2.07377	2.43532	2.59542	2.74421	1032	610	642	260	778	302	986	529	9.39832e-16
Har_00010184	protein	3.09784	2.83248	2.44966	2.29139	2.15067	2.5466	2.73239	2.13793	782	519	553	362	723	272	911	894	9.49695e-16
Har_00080680	alkaline nuclease	6.43565	2.74325	3.39166	0.717223	3.40706	-1.37035	6.40262	2.42496	69	555	190	4337	197	42250	74	690	9.78751e-16
Har_00114864	alkaline nuclease	6.4957	2.40513	4.07952	-0.359627	4.08191	-0.446594	6.99754	2.4729	64	739	82	35457	106	35870	40	654	9.98225e-16
Har_00008742	cytochrome p450	2.57822	2.54858	2.40053	2.33466	2.48972	2.27933	2.43729	2.80454	1068	648	591	340	540	362	1066	510	1.07859e-15
Har_00228296	---NA---	5.51306	2.42192	3.14306	0.639348	2.9797	0.56506	6.04242	2.73995	145	728	256	5058	335	6715	93	534	1.11441e-15
Har_00079695	aminopeptidase n	5.25036	4.16614	2.58978	0.0885773	2.85294	0.474646	5.48426	4.40908	191	171	477	14859	386	7963	158	141	1.15689e-15
Har_00023695	trypsin-like protease	5.07883	1.34215	3.04978	1.31431	3.04584	1.78532	5.26088	1.29937	224	1930	302	1418	309	732	199	1971	1.1987e-15
Har_00016034	aminopeptidase n	5.68933	4.43251	2.78792	-0.784156	3.51405	-0.0799317	5.95465	4.50786	121	140	398	40733	173	27671	99	130	1.23483e-15
Har_00057349	glucose dehydrogenase	2.38215	2.54556	3.05747	1.98801	2.88692	2.01413	2.39725	2.49524	1235	649	299	538	375	515	1099	640	1.27819e-15
Har_00003078	aminopeptidase n	5.67749	4.76177	2.78361	-0.587775	3.07571	-1.03851	6.12509	4.89089	124	102	400	39054	302	41129	85	84	1.27883e-15
Har_00002405	aminopeptidase n	5.72505	4.86692	2.99728	-0.651598	3.11623	-0.659005	5.69129	4.78573	116	87	321	39737	283	38591	130	96	1.28049e-15
Har_00000325	cytochrome p450	2.90358	2.72088	2.33281	2.2946	2.17304	2.08167	2.6205	2.83004	871	563	633	359	710	469	971	499	1.31217e-15
Har_00002778	trypsin-like protease	5.88102	1.72955	3.42537	0.498439	3.3617	1.07284	5.86043	1.22639	98	1303	182	6614	210	2482	110	2183	1.40406e-15
Har_00180111	---NA---	4.1897	3.11863	2.02707	1.62872	1.98715	1.70005	4.2281	2.86413	440	429	851	892	833	828	417	480	1.44368e-15
Har_00040397	juvenile hormone-inducible	5.86363	4.72548	2.413	-0.489147	2.75587	-0.00410485	5.74494	4.97779	103	107	582	37785	421	24840	122	72	1.62481e-15
Har_00049215	chlorophyllide a binding protein precursor	5.83714	4.3307	3.38364	-3.03316	3.30169	-2.96984	5.75784	4.36992	105	149	195	43718	224	43691	119	146	1.6551e-15
Har_00105176	zinc carboxypeptidase a 1	4.58622	2.76336	2.70614	1.15571	2.72437	1.27796	4.46681	2.51329	336	546	421	1862	433	1664	354	633	1.69455e-15
Har_00016475	short-chain dehydrogenase reductase sdr	6.92624	2.33444	3.91187	-0.592076	3.56849	-0.214314	6.85089	2.21342	38	787	101	39102	166	31302	47	826	1.7388e-15
Har_00067339	niemann-pick c1	2.72426	2.3382	2.19154	2.20905	2.38976	2.46097	2.64387	2.48083	988	784	722	402	590	293	961	647	1.76359e-15
Har_00089076	chlorophyllide a binding protein precursor	5.98477	4.21936	3.38617	-1.89465	3.30024	-2.77718	5.8143	4.10457	87	163	193	43359	227	43662	113	182	1.76537e-15
Har_00087402	juvenile hormone esterase	1.93162	2.6965	2.26714	2.56894	2.36847	2.68172	1.73683	2.65986	1758	571	676	239	602	233	1862	572	1.76824e-15
Har_00037121	tpa:cuticle protein	3.16766	3.13037	2.17625	1.87057	2.04846	1.94721	3.31428	2.72164	754	425	735	634	790	558	679	549	1.79083e-15
Har_00079615	juvenile hormone-inducible	5.93505	4.93931	2.92933	-0.714212	2.97193	-1.31279	5.38768	4.77897	90	80	350	40233	338	42098	179	98	1.84694e-15
Har_00101371	thymus-specific serine protease	4.81287	2.89773	2.93069	1.17568	3.07402	0.609109	4.99332	2.64639	291	499	349	1810	305	6195	255	577	1.86109e-15
Har_00002191	glucose dehydrogenase	2.17484	3.54189	2.28831	1.67791	2.51804	1.97215	2.21119	3.47641	1438	298	659	822	530	542	1269	305	1.88357e-15
Har_00067342	niemann-pick c1	2.34126	1.98909	2.56013	2.41782	2.46772	2.5924	2.55872	1.96803	1265	1014	489	295	557	264	1001	1013	2.01361e-15
Har_00015064	cytochrome p450	2.17754	2.30269	2.40872	2.21951	2.47803	2.65666	2.22744	2.54068	1433	803	584	396	551	241	1255	623	2.01643e-15
Har_00089078	chlorophyllide a binding protein precursor	6.03713	4.34032	3.0209	-0.622458	3.0732	-1.84964	5.97555	4.39141	84	147	313	39417	306	43127	97	144	2.04948e-15
Har_00073019	glucose dehydrogenase	2.01294	3.14489	2.386	1.7948	2.65047	2.19585	2.17694	3.07145	1639	424	596	697	471	399	1301	401	2.06563e-15
Har_00120543	synaptic vesicle protein	-0.17884	2.42069	2.55151	2.6345	2.97371	2.90049	3.67855	2.83432	21734	730	495	224	336	173	566	495	2.09091e-15
Har_00093235	chymotrypsin-like protease	4.24556	0.914392	2.96539	2.12738	3.09235	2.54335	4.22189	0.770645	423	3307	333	449	296	274	421	4171	2.17392e-15
Har_00002206	aminopeptidase n	5.62104	4.77136	2.87023	-0.974278	3.07518	-0.704745	5.5959	4.83786	131	98	377	41696	303	39008	140	90	2.19338e-15
Har_00096575	synaptic vesicle protein	1.92778	1.3551	2.98601	2.76417	2.64095	2.87332	2.74244	1.29344	1766	1897	326	183	475	177	902	1988	2.19902e-15
Har_00003074	aminopeptidase n	5.65522	4.70358	2.94905	-1.13453	2.85228	-1.06434	5.93959	4.77059	125	110	343	42242	387	41266	102	99	2.34473e-15
Har_00079696	aminopeptidase n	5.35112	4.22412	2.46827	0.10697	2.88576	0.126091	5.5907	4.28534	164	162	540	14305	376	19043	142	154	2.34523e-15
Har_00071761	ribonuclease e g	5.38318	4.9936	2.76731	-1.81292	2.5974	-1.13274	5.87401	4.93214	158	75	404	43288	494	41547	108	77	2.58144e-15
Har_00040238	multiple inositol polyphosphate phosphatase	3.23368	3.72195	1.96952	1.70517	2.35779	1.39773	2.53183	3.3664	725	265	895	785	611	1337	1010	327	2.65786e-15
Har_00121643	antennal binding protein	2.48649	2.17746	2.35837	2.2929	2.34191	2.61419	2.42779	2.03319	1147	879	616	360	619	254	1080	960	2.65992e-15
Har_00092380	glucose dehydrogenase	1.85067	3.1612	2.3358	1.80381	2.60145	2.23503	1.88339	3.17669	1887	414	632	685	491	376	1622	369	2.72734e-15
Har_00028829	lipase	6.54648	2.15279	2.88778	0.0165696	3.10509	0.515281	6.71935	2.02825	58	902	369	18076	289	7393	53	964	2.78002e-15
Har_00089773	gelsolin precursor	4.54832	3.00127	2.16179	1.01834	2.50569	1.23542	4.66863	2.97451	348	459	745	2388	537	1800	320	436	2.79691e-15
Har_00110132	trypsin-like protease	5.18858	1.72203	3.01363	0.829014	3.09628	1.40653	5.29391	1.41011	203	1316	317	3502	292	1317	196	1739	2.83704e-15
Har_00113815	juvenile hormone esterase	2.12089	2.41302	2.83712	1.86873	2.89861	2.15777	2.37701	2.19115	1499	735	385	635	366	422	1111	847	2.85712e-15
Har_00003932	trypsin-like protease	5.61076	2.19794	3.28323	0.334973	3.26622	0.686157	5.55019	2.02871	133	871	214	9094	239	5364	148	963	3.00626e-15
Har_00107958	chymotrypsin-like protease	5.73211	2.68489	3.11891	0.0838928	3.42229	0.429512	5.64457	2.42111	115	580	271	15019	194	8661	135	692	3.10999e-15
Har_00104524	oxidase peroxidase	2.23557	2.70594	2.4885	2.06457	2.32953	2.15291	2.22218	2.48006	1363	567	530	479	624	426	1260	650	3.11732e-15
Har_00025760	glucose dehydrogenase	3.66179	1.98926	3.28183	1.5059	3.09374	1.16315	3.69983	2.00417	577	1013	216	1063	295	2058	561	981	3.27254e-15
Har_00028227		3.15284	1.98838	2.40655	2.1034	2.60958	2.0029	3.1665	1.80703	758	1015	585	461	489	521	730	1163	3.27533e-15
Har_00073436	glucose dehydrogenase	2.17717	2.66311	2.73535	2.04033	2.54582	1.86494	2.45337	2.32312	1434	592	414	494	519	636	1050	757	3.32446e-15
Har_00112560	chymotrypsin-like protease	4.23919	0.506569	2.82122	2.5197	3.03857	2.87674	4.19654	0.45691	427	6429	388	261	310	176	430	6997	3.33052e-15
Har_00055854	chymotrypsinogen-like protein	5.71831	2.67977	3.14029	0.0181732	3.30259	0.520821	5.56173	2.59744	118	584	260	17949	223	7319	147	596	3.35616e-15
Har_00057346	glucose dehydrogenase	1.87382	2.56174	2.54509	2.0217	2.6543	2.19771	2.17216	2.52004	1842	638	500	511	470	397	1308	631	3.37474e-15
Har_00144688	---NA---	1.66494	1.40374	2.18013	2.48007	2.44298	2.75848	3.19149	2.35149	2198	1797	729	278	564	204	721	742	3.59592e-15
Har_00021983	peroxidase	1.86631	2.49971	2.5684	2.04505	2.57936	2.2514	1.95522	2.63201	1857	675	485	491	500	370	1539	583	3.61602e-15
Har_00026548	firefly luciferase	-4.70718	-5.2848	6.04781	6.21176	6.09605	6.33816	-3.03479	-3.14428	43704	43856	11	7	18	10	43354	43712	3.67415e-15
Har_00098167	carboxypeptidase a-like	4.73878	5.30682	2.87269	-0.0218246	2.16706	-0.433248	4.88688	5.24701	309	56	376	21934	712	35663	272	52	3.74055e-15
Har_00048859	gamma-glutamyl cyclotransferase	4.0108	2.78259	2.43566	2.52198	-0.115926	2.71749	4.22281	2.737	492	534	565	258	27096	221	420	537	3.77493e-15
Har_00115088	fatty acid synthase	3.81512	1.9184	2.19968	1.52961	2.5566	1.77515	4.23915	2.26821	529	1086	714	1024	513	749	412	795	3.85799e-15
Har_00047557	glucose dehydrogenase	2.07756	2.6169	2.58406	1.9354	2.70818	2.03078	2.02	2.54886	1560	614	478	582	439	502	1459	621	3.88304e-15
Har_00116180	lipase 4	4.56602	4.23307	2.24858	0.395443	2.35667	0.652475	4.68402	4.24158	343	160	683	8017	612	5730	316	160	3.88842e-15
Har_00023328	tpa:cuticle protein	2.40989	3.05062	1.36959	2.08016	1.6328	2.73632	2.60586	2.85137	1207	445	1774	474	1177	212	977	488	3.92138e-15
Har_00021979	peroxidase	1.80528	2.50652	2.52216	2.02839	2.32456	2.22904	2.05209	2.90049	1958	669	515	508	628	381	1428	461	3.93946e-15
Har_00092378	glucose dehydrogenase	1.72271	3.33569	2.30604	1.60468	2.61659	2.04904	1.86302	3.36898	2095	347	647	919	485	481	1648	326	3.95374e-15
Har_00115345	trypsin-like serine proteinase	1.48378	3.35491	2.46964	1.77221	2.7007	2.03701	1.75459	3.06425	2556	341	538	721	444	494	1836	404	4.0143e-15
Har_00001937	member i	6.57394	2.87689	3.03644	-0.160758	2.89606	0.107794	6.72784	2.66493	56	504	308	29566	367	19941	52	567	4.04739e-15
Har_00023781	phytanoyl-dioxygenase family protein	2.86664	2.43556	1.97717	2.02041	2.26759	2.22599	2.90575	2.12569	897	714	890	512	660	386	829	902	4.05748e-15
Har_00047559	glucose dehydrogenase	2.26981	2.64647	2.67704	1.48143	2.53605	2.13563	2.34674	2.65815	1325	598	434	1093	520	438	1137	573	4.07036e-15
Har_00002187	glucose dehydrogenase	1.96868	3.37431	2.36357	1.63427	2.28747	1.8277	2.21931	3.37678	1698	337	614	881	654	679	1263	324	4.10507e-15
Har_00002741	trypsin-like protease	4.55252	1.67989	3.08226	1.18287	3.26981	1.43174	4.22564	1.34796	346	1375	289	1785	238	1270	418	1860	4.20919e-15
Har_00006409	multi-binding protein	1.11981	1.85673	2.71628	2.68791	2.95774	3.23158	1.32108	1.71383	3880	1146	416	204	346	124	2846	1255	4.22017e-15
Har_00081533	antennal binding protein	2.35757	2.22921	2.19732	2.25371	2.12739	2.50784	2.43572	2.13063	1253	855	717	381	738	280	1069	898	4.23685e-15
Har_00003134	aminopeptidase n	5.46657	4.65668	2.70776	-0.958772	2.9725	-0.645866	5.53558	4.75583	151	113	419	41624	337	38459	150	103	4.34894e-15
Har_00001795	intestinal mucin	6.52127	3.5749	2.73916	-0.416664	2.81089	-0.410254	6.44109	3.73462	62	290	410	36589	399	35299	69	241	4.6104e-15
Har_00068627	glucose dehydrogenase	4.80936	2.15745	1.80472	1.5024	1.72668	1.73122	4.86088	2.11508	292	895	1070	1067	1068	791	280	904	4.65631e-15
Har_00023327	tpa:cuticle protein	2.45841	2.9363	1.36271	1.87926	1.86315	2.68386	2.77348	2.78345	1169	483	1800	625	949	232	887	516	4.67149e-15
Har_00053514	cg6465 cg6465-pa	0.828387	0.936714	3.33906	2.92347	3.38917	3.07497	1.47902	1.4725	5545	3216	201	152	204	151	2454	1622	4.87532e-15
Har_00013205	tpa:cuticle protein	2.47812	2.79777	2.0434	2.083	2.01796	2.01661	2.36752	2.59308	1154	529	837	470	813	513	1121	597	4.89199e-15
Har_00085874	phytanoyl-dioxygenase family protein	2.90662	2.87432	1.90934	1.65938	2.05215	1.86811	3.03549	2.83371	867	506	952	845	788	632	769	496	4.89247e-15
Har_00001708	ribonuclease e g	4.094	3.70092	2.63665	0.719646	2.52594	0.807219	4.30825	3.43802	467	267	459	4320	525	4276	393	310	4.93502e-15
Har_00002705	chymotrypsin-like protease	4.24956	0.834203	2.85688	2.19796	2.7749	2.4324	4.23646	0.617669	420	3719	380	406	415	304	414	5390	4.95119e-15
Har_00241017	---NA---	2.6439	2.94339	2.00486	1.49035	2.2086	1.87658	2.94234	2.99227	1034	478	868	1081	693	616	812	428	5.02136e-15
Har_00210343	---NA---	3.58544	2.77826	2.21402	1.66589	1.95044	1.63299	3.45364	2.3771	600	537	707	836	856	933	636	723	5.10406e-15
Har_00097927	fatty acid synthase s-acetyltransferase	3.32781	2.19788	2.05004	1.95164	2.15183	1.8464	3.35585	2.22843	690	872	831	571	722	653	661	817	5.30506e-15
Har_00002344	chymotrypsin-like protease	4.29367	0.822845	2.70962	1.83505	3.03655	2.48545	4.41875	0.636691	409	3787	418	662	311	285	367	5215	5.3063e-15
Har_00056753	ribonuclease e g	5.94887	4.82674	2.45105	-1.95062	2.6274	-1.62319	5.59214	4.49506	89	91	552	43390	482	42776	141	131	5.39152e-15
Har_00100132	fatty acid desaturase	3.39097	2.27824	2.27719	1.92396	2.10576	1.86359	3.20613	1.9721	665	817	665	590	759	637	715	1008	5.42099e-15
Har_00061864	---NA---	2.13508	2.99205	2.24884	1.63392	2.43088	2.0351	2.06888	2.9103	1486	462	682	882	572	497	1416	454	5.50806e-15
Har_00056752	ribonuclease e g	3.76387	3.52833	2.61774	0.846508	2.40616	0.999432	4.02616	3.1698	548	301	470	3396	585	2882	471	372	5.67596e-15
Har_00083416	lipase 1 precursor	5.68594	3.56017	2.93159	-0.665552	3.30681	-0.258585	6.18534	3.59839	122	295	348	39834	221	32311	81	272	5.72829e-15
Har_00104522	oxidase peroxidase	2.00485	2.41216	2.38472	1.97885	2.48219	2.15477	2.14632	2.47264	1654	737	599	544	543	425	1338	655	5.86311e-15
Har_00224710	---NA---	7.11922	2.38617	3.3357	-0.43225	3.12201	-0.267021	6.66177	1.97497	28	759	202	36861	280	32498	56	1006	5.92014e-15
Har_00091679	glucose dehydrogenase	1.92427	3.24721	2.1492	1.73301	2.32484	1.95653	1.93739	3.0741	1773	371	757	760	627	550	1559	399	5.92454e-15
Har_00026362	apolipoprotein d	5.69722	3.16479	3.03861	0.280487	3.25669	-1.19699	5.51084	3.18948	120	412	306	10143	243	41775	153	365	6.34873e-15
Har_00112998	galactose-1-phosphate uridylyltransferase	3.00267	2.278	2.11803	2.0818	2.01822	1.92976	2.86975	2.09506	816	818	776	473	812	570	843	912	6.36258e-15
Har_00099765	fatty acid desaturase	3.33911	2.12089	2.15297	1.9695	2.21407	1.84456	3.03228	2.03285	684	915	752	554	687	659	770	961	6.37492e-15
Har_00013549	glucose dehydrogenase	1.93844	3.21939	2.14036	1.74501	2.42795	1.99027	1.86422	2.92381	1750	386	761	754	574	533	1646	450	6.41027e-15
Har_00049994	trypsin-like serine protease	-0.0163674	8.48867	3.2986	-1.23884	2.89231	-1.00665	-0.701747	7.89208	18211	1	211	42497	370	40985	37415	1	6.76177e-15
Har_00115344	trypsin-like serine proteinase	2.09755	3.21054	2.48165	1.47372	2.44228	1.63899	2.23342	3.06792	1532	391	532	1107	566	923	1249	403	6.77008e-15
Har_00075734	dusky cg9355-pa	1.62536	3.18804	2.64533	1.98093	2.43652	2.05554	1.34963	2.66685	2270	402	454	543	567	479	2766	566	6.98085e-15
Har_00111733	3-hydroxybutyrate dehydrogenase type 2	0.467223	2.07916	3.14222	3.50974	2.92046	3.53551	0.309751	2.06835	9095	943	257	81	362	95	16645	939	7.0037e-15
Har_00003327	aminopeptidase n	5.54958	4.74706	2.95018	-0.593029	2.24389	-0.440663	5.45906	4.53955	140	105	341	39110	672	35778	162	128	7.13318e-15
Har_00081878	---NA---	2.25266	2.24845	1.97707	1.9907	2.27824	2.25968	2.76902	2.18504	1343	841	891	535	656	367	890	852	7.17326e-15
Har_00055983	protein	2.83301	2.58671	2.14175	2.03763	1.76496	2.23962	2.4303	1.86958	921	625	760	499	1027	375	1076	1092	7.20948e-15
Har_00023969	trypsin-like protease	6.55198	1.17914	3.54548	-0.293675	3.6378	0.471701	6.66242	1.2689	57	2344	155	33855	156	8028	55	2052	7.23223e-15
Har_00088037	trypsin-like proteinase	5.23127	1.55401	3.22981	0.266011	3.62166	0.829521	5.68443	1.42531	196	1532	229	10423	159	4076	131	1712	7.60261e-15
Har_00002764	chymotrypsin-like protease	5.87189	2.674	3.85193	-1.33354	3.84826	-1.05821	6.06076	2.20938	100	587	106	42669	128	41235	90	829	7.63032e-15
Har_00008741	cytochrome p450	2.52975	2.3016	2.37587	2.11212	2.01794	1.84242	2.7217	2.16707	1108	805	605	456	814	662	915	873	7.73013e-15
Har_00084731	trypsin-like protease	6.42236	1.35962	3.64649	0.477823	3.39958	-0.828742	6.77671	1.21464	71	1886	132	6869	201	39972	49	2225	7.76174e-15
Har_00023899	#NAME?	2.25066	2.66309	2.29492	1.89646	2.24139	1.93941	2.34436	2.30338	1345	593	654	614	675	563	1141	766	7.7636e-15
Har_00010183	protein	2.81084	2.53913	2.13657	2.01155	1.88103	2.19558	2.48294	1.79196	936	650	765	521	930	400	1031	1181	8.01592e-15
Har_00005728	protein	4.828	3.93431	2.73799	-0.134638	2.93904	0.41738	5.08128	3.97985	288	216	412	28466	353	8883	238	207	8.22555e-15
Har_00044002	chymotrypsin-like protease	5.73755	1.56612	3.38074	0.132977	3.61179	0.432865	5.82307	1.47082	112	1516	196	13593	160	8612	112	1624	8.27428e-15
Har_00002322	trypsin-like protease	5.56817	2.22162	3.17361	0.189009	3.34238	0.381725	5.28323	2.19315	137	857	247	12118	215	9567	197	844	8.77133e-15
Har_00021559	fatty acid synthase s-acetyltransferase	3.11904	2.31171	2.13809	2.00322	1.96075	1.62391	3.1317	2.23786	775	796	763	526	851	948	745	810	8.79666e-15
Har_00047835	---NA---	2.16424	3.10058	2.24155	1.62081	2.09126	1.79527	2.16934	2.97943	1453	434	689	904	769	711	1311	435	8.93808e-15
Har_00101275	isoform a	5.22055	3.6236	2.83718	0.0566893	3.14867	-0.592782	5.5864	3.70714	198	279	384	15896	275	37863	143	250	9.16063e-15
Har_00076437	lipase	5.85445	2.86153	3.36733	-0.538539	3.42734	-0.785671	6.38752	2.72701	104	509	199	38450	193	39689	75	545	9.25548e-15
Har_00005320	lysosomal thiol reductase ip30 precursor	4.5064	3.86792	2.32706	0.513367	2.29968	0.550025	4.59013	3.70774	361	231	635	6448	649	6924	336	248	9.33091e-15
Har_00002784	trypsin-like protease	4.77108	1.59738	2.94452	1.09608	2.92107	1.26647	4.58207	1.29642	303	1464	344	2075	361	1703	339	1978	9.52624e-15
Har_00002723	chymotrypsin-like protease	4.22741	0.757864	2.67408	2.03751	2.74448	2.40243	4.09412	0.560023	430	4187	435	500	426	314	452	5926	1.02396e-14
Har_00057870	#NAME?	1.92624	2.55419	2.20625	1.8422	2.22642	2.13165	2.31715	2.33055	1769	642	711	656	681	441	1172	754	1.02597e-14
Har_00002770	chymotrypsin-like protease	6.01492	2.46613	3.70034	-0.981114	3.84299	-0.872397	5.98297	2.08504	85	698	124	41721	129	40271	96	920	1.02779e-14
Har_00045764	tpa:cuticle protein	1.17741	3.48509	2.09263	1.8717	2.12095	2.22207	1.56004	3.10096	3639	307	795	630	744	391	2220	390	1.02851e-14
Har_00009474	phytanoyl-dioxygenase family protein	2.84602	2.30821	1.89805	1.79988	2.04826	2.11971	2.87596	2.00068	911	798	961	693	791	446	840	985	1.03138e-14
Har_00096735	#NAME?	1.96772	2.47796	2.15158	1.71172	2.36785	2.121	2.29195	2.47016	1700	690	754	779	603	444	1188	658	1.05236e-14
Har_00092858	fatty acid	3.62268	2.11479	1.72531	1.70548	1.95711	1.84168	3.58661	2.14078	588	918	1167	783	852	663	589	891	1.06712e-14
Har_00001539	acyl- binding protein	5.1229	3.44243	2.5553	0.00427818	2.81079	0.473351	5.34611	3.11948	214	317	490	19225	400	7992	187	386	1.0762e-14
Har_00061863	---NA---	2.19706	2.92973	2.20214	1.51184	2.18923	1.80979	2.15206	2.93175	1414	487	713	1055	704	696	1333	448	1.10617e-14
Har_00074151	serine protease	5.74172	1.7932	3.42444	0.186277	3.30843	0.283252	5.75136	1.48521	111	1214	183	12192	219	11922	121	1602	1.11051e-14
Har_00205456	---NA---	4.05224	2.96366	1.98968	1.54801	1.63429	1.33346	3.43001	2.44257	479	471	880	999	1174	1515	644	676	1.12081e-14
Har_00003493	glucose dehydrogenase	1.33461	4.6894	1.86539	1.03743	2.10062	1.64908	1.45723	4.66555	3014	111	1005	2317	762	909	2508	115	1.13584e-14
Har_00020885	crystal protein	3.68793	3.03913	1.55545	1.37154	1.68139	1.57618	3.48836	2.8699	571	448	1421	1280	1116	1020	620	475	1.13836e-14
Har_00003070	aminopeptidase n	5.38603	4.45515	2.49684	-1.01723	2.89374	-0.841923	5.41629	4.40998	157	136	528	41854	369	40066	171	140	1.21885e-14
Har_00021345	tpa:cuticle protein	2.24158	2.38665	1.79772	1.65569	2.10783	2.31072	2.6717	2.39142	1356	758	1080	851	756	348	947	715	1.22815e-14
Har_00182138	---NA---	-0.0697679	2.30347	3.08505	3.52741	3.14264	3.49636	0.11697	2.27182	19479	802	288	79	278	101	21364	791	1.23083e-14
Har_00075580	bir protein	2.9104	2.48427	2.18832	1.9729	1.6309	2.27431	2.42094	1.51451	864	685	724	550	1181	364	1083	1546	1.23796e-14
Har_00111734	3-hydroxybutyrate dehydrogenase type 2	0.412775	2.38455	3.34124	3.52978	2.64551	3.12669	-0.0777612	2.22526	9884	762	200	78	473	141	26525	820	1.24387e-14
Har_00097925	fatty acid synthase s-acetyltransferase	3.12603	1.92449	1.98601	1.84627	2.09031	1.93893	3.02684	1.90778	771	1074	882	651	770	564	774	1070	1.248e-14
Har_00060567	short-chain dehydrogenase	0.71532	2.43034	3.09931	3.07048	2.67804	2.96037	0.32441	2.17483	6447	720	280	127	457	167	16229	866	1.29213e-14
Har_00001809	chlorophyllide a binding protein precursor	5.69787	3.96104	2.98301	-3.09346	3.0084	-4.16742	5.47445	3.883	119	209	327	43732	325	43827	159	222	1.30506e-14
Har_00033118	aminopeptidase n	5.1201	4.08698	2.64507	-1.98782	3.27438	-0.110389	5.41496	4.04613	215	190	455	43421	236	28561	172	192	1.31109e-14
Har_00085980	glucose dehydrogenase	1.43961	4.6392	1.88732	1.00932	2.09559	1.49818	1.49925	4.65367	2686	115	977	2430	767	1153	2390	116	1.3122e-14
Har_00114645	---NA---	2.39929	2.38165	2.44893	1.571	2.47829	1.67142	2.44558	2.40127	1219	763	554	967	550	879	1057	708	1.31564e-14
Har_00008141	organic cation transporter	1.80347	2.0108	2.21618	2.18449	2.12208	2.37732	2.14729	1.96986	1962	996	704	416	742	321	1337	1010	1.34338e-14
Har_00101370	thymus-specific serine protease	5.18535	3.16017	3.09502	-0.0799916	3.29752	-0.0530989	5.69441	3.12604	204	416	283	25660	228	26859	128	383	1.35025e-14
Har_00025613	tpa:cuticle protein	2.59152	2.95746	1.42801	1.17832	1.79921	2.53561	2.76352	2.81959	1061	474	1653	1802	999	276	894	505	1.36094e-14
Har_00106752	short-chain dehydrogenase	0.603207	2.39463	3.01473	3.05072	2.78592	2.86592	0.425411	2.13002	7455	751	315	131	411	178	12326	899	1.36687e-14
Har_00073872	takeout jhbp-like protein	5.05796	1.67184	2.70429	1.10179	2.52238	1.05026	4.89114	1.3485	229	1384	423	2061	528	2594	270	1858	1.38553e-14
Har_00075799	trypsin-like protease	5.37248	2.25317	3.13942	0.124884	3.23841	0.420291	5.25935	2.15798	160	837	261	13809	252	8833	200	885	1.38785e-14
Har_00003133	aminopeptidase n	5.34141	4.43777	2.52545	-1.17884	2.72463	-0.60942	5.41473	4.48123	166	139	512	42357	432	38058	173	134	1.39191e-14
Har_00190755	---NA---	2.71646	2.28797	2.89574	1.60146	2.80036	1.34782	3.23833	1.43058	991	812	366	927	404	1474	702	1702	1.41768e-14
Har_00007485	phytanoyl-dioxygenase family protein	2.83006	2.33472	1.92837	1.75862	1.91222	2.02875	2.94073	1.909	923	786	935	745	893	503	814	1066	1.4375e-14
Har_00136632	---NA---	3.68296	2.63333	2.52259	1.37819	1.9854	1.10228	3.32229	2.44394	572	605	514	1260	835	2337	677	675	1.4586e-14
Har_00086500	trypsin-like serine proteinase	1.57835	3.17262	2.1775	1.53256	2.31894	1.72372	1.9364	3.23449	2357	409	734	1020	635	800	1560	357	1.49022e-14
Har_00002205	aminopeptidase n	5.23882	4.2886	2.88775	-1.19924	2.86865	-0.864538	5.43241	4.13677	194	153	370	42403	382	40224	168	174	1.52655e-14
Har_00001696	ribonuclease e g	5.13301	4.56306	2.7022	-1.84531	2.67342	-1.20405	5.43304	4.44355	212	125	424	43320	459	41798	167	137	1.55926e-14
Har_00092622	juvenile hormone-inducible	4.68869	4.80801	2.12708	-0.173336	2.50069	0.224735	4.62425	4.55331	318	93	770	30100	538	14090	330	126	1.57673e-14
Har_00089745	polyprotein	3.46037	1.10953	1.24966	2.48782	1.62413	2.71917	3.48423	1.59223	644	2572	2087	274	1190	219	623	1417	1.59035e-14
Har_00019722	glutathione s-transferase	5.30124	3.7514	2.73735	-0.673497	3.07477	-0.513415	5.64112	4.03917	180	253	413	39894	304	36845	136	193	1.60995e-14
Har_00042644	---NA---	5.3306	3.74432	2.7947	-1.00043	3.09439	-1.16016	5.79907	3.85687	171	255	394	41787	294	41635	115	225	1.65948e-14
Har_00003925	trypsin-like proteinase	5.28407	1.98318	3.21022	0.336809	3.19662	0.436378	5.24707	1.73	185	1020	233	9054	265	8558	205	1234	1.66674e-14
Har_00005437	alcohol dehydrogenase	3.06273	2.50901	1.65471	1.37065	2.19213	1.84928	3.03159	2.2967	798	668	1247	1283	702	651	771	774	1.69746e-14
Har_00009475	phytanoyl-dioxygenase family protein	2.75097	2.20421	1.87902	1.68225	1.97491	2.01111	3.04846	1.87458	973	868	985	816	842	516	760	1089	1.78146e-14
Har_00002787	trypsin-like protease	4.79826	1.5075	2.96294	0.681665	2.92441	1.17655	5.03478	1.34487	294	1612	335	4660	359	2019	249	1868	1.82039e-14
Har_00003934	trypsin-like protease	5.60941	2.05714	3.09276	0.034709	3.21597	0.446106	5.53514	1.72912	134	958	285	16873	260	8404	151	1237	1.83877e-14
Har_00011482	high choriolytic enzyme 1 precursor	4.98293	2.64988	2.51356	0.362123	2.87447	0.615934	4.98338	2.48143	247	596	519	8604	379	6116	257	646	1.84628e-14
Har_00092853	fatty acid	3.35274	1.93729	2.23525	1.77778	1.9436	1.61783	3.36041	1.65122	677	1063	695	717	861	956	660	1319	1.87538e-14
Har_00220850	---NA---	3.78225	2.66906	1.65174	1.1479	1.84019	1.54342	3.79934	2.47209	541	588	1252	1888	966	1066	527	656	1.95363e-14
Har_00104859	elongation of very long chain fatty acids	2.31733	1.57579	2.0635	2.03887	2.23205	2.23447	2.31875	1.80304	1278	1498	818	498	678	377	1170	1167	1.9864e-14
Har_00105395	chlorophyllide a binding protein precursor	5.29667	3.18632	2.94144	-1.96638	3.29555	-0.588587	5.86374	3.62407	182	403	345	43400	230	37822	109	266	2.02152e-14
Har_00023780	phytanoyl-dioxygenase family protein	2.6343	2.23787	1.92479	1.60907	2.0357	1.88526	3.02453	2.01091	1039	847	937	914	798	609	775	978	2.02609e-14
Har_00002737	trypsin-like protease	5.3382	2.20513	3.15814	0.157207	3.17278	0.317744	5.13355	2.08333	167	867	252	12934	270	10989	224	922	2.11049e-14
Har_00028226	fatty acid desaturase	2.91746	1.88318	2.23107	1.86282	2.04198	1.86857	2.96107	1.44022	858	1118	700	640	792	630	804	1683	2.11751e-14
Har_00042645	---NA---	5.264	3.59666	2.86599	-0.347364	2.99085	-0.11694	5.44115	3.6456	189	284	378	35196	332	28725	165	261	2.14043e-14
Har_00100130	fatty acid desaturase	2.94827	1.81482	2.08788	1.82467	2.05964	1.83073	2.79402	1.78232	846	1194	798	667	785	676	876	1186	2.16333e-14
Har_00105173	zinc carboxypeptidase a 1	4.24249	2.43599	1.88283	0.927198	2.14117	1.22138	4.14734	2.61179	426	713	980	2887	729	1850	440	589	2.19206e-14
Har_00002324	trypsin-like protease	5.50034	2.01002	3.18609	0.0822859	3.03106	0.359814	5.49816	1.80806	148	997	239	15074	316	10034	155	1161	2.21372e-14
Har_00002054	unknown [Helicoverpa armigera]	2.05705	2.68685	2.19153	1.54259	2.24956	1.78814	1.87883	2.62382	1583	576	723	1007	669	726	1625	585	2.23695e-14
Har_00080046	trypsin-like serine proteinase	1.48674	3.21759	2.09599	1.37499	2.30726	1.70578	1.80526	3.28866	2547	387	793	1267	644	821	1735	343	2.27418e-14
Har_00121775	oxidase peroxidase	2.99544	1.88559	1.86674	1.76529	1.77719	1.95527	2.67527	2.13674	821	1114	1003	731	1013	552	941	896	2.30731e-14
Har_00003199	aminopeptidase n	5.12337	4.52583	2.51319	-1.29352	2.69456	-1.55952	5.2048	4.48617	213	126	520	42599	449	42663	211	132	2.31484e-14
Har_00098178	juvenile hormone-inducible	5.59304	3.69196	2.4398	-0.85852	2.51007	0.383158	5.10883	3.38988	136	269	559	41138	535	9539	233	321	2.34357e-14
Har_00068684	molybdopterin cofactor sulfurase	2.85999	2.93578	1.87646	1.60165	1.46185	1.46653	2.90696	2.70796	901	484	990	926	1446	1211	828	556	2.35205e-14
Har_00080190	aminopeptidase n	5.31811	4.42793	2.57722	-1.08752	2.59219	-1.04706	5.1505	4.39809	176	141	482	42101	498	41175	220	142	2.35428e-14
Har_00122349	---NA---	2.57287	1.2401	2.66802	1.90389	2.55497	2.39723	2.62645	0.898931	1072	2201	440	603	514	315	968	3406	2.43889e-14
Har_00023898	#NAME?	1.92757	2.71991	1.95879	1.64387	1.95531	1.84051	2.12994	2.66994	1767	564	904	867	854	664	1357	564	2.47401e-14
Har_00001865	lipase	4.57249	0.259964	3.04864	1.64215	3.23244	1.94905	4.77006	0.303281	341	9883	303	870	254	554	301	9014	2.4754e-14
Har_00024960	molybdopterin cofactor sulfurase	2.52527	2.68362	1.65699	1.6563	1.89722	1.78612	2.39726	2.42677	1114	581	1243	850	907	730	1098	689	2.49986e-14
Har_00023689	juvenile hormone-inducible	2.98825	1.51337	2.04095	2.40823	2.11913	2.03687	2.25816	1.16498	829	1602	838	298	746	495	1224	2366	2.5884e-14
Har_00055980	protein	2.82857	2.33312	1.97828	1.80346	1.70643	2.04015	2.23673	1.7788	924	788	888	688	1098	492	1244	1191	2.59844e-14
Har_00002389	aminopeptidase n	5.21491	4.51737	2.45433	-2.23643	2.54816	-0.626553	5.02623	4.61045	199	127	549	43550	517	38233	251	120	2.62552e-14
Har_00058320	alcohol dehydrogenase	3.83764	1.5816	2.31227	1.95611	2.11457	1.37048	3.6545	1.24306	528	1489	643	564	750	1414	574	2130	2.69795e-14
Har_00002200	aminopeptidase n	5.07346	4.21207	2.53383	-1.35059	2.6599	-0.464614	5.36182	4.32774	227	165	509	42696	467	36142	181	149	2.7041e-14
Har_00002408	aminopeptidase n	5.08088	4.2476	2.46559	-1.25156	2.81142	-0.29852	5.24415	4.14271	223	157	542	42518	398	33173	206	170	2.72254e-14
Har_00002789	trypsin-like protease	5.32365	1.85608	3.11538	-0.0754385	3.33885	0.567714	5.43902	1.82246	172	1148	272	25388	216	6683	166	1142	2.72321e-14
Har_00154812	---NA---	2.27109	1.70017	2.41675	2.3864	2.47887	1.43384	2.05127	1.79568	1322	1347	581	311	549	1266	1429	1174	2.73814e-14
Har_00003173	aminopeptidase n1	5.2443	4.34605	2.36686	-1.06694	2.8466	-0.734718	5.1335	4.29514	193	146	611	42038	390	39278	225	152	2.76724e-14
Har_00101392	lipase	4.48442	-0.0423355	3.16402	1.88545	3.21286	2.29221	4.71322	0.066987	365	17425	251	619	262	355	311	13289	2.77221e-14
Har_00021558	fatty acid synthase s-acetyltransferase	3.53318	2.05133	1.82143	1.72356	1.67154	1.66218	3.39263	1.75769	617	961	1053	771	1126	890	652	1211	2.77987e-14
Har_00003287	aminopeptidase n	5.05233	4.10367	2.43144	-1.48968	2.78646	-0.0125475	5.26665	4.11929	232	183	570	42925	410	25284	198	180	2.80095e-14
Har_00037924	chymotrypsin-like protease	5.44062	2.42411	2.96713	-0.130085	3.29467	0.315949	5.40468	2.23527	154	724	332	28286	231	11036	177	813	2.8033e-14
Har_00040569	glycoside hydrolases	3.42064	2.24982	1.62054	1.20802	1.99347	1.61118	3.75298	2.35512	659	839	1304	1706	830	970	543	735	2.88439e-14
Har_00115576	---NA---	1.67733	1.58096	2.07378	2.24749	2.38052	2.32567	1.63992	2.02665	2169	1493	806	383	594	343	2014	965	2.88891e-14
Har_00003324	aminopeptidase n	5.32058	4.44919	2.3633	-1.35704	2.47979	-1.49902	5.239	4.48482	174	137	615	42705	547	42560	207	133	2.92852e-14
Har_00023827	cg1561-like protein	3.35164	2.91794	1.99595	1.55263	1.65831	0.919255	2.8381	3.00139	679	493	878	993	1139	3420	856	421	2.99006e-14
Har_00101829	lipase	4.11572	-0.152089	3.01871	1.74142	3.37473	2.43325	4.88754	0.166433	459	20344	314	757	206	303	271	11354	3.11111e-14
Har_00001788	insect intestinal mucin 4	7.01807	1.02089	2.86189	-1.50981	3.34534	-0.213854	7.53663	1.24824	34	2877	379	42954	214	31291	19	2110	3.11993e-14
Har_00002331	trypsin-like protease	5.48738	1.95922	3.13189	0.0330086	3.10631	0.378674	5.44894	1.61519	149	1038	263	16976	287	9620	164	1377	3.14212e-14
Har_00023693	trypsin-like protease	4.76601	1.30095	3.09479	0.865204	2.95294	1.03147	4.80038	1.05173	305	2029	284	3285	348	2687	294	2761	3.19823e-14
Har_00002038	trypsin-like serine protease	5.6834	2.98825	3.09588	-3.05585	3.222	-2.3687	5.89511	2.78058	123	463	282	43723	259	43522	107	518	3.2017e-14
Har_00082933	tpa:cuticle protein	2.15654	2.09109	1.74475	1.89843	1.86089	2.15675	2.3459	1.9677	1465	935	1144	611	952	423	1138	1014	3.24704e-14
Har_00101828	lipase	4.51626	0.125223	3.05048	1.58412	3.25057	1.98745	4.83215	0.292256	360	12547	301	950	245	534	288	9199	3.26728e-14
Har_00014612	tpa:cuticle protein	2.34599	2.64461	1.68772	1.7708	1.48722	1.80459	2.26503	2.6524	1261	601	1210	723	1394	699	1217	574	3.29359e-14
Har_00003954	trypsin-like protease	5.62211	1.55089	2.93412	0.0258169	3.15152	0.426831	5.77995	1.63858	130	1540	347	17408	274	8707	117	1340	3.30115e-14
Har_00094112	trypsin-like serine proteinase t26	5.92977	2.77896	3.01404	-1.37378	3.00298	-0.880622	5.94764	2.77776	91	536	316	42731	329	40326	100	520	3.31615e-14
Har_00118124	cg6870 cg6870-pa	1.60352	2.09341	2.18113	1.69014	2.23764	1.9425	2.26666	2.28334	2307	934	728	805	676	561	1216	784	3.33192e-14
Har_00000397	cytochrome p450	4.31989	2.70131	1.97877	0.625164	2.16057	1.04088	4.4767	2.41861	397	569	887	5213	717	2633	351	697	3.52077e-14
Har_00033287	glucose dehydrogenase	2.81044	1.77424	2.19388	1.63898	2.13643	1.80994	2.6161	1.6414	937	1238	720	876	732	695	973	1333	3.5233e-14
Har_00055712		2.74877	2.4816	1.77762	1.89969	1.49906	1.6604	2.62977	2.08557	975	687	1098	608	1373	895	965	918	3.55258e-14
Har_00034786	trypsin-like protease	5.27928	1.71569	3.02311	0.0171633	3.24389	0.501685	5.56263	1.6995	187	1327	312	18032	249	7564	146	1271	3.56101e-14
Har_00001904	trypsin-like protease	6.54265	2.44537	1.89634	-0.248967	2.01288	0.320806	6.34574	2.6692	59	709	963	32625	816	10918	76	565	3.6693e-14
Har_00024829	d-lactate dehydrognease	1.0311	1.58131	2.4231	2.58765	2.43268	2.78782	1.06357	1.61972	4267	1492	576	233	570	198	3871	1372	3.73767e-14
Har_00019975	ribosomal protein l4	1.35669	4.66237	1.73573	0.902681	2.00013	1.2816	1.40109	4.55675	2930	112	1154	3044	826	1656	2623	125	3.7731e-14
Har_00116844	chymotrypsin-like serine protease	5.59519	2.28652	2.90959	-0.0935564	3.1209	0.219816	5.74216	1.97481	135	814	358	26454	281	14280	123	1007	3.77498e-14
Har_00177280	lipase	4.53261	0.139591	3.03267	1.64233	3.11515	1.99688	4.66881	0.274347	354	12232	310	869	285	527	319	9484	3.86842e-14
Har_00000332	cytochrome p450	2.55505	2.34128	1.9589	1.85368	1.52993	1.67644	2.1217	2.4147	1088	782	903	645	1311	872	1363	698	3.93339e-14
Har_00037925	chymotrypsin-like protease	5.78281	2.79743	2.9046	-0.112487	2.97034	-0.107852	5.57117	2.41904	107	530	362	27426	339	28481	145	696	4.00384e-14
Har_00099802	prostatic acid phosphatase	4.70863	4.10866	2.45707	-0.373874	2.7119	-0.440807	5.25209	4.27966	314	181	548	35752	436	35780	204	155	4.00859e-14
Har_00003170	aminopeptidase n1	4.94144	4.10431	2.47129	0.0195332	2.32192	-1.36485	5.05572	4.05425	255	182	537	17859	630	42232	246	189	4.01824e-14
Har_00002682	cytochrome p450	-2.07567	1.68764	3.52547	3.90123	3.441	3.5804	-1.91626	1.43	42745	1362	162	49	189	89	42628	1703	4.11859e-14
Har_00142769	---NA---	2.23372	1.56917	2.42432	2.14124	2.27797	1.94817	1.70255	1.508	1370	1508	575	442	657	556	1910	1558	4.16549e-14
Har_00003171	aminopeptidase n1	5.09635	4.15569	2.42039	-1.0972	2.8424	-0.806728	5.1533	4.10013	219	173	580	42136	391	39812	219	183	4.21571e-14
Har_00076316	voltage gated chloride channel domain-containing protein	2.50227	2.18199	1.64901	1.71443	1.32054	2.12755	2.6015	2.29096	1133	878	1255	777	1768	442	981	780	4.23322e-14
Har_00003929	trypsin-like proteinase	5.5146	1.72418	3.14892	-0.0960722	3.29674	0.390104	5.47236	1.64385	144	1312	255	26585	229	9409	160	1330	4.28585e-14
Har_00001780	chlorophyllide a binding protein precursor	5.35404	4.07698	2.4653	-3.08014	2.73042	-2.75272	5.17995	4.02632	162	192	544	43728	429	43656	216	197	4.30338e-14
Har_00023371	organic cation transporter	-0.106444	1.33755	3.45386	3.78268	3.30774	3.66156	-0.732026	1.21495	20250	1936	178	59	220	78	37731	2223	4.32485e-14
Har_00121585	---NA---	4.12309	2.899	1.31528	1.30657	1.4621	1.01226	3.7415	2.97415	456	498	1916	1435	1443	2796	544	437	4.37058e-14
Har_00019774	glycine cleavage system h protein	1.75141	1.99146	2.17281	1.88387	2.31474	2.04265	1.73548	1.88586	2050	1011	738	621	639	488	1866	1086	4.38055e-14
Har_00095351	isoform e	-1.22431	2.64018	3.13506	3.16532	3.08306	3.21479	-1.535	2.75558	40728	602	262	112	299	128	41961	528	4.45229e-14
Har_00069098	alcohol dehydrogenase	2.12218	1.97406	1.87529	1.77977	1.86488	2.02583	2.44647	1.84343	1497	1029	991	713	947	505	1056	1120	4.49301e-14
Har_00060569	short-chain dehydrogenase	0.501861	2.27123	2.89499	2.90535	2.8145	2.70665	0.0995007	2.31175	8667	827	367	159	395	226	21746	764	4.52719e-14
Har_00120015	cg10960 cg10960-pb	2.02922	2.82391	3.21755	2.54499	2.54924	1.25232	0.1008	2.46966	1617	521	232	249	516	1742	21712	659	4.56806e-14
Har_00090775	5 nucleotidase	4.54163	1.85515	2.66396	0.80619	2.42657	0.774938	4.92898	1.592	349	1150	445	3655	575	4546	265	1419	4.68284e-14
Har_00101333	zinc carboxypeptidase a 1	4.28631	2.62789	2.12113	1.01604	2.05122	0.769497	3.91447	2.29685	412	608	771	2400	789	4594	497	772	4.70459e-14
Har_00101786	hatching enzyme-like protein	4.9126	2.50472	2.56394	0.327375	2.624	0.450479	4.95556	2.24138	260	672	487	9234	484	8331	262	807	4.88869e-14
Har_00118129	cg6870 cg6870-pa	1.78663	2.00197	2.03663	1.68512	2.32158	1.84011	2.04558	2.19959	1983	1005	844	813	631	667	1434	840	5.05963e-14
Har_00024961	molybdopterin cofactor sulfurase	2.38897	2.319	1.70211	1.60101	1.57081	1.79249	2.6661	2.31662	1225	793	1192	929	1251	717	949	760	5.07891e-14
Har_00200037	---NA---	2.23704	2.50554	2.04037	1.6581	1.78721	1.60349	2.13068	2.25953	1359	670	840	848	1005	985	1355	800	5.07942e-14
Har_00003278	aminopeptidase n	5.05419	4.18135	2.50996	-1.82616	2.63009	-2.46075	5.10365	4.19762	230	167	521	43305	480	43566	234	165	5.10649e-14
Har_00116991	gag-pol polyprotein	1.06712	2.85042	2.54785	1.61726	2.52268	1.73207	1.2403	2.64402	4089	514	497	905	527	790	3119	578	5.17821e-14
Har_00093694	trypsin-like serine proteinase t26	5.89111	2.23119	3.12284	-0.589367	3.09542	-0.573038	6.08901	2.15338	95	852	267	39071	293	37632	88	887	5.30363e-14
Har_00209178	---NA---	1.87279	2.97416	1.93776	1.24104	2.03108	1.43262	2.03125	3.11568	1844	468	923	1602	803	1268	1448	388	5.32745e-14
Har_00044979	pancreatic triacylglycerol lipase	1.22468	-0.30044	3.23001	3.76889	3.37731	3.97777	1.20363	-0.0211029	3442	23892	228	61	205	61	3261	15882	5.40606e-14
Har_00012690	peritrophic membrane chitin binding protein	4.99714	2.55066	2.60077	-0.132494	2.89536	0.466443	5.31153	2.55918	243	645	472	28382	368	8114	193	613	5.41334e-14
Har_00049923	glucose dehydrogenase	2.60584	1.63498	2.50535	1.56845	2.37332	1.58361	2.3696	1.56419	1052	1414	523	973	598	1013	1118	1458	5.4551e-14
Har_00023374	organic cation transporter	-0.19855	1.15633	3.17754	3.65181	3.47881	3.71195	-0.139132	1.22005	22122	2406	243	70	179	76	27812	2210	5.52496e-14
Har_00031045	isoform c	2.22434	2.4182	1.74525	1.65244	1.81495	1.70425	2.26355	2.29473	1387	732	1143	855	986	822	1219	776	5.55172e-14
Har_00093085	apolipoprotein d	5.03613	2.87414	2.46536	0.610034	2.51158	-0.393068	4.79971	3.04583	234	507	543	5378	534	34997	296	410	5.73463e-14
Har_00209410	---NA---	2.68431	2.39662	1.4737	1.93479	1.45309	1.84551	2.19292	2.07982	1011	748	1567	583	1465	656	1283	929	5.77547e-14
Har_00007489	phytanoyl-dioxygenase family protein	2.61981	2.11723	1.64237	1.43225	1.92842	1.72475	2.87742	2.06341	1046	917	1274	1180	872	799	839	942	5.79485e-14
Har_00025108	trypsin-like proteinase	5.16192	1.57182	2.84769	0.0481396	3.24739	0.5658	5.3045	1.67272	209	1504	381	16211	247	6705	194	1297	5.90445e-14
Har_00048001	---NA---	2.41725	3.20282	1.78417	1.25268	1.70625	1.37509	2.09698	2.88043	1200	396	1091	1574	1099	1398	1387	469	5.95214e-14
Har_00081171	trypsin-like protease	5.28428	1.81622	3.11117	-0.0129719	3.15582	0.440099	5.25682	1.60345	184	1187	273	21152	272	8496	201	1396	5.96844e-14
Har_00073877	takeout jhbp-like protein	4.53759	1.73343	1.92957	1.16713	1.79868	1.20464	4.50592	1.46847	350	1296	934	1829	1000	1910	348	1631	6.13075e-14
Har_00081731	lipase	1.51509	-0.260386	3.66336	3.65552	2.85181	3.47382	1.42069	-0.0311103	2485	22990	129	69	388	103	2577	16193	6.18911e-14
Har_00121629	aminopeptidase n2	4.58966	3.69673	2.45276	-0.108224	2.57175	0.104796	5.09155	3.59916	335	268	551	27235	502	20079	236	271	6.33868e-14
Har_00002713	trypsin-like protease	5.24935	1.60938	3.03282	0.00104809	3.18045	0.511004	5.33417	1.60412	192	1450	309	19647	268	7451	189	1395	6.49416e-14
Har_00000735	cytochrome p450	2.82007	3.2395	1.6272	0.680385	1.70134	1.27123	3.32948	3.24636	929	376	1295	4669	1104	1691	671	353	6.81586e-14
Har_00177281	lipase	4.16863	0.112807	2.94906	1.73073	2.98921	1.7645	4.69912	0.379224	448	12836	342	762	333	756	314	7943	6.86724e-14
Har_00003282	aminopeptidase n	4.88912	4.26118	2.29512	-1.72902	2.60814	-0.283325	4.85571	4.12722	270	155	653	43197	490	32857	281	177	6.89889e-14
Har_00202273	---NA---	2.23606	1.42303	1.9395	2.01809	1.91543	2.05813	2.18301	1.52667	1361	1764	922	514	888	477	1292	1525	6.92991e-14
Har_00001899	serine-type	5.08567	1.07648	2.50171	0.639128	2.62954	1.21368	5.12224	0.989793	221	2680	525	5061	481	1870	227	3008	7.05385e-14
Har_00034354	carboxylesterase-8 variant 1	3.05903	3.5633	1.14334	0.942354	1.53387	1.12412	3.11893	3.5767	800	293	2454	2791	1304	2236	747	277	7.06895e-14
Har_00098850	odorant-degrading enzyme	3.71086	2.10408	2.04583	0.870515	2.25669	1.19608	3.54128	2.15907	560	922	836	3254	666	1945	607	880	7.09286e-14
Har_00007422	chymotrypsin-like serine protease	5.46563	2.06684	2.84425	-0.130975	2.92392	0.393312	5.61143	1.65106	153	951	383	28323	360	9355	139	1320	7.11801e-14
Har_00011465	b6 cg3100-pa	1.83768	2.32039	1.6745	1.47705	1.7222	2.18885	2.13278	2.20732	1905	792	1222	1101	1073	402	1352	832	7.18816e-14
Har_00106861	trypsin-like serine protease	5.51926	2.77137	3.10124	-2.42505	3.11583	-2.42202	5.66872	2.49451	143	542	277	43612	284	43549	133	642	7.21635e-14
Har_00098851	odorant-degrading enzyme	3.78871	2.16403	1.91409	0.948051	2.03508	1.11116	3.65334	2.31246	540	890	948	2766	799	2289	575	763	7.37977e-14
Har_00002039	trypsin-like serine protease	5.65492	2.75074	3.05098	-2.33852	3.01209	-2.36194	5.73966	2.49458	126	552	300	43591	321	43519	125	641	7.43007e-14
Har_00090669	organic cation transporter	-0.0230408	1.15123	3.32312	3.70622	3.18953	3.65008	-0.93164	1.2631	18408	2427	204	65	267	79	39347	2073	7.43845e-14
Har_00081587	juvenile hormone-inducible protein	3.29282	2.38521	1.598	1.28191	1.69524	1.29575	2.84617	2.50924	702	761	1339	1504	1107	1605	850	634	7.51786e-14
Har_00026358	apolipoprotein d	5.27632	3.02447	2.84505	-0.1436	2.93533	-0.531034	5.25495	2.98348	188	453	382	28850	354	37094	202	433	7.86728e-14
Har_00101783	lipase	1.05138	-0.204754	3.40987	3.80127	3.19377	3.76232	1.36899	-0.245714	4178	21679	187	58	266	71	2724	21399	7.8928e-14
Har_00089281	dimethylaniline monooxygenase	-0.145779	3.36343	2.2489	2.24863	1.86713	2.31003	0.734087	3.46789	21037	339	681	382	942	349	5864	308	8.03949e-14
Har_00050598	vermilion	1.88726	2.10523	2.00772	2.09843	1.74557	1.89144	1.49658	1.86069	1813	921	867	463	1048	603	2395	1101	8.15159e-14
Har_00152138	---NA---	2.88083	1.49931	1.91241	1.65843	1.98664	1.80053	3.04312	1.23148	887	1629	951	847	834	704	765	2169	8.27526e-14
Har_00000933	cytochrome p450	1.97429	2.93509	1.56766	1.53161	1.52887	1.50573	1.8991	3.04432	1692	485	1396	1022	1315	1130	1604	411	8.37032e-14
Har_00004821	zinc carboxypeptidase a 1	4.25468	2.35117	1.99679	0.826888	2.15343	0.709719	4.0617	2.42447	418	778	876	3517	721	5162	461	691	8.66918e-14
Har_00002053	unknown [Helicoverpa armigera]	2.2849	2.77397	1.91747	1.14102	2.00453	1.3005	2.08569	2.80773	1308	541	945	1912	821	1591	1403	508	8.68706e-14
Har_00015009	synaptic vesicle protein	-0.492999	2.75855	2.95593	2.57935	2.93907	2.71649	0.181101	2.77026	33616	548	337	236	352	222	19909	524	8.71682e-14
Har_00090670	organic cation transporter	-0.31942	1.08407	3.18428	3.58589	3.2322	3.74447	0.237065	1.08352	27979	2652	240	74	255	74	18591	2635	8.89032e-14
Har_00003131	aminopeptidase n	4.95181	4.03086	2.29085	-1.12079	2.55829	-0.70062	5.059	4.12144	254	199	658	42203	510	38970	245	179	8.92872e-14
Har_00069233	aldehyde oxidase	1.47006	2.51962	2.02854	1.42672	2.11079	1.51519	1.96542	2.6704	2600	664	850	1192	752	1117	1524	563	9.20056e-14
Har_00002735	trypsin-like proteinase	5.0881	1.63298	2.88442	0.0856113	3.08013	0.530486	5.11837	1.55709	220	1420	371	14968	300	7193	229	1471	9.20326e-14
Har_00096067	zinc carboxypeptidase a 1	4.0218	2.60082	1.96738	0.470013	2.36563	0.704568	4.57559	2.47396	485	623	896	6969	606	5202	341	653	9.66567e-14
Har_00057872	#NAME?	2.02654	2.19759	1.78452	1.51653	1.91353	1.83377	2.06461	2.00419	1620	873	1088	1049	891	673	1418	980	9.81617e-14
Har_00112690	tyrosine aminotransferase	2.27869	2.41736	1.43689	1.64026	1.27833	1.57149	2.76929	2.66061	1312	733	1638	875	1894	1028	888	570	9.91366e-14
Har_00096049	cg1443-pa isoform 1	2.2696	0.998374	2.28705	1.63168	2.32443	2.0869	2.53482	1.26702	1326	2954	660	885	629	465	1009	2058	1.01413e-13
Har_00116845	chymotrypsin-like serine protease	5.5599	2.35786	2.74633	-0.332966	2.94818	0.111084	5.67424	1.95946	138	774	408	34860	350	19791	132	1023	1.03707e-13
Har_00030931	organic cation transporter	-0.383163	1.05999	3.4363	3.6688	3.36868	3.78523	-0.579972	1.06428	30886	2734	180	68	208	68	35947	2715	1.04126e-13
Har_00033291	glucose dehydrogenase	2.48253	1.54228	2.1519	1.37315	2.06709	1.61549	2.50425	1.82449	1150	1554	753	1273	781	960	1021	1138	1.08912e-13
Har_00031094	---NA---	0.599336	3.15733	2.42272	2.40285	2.21043	2.08023	0.0134215	3.22273	7493	419	577	299	690	471	23926	361	1.10963e-13
Har_00114254	aldehyde oxidase	1.28658	2.69254	1.92258	1.53743	2.14819	1.37571	1.73365	2.89089	3187	573	940	1014	725	1395	1871	464	1.11537e-13
Har_00031027	keratin associated protein 5-4	1.95104	2.09809	1.53122	1.9709	1.64385	2.11164	1.65691	1.81015	1724	928	1466	551	1159	452	1983	1157	1.13361e-13
Har_00105157	chymotrypsin-like protease	5.54275	2.32639	2.96945	-0.285243	2.92828	0.0449352	5.45103	2.02038	141	789	331	33647	357	22484	163	972	1.14995e-13
Har_00025111	trypsin-like proteinase	5.36591	1.86029	2.91383	-0.0320225	2.92802	0.357842	5.08281	1.71357	161	1137	357	22678	358	10085	237	1256	1.16244e-13
Har_00049351	---NA---	4.30088	3.01981	1.24886	1.2234	1.08412	0.795062	3.98592	2.87168	403	455	2088	1657	2523	4381	483	473	1.16918e-13
Har_00052668	aminopeptidase n	4.69759	4.13843	2.43606	-0.578685	2.09522	-0.346492	4.75003	4.19283	315	176	563	38959	768	34114	304	166	1.17335e-13
Har_00227057	---NA---	2.00858	2.61424	1.82921	2.01424	1.14308	1.19453	2.29396	2.71414	1646	618	1041	517	2307	1949	1186	552	1.17613e-13
Har_00003911	trypsin ia2	4.45299	4.77753	1.98725	-2.49729	2.19453	-2.33398	4.59554	4.64121	370	97	881	43631	700	43508	334	119	1.21876e-13
Har_00116954	phosphogluconate dehydrogenase	2.34488	1.47689	1.68044	1.60778	1.86231	1.98273	2.59787	1.57483	1262	1667	1218	916	950	536	984	1440	1.23594e-13
Har_00221542	---NA---	5.52412	3.60616	1.83813	-0.429641	2.68729	-0.278818	5.22883	3.22963	142	283	1032	36825	453	32770	209	360	1.2449e-13
Har_00113031	gmc family	2.65866	1.37383	2.2675	1.56074	2.23623	1.50524	2.55565	1.38496	1027	1861	675	986	677	1132	1003	1782	1.27161e-13
Har_00083537	tpa:cuticle protein	1.6884	2.47412	1.78423	1.80629	1.65226	1.86936	1.53659	2.01843	2151	694	1090	681	1149	627	2276	974	1.29153e-13
Har_00043317	---NA---	2.58293	2.34594	1.46179	1.83707	1.22639	1.70041	2.23993	2.00271	1066	779	1588	660	2033	827	1238	983	1.29963e-13
Har_00108436	chymotrypsin-like protease	3.70488	4.935	1.71389	-0.461784	1.7524	-0.197223	4.36708	4.96625	563	81	1177	37352	1040	30867	382	73	1.30982e-13
Har_00116831	aldehyde oxidase	1.31274	3.34163	2.48961	1.09348	2.56721	0.765094	1.24169	3.93389	3083	345	529	2091	504	4635	3115	212	1.32462e-13
Har_00153095	---NA---	-0.211673	7.84182	2.66052	-0.98127	2.7501	-0.579538	0.250131	7.65428	22364	3	447	41722	423	37715	18256	5	1.3298e-13
Har_00103432	acidic repeat containing	1.17616	0.901673	2.55027	3.14955	2.29382	2.83629	0.84007	0.756026	3643	3367	496	116	651	183	5124	4279	1.34536e-13
Har_00045588	tpa:cuticle protein	2.96105	1.57355	1.48832	1.3348	1.72771	1.79857	3.20548	1.67185	839	1500	1548	1362	1066	705	716	1298	1.35254e-13
Har_00002717	trypsin-like protease	5.15854	1.95291	2.93799	0.0545158	3.0919	0.202579	4.84094	1.77411	210	1048	346	15968	297	15027	287	1198	1.36172e-13
Har_00015936	carboxylesterase esterase fe4	6.46903	0.391805	3.28232	0.894899	3.3475	-0.103774	6.18545	0.178446	67	7834	215	3093	212	28364	80	11123	1.36303e-13
Har_00021503	chymotrypsin-like protease	4.37012	2.05145	1.94131	0.958913	2.30637	0.497883	4.26794	1.92218	383	960	921	2705	645	7611	404	1056	1.40009e-13
Har_00089159	isoform a	1.16405	1.50398	2.15889	2.11008	2.22571	2.18337	1.45579	1.59306	3689	1623	747	458	682	407	2511	1414	1.47334e-13
Har_00109406	hatching enzyme-like protein	6.52475	0.621569	3.7341	-1.07419	3.96865	-0.3798	6.63912	0.631027	61	5248	122	42061	115	34745	59	5274	1.49059e-13
Har_00026740	isoform b	2.40402	0.797632	2.27402	1.29323	2.76595	2.28861	3.14766	0.80702	1216	3929	667	1469	419	359	739	3956	1.5024e-13
Har_00226694	---NA---	2.10569	1.50569	1.87288	2.07385	1.80234	2.01541	1.76719	1.32156	1521	1616	995	476	996	514	1807	1917	1.50666e-13
Har_00061122	cuticular proteinrr-1 family (agap009868-pa)	2.76376	2.15946	1.45642	1.64634	1.30888	1.42294	2.50731	2.36693	969	893	1597	865	1801	1287	1019	732	1.5083e-13
Har_00011484	high choriolytic enzyme 1 precursor	4.84404	2.4819	2.43972	-0.0781102	2.66883	0.465889	4.88178	2.35364	283	686	560	25565	462	8120	275	739	1.54644e-13
Har_00047838	---NA---	2.76879	3.14973	1.3208	0.978218	1.74252	1.39497	2.03168	2.74345	961	421	1895	2608	1052	1346	1446	531	1.58657e-13
Har_00077139	m-type 9	2.01878	1.06986	2.16296	1.35808	1.91965	1.372	3.35419	2.53089	1632	2701	744	1307	882	1409	664	627	1.61853e-13
Har_00002010	trypsin-like serine protease	4.15469	5.03778	1.61636	-2.76729	1.72092	-2.36833	4.43153	4.9359	449	71	1313	43672	1075	43521	363	76	1.72192e-13
Har_00110486	chymotrypsin-like protease	5.4737	2.15503	2.76333	-0.529506	2.69507	0.121624	5.75672	1.87018	150	898	405	38325	448	19290	120	1091	1.72637e-13
Har_00231944	---NA---	4.32682	2.30861	1.13939	1.04192	1.38532	1.3276	4.08902	1.77431	396	797	2470	2297	1616	1529	455	1197	1.75865e-13
Har_00011944	hypothetical viral protein	1.67518	2.29281	1.85418	2.0311	1.17575	1.68513	1.83188	2.1823	2176	808	1019	505	2186	861	1694	856	1.80214e-13
Har_00049816	---NA---	3.23844	2.8185	1.17221	1.54774	1.02148	1.30302	2.69202	2.43746	721	524	2358	1000	2800	1584	929	681	1.82431e-13
Har_00225754	---NA---	2.98665	3.42007	1.42249	1.12257	1.04016	0.940709	2.99936	3.03822	830	326	1665	1980	2710	3256	790	412	1.86968e-13
Har_00068999	glycoside hydrolases	3.33203	2.25681	1.61751	1.33402	1.3702	1.01824	3.55289	2.04131	687	833	1311	1364	1659	2765	602	956	1.97164e-13
Har_00080116	lipase	1.11075	0.0242958	3.27187	3.49123	3.24546	3.75253	0.956102	-0.480612	3923	14998	219	83	248	72	4408	32131	1.97395e-13
Har_00072321	peptidoglycan recognition protein	6.52721	2.49346	2.43924	-1.25336	2.69221	-0.759193	5.22193	2.34257	60	680	561	42525	451	39480	210	746	1.98149e-13
Har_00019585	membrane protein	-5.59029	-2.81432	4.62097	5.11455	4.68648	5.13696	-4.50586	-2.84988	43787	43673	45	15	56	20	43688	43645	2.01182e-13
Har_00036369	odorant-binding protein	2.42747	1.68904	1.4694	1.76397	1.36478	1.71756	2.78087	1.68692	1190	1361	1577	732	1667	806	882	1283	2.07457e-13
Har_00064111	---NA---	2.26278	2.20643	1.43432	1.70355	1.41406	1.81352	2.01041	1.76801	1332	866	1644	788	1557	693	1475	1204	2.0898e-13
Har_00113426	aldehyde oxidase	1.76378	2.72327	1.81555	1.33901	1.71697	1.29319	1.79676	2.61535	2031	561	1057	1350	1079	1616	1752	588	2.13142e-13
Har_00015554	acyl-delta-9 desaturase	2.62092	1.6924	1.69509	1.46378	1.81025	1.40335	2.74119	1.66213	1045	1356	1200	1128	989	1325	904	1306	2.16573e-13
Har_00117716	aldo-keto reductase	2.48952	2.06068	1.51506	1.6102	1.27708	1.66666	2.58071	1.7535	1145	956	1504	912	1896	885	990	1214	2.20981e-13
Har_00005602	fatty acid synthase	2.77312	0.870142	1.85447	0.938126	2.51684	1.85594	4.07537	1.28373	959	3528	1018	2823	531	642	459	2013	2.23514e-13
Har_00115824	juvenile hormone-inducible	4.79764	2.15284	2.34225	0.00431013	2.40987	0.51533	4.99815	2.17418	296	901	630	19221	583	7391	254	868	2.23909e-13
Har_00003212	aminopeptidase n	4.73452	4.28593	2.12875	-1.88577	2.01499	-2.27869	4.63052	4.17683	310	154	767	43352	815	43474	328	168	2.26189e-13
Har_00045769	fatty acid binding protein	5.17229	4.08996	1.97277	-2.69457	1.61783	-3.24874	5.25373	4.03525	208	188	893	43664	1196	43743	203	194	2.2927e-13
Har_00017090	retinol-binding protein	3.52557	2.53029	1.33912	0.822378	1.33175	1.33258	3.33364	2.45744	621	657	1849	3550	1739	1517	670	670	2.31457e-13
Har_00134408	---NA---	3.13891	1.96018	2.26076	1.72221	1.26652	1.29279	1.97681	1.46746	763	1037	678	772	1930	1617	1509	1632	2.32295e-13
Har_00083989	apolipoprotein d	4.97178	3.72303	2.29263	-3.48876	2.60116	-2.9944	4.80751	3.60547	250	264	656	43790	492	43699	293	268	2.33601e-13
Har_00102035	synaptic vesicle protein	1.82762	0.843518	2.42978	2.29046	2.25193	1.91393	2.45579	0.597358	1923	3664	571	364	667	584	1049	5581	2.43732e-13
Har_00087991	lipase	2.32079	1.11917	1.67415	1.80377	1.91589	2.14083	2.46038	0.978104	1276	2533	1223	686	885	436	1044	3059	2.43871e-13
Har_00039401	aldehyde oxidase	0.422702	2.50517	1.64402	0.806565	2.88191	1.75436	1.88892	3.76067	9731	671	1268	3654	377	770	1617	237	2.45624e-13
Har_00005537	lipase 1 precursor	5.32054	2.75723	2.55205	-0.456759	2.62733	-0.836268	5.31729	2.79834	175	550	494	37280	483	40031	192	512	2.45885e-13
Har_00040122	isoform e	0.240288	1.62142	2.66856	3.05763	2.74844	2.93583	-1.56626	1.86589	12671	1432	439	129	424	170	42050	1095	2.48895e-13
Har_00113172	---NA---	4.84182	3.15737	1.94817	-0.35144	2.61493	0.120645	4.7846	3.38811	284	418	913	35268	487	19322	299	322	2.52736e-13
Har_00208168	---NA---	1.7897	1.42553	1.79951	2.3079	1.80562	2.11478	1.56623	1.07475	1979	1757	1078	355	993	450	2204	2671	2.55461e-13
Har_00072324	peptidoglycan recognition protein	6.39514	2.52334	2.63897	-1.1764	2.38481	-1.10817	5.54185	1.94622	72	662	458	42354	593	41458	149	1034	2.55584e-13
Har_00096923	#NAME?	1.79875	2.43446	1.59391	1.32367	1.57364	1.4722	1.96949	2.58395	1965	715	1346	1392	1245	1201	1519	603	2.6312e-13
Har_00059402	lipase 1 precursor	5.30925	2.16814	2.37336	0.229645	2.2452	-0.352137	5.35989	2.23768	177	886	607	11207	670	34227	182	811	2.63533e-13
Har_00044666	aminopeptidase n	4.65841	3.47412	2.23501	-0.520938	2.20052	-0.313463	5.14461	3.64226	324	311	696	38233	695	33508	222	262	2.65066e-13
Har_00019580	membrane protein	-5.89558	-2.77071	4.62597	5.06177	4.5175	5.05737	-4.85584	-2.75432	43811	43661	44	16	68	21	43723	43606	2.67576e-13
Har_00117106	diazepam binding inhibitor	4.89309	3.08017	2.12805	-0.122974	2.4201	0.131758	5.02918	2.73077	269	441	768	27975	579	18707	250	541	2.72493e-13
Har_00074836	homogentisate-dioxygenase	2.27313	1.56903	1.44963	1.44776	1.70781	1.78809	2.37766	1.81773	1318	1509	1611	1157	1093	727	1110	1150	2.74424e-13
Har_00003946	trypsin ia2	1.95088	6.09955	1.38047	-1.13604	1.61001	-0.419049	2.33184	6.05532	1725	23	1750	42246	1204	35434	1156	26	2.74493e-13
Har_00096572	synaptic vesicle protein	1.67637	0.504366	2.26858	2.10995	2.47484	2.18657	2.66063	0.790204	2170	6462	674	459	554	405	953	4056	2.7458e-13
Har_00082219	lipase	1.27214	-0.236098	3.08184	3.34309	3.10328	3.4233	1.48888	-0.346679	3240	22448	290	98	290	107	2425	24500	2.78112e-13
Har_00007423	chymotrypsin-like serine protease	5.33389	1.95456	2.5021	0.122982	2.47997	-0.204125	5.49307	1.81945	168	1046	524	13862	546	31056	157	1147	2.84454e-13
Har_00214752	---NA---	2.47073	1.86454	1.70032	1.60095	1.61638	1.37453	2.25147	1.66792	1157	1135	1196	930	1198	1404	1229	1302	2.86909e-13
Har_00116859	---NA---	2.78561	1.70675	1.58539	1.48517	1.67256	1.55373	2.77981	1.27774	948	1337	1362	1087	1124	1051	884	2032	2.90606e-13
Har_00081586	juvenile hormone-inducible protein	3.03585	2.23604	1.70803	1.20767	1.59395	0.946384	2.73681	2.24037	805	848	1185	1707	1226	3230	906	808	2.92139e-13
Har_00079610	juvenile hormone-inducible	5.04389	3.98153	1.55296	-0.415824	1.31171	0.261094	4.67406	3.85338	233	204	1426	36575	1794	12617	317	226	2.93393e-13
Har_00115998	d-2-hydroxyglutarate dehydrogenase	1.13524	1.51001	1.98155	2.12562	2.11913	2.43114	0.895696	1.52338	3806	1607	885	450	747	306	4766	1530	2.96307e-13
Har_00033121	aminopeptidase n	4.3315	2.92223	1.72812	-0.289598	2.20958	0.499403	4.72768	3.30227	392	492	1162	33754	691	7593	308	341	3.04223e-13
Har_00001928	mucin-like peritrophin	4.92644	3.90363	1.88153	-1.7387	1.86627	-2.68439	5.06729	4.13069	257	221	982	43214	943	43641	242	175	3.06573e-13
Har_00147906	---NA---	2.24767	2.17231	1.56117	1.28358	1.57949	1.56599	2.03439	2.10163	1350	881	1408	1502	1238	1032	1442	909	3.07415e-13
Har_00103257	aminopeptidase n	-0.0121675	2.13957	2.64913	2.63987	2.55898	2.56697	-0.0268602	2.34739	18090	910	452	221	509	269	25346	744	3.09868e-13
Har_00056235	phosphatidate phosphatase	1.35654	1.64594	1.77027	1.84437	1.74304	1.91379	1.73829	1.70329	2932	1401	1108	652	1050	586	1861	1268	3.14453e-13
Har_00113428	aldehyde oxidase	1.37501	2.43244	1.84529	1.44905	1.99744	1.41649	1.51514	2.40925	2871	718	1026	1154	829	1302	2347	701	3.16316e-13
Har_00003120	trypsin-like serine protease	1.92363	6.16342	1.31125	-1.41224	1.50189	-0.584831	2.10458	6.21814	1774	20	1928	42800	1365	37772	1380	21	3.19263e-13
Har_00098973	serine protease	6.51917	-0.0271211	4.14491	-0.254419	4.20367	-0.00128031	6.86802	0.00128078	63	16961	78	32785	96	24650	45	15076	3.20156e-13
Har_00096938	gelsolin precursor	4.18468	2.83515	1.86094	1.33881	0.495442	0.522572	3.65891	2.82078	442	517	1012	1351	6974	7298	571	504	3.33975e-13
Har_00121628	aminopeptidase n2	4.87099	3.47726	2.21352	-0.329873	2.31415	-0.179528	4.77019	3.16937	278	309	708	34788	640	30396	300	373	3.36129e-13
Har_00000701	cytochrome p450	1.58428	-0.456737	2.98627	3.29036	2.81976	3.52297	1.33046	-0.126729	2343	30703	325	100	394	96	2815	18586	3.37662e-13
Har_00219091	---NA---	1.53966	0.162285	2.67104	2.32818	3.34663	3.3765	1.51136	-0.162285	2428	11765	438	342	213	111	2359	19415	3.3816e-13
Har_00101428	aldo-keto reductase	2.27407	1.77134	1.37777	1.39584	1.43247	1.79175	2.62116	1.72337	1317	1245	1759	1233	1517	720	970	1247	3.42889e-13
Har_00003119	trypsin-like serine protease	1.22086	6.53483	1.41343	-1.95444	1.48063	-1.81518	1.98664	6.48844	3458	14	1685	43395	1406	43090	1497	15	3.51464e-13
Har_00136194	hemolysin-type calcium-binding region	4.51886	1.27714	2.50087	0.546053	2.56285	0.7837	4.35028	1.17431	358	2102	526	6064	507	4486	385	2340	3.58937e-13
Har_00097960	homogentisate-dioxygenase	1.94233	1.23864	1.55743	1.5051	1.81462	2.1681	2.41269	1.31765	1741	2208	1418	1064	987	414	1090	1926	3.63103e-13
Har_00035930	lipase	1.23053	-0.348308	3.2864	3.54823	3.22853	3.54309	0.917248	-0.482872	3413	25518	213	75	258	93	4644	32205	3.64381e-13
Har_00044980	pancreatic triacylglycerol lipase	0.944301	-0.19469	3.55618	3.92443	3.08927	3.62826	0.568018	-0.746766	4738	21442	152	46	298	82	7673	37612	3.65592e-13
Har_00022039		2.04739	1.70139	2.06619	1.84394	1.40064	1.45405	1.81335	1.64949	1594	1343	816	653	1590	1231	1721	1322	3.70722e-13
Har_00067935	juvenile hormone-inducible	2.36813	1.69891	1.87701	1.56534	1.5313	1.36214	2.36007	1.55032	1247	1349	989	979	1308	1438	1128	1481	3.73509e-13
Har_00101789	hatching enzyme-like protein	4.77878	2.46973	2.53466	-0.0828066	2.55949	0.0828066	5.0647	2.35486	300	695	506	25838	508	21036	243	736	3.80224e-13
Har_00106864	trypsin-like serine protease	5.41201	2.4471	2.87418	-1.27075	2.71076	-1.27381	5.35808	2.14028	155	707	375	42562	437	41995	184	892	3.84485e-13
Har_00084803	lipase	2.12512	1.00383	1.66163	1.79641	1.7707	2.38869	2.02422	0.990479	1491	2940	1235	696	1021	316	1453	3006	3.87509e-13
Har_00006252	trypsin-like serine protease	-0.802759	7.31949	2.49923	0.350739	2.31692	0.00622487	0.178523	7.28701	37933	10	527	8785	636	24225	19977	10	3.94488e-13
Har_00003243	aminopeptidase n	4.82991	3.94505	2.10958	-1.22315	2.07675	-0.868817	4.43967	3.7688	287	213	782	42461	777	40256	361	236	3.94769e-13
Har_00081169	trypsin-like protease	5.19472	2.0227	3.08518	-1.05503	2.96846	0.00791836	4.88438	1.94856	201	983	287	42000	340	24111	274	1030	4.02139e-13
Har_00069549	synaptic vesicle protein	3.03955	2.08387	1.23363	0.950895	1.83379	1.37605	2.96936	1.80183	803	940	2141	2748	969	1393	801	1168	4.09299e-13
Har_00087491	trypsin-like protease	6.13014	1.09736	3.17363	-1.07688	3.00388	-0.757218	6.2653	1.07204	78	2621	246	42072	328	39465	79	2682	4.23521e-13
Har_00011819	trypsin-like serine protease	4.88204	2.49089	2.46391	-0.366737	2.53299	0.0468698	5.19855	2.46535	273	682	546	35624	521	22410	212	664	4.34389e-13
Har_00047162	glycine n-methyltransferase	1.7606	2.56342	1.50699	0.954671	1.65545	1.29356	2.16777	2.89898	2039	636	1518	2731	1142	1615	1314	462	4.39296e-13
Har_00139962	---NA---	0.651619	2.76081	1.65273	1.56744	1.56702	1.81451	1.1326	2.98534	6987	547	1251	975	1253	689	3529	431	4.46738e-13
Har_00102873	lipase	1.07329	-0.46911	3.26332	3.41359	2.89999	3.54323	1.24458	-0.309846	4068	31238	220	91	364	92	3107	23182	4.4784e-13
Har_00006411	multi-binding protein	0.560224	1.95354	2.28559	2.34364	1.88544	2.94427	0.501626	1.16753	7944	1047	664	338	921	169	8998	2357	4.49714e-13
Har_00060171	isoform a	1.984	1.47397	1.40697	1.49146	1.80457	1.6473	2.15142	1.90019	1682	1672	1694	1080	995	910	1334	1077	4.88482e-13
Har_00036983	---NA---	0.27261	2.38842	2.51717	1.97674	2.3421	2.38386	0.0501647	2.64298	12104	756	516	547	618	319	22840	579	4.91422e-13
Har_00070438	antennal binding protein	1.94038	1.19222	1.91241	1.67205	1.9789	1.99061	2.00191	0.941897	1746	2318	950	829	840	532	1481	3200	4.92658e-13
Har_00079875	actin interacting protein	1.07722	1.60994	1.91288	1.77419	2.16532	2.15176	0.92918	1.74833	4049	1448	949	719	714	429	4570	1218	4.97787e-13
Har_00038964	type iv collagen	2.45674	1.84174	1.34267	1.30435	1.49668	1.36394	2.40996	2.16097	1172	1166	1836	1439	1377	1433	1091	879	4.98617e-13
Har_00001698	ribonuclease e g	5.02558	4.10912	1.68232	-1.32442	1.81141	-1.1442	4.76367	3.68221	236	180	1216	42646	988	41582	302	253	5.04661e-13
Har_00049912	juvenile hormone esterase	2.88724	0.712994	2.05319	1.35647	2.19864	1.8558	3.5067	0.566891	883	4528	829	1314	696	643	615	5857	5.1239e-13
Har_00003200	aminopeptidase n	4.60308	3.94987	1.83523	-2.10633	2.1055	-1.8076	4.58382	4.00096	332	210	1037	43480	760	43081	338	202	5.12869e-13
Har_00021830	vitellin-degrading protease precursor	6.12612	0.616395	3.28046	-0.283359	3.26295	-1.28933	6.33642	0.991532	79	5303	217	33586	241	42041	77	3003	5.22055e-13
Har_00001094	peptidoglycan recognition protein	6.11529	2.43248	1.94916	-1.33085	2.13461	-0.876494	5.42511	2.49752	81	717	911	42662	734	40298	169	637	5.24545e-13
Har_00115999	d-2-hydroxyglutarate dehydrogenase	1.16057	1.45048	1.74818	1.94372	2.04073	2.16718	1.00552	1.68984	3714	1721	1139	578	793	415	4146	1281	5.36769e-13
Har_00061496	chymotrypsin-like protease	5.28088	1.78717	3.07133	-1.33474	3.22976	-0.655129	5.3473	1.59226	186	1225	292	42672	257	38551	186	1416	5.40671e-13
Har_00032368	vitellogenin	1.56085	0.706487	1.8877	1.42822	2.24467	2.37549	2.81071	0.955724	2396	4574	976	1189	671	322	865	3141	5.44867e-13
Har_00109306	aldehyde oxidase	1.26348	2.08314	2.06779	0.571368	2.42864	1.69367	2.33383	2.072	3279	941	813	5776	573	836	1155	934	5.46452e-13
Har_00061123	cuticular proteinrr-1 family (agap009868-pa)	2.15324	1.88763	1.39358	1.47713	1.37731	1.53919	2.15743	1.9265	1471	1111	1726	1100	1636	1077	1326	1051	5.56056e-13
Har_00039786	salivary cysteine-rich peptide	2.70196	2.09068	1.51748	0.967073	1.65963	1.22505	2.70312	1.8867	1001	936	1492	2664	1136	1835	924	1085	5.67992e-13
Har_00202467	---NA---	2.23552	1.3783	2.0129	1.53896	1.70765	1.37587	2.45835	1.21256	1365	1854	864	1013	1094	1394	1046	2233	5.7581e-13
Har_00024830	d-lactate dehydrognease	1.21767	1.34455	1.83618	1.77294	2.0661	2.20401	1.44561	1.26455	3466	1923	1035	720	782	394	2528	2068	5.83881e-13
Har_00003947	trypsin ia2	1.32227	6.35356	1.23255	-1.64367	1.59921	-1.49575	1.58717	6.41662	3050	16	2145	43086	1218	42550	2144	16	5.85178e-13
Har_00001384	aminopeptidase n	4.47045	3.22843	1.88903	-0.846092	2.14331	0.148222	4.60309	3.31389	368	381	972	41077	727	17790	331	336	5.87664e-13
Har_00049679	chymotrypsin-like serine protease	4.84939	0.766146	2.33754	0.534876	2.70533	1.10664	4.85162	0.533848	281	4131	631	6203	440	2316	284	6165	5.91628e-13
Har_00003939	trypsin ia2	4.31933	4.95337	1.02619	-0.831273	1.38372	-0.227801	4.35401	4.6812	398	79	2919	40990	1620	31621	384	111	5.99488e-13
Har_00070050	aldo-keto reductase	3.07082	1.83819	1.17089	1.32205	1.42295	1.40407	2.82342	1.5241	794	1168	2363	1400	1541	1323	863	1529	6.0235e-13
Har_00119885	pol polyprotein	3.02382	3.86531	0.958575	0.173407	2.48196	-0.0114613	3.39343	4.56051	807	232	3255	12529	545	25229	651	124	6.18503e-13
Har_00103258	aminopeptidase n	-0.0196362	2.21938	2.4055	2.49282	2.48891	2.43713	-0.125244	2.31294	18315	860	586	272	541	301	27519	762	6.25657e-13
Har_00114255	aldehyde oxidase	1.43204	2.68622	1.7406	1.1517	1.71427	1.08914	1.685	2.82501	2716	578	1151	1878	1083	2403	1938	501	6.25771e-13
Har_00113664	aldehyde oxidase	1.42229	2.6316	1.60432	1.088	1.74616	1.29465	1.67796	2.67818	2741	606	1331	2110	1047	1610	1945	561	6.26196e-13
Har_00107281	lipase	5.26024	2.48483	2.28633	-0.437425	2.32655	-0.255737	5.40964	2.30094	190	684	662	36953	625	32250	175	769	6.29368e-13
Har_00074677	trypsin-like serine protease	-1.1761	7.78654	2.3765	-0.87462	2.43283	-0.661374	-0.363412	7.72904	40512	4	604	41215	569	38621	32472	3	6.30254e-13
Har_00109310	aldehyde oxidase	0.951082	1.52674	2.40424	0.258496	2.54585	2.05783	2.80854	2.16404	4694	1581	589	10571	518	478	867	875	6.33439e-13
Har_00067355	---NA---	1.13469	1.37862	1.97448	1.67209	2.24344	1.87342	1.40957	1.50358	3808	1852	892	828	673	620	2600	1566	6.4583e-13
Har_00117717	aldo-keto reductase	2.23317	1.68508	1.22109	1.22311	1.61341	1.87897	2.21922	1.59054	1373	1369	2179	1660	1202	615	1264	1423	6.59757e-13
Har_00033195	---NA---	4.20497	2.60435	1.46704	0.307944	1.52239	0.774863	4.01753	2.29678	435	622	1580	9581	1331	4548	473	773	6.61607e-13
Har_00011818	trypsin-like serine protease	4.77211	2.30469	2.14025	0.182466	2.26258	-0.0722346	4.92721	2.20714	302	801	762	12294	663	27444	266	833	6.66789e-13
Har_00009408	trypsin-like serine protease	-0.578503	7.71632	2.43311	-0.329954	2.54987	-0.184079	0.168871	7.54525	35125	7	569	34791	515	30525	20193	6	6.76584e-13
Har_00240473	---NA---	4.76372	2.43751	2.27348	0.546262	2.0571	-0.209746	4.42335	1.79969	306	712	669	6060	786	31197	366	1170	6.76886e-13
Har_00232462	---NA---	2.45752	2.09907	1.59287	1.95291	0.955133	1.28923	1.72555	1.74966	1171	927	1349	569	3141	1631	1881	1216	7.12555e-13
Har_00080528	5 nucleotidase	0.00833416	1.52179	2.80281	2.6209	2.47545	2.61965	0.014307	1.77519	17357	1591	393	227	553	252	23889	1195	7.15267e-13
Har_00061736	nad-binding	1.88648	1.41456	1.61138	1.55691	1.64938	1.91666	1.88436	1.24088	1814	1779	1322	991	1154	581	1621	2138	7.16976e-13
Har_00100411	cytochrome p450	-0.0141044	1.45517	2.70723	2.8495	2.61562	2.98882	-0.531554	1.49065	18144	1709	420	173	486	160	35276	1592	7.18063e-13
Har_00152475	---NA---	3.40563	2.96358	1.21862	1.13217	0.714504	1.08885	3.08189	2.16389	663	472	2187	1945	4727	2404	750	877	7.26136e-13
Har_00023685	juvenile hormone-inducible	2.51053	0.938191	2.00241	2.17613	1.62596	1.83937	1.91269	0.553809	1127	3208	871	422	1188	670	1589	5986	7.34267e-13
Har_00062373	trypsin-like serine protease	5.2876	1.30706	2.31077	0.0240078	2.66819	0.360566	5.3027	1.06298	183	2013	645	17521	465	10011	195	2725	7.51551e-13
Har_00070740	lipase	1.33469	0.239555	2.1088	2.71889	2.37188	2.89923	1.25321	0.479034	3013	10276	783	199	599	174	3074	6745	7.60875e-13
Har_00076325	voltage gated chloride channel domain-containing protein	2.2579	1.70253	1.15184	1.52165	1.31225	1.85661	2.14334	1.50716	1336	1341	2422	1039	1790	641	1341	1560	7.89774e-13
Har_00060092	retinoid-inducible serine carboxypeptidase (serine carboxypeptidase	1.3054	2.17143	1.55997	1.59825	1.41252	1.32746	1.58781	2.62373	3105	882	1415	932	1561	1530	2141	586	7.89813e-13
Har_00048040	myoinositol oxygenase	0.180784	3.52122	1.68201	1.61672	2.10616	1.92619	0.0435424	3.74696	13736	303	1217	906	758	573	23001	238	7.96311e-13
Har_00101291	organic cation transporter	-0.931468	1.50126	3.04292	3.00126	2.87179	3.0815	-0.914318	1.37717	39018	1626	305	141	381	149	39220	1801	7.98455e-13
Har_00119370	---NA---	2.44917	1.00647	1.95517	1.45539	1.88766	1.65478	2.83158	0.744477	1176	2923	907	1141	919	903	858	4359	8.05786e-13
Har_00043316	---NA---	2.15626	2.02832	1.32038	1.46746	1.25457	1.67231	1.78989	1.76468	1466	978	1898	1120	1955	877	1762	1207	8.11073e-13
Har_00019410	---NA---	4.00306	2.5817	1.38139	0.246184	1.87188	0.792359	3.76893	2.18471	494	629	1748	10869	939	4397	538	853	8.16348e-13
Har_00118644	isoform c	6.1323	1.4073	2.89779	-0.637677	2.96742	-0.335653	6.01582	0.636786	77	1792	364	39567	341	33928	94	5214	8.22409e-13
Har_00062875	aminopeptidase n	-0.0729589	2.01651	2.28672	2.45178	2.22092	2.6249	0.116858	2.1941	19545	992	661	287	686	249	21367	843	8.25921e-13
Har_00113032	gmc family	2.51873	1.12734	2.21469	1.4352	1.94129	1.38986	2.31757	0.854021	1117	2506	706	1175	862	1359	1171	3666	8.52248e-13
Har_00102825	tpa:cuticle protein	1.3792	2.39713	1.45365	1.60323	1.28976	1.60671	1.26446	2.43956	2854	747	1601	921	1853	977	3039	677	8.54532e-13
Har_00003425	trypsin-like serine protease	1.13913	6.33659	1.49285	-2.2559	1.85736	-2.01721	1.10964	6.35246	3795	18	1543	43556	953	43304	3645	17	8.56799e-13
Har_00072214	cg6870 cg6870-pa	1.60561	1.95667	1.74984	1.32293	1.85253	1.22224	1.66014	2.15805	2303	1042	1136	1396	959	1847	1977	884	8.59772e-13
Har_00012175	venom acid phosphatase	1.12962	0.823162	2.14345	1.8019	2.18959	2.23026	1.63188	1.02672	3833	3785	758	689	703	380	2036	2869	8.62887e-13
Har_00024779	juvenile hormone-inducible	4.88432	3.56876	1.56852	-0.135461	1.43372	-0.293707	4.73373	3.70726	272	291	1394	28517	1514	33073	305	249	8.73254e-13
Har_00048041	myoinositol oxygenase	1.45253	1.49743	1.72944	1.50787	1.776	1.8258	1.72806	1.40124	2643	1633	1159	1059	1016	681	1878	1751	8.79627e-13
Har_00118363	elastase 2 like	3.17132	2.80149	1.10232	0.467513	1.47106	0.860323	3.71443	2.71905	752	528	2592	7009	1428	3843	556	550	8.83471e-13
Har_00096943	gelsolin precursor	3.79878	2.40124	1.58516	0.0934849	1.68454	0.815982	3.77397	2.56042	536	743	1363	14714	1113	4183	535	612	8.8855e-13
Har_00010494	chymotrypsin-like protease	4.90529	1.7182	2.19215	1.00338	1.15396	-0.0917168	4.6255	2.02433	262	1323	721	2462	2273	28021	329	968	9.10861e-13
Har_00029150	trypsin-like protease	6.79281	-0.594081	3.54297	-0.104272	3.21468	-0.0871205	6.59239	0.834687	49	35805	156	27022	261	27876	63	3782	9.35682e-13
Har_00032910	intestinal mucin	5.92465	2.36726	1.71004	-1.78485	1.77863	-1.60451	5.71406	2.48023	93	769	1182	43261	1010	42746	126	649	9.42256e-13
Har_00030902	tpa:cuticle protein	1.72102	1.76134	1.38495	1.58204	1.39024	1.75632	1.8263	1.59432	2097	1259	1739	953	1607	766	1701	1410	9.42753e-13
Har_00053515	cg6465 cg6465-pa	0.516544	1.33733	2.70586	2.32693	2.56472	2.32124	0.0281649	1.64024	8464	1937	422	344	505	346	23417	1336	9.49499e-13
Har_00084864	myoinositol oxygenase	1.59409	1.52368	1.72445	1.52834	1.77731	1.71108	1.75736	1.30438	2323	1588	1168	1029	1012	814	1830	1954	9.53129e-13
Har_00081798	aminopeptidase n	4.49072	3.81599	1.93367	-2.20322	1.8753	-2.03175	4.44385	3.67081	362	241	928	43534	935	43316	359	255	9.53696e-13
Har_00021416	retinol dehydrogenase 11	4.53483	3.26353	1.7235	-0.349017	2.36299	-0.335233	4.67097	3.15257	351	367	1169	35233	608	33912	318	376	9.54603e-13
Har_00061262	three prime repair exonuclease 1	3.47237	3.33318	1.73614	0.949769	0.0371492	1.02608	2.89531	3.13721	639	349	1153	2757	21460	2727	833	379	9.55883e-13
Har_00009014	crystal protein	3.1425	2.44752	1.29827	1.18966	1.18028	0.810448	2.74184	2.18132	761	706	1955	1757	2167	4243	903	859	9.60581e-13
Har_00121713	fat body aminopeptidase	-0.0268764	1.98494	2.14955	2.27624	2.33036	2.63147	0.119389	2.30095	18507	1018	755	370	623	247	21306	768	9.6715e-13
Har_00101780	lipase	0.716397	-0.171419	3.09788	3.4208	3.00516	3.47657	0.763445	-0.226465	6438	20852	281	90	327	102	5647	20910	9.75844e-13
Har_00048003	---NA---	2.78537	3.18093	1.36742	0.802154	1.1983	0.895297	2.11985	2.79229	949	404	1784	3673	2125	3576	1366	514	9.78243e-13
Har_00088641	carboxypeptidase a	3.73894	3.27071	1.22828	-0.398588	1.67116	0.769749	3.69266	3.51579	555	363	2157	36289	1127	4590	563	293	9.82089e-13
Har_00067261	cg3706 cg3706-pa	3.21133	2.03367	1.89409	2.03481	1.51626	-0.264022	2.71283	2.02435	739	974	966	501	1343	32443	919	967	9.84398e-13
Har_00024335	aminopeptidase n	0.0284433	2.19026	2.39074	2.29087	2.27001	2.348	0.0168276	2.22913	16811	875	594	363	659	334	23794	816	9.89231e-13
Har_00005606	fatty acid synthase	2.39497	1.07094	1.57925	0.710722	1.96149	1.91977	3.52974	1.19211	1222	2697	1373	4389	850	577	611	2287	9.93353e-13
Har_00002004	carboxypeptidase a	2.88798	4.06233	1.32295	0.660599	1.33771	-0.0968761	2.80804	3.9859	882	195	1887	4876	1722	28177	868	206	1.002e-12
Har_00121862	aminopeptidase n	4.56425	3.74176	1.91863	-2.1876	1.93613	-2.09721	4.33552	3.62809	344	256	942	43525	865	43357	388	265	1.01614e-12
Har_00072164	glucose dehydrogenase	1.24917	1.88645	2.0704	1.65097	2.12862	1.44379	0.980959	1.60958	3325	1113	810	860	737	1246	4284	1388	1.02733e-12
Har_00042430	peptidoglycan recognition protein	5.17767	2.68905	2.68159	-0.83322	2.30369	-1.10384	4.36813	2.46093	207	574	432	41002	648	41436	381	668	1.04964e-12
Har_00080200	cg1443 cg1443-pa	1.82485	1.24674	1.69421	1.6721	1.70229	1.69726	1.94312	1.13801	1928	2185	1201	827	1103	833	1555	2434	1.06192e-12
Har_00094113	trypsin-like serine proteinase t26	4.89618	3.2136	1.91618	-0.790568	1.92713	-0.915078	4.9118	3.09057	268	390	946	40773	873	40548	268	392	1.09416e-12
Har_00071946	isoform e	-0.826753	1.43091	2.79008	3.03038	2.77438	3.0689	-1.25796	1.44753	38146	1749	396	137	417	152	41060	1670	1.14811e-12
Har_00043393	sugar transporter	-1.17357	0.399587	2.65347	2.55151	2.89109	2.84299	0.875596	1.60757	40488	7717	450	246	372	181	4884	1393	1.15634e-12
Har_00079873	actin interacting protein	1.06874	1.6276	1.80058	1.84308	1.65119	1.85006	1.01551	1.70631	4083	1428	1077	655	1151	649	4095	1265	1.16156e-12
Har_00029594	peptidoglycan recognition protein	5.02054	3.01703	2.65146	-0.741472	2.1717	-0.910515	4.26241	2.40438	238	456	451	40434	711	40514	405	705	1.18795e-12
Har_00064511	cg1443-pa isoform 1	2.0798	0.70135	1.75443	1.46528	1.91067	1.88117	2.43191	0.972717	1558	4617	1132	1124	894	613	1074	3083	1.21207e-12
Har_00106754	short-chain dehydrogenase	0.222198	1.3197	2.02235	2.05529	2.0115	2.1269	1.3798	1.48033	12986	1984	855	485	817	443	2696	1611	1.22569e-12
Har_00071436	peritrophic membrane chitin binding protein	4.65126	2.14487	1.93265	-0.105309	2.11582	0.475056	4.44769	1.90929	325	907	929	27092	749	7960	358	1064	1.22965e-12
Har_00003206	aminopeptidase n	4.53295	4.14537	1.85321	-2.00263	1.52699	-1.71778	4.11997	3.71498	353	175	1021	43429	1318	42923	444	246	1.23525e-12
Har_00018468	ovochymase 2	4.58506	3.53115	1.99686	-0.949127	2.02462	-0.929488	4.37507	3.1703	337	300	875	41584	808	40617	380	371	1.24215e-12
Har_00049212	chlorophyllide a binding protein precursor	4.48773	3.47566	1.89047	-4.08468	1.97239	-3.89486	4.47583	3.58836	363	310	971	43826	843	43808	352	275	1.24936e-12
Har_00091904	tryptophan oxygenase	1.34963	1.3808	1.55655	1.44233	1.74152	1.86165	1.69066	1.55772	2959	1846	1420	1167	1053	638	1927	1470	1.25718e-12
Har_00002018	trypsin-like serine proteinase t26	4.90446	2.46776	2.53098	-2.12994	2.65948	-1.91175	4.95728	2.23833	263	696	511	43494	469	43201	259	809	1.2605e-12
Har_00003940	trypsin ia2	1.71232	5.95045	1.19	-0.494484	1.17717	-0.592232	1.81918	6.05796	2113	28	2284	37863	2178	37855	1715	24	1.26718e-12
Har_00038164	juvenile hormone-inducible	4.59386	3.29301	2.01422	-1.18044	2.07854	-0.849426	4.39612	3.25573	334	355	862	42362	775	40116	376	350	1.29285e-12
Har_00094350	---NA---	6.83648	0.771514	2.82363	0.0485337	2.71199	-0.238761	7.17264	-0.876956	43	4098	386	16193	435	31869	30	39196	1.31036e-12
Har_00235489	---NA---	3.42398	2.61014	1.26125	1.06573	0.861152	0.799992	3.14893	2.20158	655	620	2059	2198	3692	4349	738	836	1.32875e-12
Har_00029593	peptidoglycan recognition protein	5.1471	2.57529	2.44066	-0.880819	2.50059	-0.334035	4.31562	2.18011	211	632	558	41258	539	33886	390	862	1.37574e-12
Har_00004509	lipase	2.57366	-0.394327	2.53418	2.52121	2.52146	2.58546	2.60343	-0.626262	1070	27663	508	259	529	265	979	35638	1.39014e-12
Har_00084808	lipase	-0.985925	-0.0319605	2.88011	3.68909	3.07874	3.88311	0.747719	0.238558	39415	17107	373	67	301	65	5753	10077	1.39488e-12
Har_00003197	aminopeptidase n	4.573	3.7594	1.61962	-2.19872	1.87362	-1.95647	4.36084	3.67803	340	251	1308	43531	938	43249	383	254	1.39954e-12
Har_00029609	dimethylaniline monooxygenase	0.438843	1.90668	1.94485	1.76794	1.87475	2.04816	0.755728	1.89212	9494	1095	918	727	936	483	5702	1083	1.41362e-12
Har_00042426	peptidoglycan recognition protein	5.40293	2.29105	2.22514	-0.66474	2.51536	-0.430309	4.46798	2.214	156	810	701	39828	532	35611	353	825	1.42054e-12
Har_00120993	keratin associated protein 5-2	3.45478	1.22975	1.58085	0.956381	1.39755	1.63221	2.73609	1.06475	647	2230	1369	2717	1595	934	907	2713	1.43575e-12
Har_00021346	tpa:cuticle protein	1.79861	2.06442	1.19538	1.13997	1.3784	1.63737	1.99484	1.906	1966	953	2262	1917	1634	926	1493	1073	1.43723e-12
Har_00237337	---NA---	2.28039	2.68872	0.954683	0.964281	1.14575	1.28772	2.13564	2.59899	1311	575	3276	2677	2294	1638	1349	593	1.45027e-12
Har_00054728	juvenile hormone-inducible	4.93306	3.6258	1.53269	-1.60804	1.55814	-1.42348	4.82885	3.53491	256	278	1464	43052	1270	42386	290	287	1.46669e-12
Har_00120542	synaptic vesicle protein	-0.482305	1.21335	2.01207	1.87571	2.13549	2.06629	1.83702	2.19168	33395	2271	865	627	733	473	1685	846	1.48365e-12
Har_00077306	follicle-specific yolk polypeptide-4	2.84932	1.95682	1.3769	1.18338	1.15454	1.01138	2.67304	1.80963	907	1041	1760	1778	2269	2804	943	1158	1.49813e-12
Har_00078488	isoform a	1.12035	1.38563	1.5286	1.77849	1.82866	1.86966	1.14772	1.62218	3879	1829	1470	715	972	626	3481	1367	1.57574e-12
Har_00229455	---NA---	3.38339	2.63359	1.27056	0.973701	0.996571	0.629896	3.14336	2.29308	667	604	2035	2626	2912	5982	741	779	1.5799e-12
Har_00098450	sugar transporter	-0.168567	1.35118	2.42146	2.6561	2.57675	3.03442	-0.822206	1.5669	21526	1910	578	213	501	153	38528	1454	1.58631e-12
Har_00001092	peptidoglycan recognition protein	5.17974	2.24123	2.03931	0.234136	1.84259	-0.177959	4.30827	1.75733	206	845	841	11120	965	30358	392	1212	1.65359e-12
Har_00084213	myoinositol oxygenase	1.39314	1.38876	1.63495	1.60301	1.80958	1.7295	1.54996	1.2423	2812	1825	1283	923	990	793	2241	2135	1.66597e-12
Har_00000485	cytochrome family subfamily polypeptide 2	1.14808	2.31245	1.37945	1.22835	1.48952	1.49785	1.50556	2.36021	3763	795	1754	1639	1392	1155	2373	734	1.75767e-12
Har_00231042	---NA---	-2.81363	1.60353	2.36913	2.853	2.59521	2.88284	-1.15603	1.92688	43230	1457	608	172	495	175	40630	1050	1.77652e-12
Har_00082934	tpa:cuticle protein	1.95532	1.81608	1.34743	1.59735	0.961567	1.51656	2.0151	1.60065	1717	1190	1827	933	3100	1115	1464	1402	1.80334e-12
Har_00001929	mucin-like peritrophin	4.27757	3.40134	1.83714	-1.34434	1.98034	-1.07442	4.41275	3.34646	413	331	1033	42686	837	41312	371	328	1.85109e-12
Har_00036599	sodium-dependent phosphate transporter	0.765743	0.764796	2.07394	1.94869	1.92675	2.03234	1.58095	1.16599	6032	4139	805	573	874	500	2162	2362	1.87559e-12
Har_00098100	glycine n-	1.823	2.42313	1.35589	0.9935	1.37235	1.02696	2.00403	2.57923	1929	727	1810	2518	1651	2720	1478	606	1.87619e-12
Har_00061172	cysteine-rich venom	2.6374	0.453342	2.29161	2.08698	1.94657	1.86841	2.26784	-0.0883026	1037	7058	657	466	857	631	1215	17664	1.89802e-12
Har_00142803	---NA---	1.63165	1.1753	1.74103	2.12989	1.70311	1.6729	1.33662	0.875265	2254	2352	1149	447	1102	874	2805	3546	1.90369e-12
Har_00072170	glucose dehydrogenase	1.77139	1.85757	2.32379	1.34097	1.8743	0.737938	1.36919	1.91622	2017	1144	636	1345	937	4898	2722	1059	1.90576e-12
Har_00213701	---NA---	2.38659	2.08284	1.18269	1.10765	0.990991	1.15761	2.68896	2.19279	1230	942	2307	2031	2939	2081	932	845	1.90841e-12
Har_00207463	---NA---	1.71687	0.785808	1.85609	1.66214	1.8539	1.83972	1.9555	0.847903	2104	4002	1016	841	956	669	1538	3708	1.91516e-12
Har_00003906	trypsin ia2	3.48204	5.02421	1.00883	-2.62864	1.12711	-1.97361	3.6271	4.96547	633	73	2998	43656	2367	43268	578	74	1.93348e-12
Har_00111752	estrogen sulfotransferase	3.36025	4.00918	0.431876	0.821901	1.46192	-0.287953	2.98007	4.11653	674	201	8043	3552	1444	32960	798	181	1.94176e-12
Har_00089020		2.24794	1.88754	1.2257	1.19153	1.27967	1.1499	2.22751	2.06988	1349	1112	2168	1754	1887	2109	1254	937	1.94672e-12
Har_00178779	---NA---	0.308891	2.92295	2.38054	2.14697	1.521	1.397	0.130847	2.86118	11484	491	601	436	1334	1339	21059	481	1.95105e-12
Har_00131081	---NA---	2.508	0.504045	1.93237	2.00655	1.67595	1.61083	1.7875	0.813449	1128	6464	931	525	1121	971	1765	3909	1.9533e-12
Har_00055846	chymotrypsinogen-like protein	4.90592	1.67762	2.48221	-0.250168	2.6684	-0.0101099	5.00815	1.55069	261	1378	531	32662	464	25164	253	1479	1.98896e-12
Har_00059630	lipopolysaccharide binding protein	2.96866	1.72146	1.18162	1.13325	1.26659	1.12882	2.76742	1.57078	837	1318	2314	1939	1929	2219	892	1446	1.99443e-12
Har_00090477	apolipoprotein d	4.04555	3.48499	1.01596	-1.71163	1.72767	0.33432	3.9773	3.56752	480	308	2967	43171	1067	10597	485	279	2.1145e-12
Har_00116220	short-chain dehydrogenase	0.428847	1.77835	2.38528	2.50035	2.06949	2.22653	0.0456791	1.22096	9640	1233	597	270	780	385	22943	2202	2.12136e-12
Har_00067354	---NA---	1.33257	1.4555	1.88112	1.46935	1.86565	1.47975	1.43959	1.36868	3019	1708	983	1114	945	1183	2542	1818	2.12907e-12
Har_00084663	alcoholzinc-binding domain protein	1.48521	1.85775	1.33439	1.44056	1.31987	1.53933	1.56773	1.86097	2553	1142	1864	1170	1770	1076	2202	1100	2.14071e-12
Har_00105149	chymotrypsin-like protease	4.96594	1.94021	2.4588	-0.330004	2.44887	-0.137389	4.86551	1.71082	253	1061	547	34793	562	29271	278	1262	2.15182e-12
Har_00119860	myoinositol oxygenase	1.93564	1.60558	1.49985	1.2629	1.55114	1.27526	1.84933	1.62309	1753	1454	1528	1555	1281	1678	1668	1364	2.16155e-12
Har_00152945	---NA---	1.83978	1.61211	1.32008	1.28865	1.23963	1.25749	2.26004	2.11444	1902	1442	1899	1489	2005	1723	1222	905	2.16236e-12
Har_00036601	sodium-dependent phosphate transporter	0.829231	0.980936	2.11883	1.91696	1.99824	1.94776	1.55908	0.840962	5537	3028	774	595	828	557	2223	3749	2.16592e-12
Har_00095355	isoform e	-1.84122	1.94102	2.53465	2.32228	2.69566	2.67967	-2.20203	2.20084	42467	1059	507	347	447	234	42917	837	2.16958e-12
Har_00082806	af397029_1root nodule extensin	3.12808	2.51901	1.47115	1.31333	0.158308	1.02862	2.71234	2.46401	770	665	1574	1420	15670	2707	920	666	2.17089e-12
Har_00083538	tpa:cuticle protein	1.2169	2.36619	1.51506	1.14699	1.3957	1.60255	1.41275	2.03804	3468	770	1503	1892	1598	989	2592	957	2.17262e-12
Har_00078486	isoform a	1.04562	1.36866	1.52469	1.76634	1.82061	1.91505	1.07303	1.4812	4194	1870	1482	729	982	583	3821	1610	2.17792e-12
Har_00098738	collagen alpha-2chain	2.22632	1.77512	1.07303	1.16381	1.5524	1.02233	2.45323	2.04896	1383	1236	2705	1840	1280	2750	1051	952	2.18686e-12
Har_00016478	membrane protein	2.17655	0.734135	1.68865	1.94378	1.52653	2.02207	1.88032	0.497467	1437	4365	1208	577	1319	508	1623	6561	2.27664e-12
Har_00080517	isoform a	1.19017	1.39088	1.52838	1.84218	1.72779	1.88967	1.12536	1.23671	3580	1817	1472	657	1065	605	3574	2154	2.27735e-12
Har_00115747	retinoid-inducible serine carboxypeptidase (serine carboxypeptidase	1.2347	1.39729	1.9773	1.37415	1.97913	1.50491	1.2796	1.49104	3393	1805	889	1269	839	1133	2987	1591	2.2779e-12
Har_00101568	myo-inositol oxygenase	1.76085	1.66029	1.29757	1.65373	1.29534	1.55142	1.82244	1.28771	2038	1394	1957	854	1836	1058	1705	2000	2.29531e-12
Har_00022204	peptidoglycan recognition protein	4.66531	2.58379	2.56554	-1.0424	2.41871	-0.816935	3.89758	2.46797	320	627	486	41949	580	39873	503	662	2.29891e-12
Har_00026736	isoform b	2.16372	0.350801	1.94511	1.11271	2.28917	1.89846	3.43594	0.596546	1454	8397	917	2014	653	598	642	5590	2.30617e-12
Har_00058680	tpa:cuticle protein	1.27113	1.88159	1.06814	1.48335	1.2876	1.80317	1.49017	2.0635	3245	1121	2727	1091	1865	700	2419	941	2.34718e-12
Har_00237338	---NA---	2.6176	2.65405	0.86251	0.963883	0.949981	1.01941	2.91902	2.40366	1047	594	3809	2679	3169	2761	821	706	2.34891e-12
Har_00068632	glucose dehydrogenase	3.69382	1.70506	0.939956	0.704411	1.10848	1.03369	4.11223	2.01312	569	1339	3347	4447	2437	2671	447	976	2.35026e-12
Har_00038931	myoinositol oxygenase	1.35468	1.315	1.51003	1.55921	1.63727	1.6368	1.6901	1.38621	2938	1996	1511	989	1171	928	1928	1781	2.3865e-12
Har_00003907	trypsin ia2	1.46249	5.91217	1.09885	-0.740238	1.13025	-0.598669	1.85647	5.99976	2620	29	2601	40427	2353	37929	1659	28	2.41725e-12
Har_00130244	---NA---	1.4048	-0.319792	2.51533	2.16794	3.01738	3.18845	1.28555	-0.0885878	2779	24410	518	429	320	132	2966	17671	2.43564e-12
Har_00187258	---NA---	1.64071	1.5815	1.27294	1.4287	1.49711	1.69306	1.69934	1.29935	2239	1491	2022	1188	1375	837	1917	1972	2.54624e-12
Har_00083825	cg5783 cg5783-pa	-0.0354032	1.72385	2.77893	2.53689	2.48839	2.33146	-0.105498	1.03932	18715	1313	401	252	542	341	27106	2814	2.55479e-12
Har_00047723	---NA---	2.99455	2.16705	1.03055	0.989523	1.04911	1.06829	2.68591	1.93502	824	887	2895	2539	2667	2504	936	1043	2.55619e-12
Har_00112508	vitellogenin	1.95622	1.1457	1.4217	1.61179	1.47084	1.64276	1.83478	1.12192	1714	2447	1667	910	1429	917	1688	2492	2.55951e-12
Har_00028230	phosphatidate phosphatase	1.23067	1.40493	1.62812	1.66971	1.50873	1.69227	1.35885	1.42744	3411	1795	1294	831	1357	842	2749	1708	2.5778e-12
Har_00005436	alcohol dehydrogenase	2.3557	1.91883	1.23183	1.0152	1.20135	1.21928	2.40712	1.79589	1255	1084	2147	2403	2112	1859	1094	1173	2.58084e-12
Har_00075662	short-chain dehydrogenase	4.66399	3.30233	1.89624	-0.422199	1.06688	0.00630808	4.44898	3.08359	322	353	964	36693	2594	24222	357	394	2.59328e-12
Har_00024792	mpa2 allergen	3.31999	1.25976	1.38528	1.08319	1.40191	1.05956	3.29277	1.17609	694	2148	1737	2129	1585	2540	688	2336	2.6032e-12
Har_00089280	dimethylaniline monooxygenase	0.847157	3.18843	1.59057	2.07607	1.07765	1.28057	0.217358	3.40588	5399	401	1354	475	2550	1661	19052	318	2.60772e-12
Har_00092311	glycoside hydrolases	-3.82688	3.16071	1.6537	2.36637	1.80083	2.50819	-2.54859	3.05276	43593	415	1249	324	998	279	43137	407	2.61195e-12
Har_00069729	chymotrypsin-like protease	5.30637	1.26175	2.87697	-0.725438	3.03434	-0.454848	5.19351	1.09677	178	2143	374	40315	314	35990	214	2581	2.62003e-12
Har_00091307	alanine-glyoxylate aminotransferase	0.0259285	1.89706	2.1566	2.18697	2.15478	2.35853	-0.0416508	1.93698	16869	1101	748	413	720	327	25708	1041	2.6384e-12
Har_00072977		2.10525	1.58741	1.335	1.00402	1.56249	1.28171	2.28361	1.56676	1522	1479	1861	2457	1260	1655	1198	1455	2.73046e-12
Har_00093567	alginate lyase	1.54649	1.83134	1.24814	1.40422	1.30236	1.51822	1.50953	1.8717	2420	1173	2090	1222	1823	1111	2362	1090	2.759e-12
Har_00080530	5 nucleotidase	-0.106065	1.27152	2.69032	2.60927	2.75039	2.59381	-0.496494	1.15832	20245	2116	428	229	422	262	34768	2382	2.80583e-12
Har_00097679	myo-inositol oxygenase	1.61079	1.495	1.57128	1.41106	1.56028	1.43996	1.58342	1.37652	2297	1637	1387	1213	1265	1252	2157	1802	2.84224e-12
Har_00104255	short-chain dehydrogenase	4.59905	3.26941	1.70841	-0.28217	1.74473	-0.373331	4.27655	2.71146	333	364	1184	33552	1049	34620	403	553	2.84421e-12
Har_00016669	chymotrypsin-like protease	4.87644	1.29638	1.48251	0.34996	1.03985	1.01834	4.84567	1.14558	275	2041	1554	8798	2713	2764	286	2416	2.90185e-12
Har_00004171	cytochrome p450	-2.21703	1.89446	2.66786	2.89159	2.35851	2.11067	-1.23957	1.95623	42876	1104	441	164	610	453	40985	1026	2.90322e-12
Har_00073704	glycine n-	1.4213	2.01701	1.28644	0.993945	1.47382	1.31075	1.82111	2.29396	2744	989	1994	2517	1423	1567	1710	778	2.94884e-12
Har_00096066	zinc carboxypeptidase a 1	3.28318	1.54901	1.81258	0.749048	1.22803	0.561567	3.79552	1.77067	703	1542	1060	4087	2024	6773	529	1202	2.98755e-12
Har_00008567	lipase	2.79474	1.79437	0.929577	0.890718	1.30562	1.35278	2.76594	1.57242	944	1211	3402	3114	1812	1457	893	1443	3.00689e-12
Har_00022200	exo iii v-trex	3.06484	2.97208	1.14611	1.17478	1.4811	-0.448464	2.62787	2.79225	797	469	2438	1813	1405	35902	967	515	3.02904e-12
Har_00091878	typealpha 5	2.60102	1.73806	1.15501	0.799107	1.44534	0.932036	2.84384	2.22772	1056	1290	2408	3699	1484	3323	852	818	3.04344e-12
Har_00119939	alanine-glyoxylate aminotransferase	0.184721	2.0345	2.13177	2.27803	2.02404	2.26022	-0.37577	1.82019	13655	973	766	369	810	366	32718	1145	3.04391e-12
Har_00044279	salivary cysteine-rich peptide	1.20956	2.01692	1.60619	0.857599	1.57256	1.13845	2.76806	1.82604	3499	991	1326	3339	1246	2175	891	1135	3.07073e-12
Har_00074633	lysosomal glucocerebrosidase	1.45998	1.23241	1.59661	1.33716	1.55344	1.69778	1.77786	1.2526	2625	2224	1343	1356	1276	832	1782	2102	3.08551e-12
Har_00019715	adenylate cyclase	2.11538	2.03179	1.24124	0.602645	1.4493	1.17131	2.53115	2.21537	1509	976	2113	5447	1476	2035	1011	824	3.09555e-12
Har_00019296	cytochrome b561 domain-containing protein 2 (tumor suppressor protein 101f6)	4.54902	2.94254	1.70568	-2.17161	2.03318	-1.12868	4.65621	2.88632	347	479	1188	43512	801	41534	323	466	3.13999e-12
Har_00089023		2.25427	2.02486	1.37241	1.39423	0.967041	1.02271	2.06953	1.70847	1340	981	1766	1234	3068	2747	1413	1263	3.14451e-12
Har_00047882	single domain major allergen protein	1.83737	0.658149	1.65441	1.76243	1.75063	2.00194	2.06176	0.505017	1906	4944	1248	736	1041	523	1420	6471	3.16023e-12
Har_00029606	dimethylaniline monooxygenase	0.692225	1.78695	1.87199	1.62642	1.74772	1.60375	0.714018	2.02369	6636	1226	996	897	1044	982	6070	969	3.1988e-12
Har_00074101	phosphatidate phosphatase	1.35727	1.39807	1.44069	1.56248	1.50093	1.67447	1.43416	1.43402	2927	1804	1633	984	1370	873	2553	1696	3.20675e-12
Har_00040388	peptidoglycan recognition protein	4.63013	2.42635	2.40455	-1.03567	2.70028	-0.783465	3.62621	2.35439	329	722	588	41925	445	39675	579	737	3.21973e-12
Har_00118094	cg1443 cg1443-pa	2.11736	0.875699	1.74337	1.35341	1.65666	1.41933	2.38597	0.895584	1506	3499	1146	1323	1141	1292	1103	3425	3.24721e-12
Har_00100300	glycine n-methyltransferase	1.20841	2.44965	1.43706	1.00164	1.2279	1.01109	2.23529	2.47489	3503	704	1637	2470	2025	2806	1247	652	3.36201e-12
Har_00073585	fasciclin 3	2.89505	0.289666	1.69172	1.56934	1.82069	1.69557	3.2604	0.341618	875	9388	1203	971	981	835	697	8465	3.3845e-12
Har_00118097	cg1443 cg1443-pa	2.12368	0.636224	1.64504	1.35586	1.8941	1.66574	2.33868	0.807837	1494	5135	1263	1316	912	886	1150	3950	3.41576e-12
Har_00087901		2.36408	1.74234	1.32569	1.16855	1.12686	1.05478	2.44192	1.64959	1249	1284	1878	1825	2369	2563	1064	1321	3.4234e-12
Har_00116759	homogentisate-dioxygenase	1.93558	1.38191	1.34833	1.29247	1.36581	1.58369	2.01054	1.22628	1754	1842	1824	1476	1664	1012	1473	2184	3.43901e-12
Har_00090088	organic cation transporter	-0.952213	1.09738	2.82332	2.89986	2.81001	2.99577	-1.384	1.02662	39170	2620	387	161	401	159	41539	2870	3.54719e-12
Har_00040389	peptidoglycan recognition protein	4.79805	2.40235	2.45284	-0.885224	2.42506	-1.01528	4.10493	2.08011	295	741	550	41281	576	41026	448	928	3.55856e-12
Har_00044278	salivary cysteine-rich peptide	2.85817	1.95503	1.32954	0.701163	1.40997	0.857103	2.78503	1.78883	904	1044	1873	4478	1570	3870	881	1184	3.66136e-12
Har_00002241	single domain major allergen protein	1.90427	0.616767	1.58451	1.58431	1.69189	1.9051	2.20039	0.661527	1794	5298	1365	949	1108	592	1278	4985	3.75495e-12
Har_00202278	---NA---	1.81942	1.3724	1.4818	1.67391	1.4124	1.51942	1.31838	1.20463	1933	1864	1558	824	1562	1106	2860	2255	3.76127e-12
Har_00007294	glycerate kinase	1.32464	1.40953	1.51911	1.05975	1.54653	1.4607	2.06712	1.69277	3037	1787	1490	2230	1291	1224	1417	1278	3.76602e-12
Har_00016886	trypsin-like serine protease	1.19046	6.14021	1.28439	-2.87123	0.704729	-3.69602	1.75894	6.22462	3577	22	1998	43690	4821	43793	1826	20	3.86549e-12
Har_00027280		1.51965	0.606958	1.62476	1.89392	1.80161	2.20549	1.88437	0.38379	2471	5370	1299	615	997	393	1620	7884	3.87163e-12
Har_00047159	glycine n-methyltransferase	1.7769	2.35945	1.44997	0.985296	1.18387	0.894408	1.95842	2.39405	2005	773	1609	2563	2152	3585	1533	713	3.93346e-12
Har_00098734	collagen alpha-2chain	2.15752	1.73746	1.20227	1.08181	1.53516	0.949433	2.24029	1.81283	1464	1292	2238	2138	1301	3210	1237	1153	3.93429e-12
Har_00020830	chymotrypsin-like protease	4.86537	0.846792	2.19586	0.043222	2.31928	0.44291	4.85521	0.987133	280	3646	718	16441	633	8449	282	3019	4.00463e-12
Har_00108733	trypsin-like serine protease	0.680706	6.14701	1.41563	-2.17734	1.35991	-0.606961	1.17219	6.05558	6733	21	1682	43518	1676	38035	3389	25	4.07948e-12
Har_00096226	cg5783 cg5783-pa	-0.452656	1.11667	2.90585	2.39663	2.86732	2.74449	-0.296374	1.11619	32724	2545	361	303	383	209	31189	2512	4.1695e-12
Har_00047786	---NA---	3.01024	2.2145	1.17721	1.07556	0.862079	0.806906	2.77352	1.80918	812	864	2330	2159	3680	4283	886	1160	4.17234e-12
Har_00012174	venom acid phosphatase	0.659285	0.524276	2.17876	1.6886	2.3209	2.38419	1.55642	0.657246	6921	6223	732	807	632	318	2229	5024	4.17898e-12
Har_00118815	type iv collagen	2.09157	1.49533	1.33892	1.22309	1.24205	1.28776	2.18949	1.37154	1540	1635	1850	1661	1998	1637	1286	1814	4.3084e-12
Har_00012916	carboxylesterase	1.07325	0.984838	1.55287	1.31574	2.02809	1.79253	1.6297	1.27217	4069	3009	1427	1415	805	716	2042	2043	4.33847e-12
Har_00097640	vitellogenin	1.36508	0.707723	1.70272	1.82136	1.66919	2.15547	1.5322	0.641953	2901	4569	1191	670	1128	424	2291	5165	4.36857e-12
Har_00001079	accessory gland protein	2.46308	1.79364	1.04687	0.954712	1.12878	1.2062	2.33443	1.90898	1161	1212	2828	2730	2360	1902	1154	1067	4.38211e-12
Har_00090501	apolipoprotein d	4.55724	3.4288	1.52041	-1.66509	1.43045	-1.28845	4.41091	3.2523	345	325	1489	43112	1523	42037	373	351	4.40308e-12
Har_00007071	---NA---	2.55929	0.072289	1.81861	2.0642	1.97706	1.94868	2.28626	0.0192113	1083	13739	1055	481	841	555	1195	14443	4.43924e-12
Har_00002251	single domain major allergen protein	1.59496	0.732772	1.69054	1.96894	1.50929	2.03533	1.72967	0.444635	2320	4375	1204	555	1356	496	1876	7128	4.45185e-12
Har_00186138	---NA---	-1.16475	0.833412	3.18247	3.41033	2.91296	2.5207	-0.23159	0.541996	40441	3725	241	92	363	278	29815	6091	4.46726e-12
Har_00064786	type ii secretion	0.960844	3.22369	1.95895	2.1418	1.63909	0.553408	0.0574207	2.8659	4634	384	902	441	1166	6879	22666	477	4.47984e-12
Har_00114511	tpa:cuticle protein	1.58281	1.36215	1.39131	1.44618	1.37494	1.55491	1.62703	1.2889	2346	1879	1731	1163	1644	1047	2048	1995	4.55477e-12
Har_00072526	single domain major allergen protein	1.48729	0.597439	1.60533	1.80069	1.78914	2.11934	2.01522	0.411495	2545	5441	1329	691	1004	447	1463	7536	4.59208e-12
Har_00024333	aminopeptidase n	-0.525587	1.97721	2.07248	2.26772	2.12506	2.32002	0.0315652	1.9936	34225	1025	808	375	740	347	23321	990	4.59904e-12
Har_00099266	sodium-dependent phosphate transporter	-0.148572	1.85011	1.52611	1.92646	1.56027	2.16318	1.079	1.5451	21098	1155	1477	588	1266	418	3789	1491	4.6175e-12
Har_00048542	intestinal mucin	4.11827	3.23278	1.72245	-1.3762	1.6446	-1.10403	4.25711	3.16888	458	380	1171	42732	1158	41438	406	374	4.63103e-12
Har_00044250	---NA---	2.46232	1.9907	0.98039	1.20408	0.892716	1.22191	2.13688	1.81674	1162	1012	3131	1717	3506	1849	1347	1151	4.63709e-12
Har_00028022	glycoside hydrolases	-4.16053	3.06327	1.6306	2.11135	1.84908	2.44047	-1.66624	2.90823	43644	443	1289	457	961	300	42264	458	4.63865e-12
Har_00017563	briggsae cbr-npp-21 protein	0.499123	-0.0643029	2.90411	3.47206	2.95289	3.44289	-0.179934	0.0945358	8694	18023	363	84	349	105	28692	12709	4.65943e-12
Har_00070656	obstractor b	2.14284	2.14561	1.23952	0.63374	1.50611	0.973243	2.44377	1.97521	1479	906	2117	5122	1359	3049	1061	1005	4.6852e-12
Har_00025815	vitellogenin	1.57365	0.590404	1.65777	1.37036	1.71146	1.87632	2.38515	0.759811	2366	5500	1241	1285	1087	617	1105	4251	4.77127e-12
Har_00184456	---NA---	1.8301	1.53269	1.29286	1.14913	1.44516	1.37138	1.91983	1.38873	1919	1570	1965	1884	1485	1413	1582	1777	4.80169e-12
Har_00089505	glucose dehydrogenase	0.890505	1.2663	1.59367	1.62885	1.54952	1.94526	1.29186	1.1426	5082	2133	1348	891	1285	559	2946	2421	4.86798e-12
Har_00108523	mpa2 allergen	3.32358	1.30834	1.39061	0.841182	1.4236	0.936675	3.16304	1.22029	691	2009	1733	3424	1537	3283	732	2207	4.90074e-12
Har_00007348	venom acid phosphatase	0.91836	0.642729	2.12012	1.75121	2.10618	2.1204	1.01096	0.896599	4896	5072	773	749	757	445	4119	3416	4.97349e-12
Har_00228746	---NA---	2.46202	2.73046	1.11695	1.08074	0.954046	0.695364	2.00231	2.2687	1163	559	2539	2142	3148	5276	1480	794	5.03627e-12
Har_00084553	myo-inositol oxygenase	1.498	1.53892	1.61296	1.38932	1.51769	1.43755	1.49239	1.07607	2523	1558	1318	1244	1338	1256	2411	2662	5.07323e-12
Har_00051071	multi-domain lipocalin	4.0282	3.66577	1.50927	-0.505965	1.15767	-0.334446	4.21802	3.54434	484	271	1513	38036	2260	33893	422	285	5.07502e-12
Har_00047757	---NA---	4.7903	3.19894	0.198111	0.570852	0.615341	0.353405	4.41299	3.54741	299	397	17019	5781	5628	10167	370	283	5.10678e-12
Har_00206209	---NA---	3.21263	4.06812	0.194949	-0.0812092	1.92084	0.0758743	2.85606	5.02395	736	194	17156	25736	880	21326	847	70	5.11945e-12
Har_00049787	---NA---	2.41879	1.90945	0.916274	1.31644	0.845582	1.38287	2.02026	1.57186	1196	1093	3469	1413	3776	1379	1457	1444	5.12312e-12
Har_00100298	glycine n-methyltransferase	1.2255	1.97629	1.43603	0.971499	1.41877	1.11613	1.90678	2.21902	3436	1027	1642	2642	1546	2270	1598	822	5.15023e-12
Har_00006440	lipase	2.30284	1.153	1.16527	1.25518	1.33729	1.62124	2.35205	0.932169	1297	2421	2386	1567	1725	952	1132	3249	5.17499e-12
Har_00039785	salivary cysteine-rich peptide	2.64515	1.92778	1.26324	0.672178	1.33507	0.900663	2.68946	1.80929	1031	1070	2053	4759	1733	3525	931	1159	5.18503e-12
Har_00048790	vermilion	1.06891	1.22573	1.38496	1.34575	1.47211	1.90246	1.62321	1.31771	4080	2237	1738	1338	1426	594	2056	1925	5.19284e-12
Har_00110523	membrane protein	-4.019	-2.08596	3.9236	4.48556	3.76604	4.27136	-1.86723	-1.73808	43630	43403	100	30	136	51	42564	42868	5.24716e-12
Har_00098540	alcoholzinc-binding domain protein	1.59543	1.42209	1.31544	1.14494	1.42722	1.50135	1.91248	1.39904	2318	1767	1914	1895	1532	1144	1591	1756	5.30877e-12
Har_00115749	retinoid-inducible serine carboxypeptidase (serine carboxypeptidase	1.21528	1.21732	2.04081	1.32311	1.82516	1.5148	1.19982	1.21605	3476	2260	839	1393	978	1118	3273	2220	5.32346e-12
Har_00048072	---NA---	2.53192	2.06031	0.877431	1.35289	0.74038	1.16933	2.2524	1.72912	1107	957	3706	1325	4520	2042	1228	1238	5.3273e-12
Har_00032469	trypsinogen y precursor	3.93472	3.5894	1.58871	-0.6773	1.54209	-0.508951	3.73422	3.2322	509	285	1359	39939	1296	36785	545	358	5.345e-12
Har_00218662	---NA---	1.88381	1.54695	1.27935	1.12316	1.31787	1.41329	1.90151	1.38903	1820	1544	2005	1978	1772	1310	1602	1775	5.36869e-12
Har_00084412	carboxypeptidase a	2.89066	3.72617	0.476458	0.111098	1.22739	0.652138	2.34563	3.77137	878	261	7407	14184	2030	5736	1139	234	5.45298e-12
Har_00190518	---NA---	-0.533727	1.19646	2.75289	2.32216	2.6699	2.59712	-0.135027	1.28523	34393	2305	407	348	461	260	27721	2008	5.46732e-12
Har_00087648	carbonyl reductase 3	2.93534	2.42801	1.42915	0.175823	1.30858	0.5627	2.91161	2.59876	852	721	1652	12476	1802	6753	826	594	5.51686e-12
Har_00064070	glucosyl glucuronosyl transferases	1.94386	1.5198	1.36253	0.807932	1.53991	1.13948	2.50355	1.56938	1737	1593	1801	3647	1297	2166	1023	1449	5.52358e-12
Har_00036239	cg5783 cg5783-pa	-1.26888	1.90445	2.35225	2.91814	1.88374	2.45658	-0.879353	1.45155	40944	1097	621	154	926	295	38970	1661	5.54314e-12
Har_00169515	---NA---	2.55838	1.4024	1.77942	1.08266	1.91026	1.15819	1.8923	0.591941	1084	1800	1097	2134	896	2078	1611	5639	5.63855e-12
Har_00206934	---NA---	1.08811	1.11395	1.88194	1.79254	1.64755	1.85484	0.745705	1.09812	4008	2552	981	700	1156	644	5766	2571	5.6573e-12
Har_00061068	cg12811 cg12811-pa	1.48364	1.39641	1.32393	1.18772	1.38921	1.58924	1.77593	1.39804	2557	1806	1882	1763	1610	1004	1789	1758	5.6849e-12
Har_00083826	cg5783 cg5783-pa	-0.457606	1.13888	2.75722	2.32151	2.85793	2.73406	-0.312922	1.07539	32843	2468	406	350	384	214	31522	2667	5.80734e-12
Har_00112962	---NA---	1.33449	0.762866	1.77171	1.59034	1.89356	1.78074	1.52666	0.810925	3015	4156	1105	943	913	737	2316	3929	5.83457e-12
Har_00060308	venom acid phosphatase	0.634814	0.341244	1.98447	1.63233	2.38929	2.54048	1.52736	0.726217	7139	8544	884	884	591	275	2312	4492	5.87171e-12
Har_00048556	glucose dehydrogenase	2.92859	2.95171	1.04853	0.674878	0.713142	0.285374	3.45976	2.99735	853	476	2816	4733	4740	11861	632	424	5.95006e-12
Har_00118813	type iv collagen	2.28508	1.73011	1.25575	1.00055	1.12827	1.11751	2.17797	1.62806	1307	1302	2073	2478	2362	2264	1298	1357	6.00913e-12
Har_00021886	alanine-glyoxylate aminotransferase	-0.0245581	1.7292	2.01656	2.13255	2.12093	2.38285	-0.156921	1.63882	18447	1304	859	446	745	320	28197	1339	6.05389e-12
Har_00093086	apolipoprotein d	4.66401	2.28718	1.66523	-0.760221	2.33243	-0.555371	4.3994	2.36258	321	813	1231	40560	622	37419	374	733	6.06769e-12
Har_00020883	crystal protein	3.29505	2.19415	0.94443	0.834947	0.930779	0.703155	2.86003	2.20877	701	874	3328	3455	3268	5215	846	830	6.1526e-12
Har_00024169	amp dependent coa ligase	1.74725	1.45817	1.78173	0.938604	1.47865	1.13907	1.99647	1.42039	2057	1704	1095	2817	1411	2171	1489	1721	6.19413e-12
Har_00080521	isoform a	0.984084	1.2248	1.44935	1.66474	1.75883	1.68785	1.07986	1.34015	4498	2240	1613	838	1035	852	3788	1877	6.2318e-12
Har_00098102	glycine n-	1.80632	2.25712	1.12542	0.953742	1.16704	1.00114	1.84989	2.38567	1956	832	2515	2738	2220	2865	1667	720	6.24342e-12
Har_00001776	chlorophyllide a binding protein precursor	4.23747	3.08729	1.775	-3.74854	1.66485	-2.97953	4.25572	2.85877	428	438	1100	43808	1131	43696	407	484	6.41832e-12
Har_00014813	trypsin-like serine proteinase t26	4.96692	1.58818	2.34465	-0.874482	2.25182	-0.272596	5.04297	1.43814	252	1477	628	41213	668	32628	248	1689	6.41854e-12
Har_00072524	single domain major allergen protein	1.6861	0.429725	1.7684	1.82919	1.68431	1.93878	2.0982	0.327966	2157	7334	1109	665	1114	565	1386	8652	6.42645e-12
Har_00024977	zinc-binding alcohol dehydrogenase family protein	1.8831	2.01738	1.35196	1.47807	0.961318	1.13516	1.30108	1.68849	1823	988	1819	1097	3104	2188	2916	1282	6.65949e-12
Har_00098357	capsid protein precursor	3.0061	0.63476	1.47411	1.4125	1.00732	1.57688	2.94865	0.67734	815	5156	1564	1211	2867	1018	811	4859	6.68048e-12
Har_00046308	chemosensory protein 14	3.2448	1.57906	1.47389	0.473709	1.60797	0.769584	3.25818	1.26706	719	1494	1565	6920	1205	4593	700	2057	6.76595e-12
Har_00119369	---NA---	3.80762	2.07348	0.976469	0.883903	0.49447	0.54921	3.85821	2.35353	533	947	3155	3164	6984	6939	514	741	6.78748e-12
Har_00044001	chymotrypsin-like protease	4.01572	0.202814	2.12795	0.970211	2.13008	1.28691	3.97016	0.0168972	488	10989	769	2651	735	1641	489	14504	6.82527e-12
Har_00082695	decorin	1.19655	1.97591	1.36066	1.04507	1.44432	1.42542	1.45071	1.65761	3552	1028	1803	2284	1486	1283	2519	1311	6.90952e-12
Har_00092656	arrestin domain containing 4	2.30088	1.46964	1.23347	1.77063	1.12055	1.07466	1.11413	1.66496	1298	1683	2142	724	2398	2472	3623	1303	6.91896e-12
Har_00230274	---NA---	2.64171	1.67386	1.20525	0.848233	1.22371	0.928837	2.41605	1.79093	1036	1381	2230	3388	2041	3350	1087	1183	6.93613e-12
Har_00002084	chlorophyllide a binding protein precursor	4.36466	3.36227	1.50682	-4.8122	1.35503	-4.63799	4.02899	3.42806	386	340	1519	43851	1687	43846	469	314	6.94967e-12
Har_00060309	venom acid phosphatase	0.618899	0.354036	2.16396	1.64049	2.3165	2.29886	1.58013	0.664121	7287	8359	743	874	637	353	2164	4959	6.96598e-12
Har_00067929	juvenile hormone-inducible	1.85247	1.23334	1.55257	1.06693	1.36697	1.34157	2.08906	1.24454	1883	2220	1428	2191	1661	1494	1398	2125	7.03677e-12
Har_00078765	anionic trypsin-2	3.98851	3.57573	1.50436	-0.635245	1.41058	-0.755463	3.83229	3.26399	497	289	1521	39539	1567	39448	519	349	7.05845e-12
Har_00112965	---NA---	1.03455	0.847019	1.92381	1.56507	1.89499	1.81367	1.47818	0.735122	4245	3643	938	980	909	692	2456	4431	7.10198e-12
Har_00189745	---NA---	1.95995	1.76052	1.37204	1.24409	1.04032	1.0849	1.74604	1.6475	1710	1262	1769	1587	2707	2427	1848	1327	7.12368e-12
Har_00194185	wnt inhibitory factor 1	2.04364	1.67401	1.39248	1.60292	0.966385	1.20322	1.47799	1.29436	1598	1380	1729	924	3074	1915	2458	1983	7.37757e-12
Har_00020831	chymotrypsin-like protease	4.98737	1.6617	2.36576	-0.259902	2.16144	-0.581181	4.73109	1.38923	246	1392	612	32939	716	37735	306	1774	7.38894e-12
Har_00031418	glycoside hydrolase	1.21448	1.06019	1.44886	1.38306	1.5433	1.71048	1.61453	1.13573	3478	2732	1614	1252	1295	816	2072	2446	7.50477e-12
Har_00057656	glycine n-methyltransferase	1.67302	2.13357	1.0585	0.953321	1.20793	1.10586	1.74082	2.32476	2182	913	2775	2739	2093	2319	1858	755	7.52413e-12
Har_00038602	glycine n-methyltransferase	1.53904	2.14316	1.09443	0.996106	1.29374	1.13832	1.67004	2.11276	2434	909	2623	2506	1840	2176	1960	906	7.54637e-12
Har_00119861	myoinositol oxygenase	1.59495	1.48799	1.54965	1.43208	1.22257	1.35019	1.58101	1.12432	2321	1645	1435	1181	2046	1465	2161	2478	7.57976e-12
Har_00018470	ovochymase 2	3.94711	3.42988	1.61595	-1.00649	1.4868	-0.847341	3.7281	3.14385	503	324	1315	41816	1396	40104	550	378	7.61241e-12
Har_00064071	glucosyl glucuronosyl transferases	1.45376	1.4148	1.34723	0.792694	1.60119	1.27202	2.5485	1.49794	2638	1778	1829	3747	1216	1687	1006	1576	7.62992e-12
Har_00196591	---NA---	0.928917	1.93356	2.01523	0.58489	2.03656	1.05587	1.7304	1.84944	4830	1065	861	5629	797	2557	1875	1112	7.73107e-12
Har_00116953	guanine nucleotide-binding protein beta 2 (g protein beta2)	0.924103	0.121464	2.06745	2.1237	2.07718	2.5449	1.47736	0.2981	4861	12629	815	451	776	273	2459	9107	7.81268e-12
Har_00031419	glycoside hydrolase	1.4503	1.22501	1.60618	1.37473	1.4235	1.48558	1.24637	1.32074	2648	2238	1327	1268	1540	1174	3102	1921	7.84042e-12
Har_00005821	inwardly rectifying k	-0.211092	1.32181	2.29669	2.17818	2.73438	2.43011	-0.443147	1.28703	22350	1978	652	419	428	307	33946	2003	7.87464e-12
Har_00057387	glucose dehydrogenase	0.909951	1.54663	1.92775	1.42042	1.71655	1.02001	1.0767	1.84742	4954	1545	936	1198	1080	2757	3799	1113	7.88598e-12
Har_00102968	vitellin-degrading protease precursor	5.11335	0.788609	2.23435	-0.00187111	2.52511	-0.421933	5.12215	1.25408	218	3981	698	20027	526	35480	228	2099	7.9077e-12
Har_00097961	homogentisate-dioxygenase	1.98894	1.3174	1.17615	1.11332	1.22595	1.42901	2.20429	1.24893	1676	1991	2337	2011	2034	1279	1272	2107	7.97999e-12
Har_00049103	peritrophic membrane chitin binding protein	4.3653	2.01562	1.3274	0.0276899	1.3746	0.417934	4.1509	1.60267	384	993	1876	17293	1645	8872	435	1397	8.007e-12
Har_00059013	tetraspaninisoform b	0.842617	0.141429	2.34728	1.30359	2.36653	2.25081	2.2767	0.466011	5437	12197	625	1443	605	371	1204	6897	8.13557e-12
Har_00047062	---NA---	2.11603	1.72438	1.01803	1.13389	1.15525	1.37139	1.79662	1.39268	1508	1311	2956	1936	2266	1412	1755	1768	8.19749e-12
Har_00172993	---NA---	2.02103	2.41616	0.994486	1.43945	0.52465	1.33071	1.26817	2.17489	1631	734	3068	1171	6615	1523	3019	865	8.25818e-12
Har_00212968	---NA---	2.04837	2.67963	1.0415	0.885452	0.779192	0.82603	2.23731	2.49735	1593	585	2848	3156	4209	4099	1241	638	8.35048e-12
Har_00056432	alcoholzinc-binding domain protein	1.3429	1.66814	1.33615	1.43652	1.13549	1.33172	1.43161	1.59865	2984	1387	1858	1173	2340	1521	2558	1408	8.4388e-12
Har_00019710	adenylate cyclase	2.14763	1.98102	1.48642	0.618586	0.604212	1.06951	2.88319	2.27785	1474	1023	1552	5280	5742	2498	838	786	8.5199e-12
Har_00018910	chymotrypsin-like protease	5.03571	1.10635	2.31266	0.0161238	2.30911	-0.0161238	4.82969	0.879291	235	2584	641	18112	641	25465	289	3517	8.53631e-12
Har_00102033	synaptic vesicle protein	1.63431	-0.283432	1.93636	1.52931	2.02387	1.95028	2.12877	0.817691	2250	23493	925	1025	811	553	1358	3880	8.64326e-12
Har_00001827	cellular retinoic acid binding protein	4.35554	3.83194	0.978216	-1.47594	1.23759	-1.78036	4.19439	3.65447	387	238	3146	42903	2008	43030	431	257	8.68347e-12
Har_00014384	alcohol dehydrogenase	1.94044	1.63575	0.878209	1.10561	1.17703	1.31153	2.18065	1.56819	1745	1413	3697	2042	2179	1566	1295	1452	8.71649e-12
Har_00194601	---NA---	1.94783	1.15547	1.09043	0.825726	1.42827	1.53647	2.61393	1.32254	1730	2408	2640	3525	1530	1082	974	1914	8.7317e-12
Har_00038604	glycine n-methyltransferase	2.08057	2.76855	1.22864	0.55663	0.908776	0.750611	2.20061	2.7404	1557	545	2155	5955	3403	4782	1277	533	8.80272e-12
Har_00029243	cuticular protein 15 from low complexity family (agap009759-pa)	1.59102	2.13575	0.640224	1.37133	0.679799	1.49558	1.79795	2.28878	2331	912	5617	1281	5033	1159	1747	781	8.88502e-12
Har_00043960	---NA---	0.659914	0.548876	1.38419	1.76256	1.5462	2.14489	2.22324	0.919636	6917	5925	1740	735	1292	432	1258	3309	8.8875e-12
Har_00001537	mucin-like peritrophin	3.98931	3.02986	1.61295	-1.24319	1.52604	-1.07573	4.1126	3.07287	496	451	1319	42505	1321	41315	446	400	8.91173e-12
Har_00037002	---NA---	6.48313	-0.211931	2.24659	0.50376	2.81402	-0.19632	6.42768	-0.28594	65	21849	686	6542	397	30837	70	22366	8.91542e-12
Har_00019128	monocarboxylate transporter	-1.47259	2.41284	1.77052	1.77809	2.10931	2.56749	-0.697886	2.45175	41653	736	1107	716	754	268	37382	671	8.98854e-12
Har_00094739	mandelate racemase	1.4108	1.53637	1.08955	1.23418	1.30723	1.62556	1.54599	1.39611	2763	1564	2643	1622	1808	943	2248	1764	9.1408e-12
Har_00095472	o-glycosyl hydrolase family 30 protein	1.22933	1.2342	1.2655	1.37194	1.45703	1.68433	1.32382	1.3876	3419	2218	2048	1278	1452	862	2838	1778	9.14856e-12
Har_00121579		2.38869	2.94192	1.0967	1.55889	-0.610055	1.19379	1.67711	2.64067	1226	480	2613	990	37402	1951	1948	580	9.15986e-12
Har_00039565	nhl repeat-containing	3.94636	2.53125	1.56303	0.0145044	1.51451	-0.375546	4.19731	2.34302	504	655	1405	18241	1347	34663	429	745	9.2142e-12
Har_00218018	---NA---	1.94855	1.11731	0.739647	1.58776	1.12529	1.86566	1.92309	1.05436	1729	2543	4702	946	2380	635	1575	2753	9.35332e-12
Har_00001829	cellular retinoic acid binding protein	4.11266	4.36293	0.815961	-3.88236	0.878426	-3.48793	4.21199	4.20803	460	145	4115	43817	3601	43776	425	163	9.5849e-12
Har_00098537	alcoholzinc-binding domain protein	1.54117	1.76616	1.27108	1.45139	1.17846	1.34006	1.13992	1.47013	2426	1250	2032	1150	2174	1497	3511	1626	9.60878e-12
Har_00065185	amp dependent coa ligase	1.77529	1.43742	1.33631	0.782146	1.45392	1.24182	2.04678	1.58104	2011	1738	1857	3823	1462	1773	1432	1432	9.62573e-12
Har_00090324	homeobox protein	4.29659	0.843112	1.76701	0.441309	1.04701	1.11256	4.63343	0.612653	406	3665	1113	7360	2674	2282	327	5443	9.66161e-12
Har_00047512	---NA---	2.16547	1.82882	1.03352	1.25616	0.890861	1.20941	1.83767	1.50664	1452	1177	2884	1565	3519	1884	1684	1561	9.81095e-12
Har_00075895	aminopeptidase n	3.06499	2.53591	1.10628	0.360603	1.02857	0.381989	3.17924	2.57264	796	652	2580	8628	2761	9564	725	608	9.81412e-12
Har_00084552	myo-inositol oxygenase	1.42585	1.3451	1.39916	1.32217	1.49525	1.46277	1.2523	1.26034	2733	1922	1711	1399	1380	1218	3080	2082	9.89081e-12
Har_00093570	alginate lyase	1.71597	1.88833	1.19075	1.43461	0.958958	1.38552	1.19295	1.52667	2107	1109	2282	1177	3121	1373	3309	1526	9.91099e-12
Har_00101364	adenylate cyclase	2.18851	1.94267	1.01672	0.635442	1.18175	0.893734	2.57567	2.2863	1422	1055	2964	5099	2160	3590	994	782	9.97401e-12
Har_00002001	carboxypeptidase a	3.55462	3.58563	0.701153	0.43141	0.85479	0.00929975	2.99886	3.50096	609	287	5027	7509	3724	24035	791	298	1.0159e-11
Har_00064508	cg1443-pa isoform 1	1.87534	0.754602	1.30876	1.29848	1.6157	1.387	2.43225	0.858379	1836	4210	1931	1458	1199	1367	1073	3638	1.01615e-11
Har_00021882	alanine-glyoxylate aminotransferase	0.193662	2.0042	2.03824	2.05403	1.92112	1.91297	-0.299276	1.50831	13498	1002	842	487	879	588	31234	1556	1.0167e-11
Har_00095475	o-glycosyl hydrolase family 30 protein	1.28639	1.27121	1.49498	1.4607	1.45535	1.51381	1.46311	1.0153	3190	2117	1538	1132	1458	1122	2495	2910	1.01916e-11
Har_00079201	trypsin-like protease	4.90323	0.194547	2.10338	0.383361	2.44284	0.931073	5.11219	-0.0586991	264	11129	788	8224	565	3331	231	16925	1.02246e-11
Har_00228899	---NA---	4.48438	2.56922	1.42616	-0.951265	1.86563	-0.171227	4.21465	2.36862	366	634	1659	41593	946	30211	423	730	1.03126e-11
Har_00090482	apolipoprotein d	3.46651	3.34275	1.07715	-0.992428	1.73884	-0.574419	4.04365	3.43332	643	343	2683	41757	1055	37652	466	313	1.04481e-11
Har_00097323	dimeric dihydrodiol dehydrogenase	2.14933	1.82564	1.17815	0.952506	1.04932	1.07931	2.0862	1.59192	1472	1179	2325	2744	2666	2445	1401	1420	1.04787e-11
Har_00111488	sodium-dependent phosphate transporter	0.917923	0.585209	1.97009	1.83042	1.88835	1.92652	1.21127	0.629182	4898	5542	894	663	917	571	3227	5289	1.04937e-11
Har_00059010	tetraspaninisoform b	0.86429	0.477715	2.0721	1.44634	1.88785	2.06258	1.96672	0.497441	5280	6746	809	1160	918	476	1521	6562	1.06394e-11
Har_00043995	adenylate cyclase	2.3145	1.79947	1.18701	0.629258	1.30525	0.864918	2.64083	1.76311	1281	1207	2298	5166	1813	3808	963	1208	1.07588e-11
Har_00048791	vermilion	1.11414	1.30607	1.45033	1.36722	1.44214	1.56056	1.08822	1.50895	3907	2015	1608	1292	1494	1038	3748	1555	1.07884e-11
Har_00056435	alcoholzinc-binding domain protein	1.37143	1.67999	1.23401	1.40783	1.02353	1.37932	1.30409	1.68591	2880	1374	2140	1219	2784	1387	2905	1288	1.08847e-11
Har_00119117	valyl-trna synthetase	1.96632	1.65495	1.2725	1.02093	0.994966	1.13601	1.85891	1.72454	1702	1395	2027	2379	2920	2183	1652	1246	1.09638e-11
Har_00043997	adenylate cyclase	2.14407	1.91934	1.29218	0.752068	1.21018	0.884712	2.32753	1.64923	1478	1083	1973	4067	2085	3650	1162	1323	1.09669e-11
Har_00031786	diverged serine protease	4.01847	1.94052	1.89101	-0.451472	2.10795	-0.156734	4.23721	2.17441	487	1060	970	37185	755	29853	413	867	1.09671e-11
Har_00085541	collagen alpha-2chain	2.27008	1.85615	1.17642	1.13704	0.672925	0.987761	2.35502	1.67489	1324	1147	2335	1927	5092	2952	1131	1296	1.09877e-11
Har_00045799	cysteine-rich venom	2.36123	0.277882	2.03057	1.91943	1.93426	1.6463	1.84597	-0.158835	1250	9577	848	593	869	912	1671	19343	1.12543e-11
Har_00065187	amp dependent coa ligase	1.83508	1.4669	1.28731	0.835421	1.45606	1.14875	2.07064	1.48263	1909	1687	1989	3451	1456	2116	1411	1607	1.12703e-11
Har_00150595	---NA---	2.59304	1.6614	0.795583	1.13398	1.27096	0.755312	2.67889	1.54363	1058	1393	4256	1935	1913	4748	939	1493	1.12793e-11
Har_00035537	tpa:cuticle protein	1.37999	0.929849	1.14266	1.90979	1.13541	1.79807	1.62063	0.886263	2850	3243	2459	601	2341	707	2062	3472	1.18121e-11
Har_00091330	glucose dehydrogenase	1.74824	1.68272	1.29019	1.07904	0.98878	1.22546	1.6271	1.72921	2056	1371	1978	2148	2951	1832	2046	1236	1.19496e-11
Har_00078766	anionic trypsin-2	3.5396	3.39644	1.46207	-1.20076	1.51346	-0.760752	3.668	3.08285	614	332	1586	42408	1349	39497	569	395	1.19827e-11
Har_00046900	---NA---	2.31377	1.75368	1.71424	1.07256	1.62612	0.730787	2.01284	0.712707	1282	1268	1176	2172	1187	4970	1467	4587	1.20297e-11
Har_00028025	glycoside hydrolases	-5.27866	2.92401	1.43603	1.982	1.70716	2.1829	-4.35262	2.92148	43766	490	1643	541	1095	408	43668	451	1.22404e-11
Har_00239165	---NA---	3.02824	2.30678	1.13152	0.742327	0.946741	0.511245	2.64102	1.85907	806	800	2499	4144	3190	7449	962	1103	1.22875e-11
Har_00037001	---NA---	6.47697	-0.219487	2.21208	-0.0127969	2.70844	0.146035	6.5456	0.00320959	66	22031	709	21141	438	17901	66	14980	1.23302e-11
Har_00075842	sugar transporter	0.194865	0.0772681	2.95973	2.73112	2.93102	2.99794	0.0913029	0.157029	13470	13625	336	194	355	158	21905	11530	1.23685e-11
Har_00112504	vitellogenin	1.59298	1.04735	1.25124	1.6905	1.37523	1.46156	1.19386	1.16377	2326	2782	2082	804	1642	1220	3301	2368	1.23788e-11
Har_00196175	hemolysin-type calcium-binding region	4.12401	0.350124	2.64198	0.887079	1.89738	0.908779	3.88038	-0.169267	455	8408	456	3140	906	3486	508	19587	1.25632e-11
Har_00024791	mpa2 allergen	3.02218	1.30085	1.19357	0.780339	1.52446	0.844062	3.1948	0.944643	808	2031	2266	3840	1325	3972	719	3194	1.25955e-11
Har_00083674	phosphogluconate dehydrogenase	1.53619	0.908505	1.26265	1.32255	1.64209	1.7586	1.63478	0.768068	2441	3333	2055	1397	1160	764	2028	4189	1.28338e-11
Har_00021004	single domain major allergen protein	1.85672	0.585825	1.57772	1.64402	1.35272	1.73626	2.09236	0.386724	1876	5538	1375	866	1690	785	1391	7836	1.30556e-11
Har_00126089	---NA---	2.9495	1.80198	1.57717	1.38242	1.22769	0.444702	2.18117	0.707254	843	1206	1377	1253	2028	8424	1294	4615	1.30607e-11
Har_00005867	trypsin ii-p29	4.31555	2.77092	1.50806	-1.19083	1.5529	-1.11459	4.24695	2.58891	399	543	1515	42385	1279	41476	408	601	1.32073e-11
Har_00121280	keratin associated protein 5-4	2.22885	1.09109	1.60858	1.04976	1.46792	1.22235	1.81881	0.853909	1379	2636	1325	2268	1434	1844	1716	3669	1.32726e-11
Har_00002242	single domain major allergen protein	1.40437	0.497346	1.45592	1.66191	1.58651	2.01806	1.76074	0.500296	2783	6546	1600	842	1232	511	1818	6536	1.3399e-11
Har_00047785	---NA---	2.13129	1.569	0.90997	1.17755	1.06402	1.23998	1.82339	1.45565	1489	1510	3506	1806	2604	1779	1704	1648	1.35163e-11
Har_00113001	galactose-1-phosphate uridylyltransferase	1.50028	1.10797	1.19848	1.15323	1.44973	1.46822	1.74052	1.2695	2518	2576	2248	1873	1474	1208	1859	2050	1.35253e-11
Har_00225779	---NA---	3.06264	2.70635	0.71622	0.520625	0.763267	0.750188	2.93119	2.29983	799	566	4909	6372	4336	4786	820	770	1.35273e-11
Har_00049815	tissue factor pathway inhibitor	5.08347	2.81521	1.42174	-0.976454	0.899442	-0.0555086	4.82049	2.18302	222	525	1666	41706	3460	26939	291	855	1.37062e-11
Har_00038163	juvenile hormone-inducible	4.30047	2.93053	1.11871	-2.30838	1.66324	-2.11979	4.20855	3.03097	405	486	2532	43580	1133	43380	426	414	1.37399e-11
Har_00018617	glycine n-methyltransferase	1.88107	2.25139	1.30381	0.852963	0.848208	0.761517	2.01173	2.35132	1826	838	1944	3361	3761	4673	1470	743	1.40065e-11
Har_00014655	trypsin ii-p29	4.44021	2.69789	1.38347	-1.5619	1.59598	-1.12137	4.1763	2.71728	374	570	1744	43009	1222	41498	434	551	1.41516e-11
Har_00021634	amp dependent coa ligase	1.81462	1.37639	1.25593	0.678672	1.45653	1.23694	2.07776	1.53216	1942	1858	2072	4687	1455	1793	1407	1513	1.42026e-11
Har_00176837	---NA---	1.89179	0.801616	2.06195	1.80596	1.18657	1.19693	2.17605	0.298573	1807	3904	820	682	2143	1940	1305	9101	1.42168e-11
Har_00150168	---NA---	2.01673	2.29148	1.01818	0.542549	1.22217	0.933907	1.97543	2.2611	1635	809	2952	6108	2048	3310	1510	799	1.42356e-11
Har_00130032	---NA---	1.99881	1.06142	1.40456	1.51978	1.10729	1.40551	1.93874	0.679844	1663	2728	1700	1043	2442	1321	1557	4840	1.42714e-11
Har_00079361	---NA---	1.78384	1.24276	1.43322	1.14861	1.51413	1.03668	2.43605	0.829345	1987	2195	1646	1887	1348	2654	1068	3808	1.43849e-11
Har_00026610	4-hydroxyphenylpyruvate dioxygenase	2.29417	1.09242	1.53001	0.867458	1.47418	0.958243	2.52367	1.08264	1300	2633	1467	3270	1422	3157	1015	2636	1.43937e-11
Har_00048974	---NA---	2.23226	1.81618	1.04535	1.21042	0.779586	1.05436	1.95938	1.52173	1374	1189	2833	1698	4208	2572	1531	1534	1.45785e-11
Har_00121584	---NA---	2.6726	1.9987	0.810142	1.09646	0.687344	0.979469	2.37536	1.62528	1021	1007	4151	2073	4973	3010	1114	1362	1.46645e-11
Har_00094652	lethal07882 cg5824-pa	1.33788	1.27355	1.26308	1.07225	1.11343	1.53124	1.42114	1.9308	3000	2110	2054	2174	2414	1092	2576	1047	1.46666e-11
Har_00007349	venom acid phosphatase	0.326748	0.640127	1.87508	1.72942	1.93512	2.17501	1.14668	0.840355	11204	5097	992	764	868	410	3487	3751	1.47031e-11
Har_00048452	bacteriophage t7 lysozyme-like protein 1 (btl-lp1)	4.67839	2.30264	2.05526	-0.241879	1.63293	-0.360628	3.60198	1.7199	319	804	826	32414	1175	34371	583	1251	1.47614e-11
Har_00090036	carboxypeptidase a	3.21181	1.36873	1.35222	0.175461	1.63851	0.566265	3.58189	1.60119	737	1869	1817	12489	1168	6700	591	1400	1.47709e-11
Har_00084865	myoinositol oxygenase	1.39799	1.28619	1.33974	1.51645	1.20571	1.33423	1.4853	1.17469	2798	2077	1848	1050	2103	1512	2433	2339	1.4892e-11
Har_00056475	tpa:cuticle protein	1.31993	1.7895	0.644609	1.30519	0.986755	1.68675	1.47429	1.86137	3065	1218	5566	1438	2965	854	2465	1099	1.49586e-11
Har_00059272	4-hydroxyphenylpyruvate dioxygenase	2.42713	1.16502	1.45985	0.859063	1.47699	1.03318	2.40841	0.916928	1191	2380	1592	3321	1416	2677	1092	3325	1.50536e-11
Har_00068239	alanine-glyoxylate aminotransferase	-0.223109	1.85758	1.74965	1.70443	1.76726	1.96464	0.266217	2.08843	22673	1143	1137	786	1026	545	17859	916	1.54614e-11
Har_00083988	apolipoprotein d	4.20907	2.79567	1.64416	-4.04324	1.48658	-4.01007	4.05914	2.60602	433	531	1266	43824	1397	43815	462	590	1.5533e-11
Har_00161407	---NA---	2.87213	2.38751	1.26032	0.643063	0.0724995	1.11214	2.19777	2.77976	893	757	2064	5018	20185	2284	1281	519	1.56618e-11
Har_00063505	isoform a	3.53449	3.75071	1.12631	-0.441545	0.852032	-0.181496	3.30266	4.04806	616	254	2513	37030	3734	30451	684	191	1.57848e-11
Har_00190303	---NA---	1.81277	1.42686	1.44504	1.50099	1.56629	0.71486	1.59812	1.06457	1945	1755	1619	1070	1256	5115	2114	2714	1.59071e-11
Har_00113171	---NA---	4.09092	2.47808	1.29156	-0.493042	1.65798	-1.79452	4.39163	2.85455	471	689	1975	37844	1140	43055	377	486	1.59193e-11
Har_00043636	---NA---	2.54643	1.83297	0.845653	1.05717	0.872151	0.967407	2.2714	1.5834	1096	1172	3914	2239	3628	3102	1209	1428	1.59621e-11
Har_00084725	trypsin-like protease	4.99073	0.474607	2.35747	-0.7708	2.69207	0.112052	5.49694	0.836706	245	6789	617	40648	452	19748	156	3769	1.5978e-11
Har_00140572	---NA---	2.14557	0.465075	1.23764	1.22132	1.48771	1.52779	2.65147	0.774319	1477	6916	2128	1667	1393	1095	959	4151	1.6058e-11
Har_00087294	venom acid phosphatase	1.02098	0.636251	1.60384	1.35174	2.10245	2.04541	1.29121	0.642033	4307	5134	1332	1330	761	485	2948	5163	1.60604e-11
Har_00027281	single domain major allergen protein	1.26666	0.493474	1.35867	1.53438	2.12536	2.36681	1.54125	0.218019	3263	6597	1806	1018	739	323	2263	10471	1.63366e-11
Har_00042855	---NA---	7.14479	-0.666544	2.90956	-0.305538	2.1231	-0.102418	7.37803	-0.658238	27	37284	359	34164	741	28329	24	36205	1.64358e-11
Har_00115379	hydroxypyruvate reductase	1.66632	1.59833	1.48948	1.29533	1.0877	0.908186	1.52027	1.52765	2194	1463	1547	1465	2511	3492	2333	1522	1.653e-11
Har_00048237	---NA---	2.11911	1.84264	1.02404	1.09706	0.922531	1.08603	1.81968	1.50045	1501	1164	2928	2071	3309	2423	1714	1572	1.67037e-11
Har_00025496	peritrophic membrane chitin binding protein	4.17805	1.77822	1.21269	0.0241585	1.35557	0.341122	4.24319	1.49974	444	1234	2205	17509	1683	10438	411	1574	1.7544e-11
Har_00089160	isoform a	0.999943	0.81362	1.49623	1.64313	1.61966	1.68867	1.21735	0.915949	4409	3841	1537	868	1192	848	3198	3329	1.77442e-11
Har_00116692	acyl-delta-11 desaturase	-0.585528	-0.684117	4.14343	1.20924	4.25226	4.58799	0.430605	-0.679976	35226	37577	79	1705	88	35	12116	36588	1.77664e-11
Har_00049102	peritrophic membrane chitin binding protein	4.69418	2.20259	1.3785	-0.385033	1.4223	-0.179585	4.58966	2.1525	317	869	1758	35999	1542	30400	337	888	1.78485e-11
Har_00084211	myoinositol oxygenase	1.41609	1.30004	1.34704	1.27663	1.50538	1.42017	1.19539	1.06413	2750	2033	1830	1523	1360	1290	3294	2717	1.78557e-11
Har_00079200	trypsin-like protease	4.26198	-0.0771093	1.94553	0.917783	1.97933	1.04309	4.27874	0.0527043	416	18360	915	2950	838	2625	402	13611	1.81097e-11
Har_00045763	tpa:cuticle protein	1.22898	2.29516	1.14404	1.02265	1.08451	1.19747	1.23201	1.96673	3420	806	2450	2373	2522	1939	3144	1016	1.827e-11
Har_00050597	vermilion	0.913189	1.12594	1.40444	1.43083	1.45264	1.46536	1.38664	1.24593	4927	2510	1701	1184	1467	1214	2673	2119	1.8336e-11
Har_00175353	---NA---	2.91679	1.88309	1.61612	0.844361	0.978539	0.359153	2.94177	1.15153	859	1119	1314	3407	3014	10056	813	2399	1.85649e-11
Har_00117005	aminopeptidase n	2.98087	2.68005	1.18127	-0.598033	0.833313	0.864074	2.91204	2.86482	833	583	2316	39168	3866	3815	825	479	1.87388e-11
Har_00047722	---NA---	2.14679	1.84566	0.949546	1.08667	0.917287	1.11671	1.79024	1.47645	1475	1159	3303	2117	3346	2267	1761	1616	1.8832e-11
Har_00094844	4-hydroxyphenylpyruvate dioxygenase	2.00489	1.0626	1.59015	0.891386	1.42975	1.0469	2.44531	0.930867	1653	2723	1355	3110	1526	2605	1058	3252	1.89335e-11
Har_00012921	carboxylesterase	0.952247	0.762781	1.15159	1.21184	1.74747	1.69235	1.77705	1.25848	4690	4158	2423	1692	1045	840	1785	2088	1.90892e-11
Har_00112620	organic cation transporter	-1.26327	0.871524	2.56967	2.6514	2.66878	2.76527	-1.45627	0.721914	40925	3522	484	216	463	201	41760	4517	1.93054e-11
Har_00043945	cuticle protein 1	1.59424	1.89075	0.641708	0.933029	0.768148	1.57577	2.3397	1.6751	2322	1108	5597	2843	4300	1022	1147	1295	1.95029e-11
Har_00104362	monocarboxylate transporter	-1.39718	2.21676	1.74216	1.86217	1.07509	1.91364	0.727464	1.82628	41433	863	1148	643	2558	587	5949	1134	1.95128e-11
Har_00049755	---NA---	2.32346	1.78858	0.776481	1.04303	0.877521	1.26366	1.90239	1.40999	1272	1220	4400	2293	3609	1708	1601	1740	1.96215e-11
Har_00086395	fk506-binding protein	1.29248	0.695457	1.3629	1.18231	1.91495	1.60485	1.62772	0.944716	3160	4665	1799	1788	889	979	2044	3193	1.96569e-11
Har_00068099	membrane protein	2.23476	0.143808	1.49898	1.56907	1.77389	1.90148	2.40079	-0.0401936	1367	12147	1532	972	1017	595	1096	16432	1.96659e-11
Har_00021631	amp dependent coa ligase	1.88778	1.52953	1.08862	0.630367	1.60645	1.06035	2.12856	1.44283	1812	1577	2646	5158	1208	2536	1359	1678	1.98839e-11
Har_00121583	---NA---	2.33513	1.72786	0.956717	1.12826	0.775047	1.11687	1.77709	1.54155	1267	1309	3268	1960	4248	2266	1784	1494	1.9891e-11
Har_00047741	---NA---	2.25534	1.85079	1.02679	1.19479	0.6602	1.08721	1.87187	1.43261	1338	1154	2916	1740	5215	2417	1632	1698	1.9971e-11
Har_00036773	pickpocket	1.11856	1.27815	1.85505	1.706	1.7627	1.28566	0.467687	1.14998	3886	2099	1017	782	1030	1644	10380	2402	1.99878e-11
Har_00016479	membrane protein	2.00013	0.21781	1.57547	1.83006	1.63999	1.93451	1.86729	-0.00928211	1660	10706	1382	664	1165	567	1642	15484	1.9989e-11
Har_00012197	phosphoribosylamine-glycine ligase	1.39559	0.949979	1.55037	1.13073	1.6589	1.35886	1.7352	0.8599	2806	3163	1433	1950	1138	1443	1867	3632	2.01549e-11
Har_00213865	hypothetical protein [Paramecium tetraurelia strain d4-2]	-0.577079	2.02088	1.64869	1.65378	4.24211	1.06952	0.0868678	1.54637	35108	985	1257	853	92	2497	22015	1488	2.03642e-11
Har_00105695	caspase short class (agap011951-pa)	1.7066	1.29382	1.18183	0.985082	1.34405	1.24622	1.7737	1.27666	2123	2050	2312	2566	1705	1761	1794	2035	2.06553e-11
Har_00115377	hydroxypyruvate reductase	1.92867	1.76467	1.06914	0.988091	1.04469	0.837027	1.971	1.82506	1764	1253	2723	2545	2683	4030	1516	1137	2.08345e-11
Har_00003913	trypsin ia2	0.930059	5.81371	0.900037	-1.44444	0.911599	-0.460032	1.23124	5.79543	4823	31	3551	42848	3383	36065	3153	33	2.10765e-11
Har_00101601	caspase short class (agap004921-pa)	1.98536	1.32253	1.27407	1.17236	1.04612	0.940474	2.13206	1.28259	1681	1974	2019	1819	2678	3258	1354	2019	2.12136e-11
Har_00139743	---NA---	-0.617126	1.53967	1.75809	2.51858	1.77909	2.22373	-1.16354	1.85304	35696	1556	1129	262	1009	389	40659	1110	2.12402e-11
Har_00090038	carboxypeptidase a	2.89349	1.3041	1.22366	0.295319	1.44307	0.899141	3.29538	1.2425	876	2021	2174	9842	1491	3541	686	2133	2.13572e-11
Har_00064112	arystal structure of epiphyas postvittana takeout 1	2.86768	1.85886	1.21301	0.509056	1.11511	0.480328	2.98014	1.64766	896	1141	2203	6492	2408	7877	797	1326	2.13904e-11
Har_00001536	mucin-like peritrophin	3.77704	2.94083	1.35274	-1.23559	1.47746	-1.0612	3.73325	2.88666	544	481	1813	42490	1414	41249	546	465	2.17846e-11
Har_00166127	---NA---	2.04871	0.584166	1.13968	1.08562	1.55325	1.56545	2.82628	0.584832	1592	5549	2467	2122	1277	1033	860	5694	2.18018e-11
Har_00002971	carboxypeptidase a	4.60399	1.53581	1.65355	0.11151	1.83981	0.328797	4.54245	0.297945	331	1566	1250	14171	967	10737	345	9112	2.18719e-11
Har_00026894	zinc iron transporter	3.51888	1.30201	1.36341	-0.913119	1.82752	0.694979	4.05829	1.63964	623	2027	1798	41419	975	5280	463	1337	2.18723e-11
Har_00212412	---NA---	1.59974	1.00789	1.27669	1.57508	0.991405	1.7927	1.13016	0.966499	2312	2920	2014	957	2935	715	3541	3104	2.19037e-11
Har_00029242	cuticular protein 15 from low complexity family (agap009759-pa)	2.17284	1.92945	0.356245	0.890825	0.946785	1.28403	1.90522	2.24589	1442	1068	9295	3113	3189	1645	1599	804	2.19333e-11
Har_00084233	type iv collagen	1.77854	1.26671	1.05377	0.849329	1.44889	1.10775	2.17661	1.44069	1999	2131	2797	3382	1478	2312	1302	1681	2.19946e-11
Har_00041928	starch branching enzyme ii	0.932948	1.10504	1.34945	1.30227	1.529	1.64176	1.09438	1.26579	4809	2586	1820	1449	1314	919	3721	2062	2.21766e-11
Har_00014846	esterase	3.164	3.65527	1.14377	-2.95844	1.28631	-2.60951	3.25939	3.73158	756	273	2451	43703	1868	43616	699	243	2.23284e-11
Har_00045598	chymotrypsin-like serine protease	4.52117	0.865993	2.63341	0.0782375	2.34125	-0.03683	4.49689	0.537821	356	3548	460	15212	620	26321	349	6129	2.25165e-11
Har_00035927	lipase	0.765687	-0.271073	2.3805	2.61471	2.32512	2.79945	0.773639	-0.339031	6033	23234	602	228	626	191	5552	24188	2.25455e-11
Har_00139274	---NA---	-0.746462	1.86778	1.79191	1.97829	2.02567	2.16293	-0.598171	1.96015	37353	1133	1082	545	807	419	36194	1021	2.27584e-11
Har_00139744	---NA---	-1.60382	1.09728	2.07348	2.72441	2.08536	2.72279	-1.93756	1.12378	42011	2622	807	198	773	217	42658	2480	2.2795e-11
Har_00094348	---NA---	5.95559	-0.64174	1.76229	-0.147345	2.24175	0.884205	6.12333	0.0375266	88	36828	1123	28989	674	3656	86	13978	2.28085e-11
Har_00101329	zinc carboxypeptidase a 1	3.57571	2.10578	1.51299	0.3821	1.20042	-0.406014	3.57995	1.94759	601	920	1508	8246	2117	35233	592	1032	2.28661e-11
Har_00101678	lipopolysaccharide binding protein	2.57373	1.81461	0.844718	0.788619	1.03578	0.969009	2.33143	1.42867	1069	1195	3919	3778	2732	3088	1158	1705	2.29925e-11
Har_00101365	adenylate cyclase	2.07675	1.92407	1.06182	0.676435	0.969451	0.738228	2.5193	2.04771	1561	1075	2759	4707	3053	4892	1018	953	2.30449e-11
Har_00201861	---NA---	1.2168	0.823359	0.710145	1.29214	1.51556	1.79141	1.74977	1.34541	3469	3784	4958	1477	1344	721	1843	1865	2.33665e-11
Har_00194536	---NA---	1.63598	1.72307	1.35623	0.978848	1.28897	0.606597	1.85828	1.7656	2248	1315	1809	2602	1859	6229	1655	1206	2.34706e-11
Har_00022482	adenylate cyclase	2.11299	1.94187	1.1167	0.590748	1.15919	0.680036	2.32549	1.96176	1512	1058	2541	5582	2256	5424	1163	1019	2.40136e-11
Har_00102626	molybdenum cofactor synthesisisoform cra_a	1.07982	0.0490093	2.43809	2.43634	2.08866	2.11269	0.0704026	0.716391	4045	14344	562	292	771	451	22369	4554	2.46145e-11
Har_00026474	sugar transporter	-0.863578	1.92176	1.8076	1.96679	1.82723	2.28739	-0.756078	1.92585	38474	1080	1065	557	976	360	37968	1052	2.52461e-11
Har_00055975	---NA---	1.96429	1.68704	1.02482	0.860201	0.999866	1.17997	1.72347	1.59984	1703	1365	2925	3313	2898	2003	1886	1404	2.52695e-11
Har_00090503	apolipoprotein d	3.7805	3.06347	1.18021	-0.459929	1.18133	-0.151594	3.56521	2.95639	542	442	2319	37324	2162	29700	598	441	2.56257e-11
Har_00118904	rna binding motif protein 34	0.967704	1.39438	1.22088	1.64095	1.44134	1.29991	0.55604	1.77878	4598	1812	2180	873	1498	1592	7863	1192	2.58661e-11
Har_00069725	chymotrypsin-like protease	4.89755	1.09095	2.30397	-0.622711	2.64435	-0.493641	4.64309	0.874416	266	2637	648	39422	474	36591	325	3553	2.61909e-11
Har_00049927	---NA---	0.739345	0.0120878	2.17112	1.12096	2.27265	2.22377	2.11244	0.43469	6238	15424	740	1986	658	388	1374	7261	2.6285e-11
Har_00036254	monocarboxylate transporter	1.98208	1.17791	2.09151	0.848955	1.35391	1.05283	1.32799	1.0507	1685	2346	796	3383	1688	2583	2825	2764	2.6449e-11
Har_00023815	cytochrome p450	1.88801	1.46318	1.00832	0.998959	1.01693	1.12002	2.06976	1.38697	1811	1693	3002	2487	2822	2250	1412	1779	2.66456e-11
Har_00156863	---NA---	0.389642	-0.211299	3.10815	3.03661	2.75788	2.91238	-0.196643	-0.238242	10214	21831	274	135	420	171	29069	21210	2.66553e-11
Har_00017290	juvenile hormone-inducible	0.86686	0.860009	1.48014	1.08722	1.27879	2.05211	1.72808	0.885959	5250	3583	1560	2114	1890	480	1877	3475	2.67899e-11
Har_00031910	sugar transporter	-0.579286	1.90022	1.77747	1.83738	2.03832	2.08933	-1.12956	2.13924	35132	1100	1099	659	796	461	40506	893	2.7113e-11
Har_00050984	chlorophyllide a binding protein precursor	3.47604	2.87437	1.17845	-0.969388	1.35748	-0.066576	3.46389	3.02533	636	505	2323	41671	1680	27284	630	416	2.72581e-11
Har_00034665	4-hydroxyphenylpyruvate dioxygenase	2.06452	0.983133	1.51328	0.826382	1.4392	0.980087	2.37201	1.00521	1575	3015	1507	3521	1503	3008	1117	2948	2.73765e-11
Har_00029453	chromaffin granule amine transporter	0.970187	1.09474	1.56923	1.37583	1.69797	1.32046	1.00929	1.11342	4578	2628	1392	1263	1106	1544	4130	2517	2.74027e-11
Har_00084965	collagen iv alpha 1 chain	1.18126	1.2448	0.835121	0.462103	1.79721	1.41905	1.74961	2.39818	3615	2190	3989	7070	1001	1293	1844	711	2.76511e-11
Har_00034055	serine protease	4.17234	1.52459	1.9296	-0.670545	1.99017	-0.393774	4.42359	1.62067	446	1584	933	39878	831	35018	365	1371	2.79345e-11
Har_00096081	lipase	3.40219	0.595563	1.52472	0.301522	1.71282	0.867188	3.48755	1.02163	664	5451	1481	9718	1084	3785	621	2888	2.79752e-11
Har_00037939	myosin vii	2.23157	1.73051	1.29273	0.486169	1.05982	0.886924	2.11775	1.72633	1376	1301	1967	6744	2621	3639	1368	1243	2.81085e-11
Har_00057761	---NA---	1.81335	1.46359	1.11577	1.23785	1.01754	1.29955	1.46381	1.10353	1944	1692	2545	1613	2819	1594	2493	2550	2.815e-11
Har_00166369	---NA---	2.00673	1.43334	1.21507	0.886733	1.32	0.822998	2.06933	1.33405	1650	1743	2197	3143	1769	4121	1414	1892	2.82664e-11
Har_00004503	lipase	4.58021	1.07761	2.39959	-1.73177	2.89993	-1.65222	4.71367	0.890792	339	2676	592	43201	365	42828	310	3452	2.83249e-11
Har_00119472	bc022960 protein	0.655414	5.79068	1.28231	0.326356	1.03086	-0.391203	-0.115614	5.65443	6953	32	2000	9257	2748	34965	27332	36	2.84224e-11
Har_00023463	galactose-1-phosphate uridylyltransferase	1.50147	1.1651	1.1824	1.08521	1.27664	1.31394	1.66988	1.19216	2515	2379	2309	2123	1899	1560	1961	2286	2.84265e-11
Har_00059966	zinc iron transporter	3.24387	0.74993	1.90891	0.226487	1.90558	0.480711	3.80072	0.941256	720	4240	953	11260	898	7870	525	3208	2.84569e-11
Har_00121861	aminopeptidase n	3.95537	3.04819	1.26798	-2.53187	1.3392	-2.20439	3.57903	2.94991	499	447	2044	43636	1716	43439	593	444	2.84959e-11
Har_00073757	cuticular protein cpg7	1.79836	2.01801	0.533822	1.13673	0.747907	1.45491	1.50642	1.76821	1967	987	6702	1929	4454	1230	2370	1203	2.86115e-11
Har_00109432	dentin sialophosphoprotein	0.0401249	0.00174379	2.64121	2.03922	2.42498	2.61253	1.50813	-0.146809	16535	15844	457	497	577	256	2365	19065	2.89227e-11
Har_00207220	---NA---	1.3441	-0.0569468	2.06298	2.21235	1.91064	2.49403	1.36586	-0.502423	2979	17810	819	400	895	284	2735	32820	2.8942e-11
Har_00239192	---NA---	2.02606	1.71629	0.875621	1.03965	0.966149	1.08121	1.73427	1.52149	1622	1326	3720	2308	3076	2440	1868	1536	2.90222e-11
Har_00062119	takeout like protein	2.18917	2.18943	1.53198	0.771526	1.26049	0.233194	1.77908	1.79539	1421	876	1465	3914	1940	13766	1781	1175	2.91126e-11
Har_00227979	---NA---	1.22104	1.13354	1.40367	1.06762	1.22783	1.38969	1.82204	1.07555	3456	2483	1702	2188	2026	1360	1707	2665	2.92334e-11
Har_00118049	adenylate cyclase	-0.521167	0.797528	2.43587	2.18472	2.56378	2.55445	-0.449168	1.04815	34139	3931	564	415	506	270	34049	2774	2.95815e-11
Har_00119657	---NA---	2.07429	1.20086	1.06495	1.14423	1.39568	1.01231	1.72693	1.0948	1566	2292	2740	1898	1599	2795	1880	2586	2.95994e-11
Har_00059627	lipopolysaccharide binding protein	2.25418	1.32713	0.888743	1.0276	1.10707	0.738143	2.8043	1.40748	1341	1963	3621	2353	2444	4894	870	1742	2.96719e-11
Har_00058255	dentin sialophosphoprotein	-0.507946	0.931209	2.11509	2.47913	2.3587	2.49603	-0.690614	1.07536	33892	3239	777	279	609	283	37316	2668	2.9801e-11
Har_00001898	serine-type	4.51958	0.438294	2.09847	0.401177	2.14935	0.553119	4.70519	-0.0326471	357	7226	790	7938	724	6882	313	16235	2.98929e-11
Har_00059110	pupal cuticle protein 78e	1.95428	1.55173	1.37135	1.10371	1.14471	0.972494	1.80274	0.874913	1719	1536	1771	2055	2298	3057	1737	3547	3.03541e-11
Har_00045599	chymotrypsin-like serine protease	4.79723	0.815197	2.62431	-0.480188	2.69584	-0.360195	4.57873	0.788189	297	3831	465	37642	446	34363	340	4072	3.08404e-11
Har_00220237	---NA---	2.13429	1.95186	1.1229	0.56069	1.3582	0.810475	1.69503	1.64275	1488	1049	2521	5907	1678	4241	1921	1331	3.08672e-11
Har_00007070	---NA---	1.73779	-0.0769992	1.62706	1.67236	1.72596	1.9263	2.17414	0.0769987	2076	18354	1296	825	1070	572	1307	13055	3.10501e-11
Har_00025497	peritrophic membrane chitin binding protein	4.24779	1.79207	1.3406	0.0188179	1.29117	0.098486	4.21329	1.4922	421	1215	1845	17904	1850	20365	424	1588	3.12817e-11
Har_00021757	venom acid phosphatase	3.92554	3.32549	1.26575	-0.539178	0.630546	-0.33198	4.01581	3.26894	511	350	2047	38458	5462	33850	475	347	3.13141e-11
Har_00048491	---NA---	2.46042	1.61128	0.933787	1.06231	0.79849	0.927415	2.21544	1.29435	1165	1444	3377	2215	4085	3360	1267	1984	3.16855e-11
Har_00020938	hypothetical repeat protein	-0.159596	1.59083	1.64512	2.00951	1.7428	2.62995	-0.361759	1.12292	21361	1475	1262	522	1051	248	32442	2487	3.18562e-11
Har_00198440	---NA---	1.24465	1.79363	0.9341	1.08597	1.06892	0.995832	1.33527	2.38835	3350	1213	3376	2120	2581	2902	2809	718	3.20641e-11
Har_00097221	juvenile hormone-inducible	3.66171	2.57372	0.907427	-0.45744	1.1625	0.416386	3.05847	2.56578	578	633	3515	37290	2239	8902	758	610	3.22555e-11
Har_00103539	short-chain dehydrogenase	-0.924652	-1.02312	2.63132	3.36535	2.85588	3.63978	0.845138	-0.931202	38971	41034	462	95	385	81	5090	39696	3.22756e-11
Har_00050998	chlorophyllide a binding protein precursor	3.64283	2.86	0.930255	-1.10493	1.71767	-0.981155	3.91399	2.86853	582	512	3399	42162	1077	40867	498	476	3.25165e-11
Har_00051993	chlorophyllide a binding protein precursor	3.94232	2.62191	1.04554	-1.50429	1.67569	-0.218003	3.96481	2.4202	506	613	2832	42948	1122	31380	490	693	3.29182e-11
Har_00014843	esterase	3.12194	3.55061	1.05957	-3.19859	1.20078	-2.74754	3.32452	3.64629	773	297	2770	43756	2116	43654	676	260	3.29706e-11
Har_00012196	phosphoribosylamine-glycine ligase	1.26466	0.796617	1.39352	1.06021	1.58377	1.43006	1.76135	0.941942	3272	3941	1727	2225	1233	1275	1817	3199	3.30444e-11
Har_00091901	tryptophan oxygenase	1.32191	1.21572	1.10429	0.961212	1.28416	1.34424	1.79715	1.31338	3052	2265	2585	2695	1875	1484	1750	1935	3.31161e-11
Har_00087289	venom acid phosphatase	1.1748	0.56406	1.6203	1.63585	1.80574	1.68562	1.21565	0.467094	3650	5762	1306	880	992	857	3205	6890	3.31165e-11
Har_00007162	sugar transporter	0.138418	0.0450373	3.00568	3.07706	2.7301	3.15027	-0.0450373	-0.657494	14509	14456	319	126	430	136	25791	36186	3.35797e-11
Har_00031574	zinc-binding alcohol dehydrogenase family protein	1.47055	1.67738	1.11872	1.33334	0.861885	1.17056	1.31874	1.40231	2599	1379	2531	1367	3684	2038	2859	1747	3.39372e-11
Har_00002916	diverged serine protease	3.8018	1.78732	1.62991	-0.752029	1.87534	-0.263274	3.99401	2.06102	535	1223	1291	40492	934	32423	481	943	3.42883e-11
Har_00107951	chymotrypsin-like protease	4.61438	1.49053	1.99343	-1.08162	1.94522	-1.17963	4.52883	1.31668	330	1643	879	42085	859	41709	346	1928	3.49854e-11
Har_00021827	vitellin-degrading protease precursor	4.87955	0.238481	2.35497	-0.10758	2.46412	0.00330734	5.34163	0.804371	274	10295	620	27199	558	24387	188	3978	3.53305e-11
Har_00119640	---NA---	2.30855	2.16538	1.57123	0.80944	1.05377	0.142847	1.85537	1.91533	1287	888	1388	3640	2649	18077	1662	1061	3.55836e-11
Har_00053083	tryptophan oxygenase	1.2796	1.0636	1.36386	1.05002	1.32385	1.21021	1.67606	1.24223	3208	2719	1796	2267	1760	1879	1953	2136	3.57567e-11
Har_00024167	amp dependent coa ligase	1.87973	1.55423	1.46516	0.744452	1.20924	0.629026	2.15257	1.47648	1830	1531	1581	4126	2086	5994	1331	1615	3.58494e-11
Har_00067392	cg6465 cg6465-pa	0.882428	0.511512	2.38478	1.58918	2.20901	1.50142	0.972299	0.386885	5145	6363	598	944	692	1143	4327	7833	3.61577e-11
Har_00046009	lipase	0.777755	-0.0577383	2.23718	2.72991	1.93585	2.63504	0.632321	-0.334203	5939	17828	694	195	866	245	6851	23989	3.64648e-11
Har_00024166	apolipoprotein	3.8808	3.21496	1.07176	-0.301169	0.706133	-0.323338	3.85047	3.40229	521	389	2710	34048	4808	33700	517	320	3.65844e-11
Har_00096714	sugar transporter	-1.23308	1.74238	1.86752	1.95522	2.00892	2.21961	-0.806475	1.60956	40786	1283	1001	566	819	392	38389	1389	3.70408e-11
Har_00031839	---NA---	1.87047	1.45274	1.14145	1.24593	1.00893	1.08819	1.60981	1.02647	1850	1716	2465	1584	2863	2408	2088	2872	3.73996e-11
Har_00034666	4-hydroxyphenylpyruvate dioxygenase	1.93752	0.904644	1.52119	0.911888	1.43722	1.10696	2.32278	0.676401	1751	3353	1488	2984	1508	2314	1166	4868	3.76833e-11
Har_00091318	alpha beta hydrolase fold-1 domain-containing protein	1.67033	1.28214	1.24172	1.11033	1.16068	1.07044	1.57186	1.22402	2187	2089	2111	2020	2249	2489	2187	2193	3.81717e-11
Har_00024620	lipase	3.9386	1.01233	1.80746	0.0796518	1.09447	0.808033	3.87083	0.794211	508	2905	1066	15169	2490	4269	512	4030	3.81978e-11
Har_00002814	carboxypeptidase a	3.50129	0.659555	1.32683	0.584712	1.48341	0.994836	3.59662	0.479692	626	4931	1877	5631	1402	2911	585	6734	3.82817e-11
Har_00000999	hypothetical midgut protein bm123	2.55514	4.46293	1.0352	-2.81652	0.934097	-2.86923	2.23721	4.21213	1087	135	2875	43682	3249	43678	1242	162	3.84031e-11
Har_00116223	short-chain dehydrogenase	0.0417023	1.1394	1.6444	1.9938	1.81772	2.24061	0.0353765	1.19773	16493	2465	1265	531	983	374	23220	2270	3.86214e-11
Har_00041931	starch branching enzyme ii	0.954467	1.10894	1.31763	1.33534	1.54984	1.6466	0.918776	0.957787	4680	2573	1905	1360	1283	911	4634	3133	3.86362e-11
Har_00116920	dimethylaniline monooxygenase	0.0840411	1.67964	1.48668	1.52402	1.63902	1.63331	0.383526	1.96248	15581	1376	1550	1037	1167	932	14044	1018	3.91078e-11
Har_00129451	---NA---	2.28844	1.33484	1.56814	0.833531	1.7869	1.04008	1.92166	0.217828	1306	1943	1395	3464	1006	2637	1579	10473	3.92593e-11
Har_00186205	---NA---	1.48086	1.05595	0.951185	1.17257	1.0814	1.63095	1.70098	1.04379	2569	2755	3294	1818	2537	936	1914	2795	3.92949e-11
Har_00119162	cg2016 cg2016-pb	1.24837	0.929253	1.36188	1.4131	1.3606	1.36789	1.21168	0.98222	3331	3245	1802	1210	1674	1424	3226	3040	4.02111e-11
Har_00082220	lipase	0.990311	0.0964651	1.84458	2.14694	1.89105	2.47758	0.9435	-0.088851	4466	13166	1028	437	915	288	4483	17677	4.02579e-11
Har_00065289	protein	1.29586	1.15106	1.62855	1.05472	1.27932	1.05472	1.86786	0.957368	3143	2428	1293	2249	1888	2564	1641	3136	4.03459e-11
Har_00092794	atp citrate lyase	2.61332	1.59307	0.74047	0.33223	0.803424	0.824938	3.48112	2.24588	1049	1470	4693	9142	4059	4108	625	805	4.05064e-11
Har_00059277	4-hydroxyphenylpyruvate dioxygenase	2.47988	1.04046	1.49874	0.645952	1.21553	0.815611	2.83837	0.977325	1152	2809	1533	4996	2064	4186	855	3062	4.09131e-11
Har_00195714	---NA---	1.81914	0.99333	1.56138	1.65795	0.917349	1.20186	1.32697	0.714618	1934	2970	1407	849	3345	1923	2828	4572	4.16475e-11
Har_00081035	lipase	0.0788975	6.21439	1.24521	-0.962241	1.40974	-0.908022	0.208503	6.24406	15702	19	2098	41645	1571	40499	19263	18	4.19669e-11
Har_00116679	chitin synthase	1.59629	1.27897	1.03276	1.19361	1.10928	1.20909	1.50878	1.23067	2316	2097	2887	1746	2434	1885	2364	2171	4.20708e-11
Har_00089931	carboxylesterase	0.716062	0.338442	1.5831	1.77981	1.36516	1.72923	1.12941	1.1913	6442	8589	1366	712	1666	794	3550	2291	4.22529e-11
Har_00045768	fatty acid binding protein	4.20705	2.70258	1.18781	-2.23193	1.13006	-3.66457	4.24338	2.67127	434	568	2293	43548	2354	43788	410	562	4.26683e-11
Har_00050436	lipase	-0.293231	6.63831	1.31526	-2.36406	1.46989	-1.49299	-0.143692	6.65531	26457	12	1917	43596	1431	42538	27897	13	4.27486e-11
Har_00002042	trypsin-like serine protease	-2.77749	6.78478	1.85815	-0.820299	1.45208	-0.756042	-2.00085	6.74076	43214	11	1013	40931	1469	39454	42731	12	4.27493e-11
Har_00001340	lipopolysaccharide binding protein	1.98946	1.39845	0.831452	0.63457	1.29381	1.14657	2.15037	1.37459	1674	1802	4014	5108	1839	2132	1335	1810	4.27642e-11
Har_00218085	---NA---	1.93331	1.47335	1.16901	1.40173	0.820415	0.873429	1.40405	1.38259	1756	1673	2369	1224	3944	3741	2615	1788	4.28888e-11
Har_00238167	---NA---	1.75869	-0.917425	2.34806	2.10258	2.30531	2.02692	1.74262	-1.20613	2041	40300	624	462	646	504	1854	41479	4.333e-11
Har_00019495	dihydroxyacetone kinase 2 homolog	0.720857	0.725332	1.58543	1.34903	1.70693	1.75296	1.38299	0.64961	6397	4434	1361	1332	1096	772	2686	5090	4.3411e-11
Har_00015060	cytochrome p450	2.7501	2.36069	0.977894	0.379425	1.34886	0.0630517	1.96451	2.73501	974	772	3148	8288	1697	21793	1525	538	4.34435e-11
Har_00002318	serine protease	4.17921	1.23872	2.1032	-0.625768	2.31592	-0.531992	4.24629	1.28225	443	2207	789	39451	638	37110	409	2020	4.34451e-11
Har_00003810	cytochrome p450	-1.59888	1.48979	2.19477	2.55835	2.08417	1.87054	-1.01721	1.09869	42002	1644	719	243	774	625	39920	2569	4.36813e-11
Har_00002924	diverged serine protease	3.63908	1.91226	1.7256	-0.294397	1.6815	-0.269977	3.8728	1.68666	584	1090	1166	33876	1115	32570	511	1285	4.37583e-11
Har_00051875	dentin sialophosphoprotein	0.641636	0.982305	1.52545	1.7856	1.73136	1.82464	0.440101	0.950616	7077	3020	1479	708	1061	684	11697	3167	4.39102e-11
Har_00031518	lipase	1.81772	0.286589	1.39204	1.54295	1.30389	1.6982	1.79754	0.440947	1935	9434	1730	1006	1818	831	1748	7177	4.39454e-11
Har_00101454	anionic trypsin-2	3.6155	3.29147	1.24692	-1.4836	1.12916	-1.25019	3.39839	2.83988	593	356	2095	42920	2357	41928	650	494	4.39608e-11
Har_00073801	zinc carboxypeptidase a 1	2.89766	2.8187	0.850328	0.172678	0.94028	0.0843968	3.00857	2.80428	873	523	3887	12547	3223	20960	785	511	4.40378e-11
Har_00071449	glycoprotein gp2	-0.222083	1.54561	1.69825	2.00948	1.70372	2.44856	-0.632604	1.18586	22643	1546	1198	523	1100	298	36626	2309	4.43749e-11
Har_00088583	lipase	2.5846	0.289663	0.981506	0.99621	1.24653	1.44193	2.87067	0.837036	1065	9389	3126	2504	1983	1250	841	3765	4.48332e-11
Har_00119638	4-hydroxyphenylpyruvate dioxygenase	2.41287	1.04846	1.26967	0.617582	1.28785	0.907737	2.68685	1.03079	1205	2778	2040	5296	1862	3494	935	2848	4.57262e-11
Har_00029149	trypsin-like protease	6.10919	-0.512516	3.00338	-0.171362	2.89068	0.0508742	6.0908	-0.518907	82	33232	320	30015	373	22245	87	33262	4.58649e-11
Har_00144359	---NA---	2.02433	1.15975	1.76333	1.03753	1.22065	0.897809	2.11744	0.513857	1626	2396	1118	2316	2053	3553	1369	6373	4.68525e-11
Har_00159588	---NA---	1.43795	0.295385	1.31965	2.01279	1.43683	2.14227	1.21455	0.109785	2696	9290	1900	519	1510	435	3209	12403	4.7123e-11
Har_00057764	---NA---	1.89391	1.43913	0.85424	1.24255	0.78558	1.09575	1.61378	1.4537	1806	1736	3865	1596	4174	2374	2075	1655	4.803e-11
Har_00002820	carboxypeptidase a	3.16239	0.547783	1.41834	0.725935	1.40129	0.986527	3.46309	0.455948	757	5941	1675	4264	1587	2962	631	7005	4.8708e-11
Har_00104860	elongation of very long chain fatty acids	1.04795	0.933073	1.28015	1.41897	1.28195	1.32869	1.60747	0.893352	4186	3235	2002	1200	1884	1526	2094	3438	4.91417e-11
Har_00107077	---NA---	-0.568344	1.81671	1.82769	1.58828	1.77108	2.04209	0.0329378	1.58497	34965	1186	1043	945	1020	489	23290	1426	4.94135e-11
Har_00081823	sugar transporter	-0.654662	1.94232	1.71017	1.76609	2.00794	1.97748	-1.82687	1.84639	36248	1057	1181	730	820	538	42522	1117	5.05136e-11
Har_00081227	methylenetetrahydrofolate dehydrogenase	1.06316	1.3278	0.998117	0.966616	1.39988	1.39242	1.2651	1.47263	4112	1959	3055	2666	1593	1353	3038	1621	5.08226e-11
Har_00007163	sugar transporter	0.164174	-0.0296044	2.72228	2.76032	2.79011	3.20252	-0.0902176	-0.386586	14038	17025	415	185	409	130	26797	26813	5.11592e-11
Har_00214850	---NA---	3.07354	1.56285	1.36377	0.878787	0.452287	0.63618	3.01205	1.02003	793	1520	1797	3208	7540	5914	783	2892	5.12065e-11
Har_00075897	aminopeptidase n	3.87167	3.43399	0.926365	0.12419	0.590302	-3.27231	3.13095	2.89175	523	321	3422	13829	5876	43749	746	463	5.14826e-11
Har_00103691	alcohol dehydrogenase	1.4817	1.14414	1.09391	0.823491	1.27005	1.29433	1.81215	1.19271	2566	2451	2624	3537	1915	1611	1723	2280	5.16293e-11
Har_00015498	short-chain dehydrogenase	3.7494	1.06726	1.39986	0.414824	0.538064	0.849535	3.55691	1.17292	551	2711	1710	7734	6480	3926	601	2344	5.16716e-11
Har_00051995	chlorophyllide a binding protein precursor	3.87692	3.17714	1.04713	-1.30646	0.950366	-0.689006	3.65037	3.08616	522	406	2826	42623	3167	38883	576	393	5.19337e-11
Har_00034892	phosphatidylethanolamine-binding protein	1.6561	1.22426	0.781473	1.38729	0.941492	1.5814	1.53829	0.872875	2211	2242	4364	1246	3217	1015	2271	3562	5.19599e-11
Har_00106279	low-density lipoprotein receptor	1.22887	0.864912	1.23241	1.03962	1.22879	1.39143	1.71031	1.19539	3421	3556	2146	2309	2022	1354	1903	2276	5.21666e-11
Har_00005823	inwardly rectifying k	-0.249234	1.21172	2.10672	1.80591	1.85374	1.82539	0.236352	1.26641	23449	2274	785	683	957	682	18605	2060	5.21929e-11
Har_00036774	pickpocket	1.29692	1.02295	1.75611	1.57023	1.74991	1.22376	0.470732	0.844341	3141	2871	1131	969	1042	1840	10234	3730	5.27887e-11
Har_00127005	---NA---	2.13482	1.2544	1.51554	0.797479	1.34712	0.940423	1.89039	0.722381	1487	2166	1501	3710	1699	3260	1615	4513	5.28428e-11
Har_00026729	glucosyl glucuronosyl transferases	1.82296	1.79838	1.08551	0.772593	1.07824	0.637587	1.80749	1.81165	1930	1209	2653	3902	2547	5900	1730	1156	5.29793e-11
Har_00116678	chitin synthase	1.45927	1.06007	1.07903	1.23305	1.25812	1.28716	1.31415	1.10129	2627	2733	2679	1626	1948	1640	2869	2558	5.35143e-11
Har_00084089	glycoside hydrolases	1.24487	1.05964	1.2696	1.07984	1.43232	1.29385	1.3608	1.05587	3348	2736	2041	2143	1518	1614	2743	2751	5.40595e-11
Har_00097324	dimeric dihydrodiol dehydrogenase	1.95082	1.5669	0.981562	0.780628	0.982199	0.969547	1.99669	1.4171	1726	1514	3125	3836	2991	3080	1488	1729	5.41843e-11
Har_00000700	cytochrome p450	1.4836	-0.321007	1.64458	1.97001	1.91941	1.986	1.30587	0.100265	2558	24457	1264	553	883	535	2900	12582	5.50112e-11
Har_00157395	---NA---	3.2118	2.4991	1.23763	1.37069	-0.298015	0.0605159	2.66451	2.20233	738	677	2129	1282	31889	21897	951	835	5.51842e-11
Har_00064120	glucose-methanol-choline oxidoreductase	2.77414	1.98648	2.31202	0.172089	0.953614	-0.026135	2.39429	1.90862	958	1017	644	12567	3153	25897	1100	1068	5.5202e-11
Har_00193376	---NA---	1.26916	-0.11261	2.01388	1.85037	1.88361	1.84024	1.58397	-0.032608	3253	19265	863	648	927	666	2155	16234	5.52432e-11
Har_00040401	juvenile hormone-inducible	4.15364	3.12286	1.00249	-0.645413	0.76809	-0.152505	3.72368	2.87959	450	426	3033	39662	4303	29729	552	470	5.58562e-11
Har_00077783	glucose dehydrogenase	-0.572234	2.15762	0.946903	1.72542	0.981905	1.62428	0.976704	2.2746	35021	894	3316	767	2995	947	4309	788	5.59679e-11
Har_00239513	---NA---	1.35686	-0.20047	1.9524	1.60901	2.22109	2.22366	1.2794	-0.119309	2928	21566	909	915	685	390	2988	18387	5.62582e-11
Har_00125976	---NA---	-0.0225615	-0.0847812	1.17244	1.31258	1.92019	2.25271	2.06007	1.55954	18391	18552	2356	1424	881	369	1421	1466	5.65751e-11
Har_00143321	---NA---	1.65283	0.824465	1.44941	1.37877	1.44376	1.18468	1.80536	0.308157	2216	3778	1612	1259	1488	1984	1734	8955	5.68454e-11
Har_00084851	sugar transporter	-1.08525	0.954058	2.18278	2.22912	2.38867	2.35439	-1.19283	1.05869	40013	3143	727	392	592	330	40781	2737	5.70358e-11
Har_00000458	cytochrome p450	0.965674	1.18354	1.15674	1.01021	1.37035	1.47071	1.2785	1.25617	4614	2331	2406	2423	1658	1203	2991	2091	5.70825e-11
Har_00000870	cytochrome p450	4.3111	1.28251	1.88614	-0.702672	1.89418	-0.514327	4.41147	1.3256	401	2086	978	40154	911	36855	372	1911	5.72214e-11
Har_00064979	odorant-binding protein 56h	1.27432	0.362181	1.71111	1.88361	1.51003	1.78492	1.07512	0.203402	3225	8245	1178	622	1355	733	3808	10712	5.76077e-11
Har_00119639	4-hydroxyphenylpyruvate dioxygenase	2.38296	1.14042	1.32749	0.712337	1.10465	0.867251	2.4942	0.913856	1234	2461	1875	4377	2452	3784	1028	3335	5.786e-11
Har_00026928	acyl-delta-9 desaturase	0.967961	0.414493	1.42	1.56568	1.83392	1.92305	1.08979	0.477706	4594	7533	1671	978	968	575	3744	6761	5.81537e-11
Har_00035905	reverse transcriptase	5.37711	1.55428	1.13746	-0.826945	1.71589	-0.68746	4.85296	1.06412	159	1530	2476	40973	1082	38873	283	2719	5.82937e-11
Har_00090316	lysosomal acid	1.01974	1.65336	1.15298	1.06136	1.10077	1.12133	1.10811	1.73694	4313	1397	2417	2221	2465	2243	3653	1227	5.84999e-11
Har_00002773	serine protease	4.20199	1.28913	2.02352	-0.733394	2.14409	-0.607802	4.23311	1.20235	436	2066	854	40381	726	38040	415	2258	5.86698e-11
Har_00070741	lipase	0.58052	-0.147271	2.17504	2.35536	2.26167	2.59299	0.6804	-0.148117	7692	20214	736	332	664	263	6357	19093	5.87721e-11
Har_00039835	---NA---	2.46039	4.37402	1.00321	-2.95501	0.925682	-2.56557	2.01062	4.13704	1166	144	3029	43700	3290	43601	1472	173	5.92518e-11
Har_00116815	dihydroxyacetone kinase	1.11131	0.883919	1.11172	1.15641	1.45495	1.65532	1.26341	0.941888	3920	3454	2562	1860	1460	901	3044	3201	6.03562e-11
Har_00003922	trypsin-like serine protease	4.21131	1.66344	1.7847	-0.964996	1.65274	-0.575674	4.09115	1.5032	432	1390	1087	41654	1148	37672	453	1567	6.09152e-11
Har_00071082	alcohol dehydrogenase	1.46821	1.27812	1.02837	0.775173	1.3235	1.0974	1.91263	1.26289	2606	2100	2908	3878	1762	2362	1590	2075	6.18458e-11
Har_00004886	serine protease	4.08535	1.43575	1.8056	-0.874911	2.03179	-0.759497	4.30799	1.3313	473	1740	1069	41217	802	39484	394	1899	6.27039e-11
Har_00045307	---NA---	3.08717	0.890931	1.51575	0.700699	1.28317	0.816006	2.47121	0.564209	786	3426	1500	4479	1879	4182	1035	5882	6.31643e-11
Har_00021500	chymotrypsin-like protease	3.74839	0.853451	1.59386	0.114341	1.48326	0.506345	4.06432	0.691906	552	3621	1347	14098	1403	7497	460	4735	6.34642e-11
Har_00044225	sugar transporter	1.45542	1.25355	1.24784	0.947126	1.26628	1.07799	1.60565	1.07969	2633	2170	2091	2770	1931	2453	2100	2650	6.36653e-11
Har_00034057	serine protease	4.01974	1.31865	2.11809	-0.754754	2.17838	-0.447599	4.04296	1.13516	486	1988	775	40514	707	35886	467	2454	6.43737e-11
Har_00094020	zinc carboxypeptidase a 1	2.82589	2.95093	0.854981	0.103785	0.890265	0.0556526	2.45993	2.94714	926	477	3856	14400	3523	22076	1045	445	6.47368e-11
Har_00021652	---NA---	-0.366556	1.31561	2.11289	2.28509	1.88497	1.86085	-0.766677	1.18555	30265	1993	781	366	922	639	38064	2310	6.51856e-11
Har_00006699	cell adhesion molecule	1.10318	1.14171	1.37466	1.45102	1.3395	1.31803	0.866786	0.890118	3952	2456	1763	1153	1714	1551	4962	3453	6.55868e-11
Har_00239876	---NA---	1.20171	0.8068	1.64656	1.22052	1.39152	1.30141	1.3731	0.716361	3530	3877	1259	1672	1606	1589	2711	4555	6.62572e-11
Har_00073621	cytochrome p450	2.21209	1.30531	0.973286	0.66193	1.21265	0.554372	2.42091	1.6263	1401	2018	3165	4865	2073	6868	1084	1361	6.67339e-11
Har_00094017	zinc carboxypeptidase a 1	2.94257	3.18076	0.440213	-0.109406	1.14801	0.109406	3.14719	3.18492	849	405	7945	27297	2287	19880	740	367	6.71994e-11
Har_00106735	---NA---	0.946742	1.44404	1.1816	1.1889	1.02649	1.22728	1.09858	1.53332	4717	1730	2315	1758	2771	1825	3699	1509	6.84177e-11
Har_00008496	sodium-dependent phosphate transporter	-0.509682	0.812642	2.05623	1.90056	2.35337	2.11801	-0.0751224	1.30047	33920	3845	825	607	614	449	26464	1968	6.8439e-11
Har_00002015	trypsin-like serine proteinase t26	3.80925	1.81144	1.61674	-1.73836	1.82998	-1.01019	4.05763	1.59398	531	1199	1312	43213	970	41004	464	1411	6.85991e-11
Har_00001913	peritrophic membrane chitin binding protein	4.09133	1.60236	1.05431	0.0284777	1.21358	0.174597	4.03709	1.37562	470	1460	2791	17237	2071	16301	468	1805	6.87073e-11
Har_00072062	neutral endopeptidase	1.38869	1.75769	1.08285	1.29026	0.649058	0.985663	1.15883	1.73305	2827	1265	2659	1485	5309	2969	3443	1231	6.88482e-11
Har_00002816	carboxypeptidase a	3.69395	0.387729	1.67143	0.673404	1.67279	0.599135	3.73268	0.285525	568	7893	1226	4748	1123	6320	548	9320	6.90396e-11
Har_00031844	---NA---	1.89476	1.37897	0.8377	1.23871	0.624377	1.18275	1.57916	1.33961	1804	1851	3968	1609	5535	1990	2169	1878	6.98087e-11
Har_00166739	---NA---	1.96056	-0.471233	2.29354	2.06656	1.96678	1.87133	1.40684	-1.26982	1707	31326	655	478	846	623	2607	41757	7.01051e-11
Har_00052789	myosin vii	2.22095	1.35525	1.09313	0.543314	1.13788	0.7367	2.39019	1.37462	1392	1896	2625	6099	2331	4908	1102	1809	7.03308e-11
Har_00059407	carboxypeptidase a	3.27302	0.310887	1.57522	0.724298	1.75482	0.924808	3.53081	0.135878	709	9022	1383	4284	1039	3376	610	11905	7.04549e-11
Har_00101452	anionic trypsin-2	3.45898	3.24421	1.07007	-1.1966	1.06806	-1.16014	3.26817	2.8788	645	372	2717	42395	2588	41634	692	471	7.08369e-11
Har_00117297	aldehyde oxidase 2	0.578666	0.961331	1.56112	1.82049	1.46186	1.62193	0.442714	1.07061	7711	3117	1409	673	1445	950	11550	2686	7.0838e-11
Har_00100640	cg3344 cg3344-pa	0.844917	-0.533274	2.16568	2.35703	1.9697	2.28881	1.54152	-0.463659	5422	34061	742	330	845	358	2262	31406	7.0924e-11
Har_00059552		1.7577	1.29418	0.549171	0.255583	2.13008	1.12675	1.96108	1.63774	2043	2049	6517	10636	736	2226	1529	1344	7.12951e-11
Har_00091331	glucose dehydrogenase	1.61654	1.67299	1.10117	1.02155	0.755398	0.810451	1.60794	1.68692	2292	1382	2595	2377	4400	4242	2091	1284	7.1457e-11
Har_00236056	---NA---	1.62524	1.08222	1.11202	1.00859	1.17854	1.0057	1.51635	1.37413	2271	2660	2560	2433	2173	2833	2345	1811	7.17896e-11
Har_00080198	cg1443 cg1443-pa	1.64295	0.795479	1.33105	1.2977	1.21754	1.29397	1.57045	0.594569	2233	3948	1870	1461	2059	1612	2194	5609	7.17984e-11
Har_00129452	---NA---	1.87708	1.44896	2.00327	1.25501	0.718462	0.588134	1.52771	0.925738	1832	1723	870	1568	4690	6446	2309	3280	7.19532e-11
Har_00042444	trypsin-like proteinase	4.73191	0.979947	1.54041	-0.274141	1.75516	-0.0483494	4.71644	1.11111	311	3032	1452	33330	1038	26721	309	2524	7.20448e-11
Har_00140573	---NA---	1.92589	0.475542	1.0267	0.844626	1.29332	1.5568	2.90461	0.632471	1771	6774	2917	3405	1843	1043	830	5256	7.29245e-11
Har_00007654	glycoside hydrolases	1.64997	1.24297	1.09904	0.803889	1.2249	1.00536	1.86471	1.19803	2222	2194	2600	3667	2039	2838	1644	2268	7.31902e-11
Har_00061170	cysteine-rich venom	2.6589	-0.341584	1.90106	1.69944	1.56121	1.66118	2.24498	-0.702671	1026	25241	957	794	1264	892	1232	36971	7.37537e-11
Har_00108262	ugp	0.929799	0.418461	1.29246	0.801702	1.70933	1.72636	1.92179	1.0381	4827	7480	1970	3676	1091	797	1578	2823	7.39154e-11
Har_00014194	snf2-related domain-containing protein	1.91903	2.14401	-0.219352	1.36305	1.72796	0.452377	1.16441	2.82462	1781	908	31978	1298	1064	8291	3418	502	7.41504e-11
Har_00217612	---NA---	2.04991	1.34408	1.20003	0.875477	1.07755	0.745967	1.86901	1.19582	1591	1924	2243	3230	2551	4816	1640	2275	7.41895e-11
Har_00111875	intestinal mucin	4.25299	2.52365	1.41743	-0.613941	0.52445	-0.390419	4.43644	2.43879	419	661	1677	39335	6617	34946	362	678	7.56725e-11
Har_00002060	peritrophic membrane chitin binding protein	4.23171	1.65484	0.953724	-0.231499	1.35031	0.399798	3.70766	1.3377	429	1396	3281	32061	1694	9231	559	1884	7.57171e-11
Har_00111750	estrogen sulfotransferase	1.68259	2.0054	1.08132	0.884848	0.862808	0.837294	1.45929	1.51887	2162	1001	2668	3159	3677	4029	2504	1540	7.60474e-11
Har_00175546	---NA---	2.36965	1.19877	1.86393	1.08466	0.0518084	1.31948	2.43089	0.671111	1246	2301	1008	2125	20944	1548	1075	4914	7.67612e-11
Har_00045684	---NA---	5.35155	1.46207	1.08653	-0.581395	1.43001	-0.356503	4.96781	1.05691	163	1695	2650	38990	1525	34306	258	2746	7.722e-11
Har_00108688	trypsin ii-p29	4.2579	2.3419	1.27627	-1.67961	1.28	-1.60591	3.85969	2.11049	417	780	2016	43132	1885	42749	513	907	7.7392e-11
Har_00083682	phosphogluconate dehydrogenase	1.59059	1.02536	1.26465	1.29402	1.27615	1.13346	1.1727	0.834447	2334	2859	2049	1467	1900	2201	3385	3783	7.83915e-11
Har_00074401	arystal structure of epiphyas postvittana takeout 1	1.97154	1.32671	1.19184	0.919037	1.08148	0.837866	1.83425	1.04238	1695	1965	2278	2940	2536	4021	1690	2805	7.86954e-11
Har_00062030	trypsin-like serine proteinase t26	3.92858	1.78472	1.57726	-2.13339	1.76064	-1.67037	4.08706	1.57851	510	1228	1376	43497	1034	42854	456	1437	7.94316e-11
Har_00067721	gonad-specific amiloride-sensitive sodium channel 1	1.87151	0.929117	1.8972	1.24314	1.63763	0.595467	0.807126	0.995642	1849	3247	962	1591	1170	6357	5325	2991	7.94423e-11
Har_00064806	peritrophic membrane chitin binding protein	4.30466	1.83894	0.964891	-0.107208	1.07883	0.107208	4.12714	1.78278	402	1167	3216	27182	2545	19963	443	1185	7.98258e-11
Har_00003992	chitin synthase	1.41635	0.853704	1.07253	0.707399	1.55651	1.16261	2.05038	1.13572	2749	3619	2707	4423	1275	2061	1430	2447	7.99356e-11
Har_00013822	lipase	1.9331	0.046257	1.3235	1.65082	1.43848	1.90026	1.93742	-0.151602	1757	14415	1885	861	1504	596	1558	19178	8.03487e-11
Har_00001078	accessory gland protein	1.97253	1.35466	0.769948	0.571818	1.01159	1.23243	2.02231	1.38488	1694	1898	4452	5772	2851	1809	1455	1783	8.06779e-11
Har_00082959	cuticular proteinrr-1 family (agap000344-pa)	2.40809	3.23398	-0.286963	1.03074	0.21208	0.806126	2.4664	2.72749	1208	378	33606	2341	12766	4288	1038	543	8.08904e-11
Har_00000734	cytochrome p450	2.59266	2.42588	1.17139	0.351908	1.07616	-0.0208116	1.97475	2.40162	1060	723	2359	8763	2557	25692	1512	707	8.11966e-11
Har_00080011	beta-tubulin	1.15288	0.501708	1.66373	0.920003	1.82491	1.32075	1.72547	0.726971	3750	6487	1232	2935	979	1541	1882	4486	8.17658e-11
Har_00004392	chemosensory protein	2.04366	1.18017	1.14407	0.658112	1.18653	0.671702	2.33027	1.36605	1597	2342	2449	4897	2144	5512	1160	1824	8.18542e-11
Har_00005865	trypsin ii-p29	4.16942	2.22441	1.35668	-1.7954	1.28209	-1.79366	3.87674	2.10053	447	856	1808	43274	1883	43052	510	910	8.22007e-11
Har_00039993	odorant-binding protein 56h	1.99977	1.24982	0.874731	0.734755	1.10817	1.02685	2.20816	1.16091	1662	2178	3724	4193	2438	2721	1271	2376	8.26401e-11
Har_00048965	4-hydroxyphenylpyruvate dioxygenase	1.76432	0.681472	1.13836	0.592208	1.59531	1.25405	2.45009	0.826294	2029	4775	2472	5565	1223	1735	1052	3824	8.30313e-11
Har_00002395	aminopeptidase n	3.80831	3.20734	1.13778	-3.13966	0.900777	-1.93559	3.54868	2.69316	532	393	2473	43744	3450	43225	605	558	8.31005e-11
Har_00087854	---NA---	2.38372	0.262744	0.969567	1.23339	1.11236	1.47348	2.36334	0.594922	1233	9837	3188	1625	2420	1198	1124	5605	8.37577e-11
Har_00062327	adenylate cyclase	1.8626	1.32954	1.031	0.773595	0.933863	0.782378	1.93402	1.73776	1865	1955	2893	3894	3250	4498	1562	1225	8.385e-11
Har_00238745	---NA---	1.25534	1.53364	0.910856	1.49518	0.704679	1.46732	1.1411	1.02004	3306	1567	3500	1076	4822	1210	3507	2891	8.42291e-11
Har_00104396	type iv collagen	1.48548	1.38235	1.05847	0.700354	1.25429	0.820471	1.61139	1.79217	2550	1840	2776	4485	1958	4146	2081	1180	8.49864e-11
Har_00002907	carboxypeptidase a	3.22957	0.447564	1.44282	0.776111	1.51516	0.803138	3.2805	0.307756	727	7112	1627	3868	1346	4323	691	8959	8.55424e-11
Har_00054410	carboxylesterase	-0.141006	1.08762	1.56646	1.69672	1.9157	2.16129	-0.081687	1.31657	20961	2644	1398	797	886	421	26604	1929	8.62675e-11
Har_00214648	---NA---	2.24635	1.97343	1.00995	0.827725	0.943587	0.31143	1.61375	1.86605	1352	1031	2993	3512	3203	11147	2076	1094	8.67101e-11
Har_00118047	adenylate cyclase	-0.633153	0.707488	2.39499	2.32576	2.26677	2.2895	-0.43271	0.729761	35944	4570	593	346	661	357	33745	4470	8.75535e-11
Har_00114198	pickpocket	1.09389	0.937616	1.18915	1.23615	1.43342	1.36841	1.03753	1.00605	3992	3210	2288	1616	1515	1423	4001	2945	8.7837e-11
Har_00052865	carboxylesterase-8 variant 1	0.445336	0.970466	1.5507	1.71828	1.77024	1.86879	-0.000779152	1.15768	9417	3078	1431	774	1022	629	24484	2383	8.78786e-11
Har_00033199	---NA---	3.56303	1.97396	1.37163	0.0885983	0.924193	-1.11723	3.46465	2.18078	606	1030	1770	14858	3297	41486	628	861	8.86013e-11
Har_00026509	lipase	2.13976	1.13995	0.955778	0.87591	0.850538	1.11861	2.31379	0.946874	1482	2463	3271	3228	3742	2259	1174	3184	8.88794e-11
Har_00034782	---NA---	5.55049	-0.52382	1.87986	1.11958	1.74792	-0.286333	5.40601	-0.272457	139	33702	984	1992	1043	32918	176	22022	8.91775e-11
Har_00117657	---NA---	2.37682	1.58154	0.74844	0.772954	0.985183	0.572019	2.42851	1.41896	1238	1490	4633	3898	2976	6634	1079	1725	8.93395e-11
Har_00070526	synaptic vesicle protein	-0.225623	1.51094	1.86785	1.88859	1.80919	1.63711	-0.513271	1.43239	22736	1606	1000	617	991	927	35007	1699	8.98379e-11
Har_00039992	odorant-binding protein 56h	2.33166	1.31839	0.855093	0.629229	1.01524	0.915835	2.4794	1.12133	1269	1989	3854	5167	2833	3438	1032	2494	9.19578e-11
Har_00003832	acyl- delta-9 desaturase	0.823054	0.693469	2.2227	1.45226	1.39158	1.52342	0.23755	1.35226	5583	4682	702	1148	1605	1100	18581	1850	9.33039e-11
Har_00001911	peritrophic membrane chitin binding protein	3.89498	1.72879	1.07261	0.0204201	0.955132	0.258078	3.77133	1.36105	519	1306	2706	17789	3142	12703	537	1834	9.36029e-11
Har_00043561	inositol 2-dehydrogenase	1.17189	0.986678	1.32121	0.978372	1.58101	1.32802	1.14494	0.866633	3664	3000	1893	2607	1236	1527	3493	3591	9.37245e-11
Har_00031914	sugar transporter	-0.672609	1.70856	1.56954	1.65559	1.90133	1.69234	0.0213933	1.72242	36487	1335	1391	852	901	841	23636	1248	9.41692e-11
Har_00100313	nitric oxide synthase	1.03767	0.801611	0.998231	1.16535	1.49376	1.18241	1.78584	1.0283	4234	3905	3054	1835	1385	1991	1768	2860	9.42887e-11
Har_00109744	dimethylaniline monooxygenase	0.607831	1.35912	1.3226	1.12173	1.32595	1.20942	0.662469	1.82359	7407	1887	1888	1984	1756	1883	6541	1141	9.42922e-11
Har_00105697	caspase short class (agap011951-pa)	1.63876	0.883621	0.980309	0.97818	1.33754	1.15896	1.6322	1.02864	2243	3456	3132	2609	1723	2076	2035	2858	9.61726e-11
Har_00021648	ecdysteroid udp-glucosyltransferase	0.669679	1.92772	0.937695	1.18295	1.2177	1.50199	0.326946	2.26217	6835	1071	3356	1781	2058	1140	16154	798	9.6574e-11
Har_00031788	diverged serine protease	3.4763	1.62809	1.72105	-0.664368	1.92474	-0.34316	3.61634	1.37479	635	1424	1172	39825	876	34058	582	1808	9.66997e-11
Har_00039916	sugar transporter	-0.611596	2.08927	1.76299	1.66954	1.54699	1.65206	-0.551328	1.94831	35610	937	1121	832	1289	908	35560	1031	9.7457e-11
Har_00048823	glucose dehydrogenase	3.32171	1.73982	0.822382	0.341867	0.741655	0.430813	3.21293	1.54083	692	1288	4073	8962	4506	8640	711	1496	9.83243e-11
Har_00050873	---NA---	0.96295	1.09471	1.22334	1.11796	1.45554	1.29794	1.0616	1.02566	4622	2629	2176	1995	1457	1600	3885	2875	1.00241e-10
Har_00202955	---NA---	1.14489	1.84589	0.303496	1.52064	0.360233	1.73387	0.7661	2.4292	3775	1158	11177	1041	8966	787	5622	687	1.01166e-10
Har_00045306	---NA---	2.8822	0.826548	1.42618	0.488695	1.60572	0.813364	2.62822	0.406882	886	3765	1658	6721	1212	4211	966	7583	1.01423e-10
Har_00022238	carboxylesterase-8 variant 1	-0.0830717	1.09841	1.55468	1.88973	1.78916	2.06521	-0.171401	1.19245	19763	2614	1422	616	1003	475	28499	2282	1.02327e-10
Har_00126438	---NA---	1.63077	0.869741	0.984499	0.831498	0.9625	1.11827	2.19259	1.36539	2258	3533	3115	3482	3095	2261	1284	1826	1.03608e-10
Har_00021417	retinol dehydrogenase 11	4.10563	3.40278	0.565089	-0.237094	0.30223	0.0134168	3.54998	3.40877	462	330	6363	32248	10179	23830	603	316	1.05528e-10
Har_00193377	---NA---	1.42173	-0.122313	1.62214	1.82073	1.76818	1.80874	1.48321	-0.0908656	2743	19528	1303	672	1025	697	2440	17718	1.05724e-10
Har_00014207	isoform a	0.430203	1.77843	0.928396	1.01543	1.14156	1.28262	1.11939	1.88024	9622	1232	3409	2402	2313	1651	3596	1088	1.05843e-10
Har_00119276	pickpocket	1.12687	0.965051	1.27757	1.35233	1.23429	1.35361	0.911527	0.914862	3845	3100	2012	1327	2012	1453	4683	3331	1.05916e-10
Har_00100817	protein takeout	2.1904	2.13786	0.854848	0.377727	0.903993	0.418502	2.04131	2.2484	1420	911	3857	8314	3434	8862	1440	803	1.06534e-10
Har_00237334	---NA---	2.20854	1.02131	1.14999	1.10561	1.04322	0.880592	2.16697	0.593766	1404	2875	2426	2041	2697	3681	1315	5615	1.06924e-10
Har_00097562	phosphatidate phosphatase	1.52119	1.36066	1.50174	1.29815	1.00876	0.725097	1.10142	1.06357	2467	1884	1523	1459	2864	5025	3685	2721	1.08766e-10
Har_00083400	cytochrome p450	0.991474	1.06225	1.0311	0.985846	1.33252	1.36977	1.26532	1.20837	4458	2725	2891	2558	1738	1419	3036	2245	1.10209e-10
Har_00021531	transmembraneserine 8	3.10387	2.0087	0.885167	0.0125508	1.0573	0.249467	3.04768	1.84691	779	998	3648	18390	2633	13002	762	1115	1.10716e-10
Har_00071350	---NA---	0.410975	1.54955	1.10195	1.01702	1.21407	1.07376	1.44668	1.72908	9914	1541	2593	2394	2069	2479	2525	1239	1.11061e-10
Har_00007154	gag-like protein	5.62679	3.78932	3.31423	3.2423	-0.816234	-0.750933	-0.439518	-1.68327	129	245	210	102	39534	39407	33884	42792	1.11607e-10
Har_00109210	lipase	3.75648	0.449494	1.38271	0.667807	1.63542	0.607578	3.72922	0.144649	549	7093	1747	4803	1173	6216	549	11745	1.12113e-10
Har_00049925	glucose dehydrogenase	1.24165	0.507729	1.41373	0.939634	1.3897	1.47983	1.69492	0.777826	3363	6413	1683	2810	1608	1182	1922	4133	1.12387e-10
Har_00041467	ku p80 dna helicase	5.79048	3.44814	2.79139	3.42136	-0.350168	-0.362926	-0.13514	-1.21539	106	316	395	89	33041	34401	27725	41521	1.12449e-10
Har_00051878	dentin sialophosphoprotein	0.64608	1.37238	1.39289	1.30608	1.47603	1.29221	0.524355	1.13297	7038	1865	1728	1437	1417	1621	8400	2460	1.12904e-10
Har_00051058	fibrillarin	-0.657024	-0.265658	1.39534	1.78953	1.46899	1.89198	2.28849	1.541	36281	23102	1720	702	1432	602	1191	1495	1.13371e-10
Har_00094736	mandelate racemase	1.37952	1.14608	0.897497	1.18107	1.1441	1.29264	1.32662	0.919071	2852	2445	3567	1793	2301	1618	2831	3312	1.13619e-10
Har_00088642	carboxypeptidase a	3.17079	3.34653	0.657282	-0.253668	0.772434	-0.0379214	2.73084	3.33673	753	342	5444	32757	4270	26355	912	331	1.1386e-10
Har_00078615	tpa:cuticle protein	1.66981	1.06299	0.839458	1.08108	0.980524	1.18771	1.78909	0.997362	2189	2722	3954	2141	3004	1968	1763	2984	1.14492e-10
Har_00097372	molybdenum cofactor synthesisisoform cra_a	1.26321	0.968703	1.37378	0.806697	1.52416	1.11059	1.46114	0.951654	3283	3085	1764	3652	1327	2293	2500	3163	1.14573e-10
Har_00109746	dimethylaniline monooxygenase	0.365127	1.52406	1.68888	0.963291	0.961039	1.22794	1.09885	1.61353	10589	1586	1207	2682	3107	1823	3698	1379	1.14603e-10
Har_00098584	takeout like protein	1.84731	1.85963	1.22538	0.555019	1.18379	0.445195	1.54951	1.60495	1894	1138	2171	5977	2153	8418	2243	1394	1.15671e-10
Har_00177930	---NA---	0.206907	1.1967	2.115	1.78921	1.56228	1.34082	0.247564	1.05829	13261	2303	778	705	1262	1495	18322	2740	1.15791e-10
Har_00002910	carboxypeptidase a	3.44249	0.591823	1.34871	0.617604	1.41495	0.542049	3.58975	0.43209	651	5482	1822	5295	1553	7048	586	7295	1.17573e-10
Har_00204302	---NA---	1.6848	2.91681	1.7666	0.401864	1.01239	-0.393247	1.5335	2.33642	2159	495	1114	7927	2848	35003	2287	749	1.17614e-10
Har_00064801	peritrophic membrane chitin binding protein	4.33696	1.79925	1.19289	-0.271842	0.998553	-0.0469799	4.2971	1.55604	391	1208	2269	33272	2904	26673	399	1474	1.18552e-10
Har_00001850	trypsin ii-p29	4.31345	2.2539	1.06786	-1.75324	1.2025	-1.65019	4.00811	2.0348	400	836	2728	43229	2109	42823	478	958	1.19027e-10
Har_00058450	ribitol kinase	0.929445	1.05246	1.0928	1.23988	1.29271	1.34905	1.12197	0.996181	4828	2763	2629	1604	1847	1467	3585	2988	1.19158e-10
Har_00116908	calcium and integrin-binding protein 1	1.26859	0.0268412	1.29177	1.93991	1.89934	2.28241	0.939539	-0.185474	3257	14930	1974	580	903	361	4505	19983	1.19238e-10
Har_00004423	adenosineisoform a	0.761001	0.877934	0.97794	1.02327	1.47772	1.67808	1.25355	1.05018	6072	3485	3147	2367	1413	868	3073	2765	1.19884e-10
Har_00201860	---NA---	1.45464	0.761165	0.459525	1.13607	1.33645	1.26902	1.29993	1.78149	2635	4171	7666	1931	1728	1697	2919	1188	1.20743e-10
Har_00002099	alkaline phosphatase	2.0879	-0.745453	1.66245	1.92723	2.19703	1.49681	2.23375	-0.801765	1544	38494	1233	586	699	1157	1248	38354	1.21325e-10
Har_00097045	sugar transporter	-1.18388	1.62286	1.64286	1.52425	1.91394	2.08446	-1.01565	1.65331	40543	1430	1273	1036	890	466	39906	1317	1.21634e-10
Har_00001997	lipase	-0.480317	5.71313	0.920946	-0.770129	1.13681	0.00601196	0.78654	5.75043	33353	34	3452	40644	2334	24235	5467	34	1.22086e-10
Har_00014210	isoform a	0.559738	1.92848	1.16225	0.906058	1.06093	1.48196	0.635535	1.67118	7955	1069	2395	3020	2619	1179	6815	1299	1.22707e-10
Har_00133685	---NA---	2.49126	0.84549	1.4866	0.403863	1.61211	0.9016	2.50414	0.404219	1143	3654	1551	7897	1203	3523	1022	7617	1.23173e-10
Har_00100293	molybdopterin synthase large	0.440763	0.0382109	2.13753	1.76364	2.22353	2.23241	0.632712	0.116091	9464	14627	764	733	684	379	6846	12289	1.23393e-10
Har_00081894	sugar transporter	-1.49065	0.181024	2.58245	2.05483	2.7774	2.66458	-0.28111	0.652379	41698	11386	480	486	414	238	30885	5062	1.24516e-10
Har_00111201	cg13077 cg13077-pa	1.82608	2.48633	1.33141	0.121726	1.01482	-0.336999	2.27323	2.98459	1927	683	1869	13890	2837	33953	1207	432	1.25244e-10
Har_00006444	lipase	1.73969	0.702841	0.971861	1.27127	0.923698	1.49957	1.76641	0.618458	2071	4602	3173	1539	3302	1148	1809	5383	1.25381e-10
Har_00121547	---NA---	1.86143	1.2705	1.29601	1.34695	0.916636	0.623123	1.34864	1.00162	1866	2120	1961	1336	3348	6055	2770	2960	1.25723e-10
Har_00067835	glycine cleavage system h protein	0.918301	1.00225	1.13452	0.955702	1.43193	1.38912	1.1727	1.11113	4897	2944	2486	2724	1519	1362	3384	2523	1.25855e-10
Har_00017043	cg3344 cg3344-pa	0.894971	-0.397662	1.55802	1.92823	2.09942	2.02053	1.34317	0.0521417	5063	27830	1417	585	763	509	2791	13626	1.25901e-10
Har_00135517	---NA---	1.42914	0.181679	1.68966	1.32159	1.28473	1.76608	1.57996	0.198542	2721	11372	1206	1401	1874	754	2166	10800	1.26121e-10
Har_00103699	---NA---	1.03294	1.10236	1.17289	0.98	1.47835	1.20477	1.04591	1.1499	4258	2596	2354	2595	1412	1909	3955	2403	1.26243e-10
Har_00110741	larval cuticle protein 14	1.1788	1.30746	0.75849	1.12656	0.949303	1.72711	1.09596	1.03245	3634	2012	4548	1964	3172	796	3713	2843	1.27039e-10
Har_00022239	carboxylesterase-8 variant 1	0.0440226	1.06684	1.50784	1.90841	1.65341	2.03272	-0.0263786	0.998608	16452	2713	1516	602	1145	499	25336	2973	1.27943e-10
Har_00081030	malate dehydrogenase	1.17533	0.745028	1.45634	0.952539	1.47577	1.2336	1.5171	0.755198	3646	4278	1598	2743	1418	1805	2342	4289	1.28283e-10
Har_00151602	---NA---	2.49198	1.69606	1.12083	0.858441	0.457516	0.226719	2.29626	1.86303	1141	1352	2528	3327	7462	14009	1183	1097	1.28457e-10
Har_00048263	3-hydroxybutyrate dehydrogenase type 2	1.85156	0.987497	1.06269	1.39211	0.869463	1.26838	1.1835	0.734664	1885	2998	2755	1240	3643	1698	3347	4433	1.29315e-10
Har_00056104	---NA---	-1.19736	0.803441	2.24407	2.17416	2.35415	2.19628	-1.40439	0.835326	40605	3890	687	426	613	398	41613	3779	1.29437e-10
Har_00229552	---NA---	1.51143	2.04116	0.868727	0.797907	0.761257	0.874977	1.36707	1.73649	2495	968	3773	3708	4347	3724	2730	1228	1.33828e-10
Har_00039971	---NA---	0.515486	0.0820253	2.1434	2.50127	1.89638	2.13455	0.0641663	0.319059	8480	13503	759	269	908	439	22505	8785	1.34464e-10
Har_00111485	sodium-dependent phosphate transporter	1.43563	0.745141	1.4646	1.27603	1.14336	0.942328	1.6274	0.752094	2702	4277	1582	1528	2305	3246	2045	4311	1.3448e-10
Har_00014467	chromaffin granule amine transporter	0.90884	1.10614	1.23915	0.92529	1.4727	1.04407	1.1174	1.41226	4965	2585	2123	2900	1425	2622	3604	1737	1.34888e-10
Har_00003385	aminopeptidase n	3.77532	3.16437	1.19284	-1.08342	0.275058	-0.90963	3.9099	3.07804	545	413	2270	42090	10848	40509	500	397	1.36907e-10
Har_00018293	glycine cleavage system h protein	1.15632	1.12448	1.50056	1.10702	1.3669	0.786756	1.24687	1.03523	3737	2513	1526	2033	1662	4448	3099	2834	1.38051e-10
Har_00098714	nucleolar protein 14	0.0075202	1.48344	1.59091	1.54432	1.60628	1.60359	-0.112226	1.53671	17392	1654	1353	1004	1209	983	27253	1503	1.3883e-10
Har_00116705	dihydroxyacetone kinase	1.15637	0.936347	1.10021	0.92183	1.21233	1.34194	1.58778	0.943313	3735	3221	2599	2922	2076	1493	2142	3196	1.4148e-10
Har_00001844	lipase	-0.554205	5.63596	0.879312	-0.690734	1.20771	-0.128773	1.08638	5.34658	34717	36	3689	40061	2094	29037	3757	46	1.4165e-10
Har_00044993	---NA---	1.81634	1.28964	0.858518	0.763886	1.04213	1.13496	1.68647	1.04051	1937	2061	3838	3981	2702	2191	1934	2812	1.43324e-10
Har_00161406	---NA---	2.22666	1.99426	1.3351	0.369291	-0.456453	1.02549	2.5718	2.0678	1382	1010	1860	8472	35058	2732	997	940	1.4409e-10
Har_00090083	organic cation transporter	-1.39275	1.07526	2.15988	2.04998	2.06185	1.9811	-1.77752	1.06141	41416	2684	746	489	783	537	42471	2729	1.44226e-10
Har_00060689	cell adhesion molecule	0.873504	1.0476	1.04787	1.41543	1.14838	1.53224	0.763966	1.02808	5206	2781	2821	1204	2285	1090	5640	2861	1.44231e-10
Har_00100951	sugar transporter	0.122577	-0.0688772	2.53853	2.46504	2.61304	2.71317	-0.499766	0.0443735	14802	18134	504	282	488	223	34826	13830	1.45934e-10
Har_00178375	---NA---	2.11182	0.606196	0.937382	0.602677	1.37616	0.993231	2.45655	1.07338	1514	5379	3359	5446	1640	2924	1048	2675	1.46162e-10
Har_00011634	serrate protein	1.08181	1.14364	1.08015	1.28468	1.2754	1.03275	1.24886	0.9391	4035	2452	2674	1498	1903	2681	3093	3219	1.46922e-10
Har_00186599	---NA---	1.04243	-0.229912	1.99886	1.80101	1.93118	1.7946	1.1758	-0.0661879	4207	22294	873	690	870	712	3373	17098	1.47298e-10
Har_00085678	sulfhydryl oxidase 1	1.65951	1.32374	1.0305	0.917628	0.90055	0.896799	1.50403	1.34731	2207	1971	2896	2951	3453	3563	2379	1863	1.47941e-10
Har_00050895	starch branching enzyme ii	0.968485	1.06843	1.09556	1.14433	1.35514	1.34898	0.854476	1.07962	4588	2708	2618	1897	1686	1468	5034	2651	1.4874e-10
Har_00008470	cuticular protein 13 from low complexity family (agap009758-pa)	1.25884	1.76687	0.749662	1.12997	0.440699	1.28964	1.34463	1.48505	3292	1248	4623	1952	7692	1628	2787	1603	1.51376e-10
Har_00098220	galactose-1-phosphate uridylyltransferase	1.46036	0.95663	1.14834	0.994742	1.06316	0.975814	1.54005	1.18172	2624	3133	2428	2512	2608	3034	2266	2316	1.51959e-10
Har_00119940	alanine-glyoxylate aminotransferase	-0.445014	1.3143	1.67563	1.98643	1.54948	1.71124	0.0624986	1.26406	32560	1997	1221	540	1286	812	22546	2070	1.52483e-10
Har_00063034	antennal binding protein	1.62911	0.781857	1.19981	1.37526	1.16132	1.33936	0.703855	0.811835	2260	4024	2244	1266	2247	1502	6151	3921	1.5348e-10
Har_00003184	aminopeptidase n	3.46921	3.1709	0.886692	-3.08957	0.877785	-3.28706	3.18918	2.95536	641	410	3641	43730	3606	43752	723	442	1.53971e-10
Har_00118388	monocarboxylate transporter	-1.12798	2.58016	1.40791	1.607	1.13384	1.80617	-1.44495	2.27068	40255	630	1693	917	2345	698	41731	792	1.55447e-10
Har_00116955	phosphogluconate dehydrogenase	1.06696	0.686928	1.14568	1.12219	1.37695	1.48975	1.38662	0.725775	4090	4727	2441	1982	1639	1167	2674	4495	1.5694e-10
Har_00074543	carboxylesterase-8 variant 1	1.98029	2.51214	0.852499	0.568821	0.942286	-0.201989	1.98873	2.63661	1688	666	3879	5807	3211	31008	1496	582	1.60214e-10
Har_00017299	serine protease1 2	1.74205	0.399323	0.756699	1.02332	1.49219	1.97246	1.68642	0.314254	2066	7720	4562	2366	1388	541	1935	8857	1.61691e-10
Har_00025650	glucosyl glucuronosyl transferases	1.6622	0.93706	0.939523	0.0496531	1.43699	1.88421	1.48907	1.08518	2204	3215	3351	16140	1509	612	2424	2626	1.64419e-10
Har_00000927	cytochrome p450	1.83173	1.09838	0.880611	0.698473	1.08194	0.924521	2.05732	1.2119	1916	2615	3680	4498	2535	3378	1424	2234	1.64884e-10
Har_00032364	vitellogenin	1.20526	0.251187	1.41761	1.21572	1.5724	1.95676	1.50094	0.0368891	3516	10041	1676	1684	1247	549	2384	13996	1.66113e-10
Har_00222018	---NA---	1.93407	1.48511	1.08114	0.99125	0.853732	0.577645	1.55321	1.23522	1755	1651	2670	2533	3727	6562	2236	2158	1.68773e-10
Har_00089624	alcoholzinc-binding domain protein	1.83586	1.61764	0.832966	0.98303	0.567194	0.788001	1.74101	1.46885	1908	1435	3998	2580	6135	4439	1857	1629	1.698e-10
Har_00108261	ugp	0.85731	0.405432	1.10714	0.792191	1.46288	1.54675	2.08967	1.04173	5320	7633	2577	3755	1442	1062	1396	2809	1.72215e-10
Har_00107090	trypsin-like serine protease	0.193244	5.33089	0.864814	-0.186524	1.00578	-0.507667	0.828108	5.26066	13505	54	3793	30564	2874	36769	5190	51	1.72584e-10
Har_00048551	glucose dehydrogenase	2.87332	1.73199	0.419229	0.0995617	0.974822	0.505826	2.99184	2.05315	889	1299	8256	14513	3030	7501	793	950	1.72906e-10
Har_00029957	---NA---	1.72096	2.27312	0.831511	0.617853	0.520218	0.786262	1.58009	1.96862	2098	824	4013	5292	6668	4457	2165	1011	1.74294e-10
Har_00118906	rna binding motif protein 34	1.34674	1.52489	0.957947	0.965563	0.890245	0.768885	1.17866	1.9004	2966	1583	3261	2670	3524	4599	3361	1076	1.74867e-10
Har_00012077	adenylate cyclase	1.56311	0.999734	1.50737	0.659712	1.31628	0.396237	1.91917	1.39943	2389	2950	1517	4886	1779	9305	1584	1755	1.75435e-10
Har_00235950	---NA---	-0.7247	0.0347004	0.717145	1.92313	1.11104	2.32483	1.8912	1.82926	37105	14712	4901	591	2424	344	1612	1132	1.75587e-10
Har_00024641	protease m1 zinc metalloprotease	0.528486	0.943146	2.1555	2.06092	0.662346	2.03945	-0.251851	0.934085	8332	3192	749	483	5187	493	30273	3237	1.75961e-10
Har_00049194	ribitol kinase	1.23918	1.16969	0.953093	1.13309	1.41098	0.949439	1.06477	1.13578	3370	2365	3284	1941	1566	3209	3865	2445	1.76073e-10
Har_00073802	zinc carboxypeptidase a 1	2.38771	2.55651	0.63037	0.00294161	0.986813	0.125317	2.6602	2.7736	1227	640	5705	19416	2963	19076	954	522	1.78686e-10
Har_00066426	carboxylesterase	2.40326	1.58304	1.05867	-0.0262761	1.08964	0.318707	2.79149	2.0967	1217	1486	2774	22270	2507	10964	877	911	1.79057e-10
Har_00202712	---NA---	1.30995	0.745954	1.21896	1.37037	1.10798	1.37721	1.29984	0.482783	3092	4271	2184	1284	2440	1392	2920	6701	1.79619e-10
Har_00049930	---NA---	0.367452	0.0674391	1.78941	0.676984	2.09741	1.9641	2.11544	0.577362	10548	13886	1084	4702	764	546	1372	5762	1.79674e-10
Har_00002774	serine protease	3.94295	1.00522	1.82587	-0.441421	1.82934	-0.180306	3.89975	1.0093	505	2931	1047	37025	971	30419	502	2933	1.82114e-10
Har_00035153	in family member (ttn-1)	-0.014328	1.35182	1.37365	1.88574	1.47426	1.71183	-0.193913	1.27982	18156	1908	1765	618	1421	810	29002	2025	1.86413e-10
Har_00015090	dihydropyrimidine dehydrogenase	1.21606	0.999909	1.21365	1.33227	1.16155	1.22689	0.907977	0.755717	3473	2949	2202	1371	2246	1826	4705	4283	1.86494e-10
Har_00083934	stearoyl-coa desaturase	2.84804	1.04872	1.20138	0.61145	1.22558	0.0308928	2.70868	1.3041	908	2776	2240	5361	2037	23047	921	1956	1.8683e-10
Har_00070655	obstractor b	1.77759	1.67175	1.09812	0.401346	0.841568	0.851771	1.91758	1.3298	2003	1385	2606	7935	3813	3913	1585	1903	1.88413e-10
Har_00110653	cell adhesion molecule	0.828151	1.05853	0.965549	1.34231	1.13729	1.4756	0.817965	1.06876	5546	2744	3210	1343	2333	1195	5244	2694	1.88582e-10
Har_00089758	aminopeptidase n	3.17559	3.33358	0.472754	-2.36672	0.874313	-1.17285	3.26687	3.52084	750	348	7461	43597	3618	41680	694	292	1.89342e-10
Har_00042511	juvenile hormone-inducible	-1.07254	-0.417282	3.10485	2.97901	3.02677	3.18499	-0.962809	-0.557153	39936	28750	276	144	317	133	39563	34130	1.89594e-10
Har_00003249	aminopeptidase n	3.4857	2.92593	0.992969	-1.95914	0.958634	-2.28701	3.20425	2.48026	631	489	3075	43399	3123	43483	717	648	1.8961e-10
Har_00101949	serine proteinase	3.47308	1.43128	1.55107	-0.823934	1.77763	-0.442633	3.46605	1.39459	638	1746	1430	40951	1011	35819	627	1767	1.91006e-10
Har_00000924	cytochrome p450	1.95038	1.08566	0.866734	0.660579	1.13604	0.909341	1.94965	1.13255	1727	2649	3785	4877	2338	3482	1547	2463	1.91176e-10
Har_00085537	collagen alpha-2chain	2.8424	2.05327	0.584116	0.685079	-0.653841	1.17877	2.09426	1.99308	913	959	6178	4624	37913	2009	1390	991	1.91525e-10
Har_00240922	---NA---	1.17779	3.2421	0.65323	1.91375	0.84402	-0.225881	0.0079906	3.9866	3638	374	5486	597	3796	31576	24120	205	1.92749e-10
Har_00045690	glycoside hydrolases	0.936685	0.795584	1.27132	1.00975	1.15752	1.49965	1.42411	0.757363	4782	3947	2030	2426	2261	1147	2571	4265	1.92913e-10
Har_00071448	glycoprotein gp2	-0.110996	1.7203	1.36862	1.85201	1.04407	2.07661	-0.334095	1.24336	20347	1319	1779	646	2690	472	31936	2127	1.94137e-10
Har_00030807	cg1136 cg1136-pa	0.741325	0.92746	1.31197	1.35205	1.28875	1.07719	0.864743	1.19536	6224	3256	1925	1329	1860	2458	4973	2277	1.95884e-10
Har_00070528	synaptic vesicle protein	-0.410663	1.39561	1.94678	1.99079	1.5946	1.56745	-0.401232	1.1921	31769	1809	914	534	1225	1031	33183	2288	1.96295e-10
Har_00070205	vitellogenin	1.16115	-0.13988	1.81922	0.798415	2.26518	1.82189	2.17728	-0.019515	3711	20037	1054	3703	662	687	1300	15836	1.98306e-10
Har_00031208	aldo-keto reductase	1.39699	1.11446	1.00316	0.752719	1.33158	1.13954	1.5756	0.830634	2803	2550	3030	4063	1740	2165	2176	3804	2.0025e-10
Har_00102518	sorbitol dehydrogenase	0.721983	1.25074	1.2868	1.05055	1.17956	1.3088	1.18651	0.807945	6387	2175	1993	2264	2170	1571	3333	3948	2.05211e-10
Har_00095054	serine protease	3.9413	0.974129	1.85802	-0.773884	1.9517	-0.560555	3.97077	1.03907	507	3061	1014	40669	855	37489	488	2816	2.05735e-10
Har_00029511	juvenile hormone epoxide hydrolase	0.806734	0.505386	1.48705	1.03664	1.57238	1.57919	0.992227	0.80089	5702	6449	1549	2319	1248	1016	4213	3996	2.05783e-10
Har_00114706	ugp	0.864371	0.364717	1.2923	0.728197	1.32945	1.77807	1.97359	0.804059	5279	8215	1971	4241	1746	740	1514	3979	2.05922e-10
Har_00093353	atp citrate lyase	1.75034	0.889926	0.856133	0.897851	0.999793	0.855811	1.98243	1.2835	2051	3430	3848	3071	2899	3884	1504	2014	2.0693e-10
Har_00085684	sulfhydryl oxidase 1	1.48528	1.14169	1.00223	0.891997	1.14073	1.01394	1.29685	1.10543	2551	2457	3036	3107	2318	2792	2925	2541	2.07554e-10
Har_00153254	---NA---	1.86784	1.44279	0.901466	0.861248	1.29094	0.300843	1.50551	1.53096	1853	1732	3540	3305	1851	11398	2375	1516	2.08166e-10
Har_00027472	molybdopterin synthase large	2.41384	1.96883	1.52728	-0.449564	1.32876	0.384729	1.54021	1.84708	1204	1033	1474	37160	1748	9516	2265	1114	2.08671e-10
Har_00118362	elastase 2 like	3.09117	1.98116	0.755299	-0.188227	0.894739	0.293998	3.32548	2.07131	784	1022	4575	30627	3491	11582	675	936	2.09309e-10
Har_00142114	---NA---	1.3252	0.739228	1.22321	1.411	1.1419	1.28005	1.22222	0.477015	3035	4327	2177	1214	2310	1662	3181	6769	2.09395e-10
Har_00104645	tpa:cuticle protein	1.13522	1.45964	0.729868	1.08287	0.557047	1.2534	1.40446	1.51961	3807	1701	4782	2132	6250	1737	2614	1538	2.103e-10
Har_00092621	juvenile hormone-inducible	3.1111	2.9564	1.04945	0.0702138	0.44982	-1.80861	2.58926	2.6835	777	475	2811	15441	7572	43083	987	560	2.10807e-10
Har_00048287	purine nucleoside phosphorylase	1.44443	1.39144	1.36612	0.854132	1.32248	0.60835	1.11139	1.11939	2672	1814	1789	3353	1764	6204	3639	2504	2.11601e-10
Har_00122012	keratin associated protein 10-4	1.76133	0.995092	1.32106	0.947149	1.02766	1.11541	1.64744	0.428779	2035	2964	1894	2769	2766	2271	2000	7324	2.12425e-10
Har_00194463	---NA---	2.25554	2.09371	0.823263	1.73616	0.977695	0.442727	0.159414	1.54958	1337	933	4069	759	3017	8454	20412	1484	2.17227e-10
Har_00090310	lysosomal acid	0.864832	1.51842	1.04435	0.997572	1.1107	1.16219	0.884481	1.26473	5275	1596	2837	2494	2427	2064	4839	2067	2.17821e-10
Har_00030426	cg6465 cg6465-pa	-1.51775	1.51968	1.84053	1.67883	1.82541	1.77973	-1.03694	1.35495	41784	1594	1030	820	977	739	40013	1844	2.18708e-10
Har_00098226	galactose-1-phosphate uridylyltransferase	1.43277	1.08247	1.07571	1.06973	1.08543	0.983913	1.30546	0.926077	2710	2658	2688	2180	2516	2976	2902	3278	2.19419e-10
Har_00020942	hypothetical repeat protein	-0.432331	1.53248	1.57563	1.9024	1.29877	2.32262	-0.991063	1.02777	32300	1571	1380	604	1827	345	39752	2864	2.21512e-10
Har_00014657	trypsin ii-p29	4.09191	1.96677	1.10769	-1.9581	1.22776	-1.82903	3.65819	1.83702	469	1034	2572	43397	2027	43106	572	1125	2.22115e-10
Har_00046771	larval cuticle protein 14	1.43816	1.41828	0.842456	1.40783	0.464274	1.62937	0.862824	0.821306	2695	1774	3935	1218	7384	939	4983	3855	2.22736e-10
Har_00085063	dihydroxyacetone kinase 2 homolog	1.0314	1.15746	0.882439	0.872375	1.20911	1.29057	1.31598	1.09585	4266	2401	3670	3250	2087	1625	2865	2585	2.23943e-10
Har_00045689	glycoside hydrolases	1.08867	0.642807	1.31499	0.935391	1.2475	1.36203	1.67567	0.657516	4006	5071	1920	2833	1980	1439	1955	5020	2.25498e-10
Har_00186867	---NA---	1.05775	0.976133	0.898766	1.39281	1.05614	1.51698	0.79422	0.882248	4141	3053	3558	1239	2638	1114	5409	3499	2.26227e-10
Har_00067923	cytochrome p450	1.669	0.807596	0.770407	0.928509	1.17173	1.20431	1.77028	0.836872	2190	3875	4448	2881	2206	1912	1799	3767	2.2686e-10
Har_00162173	---NA---	1.10824	1.85894	-0.423165	0.681449	0.921508	1.60009	1.82825	2.35354	3933	1140	36225	4662	3314	994	1699	740	2.28869e-10
Har_00190376	---NA---	1.41328	0.467167	1.23858	1.30975	1.22749	1.66985	1.51263	0.0811739	2756	6891	2126	1430	2029	880	2356	12974	2.29979e-10
Har_00114281	aldo-keto reductase	1.45483	1.06175	0.910995	0.648167	1.25401	1.1292	1.74576	0.934002	2634	2727	3498	4974	1959	2216	1849	3238	2.3706e-10
Har_00169787	---NA---	2.56883	2.40958	1.24137	0.513852	0.477341	0.0255408	2.36574	1.48764	1076	738	2112	6440	7209	23293	1122	1598	2.37319e-10
Har_00110101	atp-binding cassette transporter	1.92056	0.786238	0.750267	1.21096	0.966658	1.20028	2.05942	0.439388	1780	3997	4616	1695	3069	1929	1422	7203	2.46346e-10
Har_00229567	---NA---	2.21636	0.344039	1.20584	1.21348	1.1992	1.11889	2.11657	0.150215	1396	8499	2227	1688	2122	2255	1371	11653	2.48844e-10
Har_00075347	azurocidin-like serine proteinase	4.35351	2.21716	1.05769	-2.18811	0.792048	-2.18312	3.79709	2.14904	388	862	2779	43527	4139	43430	528	889	2.49127e-10
Har_00035782	zinc iron transporter	3.3581	0.839684	1.46757	-0.0681758	1.77714	0.198	3.62414	0.813291	676	3688	1579	24974	1014	15248	580	3910	2.5158e-10
Har_00004520	cytochrome b561 domain-containing protein 2 (tumor suppressor protein 101f6)	1.52524	1.42857	0.685405	0.903398	0.621266	0.852773	1.52055	1.97956	2457	1753	5189	3041	5566	3905	2331	1002	2.51811e-10
Har_00099840	sugar transporter	1.15551	1.04366	1.19752	0.81667	1.18031	1.14485	1.54446	0.80912	3739	2791	2254	3595	2166	2138	2251	3941	2.5353e-10
Har_00011674	phosphoenolpyruvate synthase	0.839444	1.40384	0.932147	1.1158	1.15516	1.05501	1.05648	1.18129	5463	1796	3387	2003	2267	2561	3907	2318	2.55426e-10
Har_00236051	---NA---	1.86968	1.11353	1.02441	1.00886	0.676328	0.669152	1.49627	1.51067	1851	2556	2927	2431	5066	5539	2400	1552	2.56796e-10
Har_00114705	ugp	0.848136	0.466555	1.10334	0.738176	1.56679	1.49265	2.04468	0.76856	5392	6898	2590	4175	1254	1164	1436	4186	2.57541e-10
Har_00027205	---NA---	0.758162	0.496784	1.47297	1.29506	1.48507	1.35561	1.18388	0.584166	6091	6552	1571	1466	1399	1447	3344	5699	2.58784e-10
Har_00074923	cytochrome p450	0.919915	0.0650816	1.68338	1.95528	1.76267	2.02238	0.453378	0.0720296	4887	13939	1214	565	1031	507	11057	13163	2.59426e-10
Har_00089936	carboxylesterase	0.742665	0.0390439	1.17524	1.56646	1.44113	1.76155	1.27898	0.656014	6212	14605	2342	976	1499	760	2989	5034	2.5944e-10
Har_00062329	adenylate cyclase	1.43764	1.08672	0.808557	0.580236	1.03211	1.06943	1.7455	1.44778	2698	2647	4158	5681	2742	2499	1850	1669	2.60484e-10
Har_00067924	cytochrome p450	1.75931	1.10694	0.878103	0.645061	1.01691	0.896026	2.08204	1.08584	2040	2582	3698	5004	2823	3571	1405	2624	2.64378e-10
Har_00097047	sugar transporter	-0.444027	1.52405	1.51663	1.56059	1.59927	1.62695	-0.671934	1.84452	32538	1587	1497	987	1217	941	37111	1119	2.64809e-10
Har_00110469	juvenile hormone-inducible protein	3.20128	0.506023	0.32909	1.00309	1.13599	1.31154	2.62435	0.317063	743	6440	9864	2465	2339	1565	969	8820	2.65641e-10
Har_00103431	acidic repeat containing	0.442845	1.06947	1.57562	1.58484	1.33746	1.42895	0.308543	1.00087	9442	2702	1381	948	1724	1280	16684	2961	2.65736e-10
Har_00103542	short-chain dehydrogenase	0.346173	-0.165093	2.2331	3.05631	1.9406	2.69046	0.0340276	-0.824586	10881	20700	699	130	864	231	23269	38632	2.67993e-10
Har_00114283	aldo-keto reductase	1.41372	1.13385	0.835656	0.734811	1.17236	1.13058	1.46588	1.07336	2755	2481	3983	4192	2204	2212	2485	2676	2.70024e-10
Har_00043282	ugp	0.486197	-0.0423336	1.52404	0.682806	1.9412	2.3657	2.08965	0.308146	8852	17424	1484	4648	863	324	1397	8957	2.71655e-10
Har_00002338	serine proteinase	3.24924	1.60445	1.29823	-0.566071	1.55307	-0.288825	3.35541	1.43428	714	1456	1956	38786	1278	32980	662	1695	2.72224e-10
Har_00029361	dihydropyrimidine dehydrogenase	1.04084	0.957195	0.988132	1.2765	1.21745	1.13633	0.954998	0.977008	4214	3129	3096	1525	2060	2180	4420	3063	2.76234e-10
Har_00011196	pancreatic triacylglycerol lipase	0.592559	0.000706673	1.81037	2.08548	1.76946	2.3066	0.44064	-0.000706673	7570	15898	1064	467	1024	351	11671	15157	2.77484e-10
Har_00002523	aminopeptidase n	2.81122	2.89077	1.09629	-0.354933	0.320231	-0.365232	3.13346	3.24381	934	500	2616	35351	9746	34445	744	354	2.78675e-10
Har_00084093	glycoside hydrolases	1.00582	0.78607	1.17926	1.02014	1.38422	1.39499	1.11455	0.656651	4378	4001	2322	2381	1619	1345	3619	5029	2.80104e-10
Har_00015194	glycoside hydrolases	1.12293	0.845401	1.1245	0.928687	1.2387	1.17678	1.28187	0.966122	3865	3655	2519	2880	2007	2016	2981	3106	2.80203e-10
Har_00205641	---NA---	2.71139	2.54933	0.700437	1.02809	0.153267	-0.253859	2.12142	2.37305	994	647	5040	2349	15962	32211	1365	727	2.83515e-10
Har_00003185	aminopeptidase n	3.35224	3.20586	0.607899	-3.23576	0.798416	-3.25885	3.0603	3.01958	678	394	5928	43760	4087	43745	757	420	2.87477e-10
Har_00029515	juvenile hormone epoxide hydrolase	0.624638	0.49708	1.40499	0.950779	1.71103	1.47149	1.24304	0.741622	7224	6550	1698	2750	1088	1202	3111	4382	2.87481e-10
Har_00094209	sugar transporter	1.39836	1.13897	0.995428	0.842043	1.05573	0.903495	1.58819	1.04913	2796	2466	3066	3420	2639	3512	2140	2770	2.89887e-10
Har_00072061	neutral endopeptidase	1.23339	1.46135	0.830215	1.03969	0.864063	1.18784	0.724316	1.41839	3400	1697	4019	2307	3668	1967	5973	1727	2.90575e-10
Har_00018994	nitric oxide synthase	1.37788	1.13442	0.924007	0.895876	0.9422	0.760354	1.60739	1.43821	2862	2480	3434	3084	3212	4689	2096	1688	2.92327e-10
Har_00048284	purine nucleoside phosphorylase	0.816592	1.432	1.06001	1.0007	1.072	1.02168	1.05753	1.23512	5630	1745	2768	2477	2573	2751	3903	2159	2.93218e-10
Har_00054221	purine nucleoside phosphorylase	0.985222	1.54423	1.04484	0.985948	0.865624	0.900261	0.928384	1.62903	4489	1549	2836	2557	3660	3529	4573	1355	2.94527e-10
Har_00165148	---NA---	2.10594	1.70128	0.359326	0.735057	0.601022	0.893076	1.69255	1.69332	1520	1344	9251	4191	5772	3594	1924	1277	2.9462e-10
Har_00080247	aminopeptidase n	3.17508	3.16622	0.503869	-3.15822	0.946795	-2.8344	3.04243	3.07787	751	411	7054	43746	3188	43673	766	398	2.95061e-10
Har_00082071	protein kinase domain containing protein	0.552051	0.968177	1.36978	1.47388	1.22467	1.59304	0.346763	1.07519	8055	3087	1773	1106	2040	1000	15512	2669	3.00556e-10
Har_00180269	---NA---	2.84136	0.86466	1.27236	0.503725	1.50118	0.562481	2.31153	0.313855	914	3558	2028	6543	1369	6757	1175	8870	3.03619e-10
Har_00098801	aldo-keto reductase	1.77737	0.655235	1.2088	1.21238	0.834287	1.02932	1.78005	0.549425	2004	4976	2219	1691	3861	2701	1776	6026	3.04782e-10
Har_00029451	chromaffin granule amine transporter	0.78049	1.08341	1.31266	0.865513	1.38807	1.06056	0.925632	1.19839	5905	2653	1924	3281	1613	2534	4585	2267	3.06629e-10
Har_00108437	chymotrypsin-like protease	1.68752	2.50277	0.773648	0.48946	0.0217433	1.09717	1.48162	2.29499	2153	673	4425	6708	22034	2365	2442	775	3.09564e-10
Har_00223610	---NA---	1.25783	0.292176	1.15694	1.32221	1.25994	1.50393	1.53117	0.365661	3299	9345	2403	1398	1943	1136	2298	8132	3.1177e-10
Har_00101705	serine proteinase	3.26149	1.59909	1.24733	-0.50382	1.45503	-0.340736	3.31402	1.51929	711	1462	2093	37995	1459	34015	680	1539	3.13328e-10
Har_00001549	fasciclin 3	0.963086	0.340271	0.894989	1.53192	1.41156	1.99722	1.09433	0.260653	4621	8556	3582	1021	1565	526	3722	9692	3.13373e-10
Har_00016306	otopetrin	0.647746	-0.253823	1.66956	1.99961	1.48719	2.33828	0.584514	0.143594	7025	22852	1228	528	1395	338	7440	11763	3.13472e-10
Har_00002402	aminopeptidase n	2.98202	3.14527	0.749861	-3.13168	0.822193	-3.19754	3.06881	2.8812	832	423	4619	43740	3930	43735	754	468	3.14733e-10
Har_00030472	alcohol dehydrogenase	1.97532	1.50963	0.842065	0.818986	0.687545	0.752633	1.58535	1.21974	1691	1609	3938	3575	4971	4764	2152	2212	3.15143e-10
Har_00082749	aldo-keto reductase	1.88359	1.38263	0.740335	0.584953	1.03102	0.703993	1.95794	1.215	1822	1839	4696	5628	2746	5209	1535	2222	3.15307e-10
Har_00180987	---NA---	1.88039	1.18484	0.744955	0.525597	0.965667	0.834655	2.13445	1.26987	1829	2329	4664	6322	3078	4045	1350	2048	3.15544e-10
Har_00101846	sodium-dependent phosphate transporter	-0.570943	0.800189	1.85354	1.69827	2.00024	2.08696	-0.319224	0.939137	35001	3915	1020	796	825	463	31634	3218	3.15729e-10
Har_00105107	transmembraneserine 8	3.23599	1.70975	0.843955	-0.0813742	1.15048	0.105083	3.23119	1.61578	723	1334	3927	25744	2281	20070	706	1376	3.16476e-10
Har_00039568	nhl repeat-containing	3.33135	1.48332	0.888705	-0.0187511	0.936247	0.194324	3.23018	1.61709	688	1655	3622	21699	3243	15423	707	1375	3.1756e-10
Har_00141563	---NA---	1.20037	-0.206387	0.894587	-0.0171988	0.590451	9.12867	2.26849	-0.578393	3534	21715	3585	21544	5872	3	1214	34626	3.2032e-10
Har_00234288	---NA---	1.25896	1.15377	1.79508	1.2275	1.40122	0.767256	-0.0757375	1.48181	3291	2416	1081	1642	1588	4614	26478	1608	3.21319e-10
Har_00052284	---NA---	-2.01907	0.54492	2.09659	2.0181	2.17863	2.48518	-1.6083	0.657161	42696	5981	792	513	706	286	42137	5025	3.23733e-10
Har_00200827	---NA---	0.543958	1.23176	1.64891	1.46985	1.06289	1.1796	0.33354	1.24559	8150	2226	1256	1113	2610	2005	15951	2121	3.27691e-10
Har_00080244	aminopeptidase n	3.2308	3.30625	0.511305	-3.27888	0.660622	-3.07395	3.26626	3.18579	726	352	6970	43766	5210	43711	695	366	3.29577e-10
Har_00002968	carboxypeptidase a	-0.705638	4.25864	0.787749	0.886495	0.955255	0.958377	-0.891286	4.29611	36910	156	4314	3147	3140	3156	39057	151	3.33427e-10
Har_00004203	acyl- delta-11 desaturase	5.05274	-1.18908	1.76764	1.14282	1.25434	0.406558	4.68498	-0.954259	231	41857	1112	1903	1957	9094	315	39895	3.33973e-10
Har_00074379	---NA---	1.56597	0.792854	0.983206	1.0459	1.03045	1.01161	1.62998	0.747517	2380	3959	3124	2280	2750	2800	2040	4344	3.3422e-10
Har_00038204	starch branching enzyme ii	1.05188	1.14781	1.08801	0.957271	1.1107	1.08394	0.965659	1.13553	4174	2437	2648	2711	2428	2432	4357	2450	3.35919e-10
Har_00043635	---NA---	1.98006	1.39841	0.820204	0.687014	0.707933	0.905927	1.83014	1.031	1689	1803	4092	4605	4785	3503	1696	2847	3.38953e-10
Har_00200763	---NA---	2.42358	0.763554	0.865437	0.947657	0.717218	1.03915	2.25411	0.562258	1194	4152	3791	2767	4705	2642	1227	5901	3.41586e-10
Har_00078441	sugar transporter	-0.919596	0.740348	1.96583	2.04479	2.12106	2.20041	-1.45547	0.643919	38931	4316	897	492	743	396	41758	5146	3.4217e-10
Har_00039513	methylmalonate-semialdehyde dehydrogenase	1.70246	1.36928	0.763401	0.923203	0.746948	0.654475	1.74822	1.32901	2131	1867	4513	2916	4462	5708	1845	1906	3.42237e-10
Har_00191627	---NA---	3.30022	1.48495	0.638025	0.352982	1.10709	-0.516482	3.4577	1.56945	698	1652	5641	8740	2443	36889	633	1448	3.4272e-10
Har_00098799	aldo-keto reductase	1.42796	0.348893	1.30293	1.30642	1.17672	1.37554	1.65467	0.125144	2727	8432	1947	1436	2181	1396	1986	12111	3.43597e-10
Har_00044700	serine protease	2.29036	1.57124	0.843134	0.235012	0.827539	0.518783	2.22943	1.51376	1304	1505	3932	11100	3895	7343	1251	1548	3.46237e-10
Har_00008181	tetraspanin 29fb	-0.284926	-0.708522	2.62338	3.0892	2.63981	3.50933	-2.19741	-1.58249	25861	37940	466	123	476	98	42911	42582	3.49844e-10
Har_00050880	---NA---	0.895169	1.02503	1.10406	0.977706	1.34449	1.1653	0.919467	0.976719	5061	2860	2587	2612	1702	2050	4628	3065	3.53283e-10
Har_00000841	cytochrome p450	0.737732	-0.0664306	1.65532	1.94297	1.71625	1.91572	0.611139	0.0664301	6255	18078	1245	579	1081	582	7117	13298	3.54218e-10
Har_00093862	carboxylesterase	3.22735	1.9378	0.523744	-0.326521	1.45265	-0.172841	3.29524	2.17059	729	1062	6830	34698	1466	30247	687	870	3.54881e-10
Har_00214043	---NA---	1.62887	0.798281	0.969427	0.634312	1.38828	1.05234	2.19412	0.520519	2262	3927	3189	5113	1611	2587	1282	6314	3.566e-10
Har_00055976	---NA---	1.6549	1.64202	0.768606	0.76408	0.177033	0.968043	1.67689	1.98725	2212	1408	4468	3975	14705	3098	1949	995	3.56642e-10
Har_00081027	malate dehydrogenase	1.08297	0.775783	1.22775	0.796996	1.3881	1.17511	1.32905	0.791861	4029	4070	2161	3717	1612	2024	2821	4050	3.58332e-10
Har_00229168	---NA---	0.00156021	1.84735	1.42093	1.87114	0.975849	1.18087	-0.653801	1.94674	17593	1157	1668	631	3023	1997	36894	1033	3.59736e-10
Har_00051882	aldo-keto reductase	1.42254	1.11503	0.694686	0.610406	1.20528	1.08768	1.61936	1.13399	2740	2548	5106	5373	2105	2413	2065	2457	3.60243e-10
Har_00044701	serine protease	2.21466	1.57739	0.860099	0.254404	0.879659	0.387852	2.13047	1.71308	1398	1496	3826	10663	3591	9451	1356	1258	3.60504e-10
Har_00052673	aminopeptidase n	3.34251	2.68664	0.708982	-2.0581	0.95495	-3.20373	3.23143	2.58508	682	577	4971	43464	3144	43739	705	602	3.62146e-10
Har_00186591	---NA---	1.06584	-0.0403128	2.02696	1.79423	1.57135	1.54037	0.937926	-0.162739	4096	17365	852	699	1249	1071	4514	19425	3.6261e-10
Har_00116814	dihydroxyacetone kinase	0.846267	0.749804	1.14867	1.15305	1.29287	1.34394	1.06193	0.72637	5408	4243	2427	1874	1846	1485	3881	4491	3.63921e-10
Har_00234279	---NA---	2.44601	1.7448	0.684009	0.511483	0.601127	0.167487	2.24417	2.21211	1179	1281	5205	6468	5771	16701	1233	827	3.64694e-10
Har_00092120	---NA---	0.402363	1.04579	1.37045	1.52924	1.52548	1.44053	0.299143	0.877723	10031	2785	1772	1026	1323	1251	16926	3532	3.66763e-10
Har_00007548	arystal structure of epiphyas postvittana takeout 1	2.07076	1.33773	0.930645	0.613251	0.845043	0.514765	2.14493	1.13362	1569	1935	3396	5339	3785	7400	1340	2459	3.70771e-10
Har_00159281	---NA---	-1.48106	1.46203	1.89446	1.66775	1.40264	1.68539	-0.790635	1.42344	41675	1696	965	834	1583	860	38253	1716	3.70997e-10
Har_00044909	pt repeat family protein	1.71023	0.505194	0.543938	1.24238	0.794962	1.31753	2.09905	0.800429	2115	6452	6594	1597	4113	1556	1385	3997	3.71556e-10
Har_00034046	molybdopterin synthase small subunit mocs2a	1.16389	1.14161	1.5002	0.837151	1.12956	0.477437	1.31567	1.28852	3690	2458	1527	3442	2355	7920	2866	1998	3.71586e-10
Har_00025674	dihydropyrimidine dehydrogenase	0.902741	0.917755	1.12253	1.26979	1.09973	1.20547	0.849115	0.905295	4996	3294	2523	1542	2469	1906	5069	3375	3.76185e-10
Har_00054411	carboxylesterase	0.207002	0.90024	1.25129	1.60929	1.27227	1.87972	0.0647392	1.18645	13258	3377	2081	913	1909	614	22493	2306	3.77439e-10
Har_00082692	decorin	1.26654	1.04073	1.15706	0.722236	1.22935	0.782701	1.37798	1.20019	3264	2807	2402	4302	2020	4497	2699	2262	3.83194e-10
Har_00116710	glycoside hydrolases	0.724821	0.795629	1.28806	0.905627	1.32983	1.3735	1.26241	0.700441	6361	3946	1988	3025	1745	1406	3048	4674	3.85054e-10
Har_00047279	molybdopterin synthase small	1.23726	0.757558	1.35231	1.27327	1.24506	1.04302	1.0274	0.516691	3380	4192	1816	1533	1991	2626	4042	6348	3.86197e-10
Har_00185843	conserved hypothetical protein [Toxoplasma gondii GT1]	3.22243	1.87198	0.717958	0.151393	0.557394	0.0753388	3.15018	1.9616	733	1128	4896	13079	6246	21342	736	1020	3.86685e-10
Har_00033014	isoform e	1.00295	1.3839	0.838787	0.910341	0.923431	1.1116	0.924862	1.48767	4393	1837	3963	2995	3305	2286	4591	1597	3.87226e-10
Har_00074541	carboxylesterase-8 variant 1	2.77518	3.2333	0.492445	0.0472481	0.278607	-0.0960772	2.41371	3.13212	956	379	7201	16248	10724	28152	1089	382	3.88562e-10
Har_00100899	serine protease inhibitor	1.29284	0.965326	1.05141	1.03501	1.09769	0.991455	1.31394	0.797144	3158	3099	2803	2327	2478	2934	2872	4014	3.90472e-10
Har_00120536	---NA---	2.95319	4.03005	0.473164	-3.37856	0.371267	-3.29519	2.2928	3.9097	841	200	7454	43779	8775	43755	1187	216	3.94343e-10
Har_00216073	---NA---	-2.16732	0.631653	1.85284	1.70231	1.89028	2.18675	-1.92687	1.31885	42836	5178	1022	790	916	404	42640	1923	3.96584e-10
Har_00093096	glycoside hydrolases	-4.39563	2.39259	1.00162	1.48042	1.16913	1.78185	-4.59819	2.4093	43662	753	3040	1095	2211	735	43700	700	3.97059e-10
Har_00128045	---NA---	1.55121	0.944193	0.877144	0.938992	1.03742	0.987479	1.78247	0.690423	2412	3186	3709	2814	2726	2954	1774	4752	3.9736e-10
Har_00051881	aldo-keto reductase	1.27763	1.05016	0.90031	0.72885	1.03814	1.12649	1.53362	0.997947	3213	2771	3548	4232	2722	2228	2286	2975	4.02399e-10
Har_00136779	---NA---	0.838748	0.546148	1.36595	1.0827	1.42356	1.34313	1.07873	0.646285	5468	5965	1791	2133	1539	1488	3790	5121	4.04179e-10
Har_00185107	---NA---	1.79685	1.09776	1.07172	0.996825	0.871974	0.642933	1.50027	0.954038	1969	2618	2711	2496	3629	5840	2387	3150	4.05663e-10
Har_00011632	serrate protein	0.845293	1.10396	1.10752	1.33638	0.994072	1.00258	1.02331	0.904182	5415	2589	2573	1357	2923	2858	4054	3378	4.08694e-10
Har_00061866	cytochrome p450	2.22123	1.06634	0.740288	0.60684	0.848812	0.82342	2.1633	1.02491	1391	2716	4697	5403	3757	4118	1320	2878	4.11261e-10
Har_00043799	---NA---	0.309591	1.11437	1.12497	1.06677	1.25961	1.5398	0.654156	1.11041	11471	2551	2518	2192	1944	1075	6619	2529	4.12351e-10
Har_00008502	sodium-dependent phosphate transporter	-1.53364	0.870127	2.08237	1.69885	2.3919	1.85347	-1.46189	0.831674	41833	3529	801	795	589	646	41774	3802	4.14619e-10
Har_00106744	---NA---	0.594724	1.40317	0.7015	0.909341	1.0174	1.22728	1.09506	1.5504	7554	1799	5024	2998	2821	1824	3718	1480	4.22962e-10
Har_00061097	cysteine-rich venom	1.48334	-0.252688	1.78358	1.52821	1.86852	1.70258	1.26541	-0.750575	2560	22829	1092	1030	940	825	3034	37668	4.25177e-10
Har_00119703	glucosyl glucuronosyl transferases	1.35055	1.47173	0.585005	0.642168	0.842997	0.901776	1.58056	1.65831	2954	1679	6169	5030	3799	3522	2163	1310	4.25837e-10
Har_00011702	tpa:cuticle protein	-1.93677	0.575463	1.68835	1.63794	1.43046	1.52173	0.762584	1.14829	42596	5640	1209	878	1522	1104	5655	2410	4.26202e-10
Har_00030425	cg6465 cg6465-pa	-1.17772	1.63412	1.62913	1.4554	1.54354	1.60273	-1.24678	1.64907	40519	1417	1292	1140	1294	988	41018	1325	4.28836e-10
Har_00091843	serine protease inhibitor	1.36179	1.00591	1.13505	0.990463	0.884068	1.07833	1.09213	0.901926	2914	2926	2481	2536	3560	2452	3732	3389	4.32252e-10
Har_00097246	dimeric dihydrodiol dehydrogenase	1.40634	0.0308056	1.28613	1.29775	1.45125	1.74854	1.46157	-0.0803843	2773	14806	1995	1460	1471	775	2498	17466	4.34107e-10
Har_00084996	cytochrome p450	0.918983	1.02737	1.05083	0.956921	0.985931	1.12046	1.27666	1.04072	4891	2851	2805	2715	2973	2247	2996	2810	4.3587e-10
Har_00078432	sugar transporter	-1.02412	0.660917	2.06516	1.87204	2.17483	2.22526	-1.32565	0.628765	39647	4917	817	629	708	387	41349	5292	4.38355e-10
Har_00080025	vitellogenin	1.25264	0.594412	1.1529	1.18018	1.21492	1.39124	1.12989	0.399197	3316	5463	2418	1798	2066	1355	3544	7691	4.38582e-10
Har_00094875	glucosyl glucuronosyl transferases	1.01071	1.20661	0.913308	1.10723	0.873864	1.1136	1.04429	1.0876	4362	2279	3483	2032	3620	2278	3966	2616	4.39312e-10
Har_00141173	---NA---	1.9549	0.969694	1.59857	1.04601	1.24752	0.568827	2.43345	-0.381493	1718	3082	1338	2279	1979	6670	1071	26455	4.40695e-10
Har_00017564	briggsae cbr-npp-21 protein	-0.230134	0.270817	2.51567	2.8252	2.03448	2.7019	-0.794221	-2.88276	22865	9705	517	175	800	228	38283	43653	4.46636e-10
Har_00048746	---NA---	2.68978	1.64808	0.608701	0.383351	0.617223	0.248134	2.59693	1.7147	1007	1400	5919	8225	5611	13060	985	1253	4.53029e-10
Har_00044226	sugar transporter	1.61733	1.35229	0.888377	0.580468	0.910556	0.547468	1.63954	1.56593	2290	1907	3627	5678	3389	6974	2015	1456	4.55127e-10
Har_00050743	oxidoreductase domain protein	1.69189	0.20294	1.49653	1.38228	1.38103	1.22851	1.427	-0.105752	2146	10986	1536	1254	1629	1820	2566	18067	4.55519e-10
Har_00119165	cg2016 cg2016-pb	1.05402	0.489283	1.46406	1.38545	1.2481	1.23905	0.940568	0.432588	4161	6640	1583	1247	1977	1783	4500	7286	4.6003e-10
Har_00008473	cuticular protein 13 from low complexity family (agap009758-pa)	1.16181	1.5427	0.622023	1.08329	0.479338	1.05547	1.26635	1.47933	3707	1553	5787	2128	7180	2559	3032	1612	4.64645e-10
Har_00022473	juvenile hormone-inducible	2.70574	2.68207	0.286237	-0.37238	1.02203	0.316491	2.13807	2.58195	997	582	12331	35720	2794	11020	1346	604	4.66908e-10
Har_00002923	diverged serine protease	3.13106	1.76028	1.20905	-0.467427	1.08247	-0.157335	3.43387	1.46249	767	1263	2218	37447	2534	29873	643	1638	4.68167e-10
Har_00107977	dihydropyrimidine dehydrogenase	1.2192	0.910997	0.986805	0.937828	1.33342	1.2062	0.892017	0.789712	3462	3318	3105	2826	1734	1901	4787	4059	4.71155e-10
Har_00059546		1.75384	1.28053	0.265189	0.172229	1.26991	0.74839	2.16323	2.36789	2047	2094	13544	12563	1917	4798	1321	731	4.72771e-10
Har_00020427	dihydropyrimidine dehydrogenase	1.27353	0.909708	1.07509	0.934626	1.35182	1.07444	1.09386	0.649765	3229	3324	2693	2835	1692	2475	3724	5089	4.74624e-10
Har_00045797	cysteine-rich venom	1.55633	-0.155198	1.81225	1.66161	1.64207	1.53564	1.24156	-0.817104	2404	20433	1062	843	1161	1083	3116	38555	4.84809e-10
Har_00019482	typealpha 1	1.73872	1.13677	0.27087	0.469622	0.995567	1.21572	1.92439	1.45259	2074	2475	13217	6974	2917	1867	1574	1660	4.91367e-10
Har_00002400	aminopeptidase n	3.55365	3.5362	0.0200744	-3.1828	0.887048	-2.71182	3.3898	3.24925	611	299	23764	43751	3536	43648	653	352	4.91774e-10
Har_00074516	sugar transporter	1.22519	1.09918	1.00846	0.80538	0.838785	0.907425	1.63037	1.11212	3438	2610	3000	3658	3827	3496	2038	2519	4.93613e-10
Har_00077947	carboxypeptidase a	-1.51753	3.89448	0.778818	1.16307	0.738241	1.10199	-1.19885	3.97564	41782	222	4384	1841	4537	2338	40809	209	4.94305e-10
Har_00064899	odorant-binding protein 56e	1.83023	2.01414	0.468029	0.508797	0.462416	0.613481	1.8255	2.05813	1918	994	7536	6494	7402	6144	1702	946	4.986e-10
Har_00024163	apolipoprotein	3.07767	2.57959	0.775962	-0.633595	0.383143	-0.00146461	3.21056	2.77352	789	631	4406	39526	8578	24670	712	523	4.98636e-10
Har_00092327	dihydropyrimidine dehydrogenase	0.595852	0.903002	0.544041	0.786537	1.47931	1.77996	1.01335	1.10296	7538	3358	6592	3789	1410	738	4104	2552	5.0287e-10
Har_00090298	sugar transporter	-0.459157	-0.167925	2.54543	2.48047	2.46112	2.66009	-0.648088	0.00798035	32881	20773	499	277	559	240	36817	14787	5.03257e-10
Har_00116907	calcium and integrin-binding protein 1	1.15632	0.165265	1.35548	1.50493	1.25264	1.73081	0.915462	0.168968	3736	11706	1811	1065	1963	792	4660	11307	5.04284e-10
Har_00234751	---NA---	2.16123	2.23312	0.172498	1.19458	-0.315088	0.814891	1.7691	2.37458	1459	850	18150	1741	32256	4196	1801	726	5.06127e-10
Har_00113546	dna polymerase v	-0.0599184	-0.0127196	1.15399	1.06113	1.65102	1.73456	1.39437	1.42765	19258	16479	2413	2222	1153	786	2643	1707	5.07738e-10
Har_00206047	---NA---	-0.567159	0.672056	2.50953	2.36773	2.13864	1.87272	-1.18736	0.0705242	34953	4842	522	323	731	621	40754	13192	5.08259e-10
Har_00021030	cellular repressor of e1a-stimulated genes 1	1.25832	0.0439262	1.66238	1.55071	1.28952	1.58237	1.13132	-0.0976963	3296	14484	1234	995	1857	1014	3536	17885	5.09423e-10
Har_00030613	folylpolyglutamate synthase	0.972257	1.2985	0.819895	0.822056	1.01325	1.04582	1.11621	1.31548	4570	2038	4095	3551	2843	2611	3610	1932	5.11725e-10
Har_00186328	---NA---	1.62203	0.908856	0.772063	0.912469	0.791699	1.10574	1.68559	0.83699	2278	3329	4436	2978	4142	2321	1937	3766	5.12734e-10
Har_00026422	cytochrome b561 domain-containing protein 2 (tumor suppressor protein 101f6)	2.67753	1.04892	0.746384	-0.434673	1.06748	0.879618	3.00603	1.30825	1019	2775	4656	36905	2591	3688	786	1945	5.18023e-10
Har_00107546	glucose dehydrogenase	0.26622	1.92096	1.83201	1.11572	2.39675	-0.0433104	0.180148	2.20082	12214	1081	1039	2004	586	26537	19938	838	5.21297e-10
Har_00032075	cg2555-pa	0.566046	0.824133	1.47907	1.10513	1.96177	1.91956	-0.0374451	0.552879	7865	3780	1562	2046	849	578	25603	5995	5.22283e-10
Har_00065655	cg6465 cg6465-pa	-1.37208	1.59202	1.75436	1.60312	1.63181	1.40266	-1.19773	1.38286	41352	1473	1133	922	1179	1327	40806	1787	5.29794e-10
Har_00028387	alkyldihydroxyacetonephosphate synthase	1.0967	0.71861	0.674827	1.07762	1.18711	1.23632	1.08908	1.12043	3981	4490	5286	2152	2141	1795	3746	2499	5.33871e-10
Har_00194596	---NA---	2.63668	1.60293	0.787581	0.349365	0.59766	0.337998	2.50293	1.27156	1038	1459	4317	8806	5802	10506	1024	2047	5.36858e-10
Har_00050894	starch branching enzyme ii	0.830194	1.07684	1.13669	1.08302	1.30086	1.0892	0.679367	0.89988	5528	2679	2477	2130	1825	2401	6366	3398	5.40511e-10
Har_00081711	cyclopentanol dehydrogenase	2.03012	1.71565	0.586374	0.588037	0.666475	0.389391	1.89319	1.68169	1614	1328	6157	5603	5147	9420	1610	1291	5.43828e-10
Har_00111874	intestinal mucin	4.2771	2.38856	1.29864	-1.14164	-0.0246067	-0.833955	4.09472	2.46866	414	755	1954	42267	24213	40015	451	661	5.44172e-10
Har_00085256	---NA---	2.40433	1.29135	0.604576	0.0318542	1.0096	0.712651	2.44443	1.33524	1215	2054	5966	17056	2861	5133	1059	1891	5.45038e-10
Har_00020504	inwardly rectifying k	-0.296447	1.14621	1.74099	1.50741	1.51972	1.51312	-0.050106	1.1368	26682	2443	1150	1060	1337	1123	25894	2439	5.49897e-10
Har_00083404	cytochrome p450	0.99861	1.02218	0.866234	0.663698	1.22072	1.18044	1.41979	0.974931	4421	2872	3789	4841	2052	2001	2579	3072	5.52936e-10
Har_00069931	ubiquitin-like protein	0.298331	0.801126	1.69674	1.57374	1.33326	1.2055	0.541853	0.61362	11668	3908	1199	960	1735	1905	8060	5433	5.54401e-10
Har_00006207	leucine-rich transmembrane protein	0.546942	0.62469	0.86043	1.0606	1.04061	1.03259	1.47426	1.78117	8116	5227	3822	2223	2706	2682	2466	1189	5.59757e-10
Har_00007502	orf	0.463148	1.00492	0.884588	1.23403	1.24885	0.916555	1.3067	1.12851	9161	2933	3652	1623	1974	3435	2895	2468	5.631e-10
Har_00086749	phosphogluconate dehydrogenase	1.17163	0.583876	1.0699	1.04779	1.2424	1.21363	1.39409	0.52837	3666	5553	2718	2275	1996	1872	2644	6230	5.65432e-10
Har_00003647	acyl- delta-11 desaturase	4.2947	-2.05172	1.55172	0.652387	1.20702	1.11819	4.29997	-0.514665	407	43382	1429	4941	2098	2262	396	33138	5.6661e-10
Har_00203108	---NA---	0.418063	0.661827	1.11415	1.44352	0.637861	0.792124	1.87872	1.599	9796	4915	2552	1166	5398	4402	1626	1407	5.68411e-10
Har_00094795	partner of nob1 homolog	1.43853	1.35414	0.911781	0.577276	0.914076	0.736605	1.56303	1.2551	2692	1899	3492	5709	3368	4910	2211	2096	5.70008e-10
Har_00076114	larval visceral protein h	2.18063	2.39658	0.722715	-0.213567	0.947204	0.213567	2.36768	2.08062	1429	749	4845	31485	3184	14560	1120	927	5.73531e-10
Har_00094765	dihydropyrimidine dehydrogenase	1.37761	1.10015	0.863865	1.0313	0.922054	0.853476	1.13416	1.08712	2863	2605	3798	2338	3311	3895	3525	2617	5.75005e-10
Har_00151911	---NA---	0.916734	1.13344	1.37583	1.44732	0.740525	0.94907	0.640562	0.936904	4904	2486	1762	1158	4519	3213	6762	3226	5.75005e-10
Har_00072981		1.49466	1.18878	0.426535	0.407598	1.2009	0.754711	1.76054	1.81834	2534	2324	8124	7849	2114	4754	1819	1148	5.75147e-10
Har_00015454	organic cation transporter	-2.10678	-0.364356	2.05161	2.82879	2.34454	2.61752	-1.39998	0.405414	42772	26227	830	174	617	253	41599	7605	5.83898e-10
Har_00224712	---NA---	1.01868	0.585922	0.990881	1.19184	1.19673	1.3205	1.00582	0.712471	4320	5535	3085	1751	2127	1542	4143	4590	5.87943e-10
Har_00074405	arystal structure of epiphyas postvittana takeout 1	1.04063	0.98336	0.863255	0.910351	0.942085	1.23571	1.3687	0.876677	4218	3014	3803	2993	3213	1797	2726	3538	5.88083e-10
Har_00105523	kinesin family member 1b	0.0102968	0.500213	1.07965	1.3398	1.46136	1.90624	0.809489	0.74156	17289	6503	2676	1349	1447	591	5305	4383	5.8899e-10
Har_00009589	membrane protein	2.08463	-0.566656	1.39367	1.90194	1.16647	1.84336	1.47988	-0.911361	1552	35130	1724	605	2224	660	2450	39519	5.8983e-10
Har_00069349	---NA---	0.820326	0.861504	1.06013	1.2094	0.995913	1.39799	0.765184	0.813089	5600	3575	2767	1702	2915	1336	5628	3912	5.89989e-10
Har_00070380	---NA---	1.52789	0.748714	1.02336	1.15496	0.872291	0.966987	1.5349	0.602512	2454	4254	2933	1864	3627	3104	2281	5536	5.92153e-10
Har_00094793	partner of nob1 homolog	1.14201	1.5228	0.697655	0.80792	0.60343	0.770861	1.62168	1.6382	3785	1590	5077	3648	5752	4583	2058	1343	5.92691e-10
Har_00114806	nadh-ubiquinone oxidoreductase fe-s protein 2	0.647974	0.757214	0.972918	1.16057	1.26718	1.39578	1.04392	0.712623	7023	4195	3168	1850	1926	1341	3970	4589	5.92951e-10
Har_00075878	carboxypeptidase a	1.59993	3.4732	0.372216	-0.530652	1.14737	-0.236717	2.42988	3.02181	2311	312	9034	38337	2288	31822	1077	418	5.97367e-10
Har_00074356	tpa:cuticle protein	1.16918	1.98493	0.907418	0.963151	0.65547	0.805975	0.771536	1.35079	3672	1019	3516	2684	5262	4291	5577	1854	6.01646e-10
Har_00011468	b6 cg3100-pa	0.720681	1.45246	0.927401	0.942271	0.579318	1.16322	1.21016	1.29045	6400	1717	3414	2792	5993	2057	3235	1994	6.07884e-10
Har_00229209	---NA---	1.99175	1.16143	0.695618	0.877815	0.564526	0.835715	1.76166	1.03044	1671	2391	5099	3213	6164	4033	1815	2852	6.14727e-10
Har_00018995	nitric oxide synthase	1.14628	1.07512	1.07505	0.833243	0.976863	0.635105	1.65547	1.10725	3771	2686	2695	3471	3021	5925	1985	2535	6.22826e-10
Har_00232180	---NA---	1.40609	0.858885	0.977411	0.586836	1.29756	0.899627	1.50631	0.952272	2775	3592	3151	5613	1830	3535	2371	3161	6.2381e-10
Har_00035432	synaptic vesicle protein	-1.86537	-0.362993	1.89996	1.57314	2.43089	2.57204	0.478677	0.598954	42503	26160	958	961	571	267	9859	5566	6.25004e-10
Har_00049046	cytochrome b5-related	1.03825	1.16297	0.796875	0.809967	0.9561	1.07635	1.09098	1.32727	4230	2387	4247	3638	3138	2465	3737	1909	6.28275e-10
Har_00134413	---NA---	2.31595	1.78815	2.2386	0.581083	0.46845	-0.349364	1.10233	1.52823	1280	1222	693	5670	7325	34171	3682	1521	6.28766e-10
Har_00237514	---NA---	1.10612	0.642818	1.33678	1.42714	1.31148	1.25209	0.569811	0.359499	3937	5070	1856	1190	1795	1743	7642	8217	6.32112e-10
Har_00036656	---NA---	2.30419	4.00324	0.50183	-3.49389	0.568633	-3.18584	2.10612	3.53011	1294	202	7080	43791	6116	43732	1378	290	6.32166e-10
Har_00098295	leucine rich repeat containing 15	-1.83522	1.59089	1.40226	1.51833	1.4377	1.60359	-0.97893	1.64394	42457	1474	1704	1044	1505	984	39679	1329	6.34523e-10
Har_00097441	starch branching enzyme ii	0.96455	1.00755	1.0048	1.0384	1.11453	1.15477	0.712402	0.989702	4618	2921	3021	2313	2409	2094	6088	3009	6.35676e-10
Har_00189276	---NA---	-0.00866842	2.79232	1.23933	0.711978	1.07399	1.13443	0.0358949	2.33505	17974	533	2120	4379	2564	2195	23203	750	6.35703e-10
Har_00031755	---NA---	0.595306	0.00322247	1.56722	1.46757	1.37759	1.5732	1.22774	0.314182	7547	15776	1397	1119	1635	1025	3163	8860	6.37949e-10
Har_00035801	s-adenosyl-l-homocysteine hydrolase	1.06094	0.88454	0.872952	0.697225	1.26252	1.10938	1.41852	0.949837	4123	3453	3741	4511	1937	2301	2583	3170	6.39902e-10
Har_00116694	acyl-delta-11 desaturase	-0.408015	-0.501044	3.78682	1.57808	4.14811	1.33801	0.340052	-0.497218	31690	32615	115	954	100	1505	15750	32656	6.40589e-10
Har_00019021	glyoxylate hydroxypyruvate reductase	1.27378	1.72311	1.01483	0.926528	0.777699	0.638219	0.677615	1.52885	3228	1314	2973	2891	4224	5893	6377	1518	6.41112e-10
Har_00017303	serine protease1 2	1.35196	0.239081	1.1074	0.957348	1.24516	1.28939	1.78316	0.429523	2948	10285	2575	2710	1990	1629	1772	7318	6.49115e-10
Har_00156854	---NA---	2.77673	3.27506	3.94764	3.45404	-1.46407	-1.06152	-1.25566	-2.31732	955	359	97	86	42483	41250	41054	43395	6.51652e-10
Har_00018453	adenylate cyclase	2.94189	1.53001	0.474093	0.436934	0.864668	-0.040051	3.17031	1.42652	850	1573	7437	7432	3665	26439	729	1711	6.5187e-10
Har_00199337	---NA---	2.30647	-3.27289	1.59229	1.63811	1.3124	1.64594	1.72442	-3.14567	1289	43753	1351	877	1789	913	1884	43713	6.55997e-10
Har_00042398	hemolymph proteinase 21	1.94579	0.545556	1.289	0.804921	0.842455	0.879627	2.02449	0.562563	1734	5972	1983	3660	3806	3687	1451	5897	6.58607e-10
Har_00183343	---NA---	0.967372	0.728508	0.783867	1.03942	1.03763	1.32791	1.20899	0.924273	4601	4409	4352	2310	2723	1528	3240	3292	6.60515e-10
Har_00209355	---NA---	-1.20661	-2.08681	2.32846	3.09971	2.47106	3.5174	-0.338072	-0.808898	40647	43405	634	122	556	97	32011	38451	6.61126e-10
Har_00058260	dentin sialophosphoprotein	0.0161371	1.06073	1.47307	1.44083	1.62714	1.39094	-0.0161371	1.08436	17150	2731	1570	1169	1185	1357	25041	2629	6.64131e-10
Har_00074261	glucosyl glucuronosyl transferases	1.73761	0.82151	0.915428	0.629637	1.07427	0.879792	1.75337	0.843093	2077	3795	3473	5165	2562	3686	1838	3733	6.68613e-10
Har_00240082	---NA---	2.33949	2.32388	0.301194	-0.319377	1.91338	-0.117812	2.23871	2.35376	1266	791	11319	34511	892	28748	1239	738	6.69406e-10
Har_00024976	zinc-binding alcohol dehydrogenase family protein	0.883468	1.25987	0.646549	1.36411	0.631406	1.13393	0.898119	1.27215	5133	2145	5555	1296	5454	2200	4750	2044	6.73928e-10
Har_00049273	cuticular protein 67fb	1.21095	0.901428	1.21952	0.560608	1.46575	0.937275	1.12265	0.861996	3491	3369	2182	5908	1438	3278	3582	3622	6.76708e-10
Har_00213774	---NA---	1.33531	1.28783	0.76623	1.0243	0.544258	1.08254	1.17324	1.07495	3011	2069	4495	2365	6397	2437	3379	2670	6.79793e-10
Har_00052842	sugar transporter	1.45341	0.993171	0.70213	0.626225	0.851048	0.710381	1.76995	1.65569	2639	2971	5015	5200	3739	5158	1800	1314	6.80666e-10
Har_00180921	---NA---	1.17287	0.752506	0.90719	0.806751	1.15545	1.22851	1.40683	0.737076	3657	4220	3517	3651	2265	1819	2608	4417	6.8639e-10
Har_00004751	glucosyl glucuronosyl transferases	1.08134	-0.261526	1.50913	1.35949	1.32742	1.2619	2.00146	0.154139	4036	23012	1514	1306	1752	1713	1482	11579	6.90238e-10
Har_00027409	dihydropyrimidine dehydrogenase	1.13367	1.01975	1.00492	1.14227	0.987434	1.03062	0.840027	0.854077	3814	2881	3020	1905	2960	2693	5125	3664	6.90584e-10
Har_00038202	starch branching enzyme ii	0.818034	1.10338	1.04052	1.03411	1.04453	1.08752	0.72994	1.10279	5623	2591	2852	2330	2685	2414	5912	2554	6.91498e-10
Har_00002942	allatotropin	-0.398742	-0.495343	1.38391	2.90525	2.19773	3.50932	0.366721	-0.507278	31429	32343	1743	160	698	99	14729	32956	6.93969e-10
Har_00100588	uncharacterized protein cg1785	1.24677	1.34574	0.872141	0.629171	0.9027	0.933026	1.26645	1.21985	3342	1920	3750	5168	3441	3318	3031	2211	6.94401e-10
Har_00187410	---NA---	1.48524	1.01854	0.992561	0.905235	0.885208	0.76426	1.44698	0.911798	2552	2886	3078	3028	3552	4651	2524	3346	6.98955e-10
Har_00237713	---NA---	3.57125	3.70926	3.69247	3.02295	-1.9229	-1.87712	-1.76823	-2.75011	603	266	126	139	43255	43159	42457	43602	7.08535e-10
Har_00060694	cell adhesion molecule	0.734494	0.855671	0.946672	1.13677	1.30439	1.46851	0.652239	0.70815	6277	3607	3318	1928	1816	1206	6643	4611	7.09116e-10
Har_00082689	aminopeptidase n	3.26989	3.02784	0.467578	-3.13593	0.668761	-2.99547	2.95613	2.80812	710	452	7542	43741	5127	43700	808	507	7.09169e-10
Har_00094876	glucosyl glucuronosyl transferases	0.881291	1.26418	0.81717	0.894925	0.957047	0.883812	1.46609	1.13616	5152	2140	4112	3091	3134	3660	2484	2443	7.11886e-10
Har_00094778	dihydroxyacetone kinase 2 homolog	0.971865	0.976681	0.829235	0.65625	1.20451	1.19974	1.3208	0.978244	4574	3049	4025	4908	2107	1932	2849	3057	7.12848e-10
Har_00101703	serine proteinase	3.22871	1.22334	1.28939	-0.323061	1.26561	-0.187927	3.32561	1.22313	728	2245	1981	34605	1933	30616	674	2195	7.15911e-10
Har_00121581	---NA---	2.07462	1.40759	0.674031	1.11347	0.255511	0.935336	1.54036	0.819379	1565	1791	5295	2010	11404	3293	2264	3869	7.16159e-10
Har_00122009	keratin associated protein 5-4	2.54374	0.734078	1.05374	0.415338	1.26445	0.724859	2.29194	0.361662	1101	4366	2798	7723	1935	5029	1189	8195	7.18806e-10
Har_00115676	aldehyde oxidase 2	1.14185	4.09599	0.661328	-0.81025	0.382727	0.266232	1.08182	4.27686	3787	187	5412	40888	8582	12447	3781	156	7.2059e-10
Har_00115032	heat shock protein	0.406815	1.3854	1.08235	1.57311	1.09389	1.56777	-0.808115	1.23375	9965	1831	2662	962	2492	1030	38404	2162	7.26741e-10
Har_00061633	sporozoite threonine-asparagine-rich protein	0.488228	1.32749	1.15458	1.19236	1.30722	1.18938	0.246675	1.25282	8827	1962	2412	1749	1809	1962	18351	2101	7.29652e-10
Har_00078843	zinc-binding alcohol dehydrogenase family protein	1.16817	1.61108	0.792101	0.250785	0.729394	1.26179	1.1986	1.50001	3675	1445	4286	10764	4611	1715	3281	1573	7.29724e-10
Har_00120961	cortical granule protein with ldl-receptor-like repeats	1.3216	1.0285	0.820912	0.850112	0.991195	1.09811	1.10349	0.925574	3055	2846	4085	3376	2938	2358	3678	3282	7.31813e-10
Har_00000460	cytochrome p450	0.99936	0.934332	0.951031	0.742649	0.943893	1.14162	1.29221	1.09677	4415	3229	3298	4140	3201	2158	2942	2580	7.44839e-10
Har_00028966	tpa:cuticle protein	0.917297	1.58328	0.830674	1.13992	0.331927	0.965502	1.23046	1.30621	4903	1485	4018	1918	9503	3114	3155	1950	7.45544e-10
Har_00035190	dimeric dihydrodiol dehydrogenase	1.58028	0.0072403	1.12683	1.13831	1.28243	1.48241	1.70128	0.052186	2353	15599	2511	1924	1881	1178	1913	13624	7.47373e-10
Har_00075346	azurocidin-like serine proteinase	3.79006	1.36425	0.986364	-1.95762	1.22689	-2.18683	3.70581	1.52696	539	1874	3107	43396	2031	43433	560	1524	7.48282e-10
Har_00044248	---NA---	1.73424	1.16007	0.680256	0.591707	0.92288	0.921623	1.61089	0.982937	2082	2394	5236	5568	3307	3401	2084	3036	7.54671e-10
Har_00100896	serine protease inhibitor	1.33968	0.932266	1.05986	0.964342	0.996937	0.855857	1.1981	0.812507	2991	3238	2769	2676	2910	3882	3285	3916	7.61101e-10
Har_00045403	cellular retinoic acid binding protein	3.36352	1.22004	-0.466658	-0.151379	1.09567	0.955597	3.54771	1.63752	672	2253	36845	29157	2483	3169	606	1346	7.61872e-10
Har_00193692	---NA---	0.644989	2.01145	1.38315	0.0211351	1.1624	0.0966232	1.85581	2.5045	7050	995	1746	17737	2240	20437	1660	635	7.65063e-10
Har_00049021	high choriolytic enzyme 1 precursor	4.39224	0.634666	1.34881	-0.624944	1.55692	-0.166757	4.4612	0.605806	378	5157	1821	39445	1273	30102	356	5503	7.67145e-10
Har_00044562	sodium-dependent phosphate transporter	-0.34574	0.743131	1.63767	1.41491	1.81703	1.88464	-0.155906	0.941194	29255	4294	1278	1206	985	610	28178	3209	7.67714e-10
Har_00027411	dihydropyrimidine dehydrogenase	0.95862	0.867314	1.04787	1.00481	1.19002	1.21993	0.960954	0.62645	4650	3541	2822	2455	2137	1856	4377	5315	7.6818e-10
Har_00099923	estrogen sulfotransferase	1.74464	2.2772	0.394593	0.689629	0.318579	0.495849	1.53211	2.08288	2062	820	8635	4579	9797	7652	2292	923	7.73808e-10
Har_00090772	5 nucleotidase	1.48954	-1.09797	0.772405	1.38198	1.61898	1.38086	2.10222	0.37171	2540	41456	4430	1255	1194	1382	1381	8048	7.83567e-10
Har_00069187	kynurenine 3-monooxygenase	1.15423	1.38488	0.847617	0.420333	1.02793	0.842659	1.32082	1.44682	3744	1834	3901	7658	2763	3985	2848	1671	7.8445e-10
Har_00105995	maltase 2	2.68937	3.74085	0.685465	-0.806577	-0.216501	-0.0294883	2.3317	3.90085	1008	257	5187	40861	29882	26030	1157	218	7.86151e-10
Har_00048739	---NA---	2.05314	1.60997	0.405125	0.716656	0.357975	0.845545	1.96421	1.16756	1588	1447	8465	4343	9011	3962	1526	2356	7.91346e-10
Har_00169558	---NA---	1.85942	1.92388	0.306424	0.835476	0.497476	0.450315	1.97733	1.46955	1870	1076	11002	3450	6951	8334	1507	1627	7.91698e-10
Har_00068713	rna binding motif protein 34	1.36572	1.27651	0.679366	0.656926	0.970971	0.559374	1.34988	1.76183	2897	2105	5245	4904	3047	6797	2764	1209	7.92253e-10
Har_00102521	sorbitol dehydrogenase	0.797012	1.13475	1.02021	0.774509	1.30431	1.09766	0.922013	0.907698	5776	2477	2941	3884	1817	2361	4609	3363	7.93095e-10
Har_00117327	folylpolyglutamate synthase	1.24977	1.25222	0.703642	0.706169	0.829819	1.00319	1.27733	1.27181	3323	2173	5006	4434	3885	2851	2994	2046	7.93662e-10
Har_00046658	imp dehydrogenase gmp reductase:region:bacterial chemotaxis sensory transducer	1.2096	1.43771	0.688279	0.712653	0.897908	0.61272	1.18248	1.84032	3498	1737	5165	4374	3471	6148	3351	1122	8.03781e-10
Har_00098967	serine protease	3.71185	0.639182	1.57588	-0.457906	1.89328	-0.276488	3.85115	0.676741	559	5112	1379	37298	914	32716	516	4867	8.05533e-10
Har_00015892	chitin binding peritrophin-	-0.187432	1.84327	1.08393	1.27206	1.24775	1.27028	-0.738904	2.18862	21903	1163	2655	1535	1978	1693	37795	851	8.1605e-10
Har_00075519	atp-binding cassette transporter	1.52324	0.488817	0.723709	0.860249	1.0403	1.40457	1.89016	0.423325	2460	6646	4833	3312	2708	1322	1616	7387	8.16217e-10
Har_00078170	proline synthetase co-transcribed homolog	2.08504	1.15998	0.525499	0.765356	0.543167	0.669413	1.95296	1.26807	1551	2395	6800	3964	6410	5535	1543	2054	8.21704e-10
Har_00011895	c-type lectin (agap006267-pa)	0.688215	-0.291202	1.63474	0.718995	2.11594	1.80233	1.98494	-0.0347595	6678	23671	1284	4325	748	703	1502	16294	8.24484e-10
Har_00043923	gtp cyclohydrolase i isoform a	0.791773	1.21089	1.26843	0.916604	0.88486	0.865059	0.996649	1.12083	5824	2275	2043	2959	3556	3803	4185	2496	8.25767e-10
Har_00020503	inwardly rectifying k	-0.726311	2.10272	1.91543	2.3426	1.01569	0.171441	0.198457	1.82888	37120	923	947	339	2829	16479	19497	1133	8.26674e-10
Har_00200788	---NA---	-0.0876515	1.2881	0.70076	1.9626	1.42698	1.75207	-0.923588	1.25061	19844	2068	5035	560	1534	773	39292	2105	8.28212e-10
Har_00036654	---NA---	2.48057	3.97585	0.363044	-3.34453	0.35094	-3.205	2.13376	3.88505	1151	206	9183	43774	9141	43740	1351	221	8.3038e-10
Har_00040585	uncharacterized protein cg1785	1.33509	1.35363	0.84983	0.42137	0.889865	1.03854	1.3899	1.06654	3012	1903	3891	7643	3525	2646	2658	2704	8.33955e-10
Har_00090573	sugar transporter	1.37442	1.08865	0.849925	0.804528	0.848025	0.832839	1.43469	1.06306	2872	2641	3890	3661	3763	4056	2551	2724	8.36114e-10
Har_00048703	glioma tumor suppressor candidate region gene 2	1.47716	1.48185	0.772463	0.493799	0.881744	0.658494	1.68909	1.1779	2581	1658	4429	6660	3573	5663	1930	2326	8.36782e-10
Har_00050678	partner of nob1 homolog	1.38423	1.27665	0.808212	0.488905	1.09216	0.727365	1.55949	1.11651	2839	2104	4161	6719	2497	5002	2221	2510	8.48616e-10
Har_00089978	#NAME?	1.30382	-0.644133	1.52618	1.90192	1.30636	2.02367	1.22587	-0.872131	3111	36873	1476	606	1810	506	3168	39148	8.50559e-10
Har_00047695	---NA---	3.21849	2.26653	0.960065	-1.11417	0.848375	-1.16919	2.88437	1.90231	735	831	3245	42184	3759	41663	836	1074	8.5802e-10
Har_00074675	trypsin-like serine protease	-2.97586	5.78086	1.11968	-1.3453	1.06153	-0.767231	0.0371742	5.83861	43314	33	2529	42689	2615	39541	23166	32	8.63258e-10
Har_00067722	gonad-specific amiloride-sensitive sodium channel 1	2.43821	0.943272	1.68256	0.648241	0.981041	0.373151	0.870844	0.858208	1184	3191	1215	4973	3000	9734	4928	3640	8.72713e-10
Har_00096681	juvenile hormone epoxide hydrolase	3.69931	1.36043	0.495893	-0.0868995	1.50234	-0.692523	3.18385	1.50305	565	1885	7155	26073	1364	38905	724	1568	8.73531e-10
Har_00091254	sparc	1.23468	0.726759	1.06297	0.69676	1.16317	1.17386	1.53093	0.533263	3394	4427	2754	4517	2236	2031	2300	6171	8.79253e-10
Har_00010897	isoform a	-0.0973451	0.494989	1.59538	1.98163	1.47948	1.04516	0.674523	0.624199	20054	6575	1344	542	1407	2615	6407	5338	8.8208e-10
Har_00028991	tmf1-like protein	2.09892	1.20037	1.10447	0.811895	1.32677	0.24087	1.67887	0.370699	1527	2294	2584	3623	1754	13434	1944	8061	8.83745e-10
Har_00192992	---NA---	0.719995	0.625318	1.12887	0.844853	1.52552	1.37162	1.07096	0.557834	6405	5222	2505	3401	1322	1411	3833	5945	8.8396e-10
Har_00062924	folylpolyglutamate synthase	0.956322	1.123	0.870892	0.847934	0.967279	1.01307	1.17114	1.04597	4668	2521	3759	3390	3065	2794	3393	2781	8.84363e-10
Har_00007551	arystal structure of epiphyas postvittana takeout 1	1.23907	0.879173	1.1171	1.05335	0.748487	1.09959	1.20822	0.625058	3371	3478	2538	2257	4448	2350	3243	5327	8.85089e-10
Har_00189527	---NA---	2.22485	1.93573	0.648886	0.548012	0.661688	-0.00449467	1.64626	2.04172	1386	1064	5531	6045	5198	24864	2003	955	8.89631e-10
Har_00048657	stearoyl-coa desaturase	2.56449	1.06604	1.24367	0.258297	1.23216	-0.477656	2.53077	1.10662	1079	2717	2101	10576	2017	36343	1012	2538	8.95098e-10
Har_00063917	peritrophic membrane chitin binding protein	3.81425	1.50595	0.884768	-0.53898	0.94372	-0.0464601	3.80535	1.18764	530	1615	3651	38455	3202	26656	523	2301	9.00868e-10
Har_00217313	---NA---	1.24675	1.227	0.780201	1.27087	0.612699	0.894413	0.820108	1.17717	3343	2234	4373	1540	5653	3584	5228	2331	9.06271e-10
Har_00100954	sugar transporter	-0.476142	-0.210285	2.43477	2.37646	2.56811	2.45373	-0.709726	-0.0560937	33270	21804	566	322	503	296	37510	16867	9.08907e-10
Har_00065653	cg6465 cg6465-pa	-1.28596	1.29035	1.6585	1.35695	1.65108	1.63334	-1.29114	1.26268	41022	2056	1239	1311	1152	931	41200	2077	9.17621e-10
Har_00043485	---NA---	4.44159	-0.823096	0.580962	0.00811005	1.43974	0.816041	4.51395	0.906352	373	39408	6209	18791	1502	4181	347	3368	9.18607e-10
Har_00035536	tpa:cuticle protein	-1.12799	0.510904	0.371548	1.69078	0.959145	1.64001	1.82995	1.61004	40256	6371	9050	803	3118	921	1697	1387	9.19411e-10
Har_00094071	phosphoserine phosphatase	0.900834	1.14693	0.973215	0.882456	0.937733	0.877477	0.918083	1.35316	5008	2441	3166	3175	3238	3700	4637	1848	9.20699e-10
Har_00183825	---NA---	3.70398	0.89142	1.27063	0.50451	0.654063	0.638117	4.33105	-1.10967	564	3423	2034	6535	5273	5896	389	40990	9.28408e-10
Har_00055005	salivary secreted peptide	0.867827	1.47979	0.706653	1.00617	0.759271	1.01097	0.8457	1.32107	5241	1663	4982	2446	4373	2808	5086	1919	9.28983e-10
Har_00070434	acyl-delta-11 desaturase conjugase	3.6993	-2.6078	1.39362	0.650537	1.84303	0.981803	3.98735	-2.97282	566	43630	1725	4957	964	2992	482	43679	9.35796e-10
Har_00234847	---NA---	4.24347	2.35626	0.324386	-0.0448418	0.269432	-0.44937	3.87917	2.22637	425	775	10085	23493	11007	35915	509	819	9.38566e-10
Har_00085746	homologue of sarcophagaproteinase	0.749358	0.529982	1.17127	1.11896	1.43724	1.20672	0.736551	0.745576	6163	6153	2361	1994	1506	1898	5836	4353	9.46104e-10
Har_00176575	---NA---	2.04347	2.75535	0.550108	-0.0568962	0.678374	0.0280461	2.04523	2.70854	1599	551	6508	24301	5047	23163	1435	555	9.468e-10
Har_00069227	aldehyde oxidase	0.738646	2.23044	1.08133	0.323698	1.31426	0.148241	0.921553	2.44546	6241	853	2667	9299	1784	17788	4614	674	9.50901e-10
Har_00026124	inwardly rectifying k	-0.33171	1.10371	1.41991	1.48442	1.68569	1.5429	-0.70911	1.2298	28614	2590	1672	1088	1111	1067	37502	2175	9.51369e-10
Har_00098787	---NA---	1.45314	1.70108	0.862893	0.314439	0.858428	0.406425	1.63802	1.53672	2640	1345	3806	9463	3703	9097	2019	1502	9.53444e-10
Har_00064977	odorant-binding protein 56h	1.17173	-0.0943489	1.54201	1.45295	1.68484	1.49663	1.05989	-0.298818	3665	18802	1448	1146	1112	1158	3896	22807	9.54872e-10
Har_00208534	---NA---	1.37023	0.557607	1.13516	0.643489	1.26923	0.785191	1.54508	0.927318	2887	5833	2480	5014	1918	4472	2249	3266	9.62818e-10
Har_00165033	---NA---	0.126759	1.35614	1.47232	1.2694	1.5497	1.36421	-1.97268	1.12033	14727	1895	1573	1543	1284	1430	42697	2500	9.6888e-10
Har_00064287	lipopolysaccharide binding protein	2.01137	1.15277	0.576982	0.407392	0.8552	0.727224	2.14901	1.05931	1643	2422	6260	7854	3722	5003	1336	2735	9.71541e-10
Har_00030617	folylpolyglutamate synthase	0.906937	1.2905	0.941681	0.92131	0.543201	0.998392	1.01654	1.39791	4973	2055	3342	2928	6409	2889	4091	1760	9.72974e-10
Har_00207207	---NA---	5.63479	1.55238	0.559743	-0.594985	-0.440177	-0.332654	5.6313	1.44066	128	1534	6403	39133	34781	33859	137	1682	9.74402e-10
Har_00045376	three prime repair exonuclease 2	2.99194	3.41726	0.188686	0.32588	-0.113582	-0.104333	2.63368	3.03595	825	328	17443	9263	27030	28380	964	413	9.7454e-10
Har_00008688	sorbitol dehydrogenase	0.798782	1.1225	1.22792	0.723909	1.12648	1.05714	1.01156	0.801194	5761	2522	2160	4286	2373	2549	4114	3995	9.75912e-10
Har_00194509	---NA---	1.34649	0.309362	1.21045	0.894222	1.16439	1.11654	1.46462	0.574066	2969	9049	2211	3095	2229	2268	2489	5793	9.78037e-10
Har_00107148	cytochrome p450	1.33671	4.17347	-0.0225246	0.785334	-0.256269	-0.190744	2.22362	3.86056	3005	170	25969	3800	30867	30684	1257	224	9.8115e-10
Har_00047357	---NA---	1.21661	1.05498	1.02	1.08797	0.832019	1.06322	1.0474	0.566274	3470	2758	2942	2111	3877	2523	3948	5866	9.82653e-10
Har_00039839	---NA---	2.37459	3.87585	0.43115	-3.57401	0.467745	-3.40432	1.98637	3.55528	1241	227	8055	43797	7341	43768	1498	282	9.8445e-10
Har_00155325	---NA---	2.467	0.676774	1.19844	0.435572	1.03629	0.628389	2.36534	0.383325	1159	4800	2249	7453	2730	6000	1123	7889	9.87584e-10
Har_00025612	tpa:cuticle protein	2.60233	2.42319	0.551737	0.47065	0.209877	0.0781603	1.9083	2.12659	1055	726	6491	6962	12842	21219	1595	901	9.89216e-10
Har_00012076	adenylate cyclase	1.3488	0.705827	1.35489	0.451479	1.08077	0.522455	2.01746	1.03513	2962	4582	1812	7220	2539	7300	1461	2835	9.94804e-10
Har_00082853	cg7272 cg7272-pa	-0.351981	-0.921607	2.6217	2.63294	2.37805	2.94509	-0.166029	-0.828246	29542	40337	468	225	596	168	28385	38665	1.00635e-09
Har_00038787	---NA---	2.4983	3.80714	0.401253	-3.41651	0.433504	-3.33897	2.16942	3.48916	1137	242	8520	43785	7800	43760	1310	301	1.00824e-09
Har_00120959	cortical granule protein with ldl-receptor-like repeats	1.19056	0.965588	0.791861	0.774086	1.06371	1.17539	1.09652	0.825773	3575	3096	4289	3889	2607	2022	3709	3829	1.00867e-09
Har_00048809	fusion protein	-0.16663	1.13507	1.52753	1.62252	1.43008	1.8244	-0.658273	0.649866	21485	2476	1473	900	1524	685	36957	5088	1.01033e-09
Har_00006253	trypsin-like serine protease	1.07246	5.42766	0.965662	-1.05176	0.386064	-0.649421	-0.863599	5.35117	4072	44	3209	41982	8532	38496	38855	45	1.01166e-09
Har_00232721	---NA---	2.55188	3.74046	0.444392	-3.56401	0.362424	-3.34791	2.2724	3.48401	1091	258	7891	43796	8917	43761	1208	303	1.014e-09
Har_00051026	sodium-dependent phosphate transporter	-0.610853	0.723186	1.82949	1.6932	1.76973	1.89859	-0.457806	0.649528	35599	4448	1040	802	1023	597	34187	5092	1.02476e-09
Har_00225671	---NA---	2.08443	1.88264	2.17924	0.929517	-0.267919	-0.137196	1.28843	1.56829	1553	1120	730	2869	31166	29267	2956	1451	1.04013e-09
Har_00078421	membrane-associated lps-inducible tnf alpha factorprotein	3.86749	2.04228	3.61695	3.77379	-1.83398	-1.78829	-1.58748	-2.74743	524	966	140	60	43154	43042	42089	43599	1.05769e-09
Har_00102231	purine nucleoside phosphorylase	0.918381	1.39445	0.759132	0.858963	0.914385	0.865713	0.901808	1.38047	4895	1811	4539	3322	3366	3797	4732	1795	1.05903e-09
Har_00069976	short-chain dehydrogenase	-0.0423789	0.876867	1.62038	1.68628	1.30305	1.88425	-0.190714	0.505433	18871	3493	1305	811	1820	611	28933	6469	1.0597e-09
Har_00088581	lipase	2.96808	-0.390005	1.25195	0.364328	1.70993	0.891177	3.29586	0.0678849	838	27456	2080	8568	1089	3611	685	13274	1.07e-09
Har_00185208	---NA---	0.842382	0.951995	1.06786	1.09069	1.09312	0.869896	0.896596	0.912949	5439	3155	2729	2099	2493	3763	4759	3342	1.07035e-09
Har_00091842	serine protease inhibitor	1.24841	0.866683	0.940846	0.912269	1.02868	0.962441	1.09911	0.811706	3330	3544	3344	2980	2759	3130	3696	3923	1.07468e-09
Har_00211290	hypothetical protein CLL_A0117 [Clostridium botulinum B str. Eklund 17B]	-0.155542	0.790792	1.33039	1.61174	1.44411	1.70744	0.00847626	0.883134	21253	3969	1871	911	1487	819	24101	3495	1.07643e-09
Har_00027127	ugp	1.56728	0.764029	0.740677	0.642492	1.00188	0.897147	1.55857	1.04297	2375	4146	4690	5026	2887	3557	2226	2798	1.08344e-09
Har_00031526	alpha-amylase	-0.538926	4.3743	0.508725	0.69548	-0.410165	0.359418	1.48121	4.66802	34476	143	6997	4527	34235	10049	2445	114	1.09286e-09
Har_00013072	glycine cleavage system h protein	0.624477	0.89437	0.986199	0.879817	1.33773	1.26647	0.865514	0.764811	7226	3407	3109	3201	1721	1702	4969	4211	1.09593e-09
Har_00058159	dimeric dihydrodiol dehydrogenase	1.53408	0.0875225	1.40081	1.26052	1.24716	1.12996	1.43917	-0.00843525	2445	13376	1709	1559	1982	2214	2543	15461	1.09716e-09
Har_00117207	tubulin beta chain	1.03493	0.2382	1.41112	0.827907	1.5305	1.066	1.38863	0.490137	4242	10302	1690	3510	1309	2512	2666	6629	1.09943e-09
Har_00091432	protein	1.77987	1.10723	0.42764	0.528445	0.798745	0.756865	1.74669	1.47664	1996	2580	8109	6287	4083	4729	1847	1614	1.10287e-09
Har_00086387	fk506-binding protein	1.49648	0.5427	1.42938	0.813498	1.3972	0.932667	1.41662	0.121236	2530	6006	1651	3614	1596	3319	2588	12192	1.10595e-09
Har_00116951	guanine nucleotide-binding protein beta 2 (g protein beta2)	0.638888	0.291586	1.24752	1.41388	1.01528	1.35074	1.54821	0.25374	7101	9353	2092	1208	2832	1461	2244	9806	1.11525e-09
Har_00061632	sporozoite threonine-asparagine-rich protein	0.688547	1.63859	1.23677	1.21169	0.978375	0.839405	0.190786	1.33061	6676	1410	2131	1693	3016	4007	19699	1902	1.12226e-09
Har_00031926	acyl-delta-11 desaturase	3.50858	-2.52438	1.49794	0.226519	1.88238	1.17117	4.29752	-2.35745	625	43599	1535	11259	928	2036	398	43432	1.12253e-09
Har_00010000	cg33978 cg33978-pa	1.41118	0.986092	0.143583	1.13281	-0.0135605	1.52686	1.93072	1.73522	2761	3001	19261	1943	23767	1096	1568	1229	1.136e-09
Har_00009310	aldehyde oxidase	-0.112286	3.26516	1.59906	0.293832	1.97159	-0.0637586	0.266279	3.0961	20381	366	1337	9876	844	27196	17855	391	1.1519e-09
Har_00004447	multi drug resistance 50	1.84538	1.33294	0.737363	0.359969	0.862893	0.499568	1.81158	1.22184	1897	1947	4724	8634	3676	7589	1725	2200	1.16397e-09
Har_00033088	member i	4.71064	2.98498	-0.00425792	-0.312444	-0.111706	-0.129851	4.72924	2.74384	313	464	25089	34340	26964	29071	307	530	1.16471e-09
Har_00117598	folylpolyglutamate synthase	0.980635	1.13235	0.709532	0.725687	0.968023	1.03725	1.20737	1.1046	4518	2491	4966	4267	3062	2651	3248	2543	1.16692e-09
Har_00095742	molybdenum cofactor synthesisisoform cra_a	1.1812	0.299695	1.55399	1.48535	1.3585	1.20144	0.657755	0.0125947	3616	9204	1424	1086	1677	1925	6582	14631	1.16776e-09
Har_00079045	cathepsin	2.47839	1.17665	0.484386	0.633169	0.61927	0.688292	2.34015	0.709027	1153	2350	7302	5131	5592	5351	1146	4607	1.17047e-09
Har_00052622	serine protease inhibitor	1.21567	0.837791	1.03579	0.929823	1.01817	0.952461	1.11979	0.695807	3474	3697	2871	2867	2817	3189	3594	4710	1.17326e-09
Har_00022388	xaa-pro aminopeptidase	2.3042	0.829019	0.571884	0.474342	1.02171	0.475824	3.30829	0.656572	1293	3748	6305	6911	2797	7948	683	5030	1.177e-09
Har_00098673	adenylate cyclase	-1.30344	0.912836	1.58599	1.33144	1.93114	1.79741	-1.20489	1.11156	41098	3309	1360	1376	871	708	40843	2521	1.17932e-09
Har_00087471	low-density lipoprotein receptor	0.937195	0.790319	0.933118	1.08609	0.881167	1.27174	0.995181	0.678702	4779	3971	3382	2119	3580	1689	4194	4853	1.22154e-09
Har_00084413	carboxypeptidase a	2.05591	2.98014	0.242881	-0.0447083	0.579225	0.232343	1.80924	2.90832	1585	466	14767	23482	5995	13798	1729	457	1.22172e-09
Har_00091369	purine nucleoside phosphorylase	0.730886	1.3831	0.921176	0.797543	0.983169	0.897079	0.772231	1.32756	6313	1838	3449	3709	2984	3558	5573	1907	1.22233e-09
Har_00040375	sugar transporter	-0.0755	0.155619	1.98101	2.38664	1.98282	2.0889	-0.407253	-0.204647	19599	11917	886	310	836	462	33300	20400	1.22838e-09
Har_00008687	sorbitol dehydrogenase	0.948338	1.22047	1.02685	0.840411	1.04659	0.947103	0.954707	0.770355	4708	2249	2915	3428	2676	3228	4422	4175	1.23144e-09
Har_00041866	tpa:cuticle protein	1.38229	0.950754	0.724188	1.08858	0.53039	0.92585	1.30282	1.02355	2846	3160	4826	2107	6552	3371	2909	2881	1.2354e-09
Har_00025048	glucosyl glucuronosyl transferases	0.270787	1.44549	0.774275	1.09549	0.947172	1.22795	0.576875	1.28511	12132	1728	4420	2079	3185	1822	7543	2010	1.23698e-09
Har_00230376	---NA---	0.320569	-1.1251	-0.269464	0.691562	7.66185	0.855148	1.93317	0.255806	11294	41595	33237	4565	4	3888	1565	9777	1.23786e-09
Har_00002967	carboxypeptidase a	-0.934566	4.17805	0.910461	0.70288	0.724523	0.738024	-0.683597	4.03196	39036	168	3503	4464	4652	4897	37243	195	1.23823e-09
Har_00011198	pancreatic triacylglycerol lipase	0.508705	-0.0475378	1.44995	1.78417	1.46654	2.04688	0.6787	-0.28698	8571	17560	1610	710	1436	484	6373	22393	1.2454e-09
Har_00110401	arystal structure of epiphyas postvittana takeout 1	0.178255	0.502353	1.65846	2.00759	1.46828	1.77518	-0.193345	0.272464	13782	6479	1240	524	1433	748	28990	9515	1.25196e-09
Har_00182141	---NA---	3.60131	2.64793	3.63417	3.23232	-2.12466	-2.1497	-1.84553	-2.97096	596	597	135	103	43436	43401	42539	43678	1.26475e-09
Har_00112622	organic cation transporter	-2.29528	1.07769	1.9361	1.72982	1.68056	1.61292	-2.21996	0.708677	42941	2675	927	763	1118	967	42928	4608	1.26805e-09
Har_00107780	collagen alpha-2chain	1.29858	0.60696	0.328838	0.32233	1.45211	1.13118	1.68828	1.38033	3132	5369	9871	9318	1468	2207	1931	1797	1.26903e-09
Har_00108173	cytochrome p450	-0.355659	0.189202	0.668362	0.750837	0.0836225	11.2594	-0.196278	0.773612	29748	11230	5343	4076	19794	1	29057	4158	1.26981e-09
Har_00020430	dihydropyrimidine dehydrogenase	1.28856	0.955005	0.846488	0.923657	1.02471	0.856283	1.04526	0.86635	3177	3136	3911	2911	2780	3877	3961	3594	1.27017e-09
Har_00078681	lactosylceramide 4-alpha-galactosyltransferase	5.88657	-0.474605	1.56888	-0.49302	1.10993	-0.315512	5.91541	0.0962706	96	31450	1393	37843	2430	33547	106	12667	1.2714e-09
Har_00030224	cg14590 cg14590-pa	1.93992	0.614857	1.21882	1.35205	0.476279	0.896824	1.17233	0.41907	1747	5314	2186	1328	7222	3562	3388	7436	1.27471e-09
Har_00081899	sugar transporter	-1.30165	0.0936227	2.30284	1.81099	2.30844	2.63438	-0.231154	-0.0118089	41088	13229	649	679	642	246	29805	15580	1.28203e-09
Har_00110097	atp-binding cassette transporter	1.24326	0.847848	0.551288	0.720871	0.666511	1.19523	1.8617	0.962519	3356	3636	6494	4314	5146	1947	1649	3117	1.28483e-09
Har_00026691	neutral endopeptidase	0.756071	1.15679	0.86022	0.900015	1.02353	0.981503	0.789082	1.1872	6107	2404	3824	3060	2785	2994	5446	2302	1.31061e-09
Har_00058909	larval cuticle protein 14	1.09302	1.11627	0.729135	1.08571	0.864474	1.6145	0.399968	0.848609	3995	2546	4787	2121	3667	962	13398	3701	1.31837e-09
Har_00116963	tpa:cuticle protein	0.466285	-0.227455	1.27289	1.8224	1.48414	2.35442	0.574049	-0.140125	9119	22231	2023	668	1400	329	7591	18915	1.32227e-09
Har_00100586	isoform b	0.741424	1.37648	0.866764	0.861191	0.982859	0.849259	0.74115	1.35461	6223	1857	3784	3308	2985	3931	5795	1845	1.32446e-09
Har_00201873	---NA---	3.63999	1.58184	1.7518	-0.301719	0.923604	-0.146668	3.97224	0.162405	583	1488	1134	34061	3303	29552	487	11436	1.32939e-09
Har_00202386	---NA---	2.09098	1.51718	0.423389	0.348525	0.894859	0.167578	1.90522	1.85585	1541	1600	8169	8822	3489	16691	1600	1106	1.33638e-09
Har_00085886	adhesion-like transmembrane protein	1.47639	1.0979	0.886176	0.923461	0.774924	0.647097	1.16269	0.982626	2585	2617	3644	2913	4250	5790	3426	3037	1.34183e-09
Har_00149885	---NA---	0.828978	0.558336	1.98588	1.42071	1.58081	1.61936	-0.285942	0.00698042	5541	5820	883	1197	1237	954	30978	14828	1.34845e-09
Har_00005304	trypsin-like serine protease	-2.51949	6.06714	1.07062	-0.400759	0.916208	-1.45571	-1.85103	5.92466	43083	24	2714	36328	3352	42448	42547	30	1.35124e-09
Har_00117999	carboxylesterase	1.19121	0.963577	0.83177	0.7602	0.990536	0.835537	1.27306	1.01358	3570	3111	4009	4009	2942	4037	3005	2913	1.35438e-09
Har_00158559	---NA---	3.49478	3.41867	0.059988	0.124854	-0.154433	-0.306594	3.15503	2.99038	627	327	22183	13814	28191	33347	733	429	1.35549e-09
Har_00116706	dihydroxyacetone kinase	0.909265	0.824554	0.824922	0.671512	1.13616	1.18548	1.25957	0.857202	4962	3776	4050	4767	2337	1982	3054	3645	1.36123e-09
Har_00001712	cysteine-rich venom	1.48648	-0.234757	1.8745	1.68018	1.38342	1.37018	0.935025	-0.825312	2548	22408	993	819	1621	1415	4533	38637	1.36137e-09
Har_00005341	retinol-binding protein	1.51758	1.00512	0.665284	0.575721	0.810901	1.00153	1.63732	0.861696	2479	2932	5374	5726	4011	2862	2021	3623	1.37202e-09
Har_00231587	---NA---	1.86713	1.20648	0.101763	1.59603	0.338002	1.03612	0.62126	1.65566	1855	2282	20750	936	9402	2656	6977	1315	1.37471e-09
Har_00048613	---NA---	2.07596	1.11192	0.524669	0.348428	0.827279	0.600291	2.04273	1.21553	1564	2564	6811	8827	3897	6307	1439	2221	1.38215e-09
Har_00010871	lipase	4.38892	-0.0879216	2.62103	-0.792105	2.36471	-0.768949	4.38936	-0.0090394	379	18632	469	40781	607	39558	378	15478	1.38475e-09
Har_00188212	---NA---	0.494533	0.570904	1.23415	1.0595	0.943397	1.29213	1.10896	0.756535	8749	5691	2139	2232	3204	1622	3648	4275	1.40605e-09
Har_00074187	cytochrome p450	1.43952	0.807876	0.901526	0.763009	0.74161	0.92208	1.66864	0.739526	2687	3870	3539	3988	4508	3397	1963	4399	1.41639e-09
Har_00009411	trypsin-like serine protease	-0.733112	5.88087	0.161014	-0.465552	1.16446	-0.327475	0.424862	6.00705	37184	30	18606	37417	2228	33787	12351	27	1.4228e-09
Har_00023476	alcohol dehydrogenase	1.2058	1.25294	1.0616	1.06993	0.779154	0.608757	0.608129	1.19144	3512	2172	2760	2179	4210	6198	7148	2290	1.43004e-09
Har_00117020	lactase-phlorizin hydrolase	0.21811	-0.110813	2.17314	1.11623	2.52925	1.63175	0.65363	-0.0373297	13066	19222	737	2002	523	935	6626	16359	1.43353e-09
Har_00083239	fggy carbohydrate kinase domain containing	0.496663	0.764784	1.0496	0.981682	1.38206	1.3585	0.762808	0.590004	8728	4140	2809	2585	1625	1444	5651	5650	1.43461e-09
Har_00073437	glucose dehydrogenase	1.71815	1.46962	2.02009	0.900404	1.11752	0.293934	0.293205	0.731382	2102	1684	857	3057	2405	11585	17094	4454	1.43572e-09
Har_00000573	cytochrome family subfamily polypeptide 2	0.00836945	0.592126	1.87074	1.584	0.82846	0.839701	1.82129	0.361272	17356	5480	997	952	3891	4005	1708	8202	1.43829e-09
Har_00092655	arrestin domain containing 4	1.06278	1.56443	0.368765	1.20676	0.79126	0.662513	0.666824	1.63025	4114	1519	9095	1710	4144	5613	6489	1353	1.44852e-09
Har_00072580	cg13676-pa isoform 2	1.19741	0.722648	0.204059	0.632393	1.01421	1.28881	1.607	1.5345	3546	4453	16725	5138	2839	1635	2098	1505	1.45141e-09
Har_00223612	---NA---	0.834026	-0.0692625	1.0138	0.983941	1.53394	1.60243	1.37198	0.419026	5505	18145	2976	2573	1303	990	2714	7437	1.45341e-09
Har_00097044	zinc iron transporter	3.18261	0.755768	1.29013	-0.336056	1.30283	0.217122	3.41008	0.615335	749	4201	1979	34933	1821	14393	648	5413	1.4595e-09
Har_00118089	rhesus blood group-associated glycoprotein	0.11139	1.28171	1.64715	1.07516	1.59822	1.40573	-1.33387	0.878497	15005	2090	1258	2160	1220	1320	41377	3526	1.46118e-09
Har_00102598	---NA---	0.770768	0.717233	0.905686	1.03088	1.30746	1.19483	1.09663	0.465041	5997	4500	3526	2340	1804	1948	3708	6908	1.46277e-09
Har_00235354	---NA---	3.25957	2.72104	0.214517	0.0545769	0.297637	-0.683196	2.60738	2.8335	712	562	16199	15964	10285	38830	976	497	1.46298e-09
Har_00012744	sodium-dependent phosphate transporter	0.509881	0.87719	1.49977	0.0666847	1.60793	1.07396	1.51138	0.798308	8553	3489	1529	15560	1206	2478	2358	4007	1.46306e-09
Har_00134958	---NA---	0.776316	0.93395	1.47006	1.38941	0.717864	0.445814	0.622023	1.30842	5951	3231	1576	1243	4695	8408	6965	1944	1.46931e-09
Har_00053380	galactosesoluble 9	2.03174	0.739078	0.438356	0.557331	0.906469	0.706504	2.08043	1.13597	1612	4329	7965	5948	3421	5189	1406	2444	1.47179e-09
Har_00090858	adenylate cyclase	-0.790993	-1.48919	2.59449	2.40022	2.69404	3.11506	-0.375008	-1.28727	37813	42702	475	301	450	142	32700	41813	1.47205e-09
Har_00030561	---NA---	3.67989	3.77356	0.19852	-1.19955	0.0368638	-1.7179	3.43983	3.32764	573	249	17000	42404	21471	42924	640	333	1.47435e-09
Har_00060822	ac079131_10 copia-type	1.35142	1.50969	0.858597	0.556511	0.793909	0.476385	1.10365	1.51118	2950	1608	3836	5957	4123	7938	3676	1551	1.47618e-09
Har_00236050	---NA---	1.27008	0.686131	1.02483	0.940362	0.877912	0.964442	1.22324	0.723908	3248	4735	2924	2806	3605	3117	3178	4506	1.48184e-09
Har_00100648	cg3344 cg3344-pa	1.29303	-0.584455	1.43789	1.93546	1.2716	1.79008	1.15991	-0.995763	3157	35563	1635	581	1912	723	3437	40216	1.48725e-09
Har_00066390	sugar transporter	-0.969488	1.61904	1.13771	1.21854	1.35781	1.47773	-0.381229	1.64052	39314	1433	2475	1676	1679	1188	32824	1335	1.49072e-09
Har_00082067	sodium-dependent phosphate transporter	-0.539736	0.519968	1.75861	1.56455	1.87581	1.96212	-0.594637	0.703601	34492	6270	1127	981	933	547	36145	4635	1.49197e-09
Har_00038426	acyl-delta-9 desaturase	0.00235748	0.0711823	1.7467	1.70903	2.03901	2.04076	0.332071	-0.00235748	17561	13771	1141	781	795	491	15995	15217	1.49426e-09
Har_00004451	multi drug resistance 50	2.08087	1.35367	0.726158	0.611085	0.622936	0.23517	1.76583	1.30182	1556	1902	4810	5364	5551	13668	1810	1964	1.50302e-09
Har_00231487	---NA---	2.51717	2.55739	0.923511	0.7149	-0.28228	-0.293108	2.02279	1.69073	1119	639	3437	4356	31511	33061	1454	1279	1.51365e-09
Har_00113547	aminopeptidase n	2.3269	2.27576	0.67782	0.0757208	0.506837	-0.276719	2.28109	2.08238	1271	821	5261	15279	6832	32723	1201	924	1.51873e-09
Har_00030115	synaptic vesicle protein	-1.51375	0.0990086	2.34436	2.22322	2.37107	2.35543	-1.55322	-0.123271	41767	13124	629	395	600	328	42007	18493	1.51955e-09
Har_00047951	trafficking protein particle complex 2	2.54463	0.0693889	1.41677	0.237874	1.39623	0.64363	3.96424	-0.0352941	1097	13822	1679	11043	1597	5829	491	16315	1.53002e-09
Har_00042237	peptidylprolyl isomerase b	0.334497	0.227747	0.925777	1.22115	1.00179	1.3181	1.44481	1.04594	11083	10504	3426	1669	2889	1550	2531	2784	1.53289e-09
Har_00207182	---NA---	1.716	0.692415	1.3422	0.79484	1.04277	0.771025	1.69642	0.0757237	2106	4693	1838	3729	2699	4582	1920	13080	1.53542e-09
Har_00092797	atp citrate lyase	1.31908	0.574715	0.675264	0.914515	1.02172	1.10522	1.4928	0.665492	3068	5651	5282	2968	2795	2324	2410	4954	1.53832e-09
Har_00216328	---NA---	1.5205	1.02459	1.1179	0.864731	0.986523	0.7604	0.90214	0.608022	2468	2862	2535	3287	2966	4688	4731	5483	1.5493e-09
Har_00074653	gpi anchored endo--beta-	0.935017	0.732587	0.929442	1.07979	0.866042	1.27758	1.02881	0.583026	4795	4378	3403	2144	3658	1665	4036	5715	1.57033e-09
Har_00077781	glucose dehydrogenase	0.361143	2.08619	1.2895	0.869022	0.752134	1.36424	0.14478	1.10304	10658	939	1980	3259	4417	1429	20750	2551	1.57468e-09
Har_00070373	---NA---	1.76948	0.861365	0.731732	0.792357	0.705876	0.424556	1.86167	1.142	2020	3577	4770	3752	4811	8748	1650	2422	1.58733e-09
Har_00050254	---NA---	0.986412	0.80991	0.51092	0.568323	1.18163	1.06847	1.2277	1.37074	4484	3859	6974	5813	2161	2503	3164	1815	1.59025e-09
Har_00030134	thymus-specific serine protease	3.24637	0.319494	0.925759	0.0951629	1.17534	0.480673	3.36645	0.548682	715	8894	3427	14649	2188	7873	658	6039	1.59484e-09
Har_00046738	fatty acid binding protein	3.45599	1.5375	0.593873	-0.918551	1.02702	-0.273143	3.46428	1.53229	646	1562	6086	41441	2767	32639	629	1512	1.59528e-09
Har_00027612	dimethylaniline monooxygenase	1.02432	1.99507	0.6428	0.817787	0.389458	0.710066	0.717409	2.02196	4295	1009	5586	3585	8478	5159	6037	971	1.62389e-09
Har_00092395	---NA---	5.92542	-0.517842	0.779794	-0.118557	1.88457	0.0243955	6.13588	-0.503972	92	33459	4376	27753	924	23334	84	32866	1.62401e-09
Har_00149607	---NA---	1.25456	0.803229	1.1111	0.752549	0.925598	0.896175	1.26868	0.691557	3308	3894	2564	4065	3291	3570	3017	4740	1.64628e-09
Har_00077950	carboxypeptidase a	-0.882498	4.17488	0.927759	0.842176	0.555189	0.623892	-0.670891	3.95699	38639	169	3413	3419	6273	6046	37095	211	1.65083e-09
Har_00035798	s-adenosyl-l-homocysteine hydrolase	1.18079	0.909412	0.819204	0.664652	1.02494	0.973978	1.28172	0.83846	3618	3326	4101	4832	2779	3046	2983	3757	1.65095e-09
Har_00061108	leucine-rich transmembrane protein	1.11766	1.00196	1.10168	1.06641	-0.00876331	0.803717	1.64795	1.41429	3893	2945	2594	2194	23529	4317	1998	1734	1.67579e-09
Har_00114741	quinone oxidoreductase	1.54799	1.61372	0.609473	0.50525	0.3835	0.43055	1.62113	1.82951	2417	1438	5908	6526	8570	8642	2059	1130	1.68526e-09
Har_00015111	af361483_1chymotrypsin inhibitor ci-8a	2.32279	1.81931	0.606065	0.601735	-0.20336	1.24248	1.03419	1.20496	1273	1184	5948	5456	29551	1770	4014	2254	1.68933e-09
Har_00154340	---NA---	0.808232	0.668728	0.384718	0.599314	0.975422	1.40041	1.61145	1.25006	5683	4860	8792	5485	3026	1330	2080	2106	1.7137e-09
Har_00097373	molybdenum cofactor synthesisisoform cra_a	0.865774	0.748734	1.30375	0.730609	1.2854	0.873974	1.08368	0.67721	5259	4253	1945	4220	1871	3736	3773	4862	1.71801e-09
Har_00015193	glycoside hydrolases	0.941139	0.635818	1.02072	0.737101	1.22594	1.07919	1.19316	0.688196	4757	5141	2938	4181	2035	2447	3308	4774	1.72414e-09
Har_00035783	zinc iron transporter	3.0827	0.545095	1.30302	0.126503	1.29806	-0.0213604	3.21049	0.582259	788	5977	1946	13767	1829	25719	713	5721	1.76699e-09
Har_00065901	---NA---	1.39268	1.74977	0.83755	0.302724	0.707017	0.264387	1.57535	1.63499	2814	1272	3971	9684	4801	12497	2179	1347	1.76906e-09
Har_00002851	aminopeptidase n	2.13638	2.02328	0.447847	-0.0857077	0.98232	-0.0321097	2.34402	2.09061	1485	982	7833	26009	2990	26147	1142	914	1.76933e-09
Har_00001848	trypsin ii-p29	3.85276	1.10874	1.03606	-1.81699	1.13799	-1.67743	3.70969	1.09443	527	2574	2869	43294	2330	42869	558	2587	1.77305e-09
Har_00046739	fatty acid binding protein	3.46657	1.42093	0.671797	-0.257161	0.866322	-0.152546	3.3547	1.42729	642	1769	5308	32864	3656	29730	663	1709	1.78067e-09
Har_00111422	hatching enzyme-like protein	-2.06313	1.09761	1.40254	1.60025	1.72833	1.75536	-1.44074	0.79263	42731	2619	1703	931	1063	768	41720	4044	1.78364e-09
Har_00099140	scarlet	0.505019	0.755321	0.687235	0.982201	1.14464	1.61384	0.605906	0.948082	8626	4207	5178	2583	2299	963	7181	3176	1.7886e-09
Har_00011941	hypothetical viral protein	0.914467	0.864153	0.998438	1.18752	0.691191	1.06616	1.01678	0.642908	4916	3561	3053	1764	4940	2511	4086	5156	1.79807e-09
Har_00084495	obstractor b	2.33077	1.95169	0.616308	0.379564	0.358671	0.026103	2.35614	1.46893	1270	1050	5840	8282	8996	23263	1130	1628	1.81218e-09
Har_00022389	xaa-pro aminopeptidase	2.69187	0.41921	0.619864	0.340198	1.16085	0.608036	3.03847	0.557963	1005	7473	5802	8995	2248	6209	768	5943	1.82238e-09
Har_00099833	sugar transporter	1.09908	0.862693	1.07539	0.695474	0.834024	0.841211	1.53459	0.781248	3969	3566	2691	4528	3862	3995	2282	4113	1.82263e-09
Har_00121823	---NA---	2.78139	0.911865	0.758602	0.511724	1.00617	-0.064976	3.78225	0.505678	953	3311	4547	6466	2873	27238	533	6466	1.826e-09
Har_00239596	---NA---	1.95402	0.49135	1.44428	0.658651	1.31147	0.709015	1.97232	-0.181142	1720	6619	1621	4895	1796	5169	1515	19884	1.84374e-09
Har_00005939	hatching enzyme-like protein	-3.94517	1.55743	1.22709	1.5694	1.16408	1.50556	-3.59254	1.45557	43621	1526	2163	970	2231	1131	43534	1650	1.84742e-09
Har_00090917	sugar transporter	-1.24745	0.476885	1.89815	1.78935	1.94379	2.11919	-1.43488	0.341966	40856	6759	960	703	860	448	41699	8461	1.84885e-09
Har_00001731	trypsinogen y precursor	2.92263	2.84422	0.508641	-1.32841	0.506412	-1.38575	2.77997	2.32281	855	515	6999	42656	6837	42286	883	758	1.8565e-09
Har_00118391	monocarboxylate transporter	-1.08523	2.01986	1.16785	1.4811	0.778356	1.41717	-0.752094	1.75564	40012	986	2376	1094	4216	1299	37930	1213	1.88581e-09
Har_00101708	alpha-glucosidase	-0.329272	2.52731	-0.0964387	1.06499	1.41356	1.57256	0.114729	2.48842	28497	658	28461	2201	1558	1027	21414	643	1.88867e-09
Har_00113623	f protein	-0.429533	1.30115	1.46274	1.61423	1.41432	1.18073	-0.0902503	0.920527	32229	2028	1585	909	1555	1998	26799	3306	1.89177e-09
Har_00001550	fasciclin 3	0.541072	0.215569	0.993501	1.70125	1.31663	1.71107	0.623164	0.126425	8187	10740	3073	791	1777	815	6948	12081	1.89622e-09
Har_00079105	---NA---	2.83009	0.706466	0.445277	0.59234	0.845403	0.435704	2.67283	0.708569	922	4575	7877	5563	3777	8568	944	4609	1.89937e-09
Har_00122131	---NA---	0.529223	-0.0258083	1.54017	1.52851	1.50513	1.66859	0.601219	0.0258074	8325	16918	1453	1028	1361	882	7241	14263	1.90345e-09
Har_00080591	---NA---	1.29482	0.698908	1.23836	0.487438	0.974159	0.92859	1.81618	0.442409	3149	4631	2127	6734	3034	3351	1718	7155	1.90513e-09
Har_00109209	lipase	2.54124	-0.505155	0.922351	0.675447	1.30833	1.02303	3.08491	0.133114	1103	32822	3444	4724	1803	2745	749	11962	1.90612e-09
Har_00002368	cytochrome p450	1.44739	0.832163	0.937405	0.980188	0.648134	0.706234	1.13001	0.966925	2658	3730	3358	2593	5320	5192	3543	3102	1.91258e-09
Har_00084959	collagen iv alpha 1 chain	0.875624	1.16353	0.15082	0.560485	1.00642	1.14727	1.2371	1.99297	5187	2385	18979	5912	2872	2123	3126	992	1.91541e-09
Har_00011913	sucrase-isomaltase (alpha-glucosidase)	0.969873	-0.277544	1.30628	1.27807	1.31332	1.53245	1.4657	-0.073235	4581	23359	1936	1519	1787	1089	2486	17280	1.91994e-09
Har_00118625	heterochromatin protein 1 beta	2.56727	1.24003	1.21887	-0.250655	1.62992	0.764718	2.13244	-0.231152	1077	2203	2185	32673	1183	4641	1353	21036	1.93171e-09
Har_00001825	fatty acid binding protein	3.49205	1.49135	0.649578	-0.420094	0.835075	-0.23674	3.48496	1.45024	629	1640	5519	36652	3855	31824	622	1664	1.9337e-09
Har_00015497	short-chain dehydrogenase	3.54755	0.933398	0.606231	0.264894	0.749534	0.0788403	3.42479	0.87417	612	3234	5947	10451	4440	21201	645	3555	1.93776e-09
Har_00084231	homologue of sarcophagaproteinase	0.667427	0.732433	1.04273	0.971127	1.34928	1.12656	0.525166	0.844937	6852	4381	2844	2646	1696	2227	8386	3726	1.94566e-09
Har_00018447	dimeric dihydrodiol dehydrogenase	1.47349	-0.0196705	1.34069	1.24735	1.28785	1.28905	1.3875	-0.377418	2591	16721	1844	1581	1861	1632	2670	26141	1.95405e-09
Har_00234063	---NA---	1.90344	1.42059	1.71507	0.863282	1.76345	0.196981	0.0826859	0.526208	1795	1770	1175	3292	1029	15295	22115	6261	1.95454e-09
Har_00089446	glucose dehydrogenase	0.795296	0.752178	0.96517	0.976072	1.12787	1.21743	0.930559	0.497938	5788	4225	3212	2615	2365	1864	4561	6555	1.97572e-09
Har_00100585	isoform b	0.672187	1.34927	0.815544	0.705389	0.877747	0.868638	0.913818	1.38073	6818	1914	4116	4438	3607	3773	4671	1794	1.98399e-09
Har_00070576	protein kinase domain containing protein	-0.069375	0.655325	1.31123	1.05042	1.60165	1.42979	0.299751	1.12687	19473	4972	1929	2265	1214	1276	16908	2473	1.99969e-09
Har_00010868	lipase	4.44425	-0.371375	2.66568	-1.25254	2.63826	-1.05054	4.60196	-0.289803	372	26597	444	42521	477	41188	332	22492	2e-09
Har_00136607		0.873513	1.75573	1.24249	0.872641	0.697728	0.897067	0.210984	1.3624	5205	1267	2107	3246	4883	3559	19206	1832	2.0128e-09
Har_00107778	collagen alpha-2chain	1.29223	0.700089	0.0856314	0.527722	1.34437	1.24096	1.67661	1.15983	3161	4627	21328	6297	1703	1778	1950	2379	2.01371e-09
Har_00090576	sugar transporter	1.29665	1.04364	0.686164	0.755614	0.692582	0.780884	1.31692	1.16703	3142	2792	5185	4045	4931	4508	2864	2359	2.01661e-09
Har_00098667	adenylate cyclase	-1.48599	0.653408	1.63653	1.46829	1.90014	1.8403	-1.31608	0.836613	41685	4993	1279	1117	902	665	41301	3770	2.02679e-09
Har_00207183	---NA---	-0.53646	-0.87067	0.371547	1.50856	1.41838	1.67281	1.96256	1.95744	34437	39851	9051	1058	1547	875	1528	1024	2.03134e-09
Har_00082752	aldo-keto reductase	1.34097	1.21854	0.795742	0.661629	0.824318	0.692472	1.37508	0.870782	2988	2258	4253	4866	3916	5302	2705	3571	2.04374e-09
Har_00095649	homologue of sarcophagaproteinase	0.852739	0.547104	0.955919	0.943809	1.09839	1.34289	1.05636	0.482465	5354	5950	3270	2785	2474	1490	3908	6707	2.04574e-09
Har_00036501	---NA---	1.16457	1.39455	0.609553	0.214839	0.845255	0.501092	1.83178	1.69357	3686	1810	5906	11517	3780	7572	1695	1276	2.05023e-09
[truncated: 41,864 more rows]
