# Supplementary material for: Transcriptional responses underlying the hormetic and detrimental effects of the plant secondary metabolite gossypol on the generalist herbivore Helicoverpa armigera
Source: BMC Genomics. 2011 Nov 23;12:575. doi: 10.1186/1471-2164-12-575 (PMC3235194; doi:10.1186/1471-2164-12-575)
Supplement: Additional file 16 — Table S14_T7_RB_RPlist_down. Rank Products list detecting differentially down-regulated genes in the RB-T7 treatment. The most significantly down-regulated genes are at the top of the list. [file 1471-2164-12-575-S16.XLS]

## Sheet: DD RB RPlist down
Unique ID	Name	rank 1	rank 2	rank 3	rank 4	rank 5	rank 6	rank 7	rank 8	rank product
Har_00163326	---NA---	43824	43862	43861	43861	43857	43860	43810	43862	1.36687e+37
Har_00030244	---NA---	43820	43858	43858	43860	43855	43856	43813	43860	1.36634e+37
Har_00148032	---NA---	43814	43859	43862	43863	43852	43857	43802	43855	1.36584e+37
Har_00064268	---NA---	43818	43855	43860	43858	43853	43855	43803	43856	1.36565e+37
Har_00011116	---NA---	43791	43856	43859	43859	43856	43858	43800	43857	1.36497e+37
Har_00092927	glycoside hydrolases	43770	43839	43842	43847	43837	43848	43791	43835	1.36102e+37
Har_00072908	glycoside hydrolases	43767	43826	43823	43828	43818	43827	43775	43821	1.35717e+37
Har_00001623	phenoloxidase inhibitor protein	43695	43851	43840	43839	43824	43841	43694	43853	1.35568e+37
Har_00229804	---NA---	43599	43847	43845	43850	43843	43852	43646	43845	1.35226e+37
Har_00030965	cral trio domain-containing protein	43615	43814	43863	43862	43859	43859	43601	43802	1.35065e+37
Har_00117410	phosphoinositide-3-class 3	43622	43849	43821	43832	43811	43826	43643	43850	1.35001e+37
Har_00076503	glycoside hydrolases	43669	43804	43792	43813	43813	43835	43686	43807	1.34895e+37
Har_00000514	cytochrome p450	43484	43713	43857	43856	43850	43853	43485	43703	1.33607e+37
Har_00020250	arystal structure of epiphyas postvittana takeout 1	43497	43649	43854	43853	43849	43851	43540	43635	1.33384e+37
Har_00048148	cytochrome p450	43526	43659	43855	43852	43844	43847	43496	43595	1.33219e+37
Har_00000146	cytochrome p450	43538	43612	43850	43845	43845	43846	43538	43541	1.3304e+37
Har_00079861	cral trio domain-containing protein	43419	43645	43852	43854	43848	43850	43463	43637	1.32894e+37
Har_00219280	---NA---	43717	43507	43692	43776	43737	43791	43679	43612	1.32727e+37
Har_00037793	glycoside hydrolases	43624	43526	43780	43827	43774	43830	43603	43524	1.32655e+37
Har_00039580	glycoside hydrolases	43683	43469	43787	43826	43783	43812	43632	43475	1.32591e+37
Har_00033139	---NA---	43246	43779	43778	43814	43778	43820	43371	43796	1.32325e+37
Har_00032262	cytochrome p450	43303	43829	43813	43840	43786	43832	43154	43823	1.32313e+37
Har_00048172	alpha-glucosidase	43747	43541	43775	43567	43784	43661	43781	43518	1.3231e+37
Har_00000566	cytochrome p450	43369	43629	43851	43851	43847	43849	43372	43591	1.32257e+37
Har_00069486	exported protein	43310	43822	43759	43779	43754	43780	43302	43827	1.32177e+37
Har_00051015	antennae-rich cytochrome p450	43489	43675	43696	43750	43709	43787	43543	43678	1.32169e+37
Har_00058586	alpha-glucosidase	43234	43750	43816	43816	43806	43817	43296	43783	1.32129e+37
Har_00020248	arystal structure of epiphyas postvittana takeout 1	43471	43502	43830	43843	43826	43838	43467	43529	1.321e+37
Har_00158617	---NA---	43449	43740	43781	43751	43748	43739	43370	43726	1.32096e+37
Har_00032278	arystal structure of epiphyas postvittana takeout 1	43433	43496	43841	43846	43829	43845	43423	43560	1.31998e+37
Har_00101455	alpha-glucosidase	43289	43703	43812	43820	43798	43816	43317	43700	1.31941e+37
Har_00046379	alpha-glucosidase	43193	43734	43793	43811	43801	43823	43265	43781	1.31774e+37
Har_00009253	---NA---	43509	43741	43553	43715	43657	43717	43542	43758	1.31761e+37
Har_00088115	adhesion-like transmembrane protein	43083	43765	43795	43821	43812	43831	43238	43786	1.31557e+37
Har_00034947	neither inactivation nor afterpotential	43348	43801	43727	43708	43689	43707	43346	43799	1.31553e+37
Har_00097913	alpha-glucosidase	43178	43730	43802	43807	43795	43818	43247	43743	1.31529e+37
Har_00008076	morn variant repeat protein	43374	43805	43726	43694	43683	43676	43357	43798	1.31517e+37
Har_00077201	cg6178 cg6178-pa	43500	43680	43707	43793	43517	43748	43478	43679	1.31488e+37
Har_00091563	cg6178 cg6178-pa	43396	43656	43656	43777	43687	43774	43509	43647	1.31488e+37
Har_00062450	---NA---	43382	43817	43718	43706	43624	43657	43387	43809	1.31479e+37
Har_00111156	protein	43256	43712	43799	43801	43775	43808	43256	43692	1.31469e+37
Har_00070281	neuropeptide f receptor 76f	43373	43812	43716	43678	43666	43654	43380	43814	1.31458e+37
Har_00113906	vitellogenin	43364	43798	43730	43722	43664	43669	43313	43811	1.3139e+37
Har_00001600	cg12926-pa-like protein	43426	43494	43832	43842	43809	43839	43414	43415	1.31388e+37
Har_00030247	---NA---	43620	43482	43639	43745	43677	43764	43629	43455	1.31215e+37
Har_00013871	arystal structure of epiphyas postvittana takeout 1	43401	43627	43661	43716	43713	43779	43489	43622	1.31205e+37
Har_00033141	---NA---	43407	43824	43705	43644	43582	43613	43406	43826	1.31199e+37
Har_00048397	gallerimycin-like protein	43156	43781	43776	43802	43757	43802	43136	43795	1.31179e+37
Har_00009361	cral trio domain-containing protein	43556	43544	43739	43784	43618	43777	43569	43408	1.31166e+37
Har_00213510	---NA---	43387	43763	43773	43490	43769	43603	43432	43760	1.31109e+37
Har_00108100	peptidoglycan recognition protein	43386	43816	43710	43668	43614	43531	43384	43815	1.30949e+37
Har_00101456	alpha-glucosidase	43022	43726	43794	43823	43805	43821	43192	43742	1.30935e+37
Har_00116713	lactase-phlorizin hydrolase	43639	43264	43743	43787	43747	43794	43649	43295	1.30927e+37
Har_00012828	---NA---	43366	43815	43698	43607	43595	43559	43426	43829	1.30863e+37
Har_00113907	vitellogenin	43317	43638	43598	43630	43684	43726	43604	43677	1.30803e+37
Har_00001624	phenoloxidase inhibitor protein	43350	43807	43687	43664	43642	43607	43280	43806	1.30704e+37
Har_00195515	---NA---	43482	43809	43510	43747	43493	43649	43334	43810	1.30679e+37
Har_00074768	cral trio domain-containing protein	43579	43457	43633	43731	43611	43746	43624	43447	1.30666e+37
Har_00119622	chemosensory protein 3	43371	43628	43646	43759	43613	43727	43410	43625	1.30517e+37
Har_00188312	---NA---	43616	43491	43634	43749	43530	43718	43587	43426	1.30435e+37
Har_00163329	---NA---	43100	43592	43810	43829	43815	43825	43175	43586	1.3036e+37
Har_00119623	chemosensory protein 3	43399	43639	43643	43754	43540	43720	43359	43619	1.302e+37
Har_00083906	adhesion-like transmembrane protein	43285	43428	43815	43809	43755	43756	43338	43404	1.29944e+37
Har_00045114	cytochrome p450	43578	43432	43626	43739	43557	43721	43566	43358	1.29914e+37
Har_00088112	adhesion-like transmembrane protein	43036	43736	43755	43744	43729	43700	43083	43762	1.29799e+37
Har_00046382	alpha-glucosidase	43754	43039	43774	43619	43721	43737	43748	43111	1.29675e+37
Har_00083732	amp dependent coa ligase	43763	43208	43741	43454	43751	43625	43772	43139	1.29533e+37
Har_00001641	ygi2_bactu uncharacterized kda protein (orf 2)	43191	43768	43640	43575	43631	43605	43245	43777	1.29475e+37
Har_00012048	---NA---	43273	43795	43499	43695	43452	43672	43226	43782	1.29362e+37
Har_00090344	cytochrome p450	42946	43584	43784	43755	43719	43719	43223	43645	1.29295e+37
Har_00086438	imp dehydrogenase gmp reductase	43330	43589	43536	43557	43630	43730	43419	43569	1.29269e+37
Har_00156474	fimbriae-associated protein	43314	43604	43461	43676	43542	43744	43388	43613	1.29214e+37
Har_00096860	serine protease 1	43796	42819	43809	43768	43763	43776	43799	42807	1.29156e+37
Har_00072420	alpha-glucosidase	43755	42933	43697	43693	43711	43749	43746	42964	1.28909e+37
Har_00116004	lysosomal acid	43004	43431	43805	43825	43799	43819	43080	43479	1.28895e+37
Har_00070280	neuropeptide f receptor 76f	43351	43481	43568	43728	43578	43754	43333	43373	1.28691e+37
Har_00046809	lysozyme	42984	43420	43806	43824	43794	43815	43047	43392	1.2842e+37
Har_00055560	luciferase	42983	43427	43804	43822	43771	43805	43065	43372	1.28324e+37
Har_00000291	cytochrome p450	43648	42848	43683	43677	43676	43701	43750	43041	1.28249e+37
Har_00066359	imp dehydrogenase gmp reductase	43146	43572	43689	43440	43720	43582	43199	43624	1.28114e+37
Har_00039145	amp dependent coa ligase	43541	42892	43756	43680	43773	43750	43612	42974	1.28112e+37
Har_00083739	amp dependent coa ligase	43762	42895	43695	43614	43726	43699	43753	42799	1.28001e+37
Har_00080807	lipase 1	43092	43551	43676	43546	43706	43628	43174	43555	1.27983e+37
Har_00216834	---NA---	42760	43657	43678	43656	43700	43714	43097	43665	1.27962e+37
Har_00086440	imp dehydrogenase gmp reductase	43756	43223	43711	43404	43533	43339	43786	43162	1.2794e+37
Har_00000287	cytochrome p450	43196	43456	43524	43671	43632	43733	43250	43430	1.27881e+37
Har_00238326	---NA---	43169	43465	43540	43662	43591	43735	43276	43438	1.27834e+37
Har_00000145	cytochrome p450	43411	43583	43330	43543	43386	43598	43407	43608	1.2781e+37
Har_00097917	alpha-glucosidase	43712	42712	43723	43632	43710	43677	43759	42920	1.2771e+37
Har_00118735	allantoicase	42894	43635	43605	43510	43646	43671	43137	43660	1.27476e+37
Har_00194317	---NA---	42907	43636	43722	43318	43730	43556	43113	43629	1.27044e+37
Har_00084677	ornithine aminotransferase	42893	43646	43573	43579	43601	43662	42992	43664	1.27039e+37
Har_00174307	---NA---	42888	43661	43627	43599	43585	43640	42946	43632	1.26944e+37
Har_00028783	imp dehydrogenase gmp reductase	42805	43620	43600	43574	43622	43651	43041	43656	1.26917e+37
Har_00041576	af453824_1antifungal peptide gallerimycin	43338	43576	43439	43477	43320	43444	43394	43570	1.26909e+37
Har_00108325	amp dependent coa ligase	43685	42770	43754	43718	43733	43741	43684	42482	1.26875e+37
Har_00000957	cytochrome p450 cyp332a1	43236	43424	43725	43562	43662	43000	43522	43417	1.26868e+37
Har_00058420	isoform a	43290	43135	43508	43724	43484	43747	43445	43207	1.26846e+37
Har_00028578	imp dehydrogenase gmp reductase	43691	42702	43744	43663	43744	43710	43703	42570	1.26761e+37
Har_00093102	gamma-glutamyltransferase	42779	43641	43557	43544	43653	43685	43000	43654	1.26751e+37
Har_00000366	cytochrome p450 cyp6bk17	42606	43503	43672	43699	43699	43743	43029	43562	1.2674e+37
Har_00235115		42990	43668	43472	43399	43588	43533	43108	43717	1.26653e+37
Har_00059750	organic cation transporter	42954	43304	43768	43800	43727	43773	42951	43197	1.26633e+37
Har_00225368	---NA---	43765	42737	43720	43650	43690	43285	43773	42827	1.26543e+37
Har_00039142	amp dependent coa ligase	43667	42604	43748	43698	43739	43738	43712	42496	1.26386e+37
Har_00058588	alpha-glucosidase	42738	43621	43571	43530	43620	43656	42985	43663	1.26374e+37
Har_00101214	cytochrome p450 cyp332a1	43257	43535	43258	43523	43342	43622	43269	43547	1.26308e+37
Har_00161396	---NA---	43283	43542	43403	43499	43446	43609	43069	43487	1.26263e+37
Har_00119430	cd98 solute carrier family 3 member 2	42678	43489	43734	43611	43694	43574	42975	43564	1.2618e+37
Har_00048395	gallerimycin-like protein	43308	43650	43037	43493	43170	43551	43427	43668	1.26159e+37
Har_00000371	cytochrome p450 cyp332a1	43159	43433	43351	43609	43448	43674	43196	43425	1.26137e+37
Har_00028785	imp dehydrogenase gmp reductase	43277	43404	43285	43355	43546	43621	43399	43371	1.26034e+37
Har_00119431	cd98 solute carrier family 3 member 2	43557	42606	43745	43647	43760	43729	43588	42622	1.25968e+37
Har_00045112	cytochrome p450	43664	42660	43751	43633	43734	43758	43656	42402	1.25966e+37
Har_00116376	luciferase homologue	42923	43021	43772	43792	43782	43801	43013	43140	1.25957e+37
Har_00117406	cytochrome p450 monooxygenase	43454	43118	43411	43661	43410	43678	43469	43022	1.25923e+37
Har_00028877	imp dehydrogenase gmp reductase	43194	43442	43530	43549	43371	43572	43130	43377	1.25761e+37
Har_00117185	phosphatidylinositol 3-kinase catalytic subunit type 3	43244	43088	43373	43568	43421	43665	43422	43343	1.25641e+37
Har_00006474	morn variant repeat protein	42994	43394	43630	43288	43674	43524	43075	43484	1.25458e+37
Har_00090346	monoacylglycerol o-acyltransferase 2	42913	43605	43435	43432	43490	43575	43016	43590	1.25435e+37
Har_00049136	heat shock protein	43647	42742	43717	43290	43741	43547	43710	42595	1.25208e+37
Har_00006893	protein	42922	43714	43361	43591	43269	43553	42828	43695	1.25069e+37
Har_00048170	alpha-glucosidase	43096	43269	43354	43305	43573	43629	43307	43339	1.24914e+37
Har_00239454	predicted protein [Lodderomyces elongisporus NRRL YB-4239]	43175	43506	43242	43382	43282	43532	43274	43468	1.24885e+37
Har_00001596	deoxyribodipyrimidine photolyase	42880	43338	43218	43531	43430	43659	43309	43424	1.24669e+37
Har_00121824	gallerimycin-like protein	43060	43324	43307	43528	43408	43637	43116	43364	1.24544e+37
Har_00000960	cytochrome p450	43623	42398	43700	43673	43722	43742	43634	42244	1.24435e+37
Har_00101215	cytochrome p450 cyp332a1	42822	43447	43492	43686	43451	43573	42700	43539	1.24423e+37
Har_00076504	glycoside hydrolases	43636	42312	43719	43701	43678	43745	43647	42225	1.24218e+37
Har_00035593	odorant-binding protein 50d	43140	43376	43251	43558	43230	43508	43127	43434	1.24202e+37
Har_00044514	reticulon nogo receptor	43423	43326	43073	43433	43145	43409	43365	43412	1.24095e+37
Har_00064836	monoacylglycerol o-acyltransferase 2	42974	43310	43290	43467	43439	43653	43122	43324	1.24069e+37
Har_00088907	cral trio domain-containing protein	43211	43165	43473	43589	43303	43552	43183	43099	1.24059e+37
Har_00064837	monoacylglycerol o-acyltransferase 2	43102	43097	43475	43675	43456	43667	43101	42956	1.23917e+37
Har_00084674	ornithine aminotransferase	43216	43479	43149	43444	43085	43486	43171	43445	1.23775e+37
Har_00041094	monoacylglycerol o-acyltransferase 2	43456	43099	43385	43552	43136	43567	43392	42871	1.23719e+37
Har_00041978	serine 3-dehydrogenase	43142	43425	43193	43362	43267	43458	43129	43439	1.23606e+37
Har_00000136	cytochrome p450	43737	42637	43714	42929	43702	43396	43766	42548	1.23587e+37
Har_00117642	glycoside hydrolases	43587	42186	43673	43617	43732	43716	43651	42271	1.23558e+37
Har_00232944	---NA---	43183	43570	42998	43325	43249	43080	43358	43575	1.2338e+37
Har_00049793	protease inhibitor 5	42722	43666	43261	43527	43312	43455	42730	43661	1.23346e+37
Har_00080609	glucose dehydrogenase	42424	43510	43465	43434	43541	43634	42758	43553	1.2329e+37
Har_00083839	ornithine aminotransferase	43007	43306	43139	43535	43304	43658	43077	43248	1.23197e+37
Har_00054875	lysozyme	42354	43344	43620	43485	43520	43577	42875	43508	1.23188e+37
Har_00109943	neuropeptide f receptor 76f	42962	43119	43542	43452	43556	43491	42947	43192	1.23156e+37
Har_00000377	cytochrome p450 cyp332a1	41913	43678	43578	43463	43458	43555	42956	43674	1.23127e+37
Har_00042584	elegans proteinconfirmed by transcript evidence	43627	42176	43688	43657	43723	43702	43625	42084	1.23112e+37
Har_00055618	cytochrome p450	43699	42079	43586	43396	43714	43583	43737	42451	1.23029e+37
Har_00012059	n-acetylglucosamine-6-phosphate deacetylase	42600	43653	43292	43473	43263	43501	42752	43686	1.23017e+37
Har_00049459	cg1443 cg1443-pa	42919	43329	43570	43623	43328	43461	42664	43318	1.23007e+37
Har_00107576	riddle 4	42969	43353	43084	43450	43276	43565	43061	43409	1.22894e+37
Har_00042583	elegans proteinconfirmed by transcript evidence	42766	43100	43596	43497	43587	43529	42859	43236	1.22887e+37
Har_00058042	---NA---	42414	43744	43329	43456	43340	43539	42590	43764	1.22871e+37
Har_00044967	protein serine threonine	41991	43434	43847	43836	43836	43833	41994	43386	1.22723e+37
Har_00020864	serine threonine rich antigen	43269	42899	43611	42936	43724	43397	43264	43010	1.22721e+37
Har_00001633	imp dehydrogenase gmp reductase	43483	43410	43277	42708	43422	42801	43521	43477	1.22687e+37
Har_00166130	---NA---	43245	43414	42685	43513	42935	43635	43209	43456	1.22668e+37
Har_00057175	beta--glucan recognition protein 3	43240	43397	43061	43506	43221	42862	43260	43500	1.22552e+37
Har_00148031	---NA---	42730	43685	43191	43460	43280	43382	42565	43705	1.22385e+37
Har_00100849	monoacylglycerol o-acyltransferase 2	43425	43020	43736	42738	43716	43106	43425	42826	1.22374e+37
Har_00086366	ornithine aminotransferase	43548	43010	43765	42480	43753	42830	43529	43006	1.22155e+37
Har_00063282	cytochrome p450	42948	42967	43606	43685	43185	43424	42847	43242	1.22137e+37
Har_00086924	lysozyme	43082	43345	43311	43502	43141	43592	42953	42970	1.22123e+37
Har_00028580	imp dehydrogenase gmp reductase	42048	43742	43393	43646	43461	43698	42183	43752	1.22097e+37
Har_00007938	---NA---	42573	42798	43706	43740	43686	43770	42697	42894	1.2198e+37
Har_00033281	---NA---	43536	43472	43296	42717	43368	42377	43531	43557	1.21973e+37
Har_00116903	epidermal carotenoid binding protein	42993	43301	43231	43505	43154	43395	42893	43365	1.2196e+37
Har_00089736	phosphatidylinositol 3-kinase catalytic subunit type 3	42209	43587	43512	43139	43457	43433	42927	43580	1.21938e+37
Har_00204454	---NA---	42174	43308	43616	43545	43681	43394	42662	43459	1.2191e+37
Har_00066805	immune-related hdd11	42236	43363	43637	43225	43385	43639	42930	43405	1.21873e+37
Har_00093104	gamma-glutamyltransferase	43110	43439	43129	43230	43074	43306	43185	43315	1.21828e+37
Har_00106941	spon2b protein	42796	43216	43273	43524	43324	43502	42798	43354	1.2181e+37
Har_00182957	---NA---	42832	43254	43222	43604	43086	43562	42878	43335	1.21771e+37
Har_00015501	cytochrome p450	43424	43435	43013	42972	43031	43036	43447	43384	1.21691e+37
Har_00014218	cytochrome p450	43224	42613	43418	43721	43538	43751	43287	42129	1.21457e+37
Har_00001353	gram-negative bacteria binding protein 3	43311	42840	43667	42926	43669	43041	43300	42902	1.21435e+37
Har_00081717	glycoside hydrolases	42887	42934	43184	43638	43309	43692	42919	43068	1.21367e+37
Har_00001683	secreted protein	42976	43205	43269	43696	42913	43664	42739	43145	1.21296e+37
Har_00017403	imp dehydrogenase gmp reductase	42305	43154	43309	43559	43404	43684	42934	43234	1.21213e+37
Har_00054869	lysozyme	42629	43215	43565	43326	43489	43349	42765	43224	1.21171e+37
Har_00115783	glycoside hydrolases	42876	43080	43142	43462	43274	43571	42903	43217	1.21078e+37
Har_00008323	retinol dehydrogenase 11	42457	42384	43834	43837	43825	43840	42540	42825	1.21029e+37
Har_00000959	cytochrome p450 cyp332a1	42021	43760	43198	43465	43433	43554	42312	43776	1.20975e+37
Har_00045894	phenoloxidase inhibitor protein	42453	43361	43614	43511	43513	43522	42073	43458	1.20958e+37
Har_00020509	cytochrome p450 cyp332a1	43605	42254	43615	43187	43629	43482	43674	42023	1.20834e+37
Har_00029555	cytochrome p450	43588	42130	43699	43674	43696	43709	43608	41358	1.20723e+37
Har_00000948	cytochrome p450	43606	41371	43731	43688	43718	43755	43690	41852	1.20554e+37
Har_00046316	glycoside hydrolases	41391	43549	43831	43835	43800	43822	41556	43545	1.20289e+37
Har_00221632	---NA---	43106	42849	43279	43403	43375	43343	43134	42701	1.20141e+37
Har_00224787	---NA---	42967	43150	42974	43352	43204	43478	43035	42962	1.19958e+37
Har_00239455	predicted protein [Lodderomyces elongisporus NRRL YB-4239]	43174	42992	43033	43293	43142	43211	43203	43047	1.19889e+37
Har_00000420	cytochrome p450	43335	42778	43150	42840	43351	43115	43452	43069	1.19865e+37
Har_00061182	imp dehydrogenase gmp reductase	43264	43327	43157	43028	43008	42931	43228	43141	1.19857e+37
Har_00241307	---NA---	42997	43358	42912	43019	43076	43232	43095	43368	1.1978e+37
Har_00017402	imp dehydrogenase gmp reductase	43199	43047	43199	43274	43105	43227	43149	42856	1.19779e+37
Har_00080422	serine 3-dehydrogenase	42426	43566	43205	43042	43334	43322	42595	43559	1.19724e+37
Har_00093479	multi-binding protein	42431	43061	43280	43468	43313	43623	42609	43241	1.19662e+37
Har_00041981	serine 3-dehydrogenase	42430	43272	43450	43370	43345	43228	42814	43107	1.19646e+37
Har_00100449	neither inactivation nor afterpotential	42501	43297	43334	43385	43240	43438	42604	43214	1.19634e+37
Har_00036318	heat shock protein	42599	42850	43375	43569	43307	43600	42863	42851	1.19634e+37
Har_00068613	kazal-type proteinase inhibitor	42717	42985	43248	43504	43245	43610	42784	42904	1.19595e+37
Har_00044513	reticulon nogo receptor	43522	42237	43701	43117	43655	43260	43500	42029	1.19592e+37
Har_00118036	---NA---	42225	43440	43268	43167	43393	43465	42563	43463	1.19533e+37
Har_00188313	---NA---	43597	41579	43642	43658	43672	43708	43567	41603	1.19494e+37
Har_00065959	cytochrome p450	43139	43599	42969	43079	43253	42527	42854	43537	1.19481e+37
Har_00221633	---NA---	43180	42949	43112	43310	43177	43205	43094	42903	1.1943e+37
Har_00098602	oxidoreductase	42365	43129	43479	43229	43498	43442	42753	43017	1.19349e+37
Har_00063281	cytochrome p450	42830	43386	42996	42783	43171	43248	43052	43436	1.19343e+37
Har_00092903	ornithine aminotransferase	43048	43046	43088	43391	43052	43294	43021	42952	1.19324e+37
Har_00122002	isoform b	42710	43335	43027	43394	43051	43351	42743	43267	1.19273e+37
Har_00088901	cral trio domain-containing protein	42539	43266	43430	42771	43344	43426	42727	43291	1.19029e+37
Har_00112634	attacin-like protein	42611	43009	43147	43483	43126	43584	42795	42966	1.18833e+37
Har_00199537		43089	43068	43101	43338	43013	42916	43119	43054	1.1879e+37
Har_00039189	attacin-like protein	42756	43059	43259	43408	43050	43202	42949	42991	1.18718e+37
Har_00191126	regulatory protein cii	43563	41752	43652	43608	43608	43668	43572	41324	1.18715e+37
Har_00044968	protein serine threonine	43571	42994	43783	41080	43788	42911	43595	42992	1.18656e+37
Har_00078116	serine protease	42304	43250	43386	43282	43425	43362	42405	43243	1.18633e+37
Har_00079863	cral trio domain-containing protein	43528	43318	43443	42002	43431	42200	43510	43231	1.18611e+37
Har_00064410	prophenoloxidase activating factor	42022	43226	43364	43353	43394	43467	42556	43233	1.18505e+37
Har_00112281	serine protease	42519	43271	43210	43250	43189	43301	42723	43098	1.18397e+37
Har_00092902	ornithine aminotransferase	43572	42969	42794	42797	42796	43073	43584	42960	1.18347e+37
Har_00106188	beta--glucan recognition protein 3	42943	43239	43104	43365	42837	43489	42788	42772	1.18333e+37
Har_00093655	glycoside hydrolases	42521	43023	42973	43329	43208	43497	42974	43012	1.18331e+37
Har_00092961	caf1 ribonuclease domain containing protein	42928	43214	43099	43343	42934	43464	42833	42683	1.18227e+37
Har_00119587	af128451_1repeat motif protein bdra8	42953	43066	42903	43171	43073	43418	43024	42879	1.18206e+37
Har_00124621	---NA---	43276	42946	42697	43081	43012	43201	43275	42973	1.18132e+37
Har_00044890	3-hydroxybutyrate dehydrogenase type 2	42378	43402	43182	42982	43292	43367	42448	43410	1.18101e+37
Har_00060518	phenoloxidase inhibitor protein	42166	43527	43250	42983	43210	43185	42601	43540	1.18094e+37
Har_00234537	---NA---	41977	43450	43232	43179	43373	43488	42242	43495	1.17992e+37
Har_00151688	---NA---	42210	43127	43265	43320	43321	43439	42526	43209	1.17977e+37
Har_00154099	---NA---	42007	43189	43379	43373	43364	43494	42325	43281	1.17936e+37
Har_00098605	oxidoreductase	42446	43764	43006	42868	43058	42903	42588	43770	1.17929e+37
Har_00080811	lipase 1	43453	43640	43509	41579	43468	41705	43495	43584	1.17891e+37
Har_00001631	imp dehydrogenase gmp reductase	42106	43293	43188	43625	43262	43631	42002	43292	1.1788e+37
Har_00156040	---NA---	43093	42790	42982	43213	43094	43300	43090	42794	1.17846e+37
Har_00034433	odorant-binding protein 50d	43732	41642	42379	43312	43353	43410	43760	42804	1.17831e+37
Har_00131017	regulatory protein cii	43574	41756	43599	43556	43627	43614	43585	41121	1.17829e+37
Har_00035067	cecropin-like protein	41906	43195	43349	43356	43236	43483	42436	43403	1.17803e+37
Har_00002593	lysozyme	41476	43602	43513	43610	43409	43527	41632	43565	1.17601e+37
Har_00070453	cg31522-isoform b	42941	43078	42929	43119	42971	43361	43050	42798	1.17549e+37
Har_00002473	juvenile hormone acid methyltransferase	42695	43381	42064	43239	42915	43632	42977	43348	1.17512e+37
Har_00094758	glycoside hydrolases	42645	43101	43310	42897	43314	42985	42807	43156	1.17455e+37
Har_00121191	---NA---	42411	43430	43175	42960	43095	43153	42553	43429	1.17412e+37
Har_00174098	---NA---	42332	43473	43332	42757	43298	42941	42615	43461	1.1741e+37
Har_00024683	heat shock protein	43575	41449	43655	43613	43668	43703	43591	41026	1.17363e+37
Har_00097651	yellow protein	42657	43419	42090	43390	42687	43652	42887	43376	1.1725e+37
Har_00027322	serine protease	43287	42851	43648	42801	43569	41806	43303	42883	1.17208e+37
Har_00012303	gamma-glutamyltransferase	41422	43732	43255	43620	43365	43648	41423	43719	1.17157e+37
Har_00022372	cellular retinaldehyde-binding protein	42508	43106	42784	43013	43108	43516	42917	43149	1.17138e+37
Har_00031354	imp dehydrogenase gmp reductase	42091	43493	43107	43104	43237	43314	42305	43465	1.17136e+37
Har_00008075	morn variant repeat protein	42164	43174	43110	43085	43261	43420	42676	43206	1.17107e+37
Har_00091518	glycoside hydrolases	42095	43222	43153	43208	43183	43423	42692	43110	1.17076e+37
Har_00154817	---NA---	43385	43393	42984	42865	42690	42349	43220	43188	1.17054e+37
Har_00003021	cytochrome p450	42891	42996	42879	43048	43022	43348	43104	42775	1.17047e+37
Har_00024898	organic cation transporter	42450	43377	43151	42809	43160	43168	42531	43416	1.1702e+37
Har_00091565	attacin-like protein	42114	43478	43103	43110	43290	43331	42218	43414	1.16976e+37
Har_00041575	af453824_1antifungal peptide gallerimycin	43613	43164	43790	41263	43762	41632	43600	43289	1.16967e+37
Har_00046422	dead box atp-dependent rna helicase	42825	43017	42927	42950	43066	43255	43089	42886	1.16919e+37
Har_00010642	beta--glucan recognition protein 3	43066	43196	42617	42581	43162	43213	43093	43090	1.16917e+37
Har_00077750	lysozyme	41954	43806	43187	42183	43423	43246	42408	43803	1.16792e+37
Har_00046414	riddle 4	43187	42801	43169	43147	43003	42908	43204	42545	1.16772e+37
Har_00211409	---NA---	43293	43416	42443	42584	42748	42844	43244	43389	1.16743e+37
Har_00215656	---NA---	41769	43517	43217	42945	43379	43383	42216	43538	1.16688e+37
Har_00073362	exported protein	43000	43179	43140	43314	42683	43500	42781	42318	1.16619e+37
Har_00211072	---NA---	43018	42670	43066	43197	43079	43188	42988	42678	1.16558e+37
Har_00031145	kazal-type proteinase inhibitor	43043	42750	42861	43133	42851	43312	42923	42968	1.16443e+37
Har_00121667	yellow protein	43516	43405	43119	41476	43327	42064	43544	43428	1.16418e+37
Har_00089737	phosphatidylinositol 3-kinase catalytic subunit type 3	41697	42513	43721	43810	43712	43800	41889	42735	1.16372e+37
Har_00202221	---NA---	43640	41934	43562	42446	43555	43132	43665	41893	1.16281e+37
Har_00094759	glycoside hydrolases	42750	43283	42621	43014	42957	43134	42766	43175	1.16057e+37
Har_00088546	gram-negative bacteria binding protein 3	41015	43487	43535	43702	43471	43646	41435	43494	1.16033e+37
Har_00046467	attacin-like protein	43006	42746	43164	43224	43072	43234	43060	42181	1.16007e+37
Har_00044192	kazal-type proteinase inhibitor	41666	42067	43135	43586	43300	43660	43143	43122	1.15899e+37
Har_00058313	maltose phosphorylase	43247	42903	42811	43093	42738	42974	43212	42653	1.15872e+37
Har_00000373	cytochrome p450 cyp332a1	43566	41660	43619	43593	43638	43679	43561	40408	1.15788e+37
Har_00092963	caf1 ribonuclease domain containing protein	42940	43076	42976	43176	42766	43372	42620	42673	1.15782e+37
Har_00088879	synaptic vesicle protein	42963	43380	42874	42938	42418	42653	43036	43308	1.15696e+37
Har_00001096	peptidoglycan recognition protein	41308	43523	43326	43143	43420	43370	42028	43460	1.1559e+37
Har_00003320	glutathione s-transferase	42873	43052	43498	42937	43460	42390	43162	42162	1.15572e+37
Har_00065412	cg8507 cg8507-pa	42586	42366	43046	43366	43186	43487	42694	42697	1.15301e+37
Har_00028874	imp dehydrogenase gmp reductase	43323	43276	42612	41976	42898	42798	43337	43208	1.15287e+37
Har_00212886	---NA---	43292	43259	43350	42604	43029	41527	43187	43189	1.15277e+37
Har_00000217	cytochrome p450	42927	42626	43144	42988	43132	43169	42891	42531	1.1527e+37
Har_00101583	transposase orfa	42281	43288	43141	42857	43195	43138	42239	43279	1.15268e+37
Har_00039084	24 kda female-specific fat body protein	41902	42868	43160	43448	43122	43543	42527	42854	1.15264e+37
Har_00132620	---NA---	42889	43177	42766	43256	42491	42969	42899	42946	1.1523e+37
Har_00090183	cg15786 cg15786-pa	42097	43300	42960	42997	43010	43200	42507	43300	1.15144e+37
Har_00071277	cg3823 cg3823-pa	43205	43025	42560	42158	43034	42894	43321	43129	1.1503e+37
Har_00093486	multi-binding protein	43518	42489	43575	42079	43626	42594	43446	42004	1.14969e+37
Har_00009454	ensangp00000010363	42776	43082	42961	43219	42553	42992	42501	43166	1.14843e+37
Har_00050980	cg15786 cg15786-pa	42603	43263	42654	43141	42470	43165	42647	43290	1.14788e+37
Har_00054993	angiotensin converting enzyme	42803	43390	42211	42062	42865	43588	42970	43359	1.14787e+37
Har_00112802	peptidoglycan recognition protein	42399	42929	42720	43253	42912	43441	42726	42850	1.14782e+37
Har_00001599	cg12926-pa-like protein	42456	43436	43828	43838	43743	43789	39056	43246	1.1463e+37
Har_00082513	fat tumor suppressor homolog 1	42098	41967	43538	43681	43389	43687	42962	41876	1.14581e+37
Har_00070163	glutathione s-transferase	42639	43071	42672	42935	42613	43147	42915	43104	1.14437e+37
Har_00128414	---NA---	42367	42835	42873	43151	42917	43359	42808	42744	1.14317e+37
Har_00015353	sugar transporter	42505	43194	43024	43016	42859	42879	42509	43064	1.14311e+37
Har_00172608	---NA---	43585	43758	43383	42227	43472	39434	43597	43773	1.143e+37
Har_00050979	cg15786 cg15786-pa	42818	42947	42590	42684	42992	43065	43025	42922	1.143e+37
Har_00121903	---NA---	41507	43455	43130	42844	43229	43064	42304	43507	1.14199e+37
Har_00093787	cg8507 cg8507-pa	42477	43132	42721	43009	42878	43042	42645	43088	1.14158e+37
Har_00044193	kazal-type proteinase inhibitor	42542	42517	43283	43553	43315	42598	42435	42690	1.13971e+37
Har_00090049	synaptic vesicle protein	42731	42986	42609	43087	42096	43422	42883	43084	1.13886e+37
Har_00229464	---NA---	41557	42930	43136	43059	43188	43303	42648	43080	1.13858e+37
Har_00020634	cellular retinaldehyde-binding protein	43336	42375	43221	43300	43114	42450	43290	41734	1.13636e+37
Har_00097428	synaptic vesicle protein	41594	43462	43410	43321	43297	43385	41098	43298	1.13636e+37
Har_00117180	phosphatidylinositol 3-kinase catalytic subunit type 3	42812	42450	43341	42891	43266	42851	42746	42406	1.13537e+37
Har_00146953	---NA---	41881	42859	43020	43051	43233	43197	42430	43024	1.13335e+37
Har_00065415	cg8507 cg8507-pa	42853	43116	42297	43281	42399	43208	42581	42935	1.13285e+37
Har_00068281	yellow-b	43823	43096	43753	41740	43746	39499	43826	43265	1.13004e+37
Har_00039494	rab-related protein	43035	42262	43026	43566	43118	43369	42640	41498	1.12806e+37
Har_00112319	ornithine aminotransferase	43162	43103	42525	42360	42757	42259	43014	43230	1.12598e+37
Har_00092490	serine protease	41814	42853	43126	43243	43225	43376	41998	42778	1.12562e+37
Har_00117265	ac011808_5retroelement polyprotein	41317	43477	43071	42597	43220	43043	42129	43521	1.12414e+37
Har_00209944		42244	42991	42776	42815	42973	43191	42446	42884	1.12372e+37
Har_00042331	serine protease inhibitor	42494	42356	43289	43422	43207	43308	41954	42306	1.12364e+37
Har_00091520	glycoside hydrolases	43561	42400	43520	41789	43503	42161	43525	41886	1.12319e+37
Har_00228675	---NA---	42664	43468	42773	42290	42765	42466	42477	43395	1.12295e+37
Har_00096554	cg3823 cg3823-pa	42714	42310	43111	42591	43083	42904	42843	42726	1.12278e+37
Har_00000138	cytochrome p450	40608	43367	43779	43808	43750	43798	39942	43421	1.12241e+37
Har_00073964	af162221_155 orf155	43438	43151	42884	40977	43135	42014	43424	43275	1.12173e+37
Har_00099026	synaptic vesicle protein	41959	43072	42642	42763	42791	43462	42512	43032	1.12122e+37
Har_00001155	gram-negative bacteria binding protein 3	43469	41114	43585	43461	43639	43606	43415	40073	1.12078e+37
Har_00093067	death-associated small cytoplasmic leucine-rich protein	42503	42100	42942	43350	42976	43387	42572	42339	1.1195e+37
Har_00026195	ornithine aminotransferase	42020	43396	42941	42262	43061	42596	42416	43476	1.11934e+37
Har_00001141	beta- -glucan recognition protein 3	42977	42235	42913	43017	43030	43160	43099	41695	1.11826e+37
Har_00062842	lysozyme	41695	42371	43058	43481	43270	43521	41850	42899	1.11824e+37
Har_00037158	glycoside hydrolases	42552	43131	42226	42989	41970	42836	42976	43294	1.11442e+37
Har_00014646	angiotensin converting enzyme	43185	43371	42986	42871	42725	40444	43008	43443	1.11437e+37
Har_00017627	ornithine aminotransferase	42602	42197	42646	42948	42914	43328	42880	42424	1.1137e+37
Har_00036917	y6505_dicdiame: full=uncharacterized protein ddb_g0289975	43661	42548	43547	40362	43572	42547	43668	42125	1.11348e+37
Har_00183270	---NA---	43025	42364	42316	42502	42798	43159	43148	42566	1.11212e+37
Har_00079527	death-associated small cytoplasmic leucine-rich protein	42556	43323	42919	41952	43043	42273	42461	43356	1.11195e+37
Har_00019616	kiaa1576 protein	42172	43379	42468	42842	42549	42734	42260	43453	1.11134e+37
Har_00226658	---NA---	43220	41292	41777	43590	42674	43645	43241	42447	1.111e+37
Har_00001640	ygi2_bactu uncharacterized kda protein (orf 2)	43316	43563	43394	40468	43279	40982	43393	43492	1.10919e+37
Har_00011541	serine protease inhibitor 4	42837	42003	43189	42878	43187	42732	42861	42082	1.1091e+37
Har_00119590	af128451_1repeat motif protein bdra8	42895	42971	42267	42999	42063	42577	42845	43132	1.10871e+37
Har_00211784	---NA---	42798	43085	42276	43204	41831	43037	42626	42881	1.10827e+37
Har_00010875	---NA---	40225	43557	43069	43234	43120	43473	41644	43474	1.1072e+37
Har_00075218	af117579_1cuticle protein	42051	42943	42997	43401	42816	43261	41469	42763	1.10688e+37
Har_00142697	---NA---	42819	42508	42664	42736	42875	42539	42960	42558	1.10662e+37
Har_00006353	ornithine aminotransferase	41264	43200	43014	42672	43112	42747	42340	43301	1.1055e+37
Har_00001660	lysozyme	43514	42568	42930	42035	42864	41954	43516	42233	1.10472e+37
Har_00175526	---NA---	43635	42480	43441	41803	43336	41270	43594	42006	1.10242e+37
Har_00090184	cg15786 cg15786-pa	42140	42936	42398	43313	42705	43412	41881	42707	1.10175e+37
Har_00090203	endonuclease-reverse transcriptase	42674	42503	42287	43132	42197	43058	42982	42581	1.10009e+37
Har_00049140	heat shock protein	42719	42908	42360	42952	41968	42979	42874	42650	1.09998e+37
Har_00087462		42707	42729	42668	42934	42666	42460	42635	42562	1.09894e+37
Har_00019618	kiaa1576 protein	42532	42998	42220	43076	42307	43171	42389	42660	1.09849e+37
Har_00128834	---NA---	43408	43366	41948	42429	42421	41068	43320	43427	1.09806e+37
Har_00001102	peptidoglycan recognition protein	42792	41663	43424	43261	43350	43549	42896	40458	1.09731e+37
Har_00105706	synaptic vesicle protein	43324	42974	42916	41098	43065	41575	43289	43101	1.09697e+37
Har_00090542	reverse transcriptase	41713	43170	42774	43183	42715	43237	41588	42890	1.09574e+37
Har_00190273	---NA---	42546	42355	42253	42707	42771	43137	42754	42714	1.09564e+37
Har_00122825	transportin partial	43304	42942	43028	40610	43198	41919	43257	42984	1.09404e+37
Har_00014903	antibacterial peptide	42514	42983	42456	42362	42626	42832	42422	42955	1.09343e+37
Har_00104486	elegans proteinconfirmed by transcript evidence	42916	42527	42502	42777	42740	42813	42980	41832	1.09166e+37
Har_00047127	cg8507 cg8507-pa	42218	43246	42823	43347	41557	41915	42678	43312	1.0912e+37
Har_00090200	endonuclease-reverse transcriptase	42343	42248	42869	43388	42868	43350	42057	41947	1.09084e+37
Har_00113005	glycoside hydrolases	43441	40557	43531	43415	43568	43590	43443	39693	1.09042e+37
Har_00166124	---NA---	42617	42515	42875	42885	42556	42426	42736	42383	1.08946e+37
Har_00086614	---NA---	43101	42827	43186	43092	41934	42247	42355	42232	1.08856e+37
Har_00061090	lysosomal acid lipase	41899	43149	42518	42472	42619	42663	42345	43261	1.08743e+37
Har_00092425	cg4269 cg4269-pa	42232	41163	43120	42557	42982	42455	43200	43237	1.08731e+37
Har_00000503	cytochrome p450 cyp4ab2	42547	42619	42105	42631	42347	43144	42894	42617	1.08706e+37
Har_00104481	elegans proteinconfirmed by transcript evidence	42538	40910	43204	42979	43235	43399	42855	41806	1.08628e+37
Har_00059886	dead box atp-dependent rna helicase	41833	43303	42807	42514	42785	42248	42112	43276	1.08601e+37
Har_00073351	arystal structure of epiphyas postvittana takeout 1	41688	43056	42845	43359	41678	43003	42170	43008	1.08388e+37
Har_00086613	---NA---	43177	43031	42553	42500	42205	41099	43262	42908	1.08191e+37
Har_00091570	attacin-like protein	40677	43291	42924	42850	43139	42469	41993	43400	1.08145e+37
Har_00112282	serine protease	42270	42521	43048	43211	42274	42633	42143	42542	1.0803e+37
Har_00082427	ornithine aminotransferase	42903	43443	41969	41256	42812	42518	42418	43333	1.07977e+37
Har_00127364	---NA---	39984	42718	43448	43660	43518	43740	41018	42609	1.07789e+37
Har_00001603	ensangp00000017373-like protein	42692	42698	42028	42425	42487	42431	42773	42985	1.07731e+37
Har_00228056	---NA---	42182	42192	42170	42784	42869	42954	42530	42787	1.07596e+37
Har_00117553	death-associated small cytoplasmic leucine-rich protein	42393	42753	42138	42764	42228	42787	42538	42813	1.07468e+37
Har_00209672	---NA---	43573	43365	43515	42054	43559	37669	43609	43287	1.07102e+37
Har_00057219	chlorophyllide a binding protein precursor	43143	43340	41506	42864	41064	42280	42935	43183	1.07084e+37
Har_00056161	synaptic vesicle protein	41178	43749	42887	41434	43097	42711	41474	43748	1.06915e+37
Har_00107622	elegans proteinpartially confirmed by transcript evidence	43059	43016	42679	42157	42638	40634	42958	43056	1.06793e+37
Har_00019025	cecropin-like protein	43468	43067	41394	41567	42248	42335	43409	42667	1.06703e+37
Har_00082997	glycoside hydrolases	40850	43753	42859	41547	43102	42955	41356	43749	1.0661e+37
Har_00210155	---NA---	42123	41656	42446	42800	42877	43450	42774	41938	1.06532e+37
Har_00065277	serine protease inhibitor	42499	42010	43000	42851	42770	42470	42818	41631	1.06519e+37
Har_00192038	---NA---	40932	42463	42756	43212	42814	43278	42003	42596	1.06458e+37
Har_00093095	glycoside hydrolases	43849	43690	43833	39967	43821	37734	43850	43688	1.06314e+37
Har_00106942	spon2b protein	43064	43571	41410	41073	42560	41628	43117	43587	1.06259e+37
Har_00085402	glutathione transferase zeta	43070	42696	41501	42464	42323	42541	43001	42335	1.06219e+37
Har_00117555	death-associated small cytoplasmic leucine-rich protein	40993	43146	42838	42710	43035	42562	41517	43163	1.06216e+37
Har_00001143	beta- -glucan recognition protein 3	43061	42924	41723	41116	42895	42471	43063	42696	1.06209e+37
Har_00069749	protease inhibitor 1	43452	43256	43093	41464	43075	39270	43367	43092	1.06164e+37
Har_00015910	synaptic vesicle protein	42491	42495	41685	42204	42662	43249	42600	42441	1.05969e+37
Har_00041104	neprilysinisoform b	42863	42928	42372	41200	42728	42029	42940	42779	1.05963e+37
Har_00118598	cg7997 cg7997-pa	39775	43350	43367	42959	43337	43074	40745	43286	1.05757e+37
Har_00023321	udp-glucose 4-epimerase	42588	41331	42641	43178	42979	43428	42820	40805	1.05691e+37
Har_00020356	beta--glucan recognition protein 3	42935	43488	42569	39195	42760	42173	43193	43511	1.05582e+37
Har_00046998	loc402804 protein	42398	42886	41966	42744	41909	42987	42102	42657	1.05529e+37
Har_00000215	cytochrome p450	43397	43597	43405	39544	43339	39588	43471	43554	1.05489e+37
Har_00005242	cral trio domain-containing protein	43243	43207	42015	40314	42125	42347	43194	43194	1.05327e+37
Har_00002369	antibacterial peptide	42050	42085	42542	42873	42710	43283	42243	41726	1.05173e+37
Har_00001047	scavenger receptor cysteine-rich protein	42528	42523	41442	42825	42074	43223	42523	42304	1.04996e+37
Har_00033600		41825	43228	42346	41133	42722	42249	42550	43402	1.04974e+37
Har_00117266	ac011808_5retroelement polyprotein	41885	42107	42786	43509	42871	43414	41660	41193	1.04865e+37
Har_00000555	cytochrome p450 cyp4s4	41767	42605	42125	42911	42257	43098	42163	42454	1.0486e+37
Har_00043456	cobatoxin-like protein	41561	42822	42728	42468	42905	42017	41887	42980	1.04811e+37
Har_00120456	chemosensory protein 11	43570	42252	43529	39204	43505	41845	43615	41996	1.04754e+37
Har_00219222	---NA---	40175	42241	43117	43406	43182	43457	41353	42450	1.04625e+37
Har_00066557	cecropin-like protein	43467	43295	42977	38651	43147	41231	43513	43167	1.04457e+37
Har_00118465	26s proteasome non-atpase regulatory subunit 10	41541	42276	42696	42835	42852	43050	42034	41910	1.04381e+37
Har_00000897	cytochrome p450	43455	40077	43446	43202	43553	43579	43497	38649	1.04299e+37
Har_00000886	cytochrome p450	43444	40145	43484	43458	43449	43560	43450	38474	1.04276e+37
Har_00046312	glycoside hydrolases	43812	43265	43762	37336	43759	40454	43830	43338	1.04142e+37
Har_00003527	hemolin	41221	42231	42705	42805	42848	43183	41986	42113	1.04109e+37
Har_00082342	elegans proteinconfirmed by transcript evidence	42693	42937	42515	43295	40723	42233	41983	42648	1.03904e+37
Har_00192336	---NA---	42118	41546	42914	43035	43024	43332	42383	40664	1.03834e+37
Har_00238223	---NA---	41123	43258	42533	41754	42817	42254	41919	43303	1.0375e+37
Har_00097011	elegans proteinconfirmed by transcript evidence	43034	43538	42199	41884	41154	40608	43074	43452	1.03581e+37
Har_00084024	---NA---	42905	40336	42846	41041	43333	43222	43405	41851	1.03538e+37
Har_00023103	alpha-glucosidase	41936	41679	42663	43037	42761	43031	42309	41430	1.03508e+37
Har_00088237	reticulon nogo receptor	43559	41835	43580	40579	43516	41177	43570	41103	1.03412e+37
Har_00091179	moderately methionine rich storage protein	40759	42982	42449	42932	42303	42334	41723	43278	1.03243e+37
Har_00097344	microtubule-associated protein 1 light chain 3 gamma	42373	40924	42629	43168	42843	43548	42411	40858	1.03166e+37
Har_00011884	glucosamine-6-phosphate isomerase	41898	42911	41602	41947	42230	42938	42371	42791	1.03148e+37
Har_00085599	---NA---	42111	42410	42336	42309	42583	42186	42196	42500	1.03056e+37
Har_00223041	---NA---	41148	43286	42713	41986	42781	41461	41926	43363	1.03004e+37
Har_00017662	stathmin	40905	42018	42444	42697	42811	43226	41937	42394	1.02477e+37
Har_00101807	phosphatidylinositol 3-kinase catalytic subunit type 3	43794	43220	43761	37277	43756	39972	43804	43283	1.02389e+37
Har_00099490	organic cation transporter family member (oct-1)	42515	42752	41696	42110	41977	41755	42610	42927	1.02315e+37
Har_00107621	elegans proteinpartially confirmed by transcript evidence	40934	43752	42710	40820	43038	42208	41241	43739	1.02313e+37
Har_00001611	cobatoxin-like protein	41962	42422	41965	42375	41859	42141	42642	42959	1.02289e+37
Har_00227034	---NA---	43515	42714	43419	40209	43289	39318	43599	42445	1.02208e+37
Har_00224363	---NA---	43461	43409	41776	42207	41341	39483	43381	43391	1.02207e+37
Har_00190506	---NA---	42747	41358	43158	42689	43002	42505	42693	40198	1.02172e+37
Har_00037756	sugar transporter	42957	42823	42104	42086	41595	41060	42921	42706	1.02045e+37
Har_00228058	---NA---	41010	43117	42263	42943	42011	42887	40825	43187	1.01943e+37
Har_00000777	cytochrome p450 cyp4ab2	42147	42674	42037	42931	40764	42749	42400	42462	1.01836e+37
Har_00033276	---NA---	39597	42372	43288	43631	43294	43666	39993	42492	1.01804e+37
Har_00103112	elegans proteinconfirmed by transcript evidence	41826	42470	41907	43010	42028	42806	42159	41864	1.01662e+37
Har_00181477	---NA---	43446	43086	42988	40347	43143	38702	43403	43173	1.01583e+37
Har_00029049	---NA---	42342	42385	42003	41407	42604	42209	42666	42409	1.01562e+37
Har_00100681	cysteine dioxygenase	41311	42722	42000	42694	42094	42788	41662	42764	1.01553e+37
Har_00233493	---NA---	43027	42546	41550	41925	41935	41645	42972	42418	1.01512e+37
Har_00103392	glucosyl glucuronosyl transferases	42648	39935	43197	42395	43445	43505	43125	39908	1.01459e+37
Har_00014010	elegans proteinconfirmed by transcript evidence	40056	42012	42972	43036	43191	43244	41264	42298	1.01454e+37
Har_00031532	isoform a	40398	41941	42829	43144	43082	43470	41336	41796	1.01299e+37
Har_00109889	juvenile hormone acid methyltransferase	41567	42227	42477	42651	42599	42612	41707	42062	1.01263e+37
Har_00078118	serine protease	41052	42039	42581	42941	42874	43071	41623	41729	1.0121e+37
Har_00109953	riddle 4	41625	42373	41842	42676	42489	43027	41947	41892	1.01179e+37
Har_00005816	glucose dehydrogenase	43434	39677	43429	43364	43438	43550	43412	37938	1.01116e+37
Har_00080737	glycoside hydrolases	43810	43292	43769	37194	43777	39346	43829	43317	1.00969e+37
Har_00162957	---NA---	42609	42780	41717	41461	41752	42005	42770	42691	1.0096e+37
Har_00153629	---NA---	43217	41634	42495	41147	42269	42930	42957	41151	1.0092e+37
Har_00039748	sister chromatid cohesion and dna repair protein	42110	42022	42040	42388	42200	42852	42391	41680	1.00752e+37
Har_00004977	proteasome subunit beta type-2	42481	42628	41159	42024	42584	41114	42813	42912	1.00749e+37
Har_00011795	protein	40926	41868	42353	42875	42693	42936	41936	42083	1.00656e+37
Har_00037757	sugar transporter	42150	41417	42197	42954	42435	42947	42176	41372	1.00621e+37
Har_00065273	serine protease inhibitor	41444	42691	41774	42642	42041	42753	41502	42774	1.00561e+37
Har_00001036	antitrypsin isoform 2	42688	40941	42957	42723	42945	42961	43006	39505	1.00537e+37
Har_00030869		42634	42922	41557	41833	40925	41783	42932	43019	1.00468e+37
Har_00028151	imp dehydrogenase gmp reductase	40845	42156	42881	42750	42919	42681	41322	42046	1.00459e+37
Har_00218223	---NA---	42324	42229	42014	42203	41866	42227	42578	42050	1.00309e+37
Har_00220493	---NA---	37146	43221	43747	43782	43745	43781	39371	43238	1.00255e+37
Har_00001022	scavenger receptor cysteine-rich protein	43103	43158	41909	42107	41697	39621	42961	43005	1.00197e+37
Har_00000913	cytochrome p450	43781	43049	43752	37975	43731	38890	43761	42988	1.00186e+37
Har_00024210	cral trio domain-containing protein	41935	43137	42054	41346	42213	41144	42386	43258	1.00163e+37
Har_00012141	serine protease inhibitor	41239	41640	42521	42508	42588	43032	42082	41762	9.99653e+36
Har_00098633	dehydrogenase reductase sdr family member 13 precursor	42615	42580	41986	42039	41495	41301	42800	42543	9.99432e+36
Har_00001178	dna photolyase	41945	42294	41899	41980	42379	42451	42282	42087	9.98958e+36
Har_00003491	lysozyme	43766	42561	43682	37250	43654	41382	43754	41681	9.98548e+36
Har_00024378	maltose phosphorylase	40101	43069	42110	42225	42472	42709	41491	43130	9.96851e+36
Har_00079702	sugar transporter	41120	42875	41870	41347	42441	42297	42154	43086	9.95117e+36
Har_00053947	---NA---	40827	42077	42374	41634	42573	42640	42447	42586	9.94501e+36
Har_00083384	ies6-similar protein	42553	43289	40588	41187	41570	42226	42515	43271	9.94408e+36
Har_00129771	---NA---	42044	42320	41859	41886	42092	42554	42262	42089	9.93953e+36
Har_00100684	cysteine dioxygenase	40396	43094	42361	41972	42266	42875	41272	42907	9.93253e+36
Har_00068817	udp-glucose 4-epimerase	42524	42883	42098	42630	40796	41117	42451	42601	9.92757e+36
Har_00118588	angiotensin converting enzyme	41518	41985	42133	42701	42220	42817	41816	41869	9.92569e+36
Har_00112187	cytochrome p450	38319	40648	43663	43712	43660	43713	41410	42242	9.92457e+36
Har_00166121	---NA---	40937	42060	42231	42880	42494	42991	41311	42168	9.9226e+36
Har_00096111	---NA---	43170	41716	42127	41735	42279	41324	43176	41528	9.91873e+36
Har_00018288	glutathione transferase zeta	40539	42751	43054	43004	43127	42618	39580	42476	9.91524e+36
Har_00050609	apolipoprotein d	41546	42097	41950	41969	42332	42720	42273	42108	9.91217e+36
Har_00001702	thymosin beta-like protein	40150	42143	42725	43286	43071	43449	39718	42583	9.90442e+36
Har_00102100	cytochrome c oxidase copper chaperone	40471	42059	42975	42595	43025	42731	40877	42273	9.89882e+36
Har_00057663	fas apoptotic inhibitory molecule 2	41931	42000	42306	43040	42302	42758	41004	41609	9.89579e+36
Har_00103384	glucosyl glucuronosyl transferases	40453	42069	42570	43033	42507	43022	41115	42156	9.88164e+36
Har_00048611	reverse transcriptase	42400	42572	41626	41726	42563	40654	42627	42711	9.87692e+36
Har_00089398		42642	41167	42491	39475	43014	43287	43253	41577	9.85922e+36
Har_00220723	---NA---	40619	42743	41137	42773	41999	43164	41445	42923	9.85189e+36
Har_00002998	cytochrome p450	41307	42058	41982	42101	42254	42860	42075	42106	9.85181e+36
Har_00095405	moderately methionine rich storage protein	43201	43392	41677	41919	39137	41460	43114	42987	9.8488e+36
Har_00050802	chemosensory protein csp2	42306	39247	42732	42740	42970	43251	42790	40781	9.83463e+36
Har_00114542	moderately methionine rich storage protein	39815	42416	42915	43145	43150	43435	39294	42646	9.82067e+36
Har_00233697	---NA---	41468	39290	42888	42675	43193	43542	42999	40723	9.82029e+36
Har_00000826	cytochrome p450	40058	42257	42979	43414	43117	43558	39098	42334	9.81826e+36
Har_00015568	cecropin-like protein	43643	41184	43339	38803	43383	41994	43637	40856	9.81759e+36
Har_00115820	palmitoyl-protein thioesterase 1	41341	42306	42546	42620	42526	42608	41453	41202	9.81466e+36
Har_00003020	cytochrome p450	42920	42653	40462	40750	42052	42407	42971	42421	9.81216e+36
Har_00202898	---NA---	43040	42977	40969	41325	41197	41360	42928	42821	9.8089e+36
Har_00008316	amp dependent ligase	41981	41644	42436	41673	42203	42370	42466	41739	9.79895e+36
Har_00012063	n-acetylglucosamine-6-phosphate deacetylase	43719	43136	43608	38806	43529	37149	43771	43330	9.7876e+36
Har_00114116	sugar transporter	42703	42652	41036	41134	41504	41962	42710	42797	9.78707e+36
Har_00011542	serine protease inhibitor 4	42557	42562	41791	41386	41502	41600	42566	42507	9.78622e+36
Har_00114115	sugar transporter	39985	42035	42394	43149	42892	43238	40383	42497	9.78548e+36
Har_00128836	---NA---	41807	42160	42769	41047	42453	41693	42375	42143	9.78063e+36
Har_00060597	pleiotrophin-like protein	42358	40365	42718	42541	42723	42572	42761	40439	9.77222e+36
Har_00104047	glutamate dehydrogenase	42915	43460	42080	40191	41739	40288	42498	43350	9.77189e+36
Har_00000209	cytochrome p450	39781	42436	42787	43209	42713	43215	39769	42599	9.75966e+36
Har_00018290	glutathione transferase zeta	40585	42923	43051	38088	43291	43028	42709	42930	9.75565e+36
Har_00094313	zinc iron transporter	41610	41512	42715	43417	42762	42990	41059	40318	9.74865e+36
Har_00160501	---NA---	42154	42602	42095	42277	41157	41437	42016	42537	9.7413e+36
Har_00228463	---NA---	40365	42873	42538	40525	42618	41689	42973	42729	9.73244e+36
Har_00186415	---NA---	41941	40200	43293	43500	43197	43280	42815	38283	9.73004e+36
Har_00134636	---NA---	42188	41873	41527	41853	41830	42585	42592	41757	9.72707e+36
Har_00093068	death-associated small cytoplasmic leucine-rich protein	40781	43519	43335	41773	43360	39229	40749	43652	9.72051e+36
Har_00018348	palmitoyl-protein thioesterase 1	41543	42219	42429	42683	41818	42399	41703	41386	9.71993e+36
Har_00115508	cg8600 cg8600-pa	42127	42271	42063	40217	42567	41698	42841	42415	9.71584e+36
Har_00043457	cobatoxin-like protein	42567	41443	41478	42297	42139	42912	42732	40615	9.71302e+36
Har_00197264	---NA---	41847	42720	43228	42519	42927	38966	41142	42805	9.67921e+36
Har_00000810	cytochrome p450	42356	42553	40908	41928	41598	42452	42109	42096	9.67707e+36
Har_00024799	alpha4 proteasome subunit	42702	42852	40733	42147	40358	42015	42517	42713	9.67362e+36
Har_00043661	cobatoxin-like protein	41760	39862	42848	43023	42908	43195	42326	40156	9.66674e+36
Har_00119206	phosphonate abcperiplasmic phosphonate-binding protein	41859	43091	42255	41301	41712	40279	42331	43151	9.66058e+36
Har_00189124	---NA---	42808	42574	41456	40165	42380	40541	43012	43046	9.65345e+36
Har_00085396	---NA---	40284	42047	42392	43207	42799	43259	40290	41710	9.6528e+36
Har_00042766	neural lazarillo	40428	42837	42222	41222	42318	41594	42266	43042	9.65181e+36
Har_00105454	arystal structure of epiphyas postvittana takeout 1	42266	42484	42135	42940	40790	41949	41406	41881	9.64e+36
Har_00030534	zincan1-type domain 1	40361	43160	42227	41394	41839	41058	42617	43212	9.63246e+36
Har_00022590	wingless-type mmtv integration sitemember 6	43481	42904	42943	41159	43219	36253	43460	42808	9.61143e+36
Har_00116484	sugar transporter	40031	40079	43106	43175	43161	43484	41828	40995	9.60953e+36
Har_00080484	sugar transporter	41216	41626	42537	42596	42324	42690	40762	41943	9.60271e+36
Har_00080959	adaptor-related protein complexsigma 1 subunit	40880	42477	42006	42691	41524	42343	41306	42456	9.60164e+36
Har_00057213	chlorophyllide a binding protein precursor	42041	42876	42045	42767	40760	41676	40948	42582	9.6004e+36
Har_00116494	cytochrome p450	42668	42771	40395	42451	40088	42485	42407	42420	9.58794e+36
Har_00008314	amp dependent ligase	40312	42836	42061	41580	42378	42581	41345	42553	9.58775e+36
Har_00091189	reverse transcriptase	43209	43244	41805	41666	40172	39515	43126	43028	9.58707e+36
Har_00108482	prophenoloxidase activating factor	42737	40656	42993	43442	42676	43194	42275	37878	9.57886e+36
Har_00067417	inorganic phosphate	41101	42300	41221	42242	42056	42921	41616	42100	9.57406e+36
Har_00061103	piggybac transposase	41430	42955	41241	41358	42024	41688	41904	42958	9.5725e+36
Har_00201768	---NA---	39670	41994	42382	43135	42882	43281	40043	42254	9.56373e+36
Har_00081702	three prime repair exonuclease 1	42119	42451	40167	41822	41685	42298	42569	42412	9.56141e+36
Har_00092528	---NA---	39784	41627	42126	42526	42438	43270	41808	41939	9.55229e+36
Har_00017389	serine protease inhibitor	42162	42469	41837	41485	40944	41681	42212	42618	9.54118e+36
Har_00022880	alpha4 proteasome subunit	41226	42086	42035	40117	42648	42177	42858	42288	9.53832e+36
Har_00061454	palmitoyl-protein thioesterase	41131	41942	42153	42465	42484	42646	40784	41782	9.53368e+36
Har_00114955	proteasome 26s non-atpase subunit 7	41908	43032	41349	41126	41644	40999	42197	43144	9.5323e+36
Har_00116729	moderately methionine rich storage protein	41853	42126	42007	40041	42402	42091	42432	42432	9.52941e+36
Har_00222718	---NA---	42355	42888	41751	38417	42388	41829	42853	43040	9.52806e+36
Har_00020774	amp dependent coa ligase	39795	40855	42437	42449	43059	43148	41822	41821	9.51721e+36
Har_00096591	tpa:cuticle protein	41808	42493	41886	41716	40913	42032	41818	42628	9.51586e+36
Har_00230497	---NA---	40388	41604	43025	42471	42886	42746	40591	41644	9.51468e+36
Har_00211495	---NA---	41955	42177	41875	40413	42408	41748	42453	42257	9.51099e+36
Har_00096590	tpa:cuticle protein	41682	42951	41089	41125	41771	41545	42006	43109	9.50662e+36
Har_00067909	proteasome subunit y	42392	42685	41539	41120	41198	41419	42463	42444	9.50541e+36
Har_00094312	zinc iron transporter	43173	41855	42131	40440	42327	40581	43132	41657	9.50168e+36
Har_00000100	cytochrome p450	42566	42181	41722	43140	41466	41392	40241	42561	9.49979e+36
Har_00198337	---NA---	41438	42614	41832	42714	41690	42367	40353	42238	9.4988e+36
Har_00098636	dehydrogenase reductase sdr family member 13 precursor	42817	43270	40055	41185	40695	41103	43043	43158	9.4968e+36
Har_00099028	synaptic vesicle protein	42981	39336	43035	42550	43168	43221	43249	38007	9.49477e+36
Har_00016492	ecdysteroid regulated protein	40386	41132	42250	42612	42569	43048	41792	41418	9.48633e+36
Har_00114543	moderately methionine rich storage protein	42828	42483	41634	40476	41823	40514	42777	42681	9.48536e+36
Har_00143619	---NA---	42412	42687	40980	42299	40345	41980	42180	42303	9.4841e+36
Har_00091184	moderately methionine rich storage protein	41346	41288	41616	41991	42390	42656	42005	41814	9.47415e+36
Har_00132659	---NA---	42134	41456	41224	40339	42334	42782	42890	41950	9.46529e+36
Har_00026548	firefly luciferase	40445	41646	41816	42586	42412	43002	41026	42086	9.44543e+36
Har_00115509	cg8600 cg8600-pa	42960	42820	41991	39386	42294	39994	42983	42680	9.44069e+36
Har_00080999	elegans proteinconfirmed by transcript evidence	40674	41747	42326	42732	42406	42742	41369	40954	9.43096e+36
Har_00051304	proteasomealpha5	40984	42490	41724	42645	41080	42477	40959	42576	9.42874e+36
Har_00101686	ribosomal protein l19e	41757	42755	41582	42687	40743	42491	40555	42338	9.4198e+36
Har_00236950	---NA---	42375	42354	40358	42058	41260	42085	42160	42216	9.41492e+36
Har_00010880	---NA---	36877	43317	42613	42889	42611	43175	40335	43433	9.40931e+36
Har_00097161	neurexin domain-containing protein	41694	37402	43190	43405	43310	43459	42911	39808	9.39936e+36
Har_00096109	---NA---	41066	41787	42016	42814	41761	42352	41431	41525	9.39299e+36
Har_00000887	cytochrome p450	43437	37435	43476	43603	43554	43688	43434	36867	9.39207e+36
Har_00092809	serine protease inhibitor	42385	42958	41747	38742	42505	40815	42803	42859	9.37216e+36
Har_00116689	isoform a	42757	42907	40158	42539	39344	41822	42636	42626	9.37193e+36
Har_00023621	amp-dependent synthetase and ligase	42485	41228	42539	41596	42430	42020	42148	40195	9.36149e+36
Har_00015468	integrin alpha 3	42370	38729	42601	42548	42952	42978	42714	39914	9.36093e+36
Har_00064775	phytanoyl-isoform cra_a	43052	43000	41534	41705	40184	39581	42978	42704	9.3607e+36
Har_00078525	insecticyanin a form	41741	41814	41552	41298	42159	42103	42070	41829	9.35532e+36
Har_00000828	cytochrome p450	43816	43391	43560	39869	43462	34381	43825	43257	9.35324e+36
Har_00019962	retinol dehydrogenase	43379	43241	42968	36895	43258	38662	43523	43211	9.35302e+36
Har_00072020	ribosomal protein l24e	43295	42525	40517	39417	41427	41193	43417	42888	9.34341e+36
Har_00036936	ultraviolet-sensitive visual pigment	42833	42794	41811	39105	42131	40339	42933	42705	9.33859e+36
Har_00044301	nidogen isoform b	40864	41754	41810	41690	41450	42772	41288	42817	9.32127e+36
Har_00174106	---NA---	42780	42064	42767	41730	42968	41786	42253	38225	9.313e+36
Har_00058476	beta-tubulin	41670	42401	42317	42399	41353	40372	41531	42342	9.30682e+36
Har_00029503	zinc finger protein	43503	43633	43229	37416	43215	36940	43528	43616	9.30492e+36
Har_00082683	---NA---	41538	41082	41782	43060	42222	42644	40563	41496	9.30451e+36
Har_00137836	---NA---	43197	43260	41829	41238	40952	37882	43123	43085	9.29091e+36
Har_00073148	regulatory protein cii	41877	41669	42218	41977	42516	41210	42796	40056	9.28803e+36
Har_00031745	glucosyl glucuronosyl transferases	42363	42700	40936	41793	40555	41441	42150	42292	9.27158e+36
Har_00042536	proteasome beta 3 subunit	39957	41849	42256	42572	42370	42826	40116	42309	9.26418e+36
Har_00098754	proteasome 26s non-atpase subunit 7	41922	42006	41792	39177	42409	42071	42457	42351	9.24978e+36
Har_00000013	cytochrome p450	42028	39654	41933	42406	42665	42497	42791	40226	9.24907e+36
Har_00032107	l-asparaginase	42183	41890	41845	42045	41186	40606	42510	41845	9.24869e+36
Har_00048648	proteasomebeta type 4	41114	41831	42034	42341	42504	42574	40570	41147	9.24628e+36
Har_00188435	---NA---	38782	41731	42516	42973	42579	43305	40918	41443	9.24562e+36
Har_00031144	kazal-type proteinase inhibitor	43521	43704	43181	35847	43252	38134	43548	43704	9.24216e+36
Har_00011886	glucosamine-6-phosphate isomerase	39366	41624	42251	43026	42829	43012	40076	41987	9.23336e+36
Har_00052428	luciferase	42386	42781	41891	39797	41779	40214	42702	42541	9.22647e+36
Har_00069320	split hand foot malformationtype 1	42564	41231	42397	40594	42442	40707	42849	41228	9.21852e+36
Har_00035598	elegans proteinconfirmed by transcript evidence	42490	42675	41031	42166	39656	41292	42333	42330	9.20528e+36
Har_00095665	thymosin isoform 2	41349	41485	41555	41741	41965	42304	41903	41578	9.20279e+36
Har_00010012	c2h2 zinc finger protein	42673	41484	42272	40543	42448	41187	42772	40539	9.19713e+36
Har_00081519	amp dependent coa ligase	42389	42705	40561	41747	40518	41597	42103	42248	9.18957e+36
Har_00027722	insecticyanin a form	41865	41733	41067	40482	42386	41552	42562	42183	9.18458e+36
Har_00024376	maltose phosphorylase	43506	41762	43338	37800	43357	39378	43479	41524	9.17451e+36
Har_00110999	arystal structure of epiphyas postvittana takeout 1	42736	37400	42933	43339	42743	42893	42099	39955	9.17128e+36
Har_00012732	isoform h	41920	42172	41319	42251	41045	42270	41371	41314	9.15204e+36
Har_00120336	solute carrier family 27 (fatty acid transporter)member 6	40849	39708	42759	42921	42951	43127	41548	39935	9.1492e+36
Har_00041641	hypothetical secreted protein	42053	42171	40862	41377	41042	41614	42452	42085	9.1492e+36
Har_00120913	ribosome-associated protein p40	42701	43305	41325	41722	40716	38588	42384	43070	9.14425e+36
Har_00082889	---NA---	42211	41141	42509	40754	42338	41259	42806	40612	9.13608e+36
Har_00004978	proteasome subunit beta type-2	42540	42717	41529	41937	38772	40912	42733	42568	9.13193e+36
Har_00109165	amp dependent ligase	42298	41572	41124	41966	42265	41069	41984	41278	9.12875e+36
Har_00054504	tpa:cuticle protein	42135	41321	39162	42918	41484	43229	42289	41111	9.12346e+36
Har_00034313	amp dependent coa ligase	42201	41136	42164	42821	41422	42543	42307	39024	9.11899e+36
Har_00026904	ommochrome binding protein 2	41423	40531	41809	42467	42704	43100	41836	39675	9.10674e+36
Har_00095852	serine protease	41058	40701	42431	41914	42726	42421	41997	40232	9.1014e+36
Har_00018100	cg12948 cg12948-pa	41677	41775	41753	41844	41615	41375	41677	41671	9.09603e+36
Har_00012573	abc transporter	42161	42499	40939	40551	40966	41861	41978	42460	9.09208e+36
Har_00029851	proteasome 26s non-atpase subunit 7	38910	42319	42928	42666	42784	41107	40065	42751	9.08506e+36
Har_00228742	---NA---	38327	40836	43090	43269	43036	43307	41641	40115	9.08488e+36
Har_00220713	---NA---	40408	41381	42162	41676	41838	42504	42157	41199	9.07471e+36
Har_00023673	aldehyde dehydrogenase	40812	41599	41279	41169	41989	42380	42114	41929	9.06583e+36
Har_00004460	alpha4 proteasome subunit	42070	38566	42499	42915	42756	43272	42586	38879	9.06465e+36
Har_00109001	proteasome subunit alpha type-3	42597	42555	40596	41904	39616	41598	42080	42370	9.06036e+36
Har_00042646	zinc iron transporter	41498	38364	42623	42579	42777	43247	42759	39613	9.05362e+36
Har_00032222	af117579_1cuticle protein	43112	43336	41272	36855	42436	40021	43308	43314	9.05353e+36
Har_00037587	carbonyl reductase 1	41919	42109	42245	42794	42608	38749	41750	41150	9.05153e+36
Har_00112235	arsenite inducuble rna associated protein aip-1	42100	42611	41141	41319	41181	39834	42348	42727	9.05138e+36
Har_00090600	allergen v5 tpx-1 family protein	40656	41145	42068	41597	42104	41985	41911	41728	9.04959e+36
Har_00044619	promoting protein	40444	43058	41414	41491	41342	41925	40720	42848	9.04924e+36
Har_00000012		42145	42328	42093	41809	41566	40807	42127	40317	9.0443e+36
Har_00056815	mgc79752 protein	37832	39725	43059	43291	42990	43364	41702	41502	9.03873e+36
Har_00030966	cral trio domain-containing protein	43750	43568	43453	31726	43316	41702	43720	43519	9.03119e+36
Har_00005926	imp dehydrogenase gmp reductase	41014	40621	41405	43263	41523	43157	41802	40392	9.02993e+36
Har_00179426	---NA---	42014	42148	41399	42280	41001	41456	41776	40992	9.02202e+36
Har_00116904	epidermal carotenoid binding protein	42768	42692	39950	41625	40236	40762	42655	42436	9.01387e+36
Har_00226054	---NA---	41548	41767	40977	42118	41430	41979	41500	41693	9.01259e+36
Har_00029047	---NA---	42806	42471	39608	41929	41951	39116	42925	42371	9.01094e+36
Har_00066120	cg12948 cg12948-pa	38937	41354	42163	42680	42397	42650	41191	41745	9.00942e+36
Har_00046187	imp dehydrogenase gmp reductase	42583	42657	41566	38698	42051	40056	42901	42656	9.00627e+36
Har_00091322	apoptosis-linked protein 2	42242	42538	40144	41556	40788	41424	41996	42328	9.00318e+36
Har_00005323	---NA---	42592	42644	39464	41571	40255	42156	42263	42124	9.00216e+36
Har_00225436	---NA---	42427	39499	42656	43287	42545	43356	42241	37303	8.99377e+36
Har_00116146	vacuolar protein sorting	42214	42121	41667	40721	42095	39743	42450	41972	8.99279e+36
Har_00092889	cral trio domain-containing protein	43731	42993	43650	34770	43625	38500	43716	42901	8.98835e+36
Har_00004232		42052	42287	41218	38706	42656	41328	42505	42186	8.96792e+36
Har_00090412	glucosyl transferase	42179	41518	43068	40481	42176	41281	41039	41100	8.96588e+36
Har_00094145	cg3823 cg3823-pa	40221	40497	43368	43748	43213	43681	38740	39585	8.94542e+36
Har_00097030	26s proteasome non-atpase regulatory subunit 14	41265	42485	41333	42497	40180	41826	41005	42117	8.93765e+36
Har_00024017	alpha-tocopherol transfer protein	42526	42710	40948	42124	38649	41447	42232	42166	8.9368e+36
Har_00039530	---NA---	42442	42809	40900	38765	41704	40274	42870	43082	8.93606e+36
Har_00009384	tbp-associated factor 2	42289	40849	42357	40343	42361	40856	42747	40916	8.93559e+36
Har_00225257	seroin 1	43056	41833	41598	40024	42539	39892	43145	40670	8.92942e+36
Har_00152186	---NA---	43161	42322	42804	39777	41840	37091	43335	42662	8.92307e+36
Har_00090608	allergen v5 tpx-1 family protein	42582	42596	42688	41692	42677	38894	42397	39277	8.92284e+36
Har_00032504	attacin-like protein	43617	43268	43345	35260	43485	37748	43607	43218	8.92274e+36
Har_00027021	synaptic vesicle protein	40721	41436	42571	41615	41976	41300	42223	40728	8.91155e+36
Har_00208660	---NA---	39619	40221	42926	42884	42955	43172	41408	39433	8.88244e+36
Har_00095877	apolipoprotein d	42271	43279	41016	40708	39655	39765	42623	43226	8.87444e+36
Har_00209023	---NA---	43049	38708	42300	42653	40997	42846	43053	39005	8.86829e+36
Har_00049652	high mobility group non-histone	41552	40944	41850	42907	40929	43149	40323	40760	8.86737e+36
Har_00083151	glucose dehydrogenase	40963	39295	42673	43194	42736	43440	41573	38699	8.86136e+36
Har_00018754	26s protease regulatory subunit s10b	40704	39199	42065	42076	42975	42885	41820	40671	8.85233e+36
Har_00042651	zinc iron transporter	41295	41109	40570	42046	41327	42928	41950	41069	8.85084e+36
Har_00074200	isoform a	39856	41312	42883	43164	42708	43220	38098	41293	8.85012e+36
Har_00078530	insecticyanin a form	41237	41131	41185	42238	41916	42224	40995	41306	8.84264e+36
Har_00082681	---NA---	41958	38920	42616	43128	42823	43341	42444	37393	8.84102e+36
Har_00085949	adenylate cyclase	41298	41413	41240	40327	41949	42253	42141	41584	8.83467e+36
Har_00032117	proto-oncogene tyrosine-protein kinase src	42795	42669	39945	40086	41132	40776	42706	42159	8.82926e+36
Har_00023538	imp dehydrogenase gmp reductase	43163	42990	40536	40409	40596	38649	43018	43034	8.82839e+36
Har_00051294	proteasomealpha5	40592	39923	42137	41639	42631	42589	42047	40665	8.82686e+36
Har_00020951	novel protein	42038	43026	41920	40503	40103	39191	42394	43121	8.82344e+36
Har_00030307	sterol o-acyltransferase	41231	41694	41773	41094	41933	41411	41764	41214	8.82044e+36
Har_00097301	trehalose transporter1	39055	41278	42044	42415	42550	42945	40143	41802	8.81532e+36
Har_00098756	proteasome 26s non-atpase subunit 7	40799	42646	38298	42426	40899	43010	41399	42765	8.80433e+36
Har_00012137	serine protease inhibitor	39174	39706	41441	42172	42819	43024	42079	41776	8.80335e+36
Har_00142497	---NA---	42843	42857	39713	41791	38891	40854	42750	42502	8.79724e+36
Har_00085944	zinc finger protein 180	40516	41128	41823	41721	42346	42250	41121	41113	8.7946e+36
Har_00221154	---NA---	42233	43130	40796	42693	37249	42341	40845	42999	8.78777e+36
Har_00083186		42699	42420	40487	41649	39779	40504	42597	41880	8.77902e+36
Har_00018143	pleiotrophin-like protein	40533	40619	42062	42654	42190	42440	40638	40824	8.77446e+36
Har_00020273	---NA---	40443	40308	41718	41555	41842	42510	41961	41588	8.772e+36
Har_00157729	---NA---	39034	42799	43003	38235	43067	41307	41989	42752	8.77196e+36
Har_00024398	---NA---	41593	41204	41304	41431	41691	41031	41519	42053	8.75942e+36
Har_00118702	gag-pol polyprotein	40514	42651	40488	41744	41283	40962	41055	43146	8.7481e+36
Har_00027273	amp dependent coa ligase	41616	42549	42055	41262	42005	37635	42209	42658	8.74613e+36
Har_00043508	pleiotrophin-like protein	41533	42952	38247	42583	38831	42705	42117	43083	8.74241e+36
Har_00071844	---NA---	42108	42191	41495	42640	39920	40123	41249	42076	8.73835e+36
Har_00062626	glutathione s-transferase	34133	43193	42596	40210	43487	43094	42247	43627	8.72204e+36
Har_00151217	---NA---	39286	41236	42472	42601	42758	42320	39734	41347	8.71377e+36
Har_00082968	rna binding motif protein 8a	41258	41764	40956	39986	42102	41502	42274	41789	8.71049e+36
Har_00032277	arystal structure of epiphyas postvittana takeout 1	43846	43546	43825	35393	43791	35130	43837	43600	8.70779e+36
Har_00117472	abc transporter	37228	42638	42868	42967	42820	42882	37794	42895	8.70334e+36
Har_00090337	26s proteasome subunit s9	42058	42128	39999	42268	39690	41490	41789	42209	8.70105e+36
Har_00049544	three prime repair exonuclease 1	42523	41901	40243	41511	41420	38970	42994	42122	8.7008e+36
Har_00023619	amp-dependent synthetase and ligase	39455	40023	42327	42996	42672	43016	40666	40535	8.69545e+36
Har_00082833	---NA---	42229	43055	40912	37756	41816	40554	42354	43065	8.68693e+36
Har_00074306	orf 2 5 end undetermined	43422	43347	42852	42513	36890	36566	43293	43360	8.6827e+36
Har_00102739	lethalisoform b	39752	41905	40809	41198	42271	42511	40826	42243	8.67945e+36
Har_00118614	pyridoxal-dependent decarboxylase	41642	41670	41264	40197	41825	41026	42220	41596	8.67331e+36
Har_00059556	glucosyl glucuronosyl transferases	42390	42841	42312	38584	38122	41366	43026	43078	8.66562e+36
Har_00129670	---NA---	42138	42350	40739	40028	40873	40784	42376	42135	8.66146e+36
Har_00227606	---NA---	42113	40511	42376	40880	42356	41550	42698	38996	8.66031e+36
Har_00228102	---NA---	43668	42332	43635	33441	43705	39788	43733	42152	8.64683e+36
Har_00104686	---NA---	40395	40080	38906	42387	42520	43143	42021	41999	8.64398e+36
Har_00020372	uncharacterized protein flj10769	39678	40629	41862	42664	41980	42338	41770	40426	8.64103e+36
Har_00219658	---NA---	43145	42370	42299	36944	42659	39271	43164	41807	8.63607e+36
Har_00084485	angiotensin-converting enzyme	41544	39489	42660	43309	42508	43368	41988	36736	8.61868e+36
Har_00089551	tetraspanin d107	39250	41533	41458	41441	42206	42661	40873	41773	8.61011e+36
Har_00022526	synaptic vesicle protein	42190	42062	39850	38756	42025	41732	42529	42054	8.59679e+36
Har_00024186	inwardly rectifying k	41542	42756	38267	41021	39564	42842	42717	42569	8.59368e+36
Har_00008300	imp dehydrogenase gmp reductase	41930	40894	42457	43015	40519	41941	41036	39292	8.58065e+36
Har_00203046	---NA---	42169	41899	41586	40924	41328	39843	42174	41059	8.57377e+36
Har_00049737	hypothetical secreted protein	39551	42467	41447	41643	41399	41621	40211	42637	8.56403e+36
Har_00108563	proteasome subunit alpha type-3	41530	41005	41815	42397	41964	41663	40479	40081	8.56371e+36
Har_00062486	promoting protein	42377	41698	42363	40154	42165	40604	42249	39351	8.55567e+36
Har_00220574	---NA---	42387	36948	41736	42197	42471	42769	42905	39713	8.53647e+36
Har_00082455		41621	40408	40732	41255	42141	41788	41829	41006	8.53638e+36
Har_00112392	carboxylesterase-8 variant 2	41653	41622	39500	42618	40647	42849	41593	40302	8.5207e+36
Har_00189122	---NA---	42303	42789	41105	39157	40811	38972	42846	42911	8.51954e+36
Har_00062253	moderately methionine rich storage protein	43429	43242	42284	34283	42533	39316	43391	43091	8.51181e+36
Har_00158773	---NA---	42034	42333	42283	39738	41778	37870	42533	42249	8.50035e+36
Har_00104769	---NA---	42273	41940	41621	40634	41313	39048	42224	41589	8.49409e+36
Har_00069940	elegans proteinconfirmed by transcript evidence	42376	42815	41343	37957	42186	39623	41943	42533	8.49006e+36
Har_00019580	membrane protein	38614	40281	42304	41750	41974	43384	41987	40389	8.48342e+36
Har_00225251	---NA---	39147	42134	41549	42106	41093	42039	40165	42355	8.48025e+36
Har_00028328	sterol o-acyltransferase	39944	40410	41302	42004	42404	42963	40820	40663	8.46791e+36
Har_00144256	---NA---	42307	43319	41709	37909	40461	39082	42587	43331	8.45575e+36
Har_00003426	cytochrome p450	42488	42563	41897	37120	41243	40225	42496	42621	8.45099e+36
Har_00008974	cytochrome p450	38968	38792	43091	43115	43107	43419	39745	40448	8.45031e+36
Har_00173483	---NA---	42659	41086	41824	38568	42002	40370	42929	41016	8.44092e+36
Har_00148345	---NA---	42202	41686	40140	39671	41426	41143	42593	41488	8.4373e+36
Har_00044005	proteasome subunit beta type-6 precursor	39184	41291	41959	42504	42581	42953	39230	40731	8.4328e+36
Har_00017632	uncharacterized protein flj10769	42630	41403	41989	39487	41412	40080	42836	40529	8.43268e+36
Har_00008358	high mobility group protein a	41012	41419	40297	42071	41563	42246	41033	40552	8.41403e+36
Har_00233904	---NA---	41675	41142	39910	41723	40860	41896	42101	40880	8.41187e+36
Har_00043040	translocation proteinisoform a	41572	42482	41269	41487	39464	39622	41773	42580	8.4097e+36
Har_00109691	low density lipoprotein receptor adaptor protein 1	41115	40245	41157	39441	42589	41803	42434	41417	8.4043e+36
Har_00054320	monocarboxylate transporter	41702	42863	41196	40705	40187	39835	41360	42324	8.39963e+36
Har_00091203	26s proteasome regulatory subunit s3	42712	41055	42331	38868	41800	39678	43009	40802	8.39718e+36
Har_00112224	aminoacylase	42352	42806	41323	38282	41608	38440	42701	42845	8.39196e+36
Har_00153919	---NA---	42382	41401	40593	40636	40122	41605	42690	40680	8.39053e+36
Har_00203507	---NA---	41606	40331	40749	40382	40769	41603	42580	42038	8.38305e+36
Har_00024718	prothrombin activator	42272	38315	41397	41742	42587	42831	43004	38170	8.37973e+36
Har_00180668	---NA---	41240	40731	41436	41352	41256	40830	41598	41548	8.37929e+36
Har_00106431	cg3823 cg3823-pa	40334	39987	42605	42192	42258	42275	41153	39309	8.37851e+36
Har_00043920	dihydropteridine reductase	42060	42013	39896	42255	38329	41874	41695	41986	8.36991e+36
Har_00070150	cytochrome p450	42410	35467	42947	41850	43211	43266	43222	38274	8.36124e+36
Har_00043462	chemosensory protein csp2	43583	39733	43233	37661	43424	41548	43580	37699	8.35743e+36
Har_00048307	phosphatidate phosphatase	41319	38423	42535	43173	42860	43417	42401	36328	8.35659e+36
Har_00105551	tpa:cuticle protein	42238	41468	42746	41548	41811	40311	42495	37491	8.35297e+36
Har_00040030	antibacterial protein	39872	40654	41576	42248	42349	42441	39863	40919	8.34726e+36
Har_00052894	cathepsin b	40200	40864	41971	41257	42628	42337	40371	40273	8.34665e+36
Har_00045944	---NA---	40581	40779	42100	40212	42537	41571	41364	40701	8.34031e+36
Har_00088934	dolichyl pyrophosphate glc1man9c2 alpha--glucosyltransferase	39630	39959	40810	42029	42479	41873	42096	41004	8.3393e+36
Har_00042025	26s protease regulatory subunit s10b	41314	42024	41088	39379	41906	39718	41783	42684	8.33878e+36
Har_00185312	---NA---	39406	41139	40973	41306	42126	42445	40828	41619	8.33592e+36
Har_00192564	---NA---	39912	41408	42101	42711	42150	42313	38902	40411	8.33226e+36
Har_00048195	proteasome 26s non-atpase subunit 9	41631	39916	41994	42403	41805	42252	41670	38255	8.33172e+36
Har_00100386	acyl-delta-9 desaturase	41897	42877	37162	41935	39410	42634	41494	42661	8.32649e+36
Har_00032168	uncharacterized protein flj10769	41934	42655	41211	39962	41317	37964	42134	42708	8.31456e+36
Har_00232472	---NA---	41999	41909	40971	39970	40614	39366	42302	42639	8.31231e+36
Har_00048863	---NA---	41393	38494	42565	43249	42867	43471	42244	35980	8.30802e+36
Har_00041490	ribonucleases g and e	41657	41893	40968	40913	40411	40301	41485	42001	8.30045e+36
Har_00132372	---NA---	39242	41235	41688	41869	42407	42264	39979	40989	8.29523e+36
Har_00170375	---NA---	39170	42283	43275	33293	43346	43386	42997	42989	8.29475e+36
Har_00092141	aminoacylase	41037	42599	41205	42379	38555	40895	40421	42633	8.2943e+36
Har_00047154	---NA---	34370	42769	42946	43137	42928	43381	38162	42781	8.27949e+36
Har_00045960	---NA---	40129	40643	41265	40942	41788	42371	41722	40668	8.27815e+36
Har_00053945	---NA---	43058	43064	41365	39720	40674	36415	42902	42761	8.27815e+36
Har_00078056	dopa decarboxylase	43589	41823	42310	35066	41151	41100	43578	41448	8.26256e+36
Har_00108613	proteasome subunit alpha type-3	41927	41803	40026	39883	41162	41673	41930	41052	8.26117e+36
Har_00104115	three prime repair exonuclease 1	39606	41268	41510	41269	42452	41955	39909	41461	8.2517e+36
Har_00040696	polymeraseii (dna directed) polypeptide	39829	41412	41190	42366	41961	41183	40771	40645	8.24247e+36
Har_00053239	4-aminobutyrate aminotransferase	43021	42658	42487	42611	41836	35440	42570	39249	8.23066e+36
Har_00201709	---NA---	43370	43235	42116	32995	42925	39467	43326	43011	8.22608e+36
Har_00104928	adhesion-like transmembrane protein	41313	41407	40828	40757	41546	41072	40939	41323	8.21722e+36
Har_00056516	carbohydrate kinase domain containing	41397	41980	42341	42405	41000	38839	40179	41143	8.21366e+36
Har_00070362	non-metastatic cellsprotein expressed in (nucleoside-diphosphate kinase)	39557	38730	42532	42534	43103	43379	40916	38701	8.20588e+36
Har_00220707	---NA---	39036	41101	41235	42260	42017	42397	40279	40876	8.20012e+36
Har_00015351	sugar transporter	43604	43192	43377	34630	43380	35533	43602	43057	8.18678e+36
Har_00141410	---NA---	40019	40764	41852	42537	41852	42411	39181	40533	8.18663e+36
Har_00107023	isoform a	41154	41206	41176	41684	41348	40888	40962	40586	8.18076e+36
Har_00121877	takeout-like protein 2	42170	41966	39412	38092	41013	42055	42409	42081	8.17799e+36
Har_00225003	---NA---	40127	41351	42338	41831	42202	39416	40765	41030	8.17609e+36
Har_00229772	---NA---	38967	40920	41378	41140	42345	42502	40480	41341	8.17522e+36
Har_00132610	---NA---	41988	38326	42489	42998	42174	43079	42473	36028	8.17348e+36
Har_00235024	---NA---	40558	42297	40364	42788	39042	42654	40357	40973	8.15851e+36
Har_00064108	proteasome maturation protein	38899	41279	41741	40964	42439	41242	40260	42127	8.15027e+36
Har_00008793	4-aminobutyrate aminotransferase	41979	40866	41109	42624	40221	42166	40517	39431	8.14471e+36
Har_00049409	ommochrome binding protein 2	40494	41499	40580	41923	42298	40655	39999	41419	8.1447e+36
Har_00052161	26s proteasome non-atpase regulatory subunit 14	41162	39587	42282	42336	41559	40618	41819	39553	8.14425e+36
Har_00105707	synaptic vesicle protein	43679	42844	43631	34810	43599	35306	43659	42630	8.14284e+36
Har_00107757	proteasome subunit alpha type-3	40249	41674	39875	36794	42863	42571	42020	43153	8.14257e+36
Har_00195471	---NA---	39266	42052	41684	42991	42366	42272	36001	42672	8.14101e+36
Har_00032944	inositol polyphosphate 1-phosphatase	36947	37939	42124	43129	42572	43432	42606	40555	8.13604e+36
Har_00090148	mitochondrial aldehyde dehydrogenase	42267	41522	41415	38967	41720	38352	42704	42040	8.13576e+36
Har_00121735	protease inhibitor 5	42460	40989	41438	41823	41167	40183	42549	38249	8.12012e+36
Har_00050484	apolipoprotein d	40218	39586	42266	41121	42446	42059	41522	39575	8.1173e+36
Har_00194250	---NA---	42595	41875	40010	38697	41031	40426	42832	41370	8.11682e+36
Har_00001684	secreted protein	38277	43700	43818	43831	43789	43814	30118	43721	8.1161e+36
Har_00073312	26s protease regulatory subunit 6a	41948	41249	40184	39366	41329	40486	42440	41630	8.09172e+36
Har_00033173	proteasome subunit beta type-4 precursor	41061	41314	40834	39801	42124	41699	41688	40060	8.0876e+36
Har_00108483	prophenoloxidase activating factor	41081	37318	42264	43022	42632	43353	42046	37328	8.08602e+36
Har_00167133	---NA---	42057	39960	43044	43182	41721	41924	42559	34763	8.08361e+36
Har_00222338	---NA---	38966	38322	42970	43201	42947	43293	40637	38575	8.07925e+36
Har_00212169	---NA---	42472	41968	41239	37765	41533	38956	42762	42055	8.07722e+36
Har_00197358	---NA---	41998	41744	41903	42528	40516	37809	41094	40904	8.04468e+36
Har_00049963	hypothetical secreted protein	41813	40434	40016	40793	40965	39980	42360	41850	8.0128e+36
Har_00220219	---NA---	39276	41156	41246	41967	42178	42396	38830	41213	8.00687e+36
Har_00032341	seroin 1	40230	41852	39316	41900	40692	43068	40151	41021	8.00601e+36
Har_00010525	mediated genome instabilityhomolog	39598	41463	40194	40614	41777	42239	40999	41279	8.00432e+36
Har_00088515	proteasomal atpase-associated factor 1	41068	41398	40798	40444	41225	40352	41724	41094	8.0014e+36
Har_00197907	---NA---	42422	42796	34569	40751	40675	42219	42265	43060	7.993e+36
Har_00101810	phosphatidylinositol 3-kinase catalytic subunit type 3	43659	43698	43504	28763	43673	40139	43681	43706	7.98936e+36
Har_00093005	cral trio domain-containing protein	41835	39089	41392	38299	42641	42129	42812	40040	7.983e+36
Har_00038217	26s protease regulatory subunit 8	40125	41073	41610	40269	41698	41726	41613	39923	7.98205e+36
Har_00034302	cg30105 cg30105-pa	42137	41215	40079	38987	41526	40382	42317	41401	7.9724e+36
Har_00236180	---NA---	42032	42141	42994	42296	39174	37418	41555	40584	7.96249e+36
Har_00033700	cg9008 cg9008-pa	41109	41383	39881	39672	41660	41652	41379	41188	7.96003e+36
Har_00097898	cg14435 cg14435-pa	39999	40209	41345	40984	41857	41848	40883	40758	7.95441e+36
Har_00100689	cecropin b	41369	42896	40091	40156	39517	40140	41134	42636	7.94745e+36
Har_00059885	dead box atp-dependent rna helicase	43523	33981	43561	42994	43610	43310	43563	34850	7.94247e+36
Har_00012574	abc transporter	40898	42281	40603	41194	40340	39265	40503	42788	7.93944e+36
Har_00079805	polycystic kidney disease 1 likepartial	41674	39989	39416	40983	41658	41952	42065	40097	7.93535e+36
Har_00009972	transposase	40391	40915	41662	42493	41618	42038	39159	39581	7.93353e+36
Har_00170290	---NA---	41230	41137	40366	38890	41905	41648	42015	40626	7.93173e+36
Har_00036347	cg1271-isoform a	42463	41846	40699	38999	41791	36996	42780	42503	7.92866e+36
Har_00181152	---NA---	41793	39262	40691	42325	40562	42716	42055	38481	7.92401e+36
Har_00154608	---NA---	39774	39137	41423	41882	42225	42697	41190	39369	7.89531e+36
Har_00077127	---NA---	40501	37451	42181	41054	42256	42682	41942	39731	7.89429e+36
Har_00195270	hypothetical protein [Mycoplasma gallisepticum]	37792	40379	40717	41497	42451	42996	40791	41099	7.88968e+36
Har_00094268	cg12948 cg12948-pa	43078	40438	42364	39385	41985	39682	42829	37982	7.87728e+36
Har_00117810	pik3r3 protein	42109	42213	41194	41331	40137	37302	41628	41706	7.86669e+36
Har_00034310	amp dependent coa ligase	36943	37641	43132	43057	43232	43546	41635	38840	7.86191e+36
Har_00059167	sugar transporter	39082	39917	41834	41438	41603	42717	41293	39599	7.85867e+36
Har_00050463	thymosin isoform 2	37467	39430	42503	42532	42768	43092	41178	38774	7.85837e+36
Har_00183101	---NA---	42988	41843	41690	34022	42373	40323	43178	41731	7.85462e+36
Har_00151776	---NA---	35920	42817	43200	43526	42943	43695	34866	41507	7.85295e+36
Har_00119937	annexin ix-c	40114	37377	42632	40929	42885	42323	41982	39378	7.84993e+36
Har_00054424	serine protease inhibitor	41002	41384	40430	40780	40652	39175	41768	42176	7.84853e+36
Har_00106013	arystal structure of epiphyas postvittana takeout 1	30878	41880	43009	43379	43047	43421	41168	42253	7.84431e+36
Har_00013210	l-asparaginase	41648	40086	42252	42605	42376	41880	42130	34909	7.84423e+36
Har_00083833	cg14394 cg14394-pd	43331	42917	40709	40700	36880	36925	43350	43123	7.84373e+36
Har_00227476	---NA---	39690	41427	41216	41153	41436	41432	39507	41414	7.8337e+36
Har_00014011	elegans proteinconfirmed by transcript evidence	40706	40765	41061	41537	41386	40930	40992	39850	7.83129e+36
Har_00048649	proteasomebeta type 4	41484	39905	40740	41584	41114	41064	41824	39520	7.82616e+36
Har_00050703	niemann-pick c typeprotein	38589	42268	41027	41370	41437	41800	39025	41797	7.82138e+36
Har_00175686	---NA---	39650	40735	40768	42339	41804	41684	39444	40801	7.81826e+36
Har_00023959	phosphoenolpyruvate carboxykinase	42968	42723	41661	37372	41456	35987	43067	42538	7.81156e+36
Har_00100023	fatty acid desaturase 2	43458	40199	42751	36504	41190	41582	43537	38421	7.81081e+36
Har_00135511	---NA---	38401	42068	40477	41861	41597	41303	39957	41546	7.80689e+36
Har_00032373	ommochrome binding protein 2	42015	40617	42902	42273	42694	37507	38539	40873	7.80673e+36
Har_00059166	sugar transporter	41604	39840	41620	42598	41617	42362	37713	39943	7.80413e+36
Har_00205612	---NA---	41824	41282	40166	38860	41041	40293	42459	41240	7.8034e+36
Har_00101011	proteasome 26s non-atpase subunit 7	43065	43298	38955	37492	39528	39078	43044	43094	7.80298e+36
Har_00024068	---NA---	43005	42745	42550	40457	40850	33808	43051	41465	7.80143e+36
Har_00120046	moderately methionine rich storage protein	41707	36530	42755	43199	42750	43299	42478	35212	7.79091e+36
Har_00107498	f-box wd repeat protein 9 (f-box and wd-40 domain protein 9) isoform 1	41192	42050	42075	40511	42100	37660	40225	41360	7.7878e+36
Har_00051846	proteasome26s5	40950	40938	41383	41328	40304	41412	40132	40475	7.77318e+36
Har_00092541	carboxylesterase 4 variant 2	40651	41093	40316	39632	41142	41636	41578	40889	7.77297e+36
Har_00118067	atp-binding cassette transporter	42626	42374	39231	39966	40888	37230	42785	42139	7.77246e+36
Har_00061106	piggybac transposase	40214	38102	42558	42984	42872	43007	40659	36974	7.76925e+36
Har_00019202	cg3077 cg3077-pa	37477	41689	41871	41600	41694	42293	40531	39916	7.76371e+36
Har_00026561	cg1271-isoform a	41166	41217	39706	38183	41122	41365	42014	42195	7.75717e+36
Har_00088678	protein tyrosinereceptorisoform cra_b	38658	41083	41043	42660	41579	42774	38224	41003	7.75117e+36
Har_00101007	proteasome 26s non-atpase subunit 7	38584	37118	43055	42704	42946	43388	42343	37302	7.74979e+36
Har_00097899	cg14435 cg14435-pa	38234	42119	41096	41387	41291	41113	39961	41705	7.74908e+36
Har_00091123	endoplasmic reticulum protein	39978	41765	42847	43082	42834	42220	33484	41462	7.73828e+36
Har_00041640	hypothetical secreted protein	42093	37090	40947	40459	42021	42821	43034	38608	7.73243e+36
Har_00024069	---NA---	42350	38485	40505	38418	42224	40940	42816	41189	7.73184e+36
Har_00092827		41956	42429	39866	41284	37729	39425	42007	42235	7.73183e+36
Har_00012863	s-phase kinase-associated protein 2	41829	40900	41970	41095	41098	41593	41864	36540	7.71576e+36
Har_00151350	---NA---	40600	41057	41462	39562	41844	39367	41165	41602	7.71347e+36
Har_00020260	pol polyprotein	41229	39693	36198	41933	42136	42167	40945	42676	7.71201e+36
Har_00005235	vnnl2_dromeame: full=vanin-like protein 2 flags: precursor	38973	41013	41059	41149	40891	41617	40868	41054	7.71064e+36
Har_00079848	lectin-related protein	43790	43171	43680	36254	43661	31313	43793	42967	7.70129e+36
Har_00108170	saccharopine dehydrogenase domain-containing protein	41452	40678	40155	41050	41138	40910	42090	39112	7.70051e+36
Har_00084462	hyperosmotic protein 21	39858	38793	41944	41031	41884	42425	41909	38844	7.69754e+36
Har_00094261	protein	36409	43113	43549	43733	43453	43686	31538	42965	7.68981e+36
Har_00200320	---NA---	42013	41308	40937	41433	38798	38325	41464	42312	7.67903e+36
Har_00107497	f-box wd repeat protein 9 (f-box and wd-40 domain protein 9) isoform 1	38318	41120	40654	42521	41531	42669	38620	41170	7.67433e+36
Har_00030533	zincan1-type domain 1	37640	40608	41939	42535	42004	41406	38891	41587	7.66984e+36
Har_00137001	---NA---	40772	39593	41680	42580	41424	42472	40944	37163	7.66954e+36
Har_00027980	monocarboxylate transporter	39835	39794	41703	40147	42252	41840	41043	39814	7.66684e+36
Har_00197053	---NA---	40426	41254	40864	40206	40037	40368	41826	41345	7.6582e+36
Har_00205613	---NA---	42799	34475	40738	41360	41881	42614	43023	40099	7.65459e+36
Har_00032804	leucine-rich repeats and immunoglobulin-like domains 1	43662	43755	43363	41603	43286	26904	43620	43707	7.65202e+36
Har_00023677	aldehyde dehydrogenase	39375	42315	41028	41307	40204	40335	39291	42509	7.64794e+36
Har_00003350	cytochrome p450	42989	34476	42661	42893	42883	43029	43167	35399	7.64682e+36
Har_00187678	---NA---	38803	41004	41277	41252	42162	41814	39236	40799	7.64578e+36
Har_00198292	---NA---	39037	36384	41894	40188	42773	43067	42286	41041	7.64476e+36
Har_00049842	arystal structure of epiphyas postvittana takeout 1	39502	41585	40381	41832	40244	41586	39898	41248	7.64265e+36
Har_00024716	prothrombin activator	42558	41921	42469	40400	42858	41227	42285	33391	7.63652e+36
Har_00194784	---NA---	40057	42163	39082	41732	37614	42127	41250	42326	7.62074e+36
Har_00230409	---NA---	39723	40811	40306	42625	41226	42750	38455	40365	7.61936e+36
Har_00119347	ommochrome binding protein 2	39486	39863	41542	41483	42245	42519	40245	38835	7.6149e+36
Har_00200362	---NA---	41895	41246	41153	41368	40235	38024	41477	40714	7.60016e+36
Har_00086659	proteasomealpha5	37959	41211	41940	40583	42251	41330	39279	41597	7.59671e+36
Har_00086128	uncharacterized mfs-type transporter c19orf28 homolog	40464	42167	39845	41557	40196	41897	37891	42137	7.5967e+36
Har_00046351	longevity assurance factor 1	40829	39537	41687	42650	41554	42202	40683	37095	7.59567e+36
Har_00015787	proteasome subunit alpha type 4	41124	41316	38758	38491	41759	41451	41799	41407	7.5938e+36
Har_00043390	proteasome 25 kda subunit	41001	41259	40066	41526	40553	39969	40339	41247	7.59055e+36
Har_00198231	---NA---	43071	42344	42067	40656	36324	37950	43081	40972	7.58964e+36
Har_00209689	---NA---	36457	41977	41976	41880	42108	41981	37323	42723	7.58326e+36
Har_00031446	proteasome subunit y	42173	42255	39926	40289	38893	39100	41712	41652	7.57356e+36
Har_00011308	inwardly rectifying k	39471	42027	39901	40869	40559	41578	39273	42267	7.57235e+36
Har_00094041	sarcoplasmic calcium-bindingisoform a	40635	40540	41171	41029	42172	41389	40140	38775	7.5597e+36
Har_00117134	---NA---	42175	42061	39772	39259	39079	40361	42168	41017	7.5562e+36
Har_00185056	---NA---	43238	38933	41987	38233	42462	40953	43279	37130	7.55136e+36
Har_00117641	glycoside hydrolases	33365	43667	43788	43812	43766	43807	32288	43641	7.55108e+36
Har_00033699	cg9008 cg9008-pa	40572	42616	39241	41912	36172	42236	41077	42261	7.54174e+36
Har_00132119	---NA---	41586	40535	39428	40886	39722	41543	41927	40098	7.5388e+36
Har_00055380	isoform a	38449	41275	41291	42507	40941	41006	39810	40486	7.53687e+36
Har_00021764	vnnl1_dromeame: full=vanin-like protein 1 flags: precursor	40402	40546	40759	41038	42130	41963	39077	39805	7.5349e+36
Har_00100330	effector caspase sl-caspase-1	38868	40570	41341	42322	41395	41958	38795	40489	7.52696e+36
Har_00029673	fructose bisphosphatase 1	39294	41826	39769	40313	41021	41253	40254	41932	7.52625e+36
Har_00056679	26s proteasome regulatory subunit s3	43107	37923	42189	39600	42277	40902	43233	36859	7.5258e+36
Har_00044632	rbx1 protein	39646	40850	40061	40871	40651	42067	41138	40326	7.52263e+36
Har_00108051	endonuclease-reverse transcriptase	41407	42111	38675	40823	38298	39959	41533	42862	7.5e+36
Har_00023936	endonuclease-reverse transcriptase	41860	38888	41645	42173	40003	41163	42088	37838	7.49719e+36
Har_00205342	---NA---	33950	42323	41271	41470	41795	41385	41339	42625	7.49526e+36
Har_00111679	sugar transporter	41733	41997	39351	40948	39402	38156	42019	41958	7.48562e+36
Har_00114956	proteasome 26s non-atpase subunit 7	41861	42479	41258	35929	40051	39951	42279	41961	7.48253e+36
Har_00034426	integrin beta-ps	40809	41018	39779	40488	40926	41506	40186	40582	7.46843e+36
Har_00228736	---NA---	41312	40978	40786	40836	40312	39213	41340	40518	7.46559e+36
Har_00048272	thioredoxin-like protein	40873	40626	41095	41188	40954	39982	40579	39948	7.46032e+36
Har_00018752	26s protease regulatory subunit s10b	39443	40992	40075	39023	41812	41863	41285	40792	7.45353e+36
Har_00056929	proteasome26snon-12	39634	41477	39617	40226	40726	41399	40127	41955	7.43611e+36
Har_00089591	phosphoenolpyruvate carboxykinase	40723	40993	42733	42895	42822	42024	33630	40134	7.4323e+36
Har_00164816	---NA---	38456	39621	41437	41990	42018	42379	39983	39373	7.43162e+36
Har_00044609	proteasome subunit beta type-4 precursor	39741	40411	40123	39353	41927	41563	41281	40694	7.4232e+36
Har_00015785	proteasome subunit alpha type 4	42035	41535	39200	37542	40786	39819	42514	41816	7.4183e+36
Har_00173767	---NA---	43416	31028	43522	43102	43531	43108	43550	35921	7.41828e+36
Har_00022211	lysozyme i-1	42042	42025	39168	38236	41118	38655	42329	41642	7.41314e+36
Har_00168827	---NA---	41970	42726	41693	37887	41711	35446	41621	42470	7.40282e+36
Har_00146451	---NA---	39449	40635	40566	39724	40663	41706	40922	41284	7.40096e+36
Har_00100359	ap2_galmeame: full=anionic antimicrobial peptide 2	34242	42632	40455	41462	41551	42213	40268	42776	7.39784e+36
Har_00064037	alcohol dehydrogenase	36725	35320	42980	42980	43273	43589	41552	39372	7.39416e+36
Har_00153611	---NA---	42084	39867	39248	42169	40795	41935	42442	36661	7.39137e+36
Har_00029305	beat protein	40851	33588	43081	43665	43265	43690	40790	37119	7.38711e+36
Har_00220985	---NA---	41089	40272	40713	38251	42034	40329	41493	40703	7.37775e+36
Har_00078896	---NA---	40050	40983	40844	41959	40904	41171	38739	40200	7.3772e+36
Har_00078554	abc transporter	40484	39672	42048	42331	41873	41238	39822	37516	7.37467e+36
Har_00007309	aldehyde dehydrogenase	37422	35275	42498	43152	42198	43070	40314	41573	7.3739e+36
Har_00240068	---NA---	41410	39610	40931	42000	40237	40760	41583	38328	7.37061e+36
Har_00068042	gustatory receptor candidate 59	40992	41223	39974	40203	40101	39808	41313	41140	7.36803e+36
Har_00101256	resilin cg15920-pa	40093	41178	41169	40393	40843	37939	41879	41329	7.36317e+36
Har_00095070	cysteine dioxygenase	40207	39644	40347	40213	41599	42045	41256	39447	7.36131e+36
Har_00023540	imp dehydrogenase gmp reductase	39883	39374	38578	41712	41723	42069	40118	41365	7.36051e+36
Har_00000804	cytochrome p450	43328	43121	42501	29150	42751	39681	43329	43252	7.35883e+36
Har_00003254	cathepsin b	40522	41944	40114	38696	40423	40546	40833	41653	7.35456e+36
Har_00150757	---NA---	38712	41724	39752	40773	40730	40204	41380	41421	7.34781e+36
Har_00134301	---NA---	36577	35505	43121	42990	43227	43511	41700	38905	7.34598e+36
Har_00126815	---NA---	39196	41343	40105	40474	40799	41070	40471	41083	7.32822e+36
Har_00161626	---NA---	41787	40069	40391	38699	41302	40178	42026	40131	7.32473e+36
Har_00032342	seroin 1	37503	39918	41876	40839	42119	42458	40816	39190	7.32349e+36
Har_00088544	gram-negative bacteria binding protein 3	43727	43007	43617	31746	43649	34297	43667	43020	7.32298e+36
Har_00058998	serine protease inhibitor	38544	36231	41287	40109	42422	42802	42468	41055	7.32108e+36
Har_00003256	cathepsin b	42473	41148	39167	38461	40107	39746	42544	40986	7.31796e+36
Har_00120096	cationic amino acid transporter	41172	41965	40372	38155	40496	38954	41653	41768	7.30424e+36
Har_00052635	f-box and wd-40 domain protein 9	41602	39937	40675	38751	42253	41277	42582	37550	7.30301e+36
Har_00237234	---NA---	39263	39455	39512	41554	41141	42336	40624	40572	7.30165e+36
Har_00030604	af393489_1twelve cysteine protein 1	43200	38413	42383	34146	42780	40079	43243	40976	7.2962e+36
Har_00056513	carbohydrate kinase domain containing	39290	40815	39839	38956	41757	41932	41015	40807	7.29351e+36
Har_00057691	lethalisoform b	42670	39712	40073	41097	39159	41222	42637	37963	7.29145e+36
Har_00097698	sulfate transporter	40174	41406	42337	40422	41509	35944	40998	41866	7.29019e+36
Har_00030826	proteasome26s1	41929	34430	42134	42858	42046	43033	42116	36687	7.28789e+36
Har_00230408	---NA---	39246	40943	40843	41551	41455	41770	37776	40855	7.28747e+36
Har_00050996	glycoside hydrolases	43510	31632	43554	42995	43579	43337	43545	34380	7.28689e+36
Har_00063732	alkaline ceramidase	43313	41153	42154	36130	37384	39938	43263	41520	7.28069e+36
Har_00049347	clathrin light chain	36826	41999	42136	42427	42447	42243	35464	41404	7.27982e+36
Har_00072404	26s proteasome non-atpase regulatory subunit	42815	42394	39171	34722	39805	39756	43239	43059	7.2736e+36
Har_00092804	serine protease inhibitor	40534	40320	40520	40884	41105	40734	40168	39941	7.273e+36
Har_00066808	immune-related hdd11	43504	31317	43563	42914	43619	43330	43576	34665	7.27158e+36
Har_00151137	---NA---	40541	41691	38858	39430	39979	41013	40870	41818	7.25714e+36
Har_00019183	sterol o-acyltransferase 2	41475	40914	42347	38978	42085	34559	42280	42109	7.25269e+36
Har_00130142	---NA---	40910	42185	37695	38834	40065	40342	41701	42554	7.24591e+36
Har_00035954	beta-carotene dioxygenase	38162	37415	42315	41545	42616	42848	39651	39868	7.24556e+36
Har_00088444	metallothionein b	41766	43040	39851	38572	37196	39407	41699	42853	7.23741e+36
Har_00114459	sulfide dehydrogenase like	35909	42795	41469	40844	41245	42685	37049	42565	7.22643e+36
Har_00042801	adaptor-related protein complexsigma 1 subunit	33275	42278	42657	41182	40757	42041	40166	42485	7.22603e+36
Har_00112918	---NA---	40853	41795	39369	41499	37467	41427	40485	41194	7.22106e+36
Har_00037331	lysozyme i-1	40373	40495	41682	37956	42426	40586	40282	40242	7.21972e+36
Har_00043744	palmitoyl-protein thioesterase 1	38336	41185	41387	41734	42039	41463	37498	40466	7.21292e+36
Har_00137589	---NA---	40289	40768	39575	39975	41257	41842	40155	40035	7.21116e+36
Har_00031552	gelsolin precursor	42631	34027	40676	42239	41444	42666	42740	38259	7.20631e+36
Har_00001408	proteasome subunit beta 7	40493	40386	41326	41607	39416	41514	40621	38537	7.20271e+36
Har_00024395	---NA---	38241	41273	41012	41534	41179	41450	37952	41310	7.19449e+36
Har_00192602	---NA---	43094	43199	42290	42444	28194	41157	42944	43198	7.19302e+36
Har_00104164	vanin-like protein 1	41169	42090	39929	42646	36480	42925	38881	40009	7.18747e+36
Har_00223388	---NA---	40198	38311	41146	41589	41868	41992	41220	37634	7.18739e+36
Har_00029250	proteasome subunit beta type-4 precursor	40390	40167	40993	40997	41047	40675	40270	39154	7.17748e+36
Har_00193068	---NA---	41782	41470	38628	38296	40557	40463	41780	40828	7.17512e+36
Har_00065786	cathepsin d	38040	41589	41821	40905	40308	40061	39679	41368	7.17345e+36
Har_00078209	---NA---	39544	38329	40779	42113	41737	42322	39721	39274	7.17255e+36
Har_00078337	interferon gamma inducible protein 30	39214	40323	41042	41409	41727	42008	39487	38549	7.17024e+36
Har_00088338	g protein-coupled receptor 175	38856	41423	40698	40689	40626	40164	39227	42016	7.16788e+36
Har_00144578	---NA---	43673	43693	43387	29005	43478	35901	43706	43723	7.16283e+36
Har_00135413	---NA---	40687	40728	39953	40953	41084	39987	39903	40270	7.15752e+36
Har_00156461	---NA---	38088	41387	40923	39980	42047	41503	39255	40501	7.15546e+36
Har_00161789	---NA---	43012	43143	42212	31388	42062	37111	43038	43270	7.14712e+36
Har_00102740	lethalisoform b	42193	41473	38765	40651	37700	39831	42049	41012	7.14079e+36
Har_00006590	---NA---	42512	42833	40871	40352	40661	32717	41788	42770	7.14024e+36
Har_00049350	clathrin light chain	39270	36331	42193	42886	42896	43289	40120	37103	7.13606e+36
Har_00070823	ubiquitin-like protein	38472	36966	41274	39689	42610	42700	42428	39678	7.13569e+36
Har_00050555	hemolin	43068	43212	41284	35236	41103	34300	43139	43256	7.12216e+36
Har_00070480	regulatory protein cii	36310	42065	38840	40866	41043	42040	40146	42384	7.11762e+36
Har_00044545	proteasome 26s non-atpase subunit 12	38396	37899	42073	41731	42325	42376	40074	38743	7.11457e+36
Har_00082454		42295	41929	40468	38525	40079	36464	42524	41405	7.1142e+36
Har_00039266	chorion protein	40394	41106	40922	41753	39987	41341	39916	37998	7.11335e+36
Har_00203997	---NA---	40294	40753	39855	39855	40922	39827	40859	40951	7.11299e+36
Har_00211075	---NA---	40601	37267	42058	42846	43125	43541	41601	33393	7.11225e+36
Har_00048027	drosophila melanogaster cg10424	42978	40099	42206	37143	42652	39653	42898	36281	7.11152e+36
Har_00016253	resilin cg15920-pa	38264	40289	41097	42162	40949	42528	38236	39952	7.1062e+36
Har_00240959	---NA---	41574	41957	40237	38186	40475	36890	41849	42408	7.10206e+36
Har_00116369	arystal structure of epiphyas postvittana takeout 1	38719	37501	43266	42920	43172	42721	39537	36031	7.0843e+36
Har_00096859	serine protease 1	43850	43735	43803	27205	43819	36887	43842	43725	7.08121e+36
Har_00231976	---NA---	41489	39718	39174	38838	40977	40307	41638	41066	7.08057e+36
Har_00080958	adaptor-related protein complexsigma 1 subunit	32660	38767	42872	43100	42996	43454	40377	40113	7.07956e+36
Har_00010615	leucine-rich transmembrane protein	39346	41373	38898	39597	40802	41213	40616	41321	7.07605e+36
Har_00001663	immune inducible protein	39156	41615	40949	40436	41188	40636	39442	39689	7.0692e+36
Har_00015590	ubiquitin carboxyl-terminal esterase l3	37464	42147	40450	41072	37871	41807	40629	41870	7.06545e+36
Har_00229465	---NA---	43704	43027	43603	30055	43612	35031	43664	42979	7.06535e+36
Har_00016364	aldolase	38425	40709	41135	41765	41371	40101	39105	40522	7.06485e+36
Har_00033158	sterol o-acyltransferase	38103	41342	41704	39578	41491	41315	39750	39869	7.06344e+36
Har_00148366	---NA---	40157	42311	38077	41736	36684	41305	40832	42252	7.05855e+36
Har_00001177	dna photolyase	43011	43388	41048	39131	39124	32003	43232	43440	7.04841e+36
Har_00210244	chk1 checkpoint-like protein	40470	39437	41110	39347	41628	41833	41564	37693	7.04334e+36
Har_00030045	---NA---	37773	37312	42293	42398	42465	42417	40520	38165	7.03963e+36
Har_00117978	sugar transporter	41225	40893	38849	38664	40125	38706	42064	42550	7.03882e+36
Har_00112446	proteasome subunit beta type	40548	38401	41446	42066	41798	42509	40320	36173	7.03505e+36
Har_00101498	arystal structure of drosophila ance	40079	42274	38787	40216	38112	39281	41806	42521	7.03334e+36
Har_00234694	---NA---	40192	42845	40348	41180	38602	39573	38287	42010	7.03009e+36
Har_00003770	methionine-rich storage protein	40616	39129	40940	41058	40259	40747	40686	39358	7.01743e+36
Har_00199270	unknown [Schistosoma japonicum]	41821	41815	37347	33228	43128	41638	42335	42520	7.01501e+36
Har_00182925	---NA---	41749	37412	37270	42267	39751	42308	42479	39867	7.00771e+36
Har_00000931	cytochrome p450	42443	42988	42399	39950	41924	30098	42083	42689	7.00565e+36
Har_00094623	proteasome 26s non-atpase subunit 9	38585	35649	41893	39623	42118	43124	42350	39885	7.00494e+36
Har_00023597	fatty-acyl reductase	40852	41961	39973	36221	40339	41218	41206	41160	6.99897e+36
Har_00114870	transposase	41025	41760	39703	37145	41367	38862	41643	41354	6.99474e+36
Har_00219351	---NA---	40977	38031	41384	38850	41946	39392	41615	40598	6.99447e+36
Har_00072745	serine protease	38960	41378	42102	42706	39345	40651	37102	40638	6.98989e+36
Har_00025687	26s protease regulatory subunit	42721	40210	42313	35967	42661	40341	42842	36247	6.98671e+36
Har_00051525	fibroin p25	41279	41247	40220	40951	39614	38074	40438	40827	6.98301e+36
Har_00163039	---NA---	36841	39669	40696	42014	41938	42523	39894	39275	6.98206e+36
Har_00001662	immune inducible protein	38969	42053	39325	40542	40498	40067	39132	42069	6.97919e+36
Har_00012455	methionine-rich storage protein	41177	39994	40325	39876	39356	40467	41901	39465	6.97403e+36
Har_00082994	glycoside hydrolases	43752	42348	43668	30271	43704	35252	43752	42240	6.97345e+36
Har_00227450	---NA---	43127	41995	42047	31375	42696	37164	43273	42464	6.96648e+36
Har_00018864	importin (ran-binding protein)	42130	37892	41881	40204	40058	40177	42413	37967	6.96622e+36
Har_00222828	---NA---	40521	41630	39491	42324	38211	40280	38636	41533	6.96361e+36
Har_00089829	saposin-isoform a	40246	40538	39763	39032	41085	40818	40881	40107	6.96244e+36
Har_00197397	---NA---	40556	39970	41300	39799	40573	40294	40847	39124	6.96133e+36
Har_00137201	---NA---	36640	37314	42166	41114	42776	42662	40753	39482	6.95952e+36
Har_00066352	lipopolysaccharide binding protein	42011	42132	40324	40559	42013	32466	41489	42348	6.93752e+36
Har_00039581	glycoside hydrolases	37417	43144	43584	43737	43407	43697	27635	42998	6.93561e+36
Har_00030277	---NA---	38891	41809	40522	40936	37455	40975	39773	42104	6.93195e+36
Har_00031278	elegans proteinconfirmed by transcript evidence	34703	40931	40212	42241	41890	40429	40969	41396	6.92989e+36
Har_00053342	---NA---	38902	40088	39814	39097	41527	41882	40810	40219	6.92981e+36
Har_00057738	---NA---	39085	39893	40482	41745	40284	42175	39670	39011	6.92804e+36
Har_00052897	cathepsin b	38623	42201	38882	41418	39491	41056	38778	41945	6.92224e+36
Har_00069077	methionine-rich storage protein	40636	42550	40891	40973	39640	37971	37487	42346	6.92173e+36
Har_00082109	---NA---	40120	42030	39963	36206	41101	39879	41016	42193	6.92069e+36
Har_00116800	glutathione s-transferase	43749	43284	43593	28845	43670	35203	43729	43172	6.91063e+36
Har_00123160	---NA---	41018	40704	39038	41757	37312	40493	40955	40983	6.90188e+36
Har_00120644	sterol o-acyltransferase 2	38731	41719	38309	42568	38410	41664	39114	41820	6.8976e+36
Har_00026750	isoform c	35748	38637	40042	41641	41158	41182	41398	42675	6.89615e+36
Har_00041097	monoacylglycerol o-acyltransferase 2	43644	42444	43493	28896	43564	36671	43635	42393	6.87983e+36
Har_00020623	cytochrome p450 cyp4ab2	39895	40298	41173	39336	40002	39869	41582	39751	6.86397e+36
Har_00085672	thap domain-containing protein 9	37757	41460	40040	40804	41079	40870	38418	41562	6.85613e+36
Har_00044299	nidogen isoform b	40366	42127	38699	39490	40393	37716	40513	42742	6.85558e+36
Har_00197463	---NA---	41283	42206	39435	37204	40291	38201	41934	41538	6.85349e+36
Har_00053589	phosphoenolpyruvate carboxykinasecytosolic	41396	41002	41329	40577	40898	39176	39133	38381	6.84983e+36
Har_00001427	proteasome subunit beta type	41385	40932	38490	38138	39853	41002	41843	40241	6.84178e+36
Har_00013065	proteasome subunit alpha type 4	40967	41759	38619	38960	40817	37067	41100	42655	6.82723e+36
Har_00049462	cg1443 cg1443-pa	43697	42997	43612	30930	43594	32875	43640	42942	6.80668e+36
Har_00147355	---NA---	43137	36752	42237	39996	42518	39541	43173	34905	6.78517e+36
Har_00023281	inositol polyphosphate 1-phosphatase	37551	42026	40415	40155	40880	40306	38291	41957	6.77959e+36
Har_00070863	thymosin isoform 2	42344	42520	34613	39673	38092	40270	41940	42587	6.77392e+36
Har_00052686	---NA---	41206	40134	40506	41271	38544	38672	40321	40762	6.77294e+36
Har_00029868	regulatory protein cii	40796	38213	38582	40896	41069	41540	41454	38910	6.76866e+36
Har_00059149	---NA---	39703	37224	42281	42617	41887	42081	39364	36578	6.75863e+36
Har_00039756	26s protease regulatory subunit 6a	39107	38723	40926	39683	41829	41417	40556	39090	6.75467e+36
Har_00175371	---NA---	37587	40257	40546	41936	42048	42658	37221	39253	6.7425e+36
Har_00226916	---NA---	36638	40457	40755	40663	42143	42162	38895	39653	6.73166e+36
Har_00152123	---NA---	40508	40228	37370	39550	38718	41917	42215	40747	6.72364e+36
Har_00042476	clathrin light chain	40722	41072	38679	39819	38933	39356	41000	41505	6.71666e+36
Har_00108025	low density lipoprotein receptor adaptor protein 1	39069	39486	40461	41720	40206	42199	39828	38149	6.71307e+36
Har_00054144	down syndrome critical region homolog 2isoform cra_a	40876	41606	39611	38998	39948	38562	41159	40293	6.71168e+36
Har_00090553	nidogen isoform b	37641	42007	40080	40556	40879	39933	38069	42019	6.71143e+36
Har_00001409	proteasome subunit beta 7	42444	42953	40007	35550	40430	35002	42424	43061	6.70313e+36
Har_00087707	transmembrane protein 93	43655	42360	43483	27653	43617	37159	43670	42567	6.69927e+36
Har_00034293	phosphatidic acid phosphatase type 2c	38605	39611	41919	39644	41993	40128	40091	39002	6.69585e+36
Har_00049556	monocarboxylate transporter	38948	40303	40811	42100	38924	41353	39778	38708	6.68421e+36
Har_00118376	insect-derived growth factor-a-like protein	41798	36144	39302	41498	42476	43323	41929	35007	6.65526e+36
Har_00078224	ring finger protein 7	39715	40854	40251	40642	38719	39113	40836	40544	6.65512e+36
Har_00044891	3-hydroxybutyrate dehydrogenase type 2	43753	42650	43681	31672	43645	31942	43743	42262	6.6535e+36
Har_00196210	rna-directed dna polymerase hmg-i and hmg- dna-	36787	40844	42385	43156	42803	43180	32167	40697	6.64976e+36
Har_00081241	proteasome subunit alpha type 4	37459	38642	41359	40463	42542	42453	40031	37919	6.64085e+36
Har_00166644	---NA---	43213	38382	42042	38569	42311	36816	43278	36569	6.63031e+36
Har_00039452	endocuticle structural glycoproteinbd-1	41485	40186	38739	39955	39858	39673	41869	38799	6.62841e+36
Har_00205129	---NA---	38427	31667	43239	42421	43259	43493	42660	36967	6.62264e+36
Har_00049695	26s protease regulatory subunit 8	39704	41639	38649	40301	39674	40146	39022	41338	6.61601e+36
Har_00190271	---NA---	40324	39833	39465	40452	39414	40095	40302	40484	6.61164e+36
Har_00048025	drosophila melanogaster cg10424	36326	40506	37272	40075	42454	43126	39760	41312	6.60958e+36
Har_00015234	mitochondrial phosphoenolpyruvate carboxykinase isoform 1	40020	39359	40660	41398	40758	40529	39919	37744	6.59894e+36
Har_00003814	cytochrome p450	37701	37711	41503	41870	42358	41966	38028	39511	6.59869e+36
Har_00084982	glutathione s-transferase	40895	34815	41653	40769	41635	41596	41375	38071	6.59562e+36
Har_00064109	proteasome maturation protein	38961	42379	39846	41946	34361	40750	40709	41914	6.59324e+36
Har_00013154	tyrosine-protein kinase src64b	42313	41469	37064	39900	37454	38329	42321	41810	6.5915e+36
Har_00120545	transducin beta-like 3	39470	40986	40832	41550	40282	39538	38323	39348	6.59147e+36
Har_00075304	j-type co-chaperone hsc20	40954	40282	39478	39775	39609	40237	41622	38348	6.58958e+36
Har_00021582	cg2867	40469	41451	38549	40672	38485	40668	39152	40882	6.58865e+36
Har_00231967	---NA---	41404	37218	39031	40552	41156	42542	42248	36477	6.58103e+36
Har_00083494	im:7162964 protein	40352	41692	41104	41685	39654	37666	36716	41574	6.57197e+36
Har_00077492	d-arabinose 1-dehydrogenase	40565	34519	41461	42466	41921	42728	41566	35732	6.55889e+36
Har_00054118	---NA---	38269	41924	38738	39614	40186	40319	39210	41897	6.5533e+36
Har_00118501	cral trio domain-containing protein	41125	39423	39308	39778	40198	40362	41465	38412	6.55096e+36
Har_00124986	---NA---	40378	41761	37703	39044	38527	40515	40516	41690	6.54463e+36
Har_00079080	luciferase	36153	40747	42455	43191	42419	42914	32314	41178	6.54301e+36
Har_00224486	---NA---	37867	39364	40338	41524	42060	41916	40156	36956	6.53218e+36
Har_00081270	yeats domain containing protein 4	39380	40005	36890	38051	41703	41361	40700	42049	6.52789e+36
Har_00084031	annexin ix-c	43144	39624	42911	32604	42966	35994	43339	40656	6.51744e+36
Har_00050368	proteasome 26s non-atpase subunit 8	40902	39282	42052	36644	41325	36564	42403	41029	6.50851e+36
Har_00191544	---NA---	40639	35619	42686	43242	42509	43131	40056	33152	6.50525e+36
Har_00044303	suppressor of g2 allele of skp1	40087	39799	40387	37590	40478	39192	41932	40330	6.498e+36
Har_00106672	wd repeat protein gemin5	41373	39188	39015	38875	40629	40459	41787	38436	6.49236e+36
Har_00054145	down syndrome critical region homolog 2isoform cra_a	37046	41950	39748	39426	40257	40091	39193	42070	6.48098e+36
Har_00020728	domain containing 24	41330	41540	35740	36015	41750	39110	42045	42716	6.48066e+36
Har_00001669	dead box rna helicase	43716	42867	43625	28790	43548	33830	43709	42703	6.47202e+36
Har_00044617	promoting protein	43172	42576	39791	34902	39358	35224	43153	42368	6.47028e+36
Har_00084033	proteasomal atpase-associated factor 1	38076	39639	40652	41249	41499	42000	39303	37309	6.46838e+36
Har_00120503	tenascin c	42221	41442	37604	36010	40142	38861	42528	41129	6.46491e+36
Har_00012453	methionine-rich storage protein	40355	39600	39665	41059	39134	40907	40958	37867	6.46189e+36
Har_00106219	gelsolin precursor	40761	41584	38177	37290	39704	39747	40521	41862	6.45958e+36
Har_00114819	beta--glucan recognition protein 3	43746	43280	43604	25915	43641	36545	43717	43268	6.45421e+36
Har_00004103	glutathione s-transferase	40167	40363	40394	39391	38862	39517	40817	39911	6.45371e+36
Har_00148511	---NA---	22130	43134	43369	43640	43528	43691	43298	43369	6.45169e+36
Har_00098742	fructose--bisphosphatase	40875	40896	39856	40054	38878	38523	39654	40560	6.42817e+36
Har_00160085	---NA---	41868	41284	35755	37577	39781	39135	42017	42250	6.41824e+36
Har_00107639	---NA---	38905	39958	39182	39296	40330	40419	39992	41047	6.4049e+36
Har_00043844	lysozyme i-1	37879	39050	41563	38939	41973	40825	40249	38682	6.38663e+36
Har_00018109	zincan1-type domain 1	40033	41374	37966	39367	38280	39767	40322	41949	6.37428e+36
Har_00048963	carboxylesterase 4 variant 2	34068	38949	41312	42698	38466	39462	42238	42457	6.37141e+36
Har_00005806	viral a-type inclusion protein	40914	42256	40028	37907	39741	35926	40188	42313	6.36886e+36
Har_00056829	glucosyl glucuronosyl transferases	39028	41161	39114	41283	38209	39950	39119	41115	6.36849e+36
Har_00061991	cg11981-pa	35115	38173	41725	41632	40660	42242	40216	39589	6.36734e+36
Har_00040450	monocarboxylate transporter	32393	41313	41346	41672	41920	42789	37245	41335	6.3673e+36
Har_00240387	---NA---	42950	40306	41836	37321	42495	37107	42689	34994	6.36707e+36
Har_00016262	adipokinetic hormone-3	43730	42906	43579	26991	43604	35460	43713	42627	6.35849e+36
Har_00179543	---NA---	41082	40388	40014	40674	38433	39148	40644	38486	6.35544e+36
Har_00074250	---NA---	39927	38794	42008	42674	42069	42121	36222	35647	6.35306e+36
Har_00076564	cg3880 cg3880-pa	39333	41197	40553	37532	40708	37482	40467	41713	6.35217e+36
Har_00179239	---NA---	40916	33579	41289	41154	41874	42235	42092	36546	6.35132e+36
Har_00113731	---NA---	39955	39788	37818	39906	39931	40629	39996	40797	6.35113e+36
Har_00086911	troponin c	37031	39922	39374	41384	41148	41513	39090	39471	6.34887e+36
Har_00151804	---NA---	38329	42042	39209	38628	40370	40437	38244	41667	6.34881e+36
Har_00022557	scavenger receptor classcroquemort type (agap003373-pa)	40117	36054	40988	37984	41038	40199	42041	40643	6.34745e+36
Har_00013214	l-asparaginase	41844	40287	39094	40112	39053	35116	42214	41442	6.34219e+36
Har_00056463	26s protease regulatory subunit s10b	40189	42419	39578	33100	39253	42149	40583	42291	6.34164e+36
Har_00009810	proteasome 26s non-atpase subunit 12	38510	37914	40594	41079	41390	42374	39956	37157	6.33975e+36
Har_00003767	methionine-rich storage protein	40298	41676	36365	38724	38212	40646	41317	41769	6.33919e+36
Har_00100850	monoacylglycerol o-acyltransferase 2	34769	42921	43607	43783	43502	43769	27219	42925	6.33844e+36
Har_00071134	cg11737 cg11737-pa	40715	39233	41737	37130	40830	40513	42146	36709	6.33512e+36
Har_00022559	lin-37 homolog	40364	39547	41093	41758	40524	39719	38588	37237	6.33509e+36
Har_00003819	cytochrome p450	39714	41298	38574	40501	37579	41348	39489	40192	6.319e+36
Har_00025470	female neotenic-specific protein 1	38651	40041	40776	42272	39846	40726	38547	37864	6.31825e+36
Har_00087346	26s protease regulatory subunit 6b	38405	41800	37849	40765	39292	41065	38366	41173	6.31307e+36
Har_00010588	proteasome assembly chaperone 1	37481	41839	39646	40141	40317	39235	38376	41628	6.30648e+36
Har_00046075	metallothionein b	43806	42962	43495	25788	43575	36471	43811	42900	6.30523e+36
Har_00052387	chemosensory protein 3	42299	42073	38569	41854	32460	40571	41600	39995	6.29466e+36
Har_00186273	---NA---	42680	40673	42649	38891	40864	34130	38936	40224	6.2893e+36
Har_00012301	lysozyme i-1	37125	38237	40736	40063	41729	41232	39963	39459	6.28563e+36
Har_00010466	sorting nexin 17	42156	39825	39516	37408	39960	38528	42255	38869	6.27532e+36
Har_00139311	unknown [Schistosoma japonicum]	39463	39521	40403	40761	40813	40403	38658	38320	6.27413e+36
Har_00098666	---NA---	42468	35365	41637	42176	41742	41609	42493	32211	6.26993e+36
Har_00196528	---NA---	41163	40034	36570	38801	41311	40746	42393	37575	6.26971e+36
Har_00058315	maltose phosphorylase	38279	40810	40363	41423	39815	40343	41007	36442	6.26942e+36
Har_00061741	---NA---	42117	38550	41678	42536	36642	40302	40476	36428	6.26735e+36
Har_00039424	isoform c	39809	40400	38847	40952	38884	41396	39574	38432	6.26365e+36
Har_00154818	---NA---	39068	40965	39004	41105	39420	39090	39314	40295	6.26352e+36
Har_00099584	abc transporter	35100	41425	41227	41371	40366	41145	38899	39041	6.25518e+36
Har_00021583	cg2867	42252	39535	35899	37916	40443	38675	42458	41420	6.25428e+36
Har_00081695	serine protease inhibitor	41382	41845	38983	38329	38386	38216	39920	41266	6.25257e+36
Har_00205186	---NA---	41164	40508	40112	41156	37923	38543	39752	38999	6.23773e+36
Har_00079106	rad51 homolog c	43296	35971	42638	39116	42741	37544	43316	34544	6.23674e+36
Har_00081269	yeats domain containing protein 4	40231	40179	39624	39214	39708	37198	41084	40918	6.23655e+36
Har_00044633	rbx1 protein	42250	42536	37707	38261	38717	34444	42254	42573	6.21984e+36
Har_00037011	glutamate synthase	39803	38391	40905	39693	39545	40691	41867	37203	6.21835e+36
Har_00050479	sorting nexin	39437	39492	40339	41518	41489	40941	38325	36610	6.21653e+36
Har_00108985	class iii chitinase1	39345	39502	38422	40507	39910	41595	39306	39385	6.21629e+36
Har_00017292	far-like protein vii	36297	41628	41358	41056	39210	40768	37735	40166	6.21601e+36
Har_00134226	---NA---	42763	39498	41066	36141	41929	38835	42675	35669	6.21338e+36
Har_00107901	cg12948 cg12948-pa	41967	41917	39140	35230	40188	36275	42139	41664	6.20841e+36
Har_00061745	---NA---	42560	42359	39932	32764	39969	36521	42613	42316	6.20838e+36
Har_00036351	cg1271-isoform a	42711	41514	36562	38733	38272	38513	42718	39257	6.20672e+36
Har_00043153	chemosensory protein 3	41108	36973	41738	42434	41835	42984	41508	30890	6.20659e+36
Har_00081813	6a fibrillar collagen	41513	38318	38256	39743	38938	41577	42147	37587	6.20266e+36
Har_00014123	aldo-keto reductase	40339	38051	38669	39891	39215	40709	41368	39666	6.20233e+36
Har_00196434	---NA---	39718	39551	38862	39057	39839	40543	40502	39695	6.19164e+36
Har_00229951	---NA---	38694	41925	38640	39985	37755	39244	39548	42144	6.18955e+36
Har_00048405	---NA---	35136	39724	41055	41279	42239	42420	38213	38214	6.18897e+36
Har_00009809	proteasome 26s non-atpase subunit 12	38824	41848	40343	40240	38882	37600	39622	40480	6.18464e+36
Har_00068841	ubiquitin carboxyl-terminal hydrolase isozyme l3	37052	40798	40355	39813	39911	39818	39649	40403	6.18288e+36
Har_00073849	carboxypeptidase m	37012	39483	41020	41218	42168	41637	35478	40138	6.1775e+36
Har_00039163	proteasome subunit alpha type-3	43356	40959	42798	28695	41374	39595	43352	39834	6.16963e+36
Har_00064148	---NA---	37498	40523	39948	40946	41667	41372	37174	38728	6.1685e+36
Har_00092222	fatty acyl-reductase 1	39300	39817	40378	39488	38741	39913	39947	40011	6.16623e+36
Har_00230890	---NA---	35803	41420	40538	40116	40602	40841	37923	40650	6.16476e+36
Har_00228409	---NA---	43677	42537	43552	25832	43615	36300	43718	42593	6.16207e+36
Har_00053225	cytochrome p450	39003	31235	43049	43413	43088	43591	41405	34757	6.15419e+36
Har_00164063	---NA---	39991	41903	39878	40698	38537	37212	38335	41128	6.14905e+36
Har_00004457	alpha4 proteasome subunit	42827	36806	43207	43398	43007	43233	42649	26200	6.1408e+36
Har_00015652	transcription factor iiic-epsilon subunit	35993	38472	40611	40138	40890	40823	40195	40528	6.13778e+36
Har_00010069	keratin associated protein 10-6 isoform 2	40440	42122	40012	37110	39737	35909	40362	42126	6.13653e+36
Har_00044035	gene product with similarity to ubiquitin binding enzyme	42276	42417	35399	39521	34853	39902	42338	41508	6.13126e+36
Har_00220584	---NA---	42128	41042	39751	41175	37754	37744	41801	36298	6.11873e+36
Har_00064451	26s protease regulatory subunit 7	39622	33562	42174	40354	42555	41352	41198	37235	6.10928e+36
Har_00028949	---NA---	41137	35432	41917	42428	41683	42468	41878	31753	6.10186e+36
Har_00103503	clathrin light chain	39811	39094	36201	39917	41552	41511	39712	39566	6.09524e+36
Har_00226625	---NA---	38709	41580	38844	39396	38670	38418	39327	42341	6.09303e+36
Har_00232573	---NA---	41168	34574	41964	43345	42354	43429	40655	31461	6.09096e+36
Har_00047124	peptidoglycan recognition protein	42247	43343	43632	43615	43348	42122	22152	43205	6.08949e+36
Har_00072105	elegans proteinconfirmed by transcript evidence	43715	42826	43601	26888	43577	34244	43700	42487	6.08096e+36
Har_00167321	---NA---	39609	39353	40054	39415	39663	39945	39811	39174	6.08034e+36
Har_00225714	---NA---	41946	42870	36328	37370	36462	37720	42162	42918	6.07549e+36
Har_00064604	surface antigen ariel1	43734	42324	43517	26456	43590	35157	43747	42524	6.07533e+36
Har_00089249	v-ki-ras2 kirsten rat sarcoma viral oncogene homolog	38181	39004	35072	38379	40838	42534	41784	41758	6.07521e+36
Har_00090341	cytochrome p450	30924	43679	43766	43791	43740	43778	28070	43644	6.07284e+36
Har_00089345	seven in absentia	41495	41168	37652	36463	39563	39353	41535	40037	6.0721e+36
Har_00143081	---NA---	40417	41745	35134	38421	39291	39628	40727	42041	6.07177e+36
Har_00000655	specifically rac-associated protein	43155	34842	42481	39580	42825	40488	43254	31959	6.05965e+36
Har_00044610	proteasome subunit beta type-4 precursor	42705	39064	41615	36411	41134	37864	42741	35975	6.05356e+36
Har_00152708	---NA---	41582	40133	38644	39295	39403	37892	41890	38177	6.05084e+36
Har_00138784	---NA---	41158	37491	40191	39923	39352	39403	41021	38388	6.04548e+36
Har_00008679	inorganic phosphate	41143	32492	42658	42463	41990	43110	41698	33064	6.04335e+36
Har_00212298	---NA---	42366	40494	39837	40849	36559	37998	41827	37251	6.04263e+36
Har_00120337	solute carrier family 27 (fatty acid transporter)member 6	42723	42512	41336	40537	36402	29855	42681	42767	6.03725e+36
Har_00117966		37392	37613	39573	41016	41251	42603	38904	38673	6.03595e+36
Har_00232430	---NA---	42986	43603	36457	29680	41834	38128	42725	43630	6.03016e+36
Har_00072301	bleomycin hydrolase	37835	39123	39709	40958	41185	37110	40259	40685	6.02672e+36
Har_00041906	peptidylprolyl isomerase b	40122	39909	37482	36728	39852	40508	41752	40538	6.02288e+36
Har_00240623	---NA---	40951	39973	39780	40402	39480	37951	40576	37639	6.02014e+36
Har_00116818	member i	43650	43547	43374	24639	43464	35872	43677	43478	6.01454e+36
Har_00065006	---NA---	42300	41300	37053	35037	39967	37557	42425	41643	6.01447e+36
Har_00062978	glutamyl-trna amidotransferase subunit b	39243	35308	40282	42843	42299	43338	40142	34172	6.01305e+36
Har_00217124	---NA---	40353	40442	38197	38385	38281	40781	41028	39214	6.00983e+36
Har_00190277	---NA---	42466	42368	40038	33201	40273	34413	42508	42606	6.00317e+36
Har_00121910	cobatoxin-like protein	42577	42976	42476	40224	41215	25787	42202	42803	6.00196e+36
Har_00044032	aminopeptidase-like 1	41790	41389	30647	36890	40947	41997	42290	42204	6.00186e+36
Har_00216082	fimbriae-associated protein	40560	39161	40147	39079	40327	38603	41434	37313	5.99767e+36
Har_00149919	---NA---	43121	37424	34000	41399	41525	42299	42895	35044	5.99747e+36
Har_00088336	g protein-coupled receptor 175	34880	41258	40632	40278	40801	40413	38326	40228	5.98735e+36
Har_00026762	probable protein brick1	39889	38674	39872	38323	40685	40797	40688	37559	5.97919e+36
Har_00100026	fatty acid desaturase 2	41224	42519	40058	34401	40161	34767	41845	42362	5.9784e+36
Har_00092677	cg8192 cg8192-pa	37287	40780	39318	41405	41646	42384	36209	37745	5.97173e+36
Har_00173959	---NA---	37913	40633	42288	42621	39169	35456	36899	41920	5.96453e+36
Har_00118712	tyrosine-protein phosphatase non-receptor type 23	41334	37858	42213	40250	42268	40545	41276	31672	5.95661e+36
Har_00056499	proteasome 25 kda subunit	40765	38154	39457	37777	41848	42074	40811	35756	5.95654e+36
Har_00090955	---NA---	39750	42345	34769	42154	39720	38251	37375	42511	5.95532e+36
Har_00112674	misato cg1424-pa	41660	40649	40513	27724	42355	43252	41440	41238	5.95453e+36
Har_00193569	---NA---	41415	41482	38522	36994	39580	36090	41687	40833	5.95295e+36
Har_00099358	uncharacterized protein kiaa1370 homolog	38013	40137	38884	41129	40100	41604	37472	39009	5.95042e+36
Har_00061995	carboxylesterase-8 variant 1	40089	42706	32687	42823	34898	43077	38242	43177	5.94847e+36
Har_00095808	isoform a	39780	40530	37045	40376	37439	41289	39793	40051	5.94118e+36
Har_00108606	sugar transporter	39722	36002	39865	40835	40082	40060	40932	38829	5.94103e+36
Har_00051648	sodium-dependent phosphate transporter	35238	39657	38686	41281	41565	42901	36683	40688	5.93966e+36
Har_00004236	acyl- delta-9 desaturase	41652	42456	39396	39889	29159	40766	41915	42869	5.93559e+36
Har_00039532	---NA---	36531	38016	40841	40547	41574	41400	39326	38127	5.93496e+36
Har_00012829	---NA---	40081	39984	39502	39108	40115	39199	39197	38883	5.9334e+36
Har_00033321	vesicle-associated membrane protein 7	37055	36974	40558	42052	40835	42457	40443	36176	5.92724e+36
Har_00065005	---NA---	40904	40345	39552	40979	38191	38240	39739	38122	5.91775e+36
Har_00053673	proteasome beta subunit	41466	42170	39544	39809	38567	35782	40620	38338	5.91572e+36
Har_00203852	---NA---	39573	41717	38130	35275	40983	38157	40808	41746	5.9154e+36
Har_00009383	tbp-associated factor 2	41632	41426	36406	37117	39167	37969	41606	40993	5.911e+36
Har_00028204	proteasome inhibitor	39466	41489	38821	38175	39581	38850	38286	41349	5.90724e+36
Har_00071681	isoform a	43568	42963	43234	24643	43281	36473	43610	42996	5.90288e+36
Har_00089940	phenylalanine hydroxylase	35369	39409	40483	41040	41109	41936	38373	38518	5.90081e+36
Har_00191695	---NA---	41007	35169	40672	40205	41619	40901	41528	35394	5.90051e+36
Har_00096018	nonclathrin coat protein gamma1-cop	39799	42066	39244	35638	37731	39040	40657	42068	5.89909e+36
Har_00032634	proteasome 26s non-atpase subunit 2	41795	39018	40017	36904	38271	39286	42365	38342	5.88162e+36
Har_00084823	proteasome26snon-12	39295	39589	38055	38899	40157	39484	40124	40125	5.87846e+36
Har_00060404	---NA---	36343	40205	38654	39087	40218	40788	38913	41697	5.87598e+36
Har_00176262	---NA---	43376	32875	43095	41213	43129	42223	43375	29360	5.87341e+36
Har_00099706	interferon gamma inducible protein 30	33093	40556	40859	41829	40893	41630	36900	40726	5.86827e+36
Har_00194340	---NA---	42571	40116	37559	36953	41067	35916	43181	38834	5.86247e+36
Har_00180275	---NA---	43315	36771	42117	39061	42691	37648	43315	32119	5.85899e+36
Har_00014616	sugar transporter	32961	40054	40172	40411	40821	42315	39295	40187	5.84615e+36
Har_00062693	---NA---	37406	41583	37792	40688	39653	40462	38103	39967	5.84396e+36
Har_00005881	steroid receptor rna activator 1	39623	39376	38869	41455	38416	39481	39154	39113	5.83925e+36
Har_00035882	cg9273	37232	40384	39841	40718	39889	41556	37864	38140	5.83897e+36
Har_00090022	reverse transcriptase ribonuclease h methyltransferase	40008	40837	40231	41800	34994	37694	39650	40616	5.83639e+36
Har_00141838	---NA---	39305	42057	39090	40353	37709	37323	39370	40376	5.83362e+36
Har_00004645	udp-n-acetylglucosamine transporter	40036	40155	39658	39469	39652	36822	40316	39349	5.82855e+36
Har_00051976	---NA---	38791	36455	41938	35194	41207	41601	41175	39527	5.82327e+36
Har_00121878	takeout-like protein 2	42189	38950	39224	38202	40156	37359	42203	37348	5.82239e+36
Har_00169925	---NA---	40140	40380	37799	40644	36021	41131	39738	39707	5.82128e+36
Har_00032684	serine protease inhibitor	41270	41218	37606	38747	37514	38131	40404	40628	5.8202e+36
Har_00152351	---NA---	40447	40219	37859	39897	36653	39335	40905	40161	5.81965e+36
Har_00137102	---NA---	42433	40598	37249	35104	38604	39160	42534	40172	5.81854e+36
Har_00031034	phospholipid scramblase 1	38835	37498	41156	41014	40870	41075	40114	35143	5.8172e+36
Har_00008586	---NA---	40655	41367	39145	39274	38829	36105	39717	40377	5.81277e+36
Har_00077638	26s protease regulatory subunit 7	39569	42855	38278	40279	35386	38705	37827	42893	5.80994e+36
Har_00098624	hemolin	38465	43463	42510	43389	41314	42203	24812	43546	5.80907e+36
Har_00132945	---NA---	39493	41732	36764	38638	37932	40227	39074	41489	5.79123e+36
Har_00006790	structural maintenance of chromosomes smc3	40803	40416	38269	37209	38911	37730	41433	40534	5.78983e+36
Har_00206563	---NA---	43312	40243	42517	29766	42461	36367	43404	39129	5.78506e+36
Har_00038234	---NA---	36982	38919	41006	41799	40298	41236	37340	37726	5.77485e+36
Har_00120512	serine threonine-protein kinase	41517	35610	41140	40787	40718	40390	41899	33773	5.77321e+36
Har_00050556	hemolin	22827	43525	43183	43482	42922	43515	38000	43556	5.76714e+36
Har_00218266	---NA---	41758	39171	42026	40135	41165	39282	41944	30784	5.76053e+36
Har_00066121	cg12948 cg12948-pa	37029	42793	40508	42083	41806	42724	27710	43066	5.75763e+36
Har_00054988	angiotensin converting enzyme	43672	42414	43555	24217	43596	36413	43675	42469	5.75279e+36
Har_00073355	arystal structure of epiphyas postvittana takeout 1	39665	42048	39742	34720	39992	36072	41148	42102	5.75145e+36
Har_00226728	---NA---	40018	37072	39576	34552	42286	41619	42469	37925	5.75032e+36
Har_00164566	---NA---	41570	41219	38706	33485	39288	38913	42111	40213	5.7494e+36
Har_00151798	---NA---	38072	40724	38489	37727	39985	38829	40573	40455	5.7373e+36
Har_00042458	multiple inositol polyphosphate phosphatase	40732	38495	33993	34546	42396	41657	41933	42067	5.73638e+36
Har_00136591	---NA---	31732	42136	39444	41785	40679	42042	36321	41854	5.72929e+36
Har_00092743	moderately methionine rich storage protein	32196	39956	42665	42904	42129	41959	35804	38431	5.7276e+36
Har_00111657	nidogen 1	42826	42405	39547	35058	38062	33358	42840	41817	5.72689e+36
Har_00067126	fibroin p25	41676	42019	35772	37099	36568	38299	41884	41956	5.71963e+36
Har_00083069	prosaposin-like 1	39208	36910	40865	41232	39698	38930	39776	38119	5.71374e+36
Har_00063002	tyrosine recombinase	36674	36136	40585	38242	41986	41230	41110	39030	5.71305e+36
Har_00012864	s-phase kinase-associated protein 2	37345	36263	40906	38677	41297	40115	40900	39334	5.71022e+36
Har_00053331	---NA---	40986	41330	36605	37023	37777	38592	42012	40526	5.69829e+36
Har_00000556	cytochrome p450 cyp4s4	43225	43515	42711	41107	22404	41137	43031	43485	5.6952e+36
Har_00001404	proteasome beta subunit	41354	39679	39432	37493	38881	36755	41745	39352	5.69511e+36
Har_00119351	ommochrome binding protein 2	42204	33158	42482	43200	42699	43297	42222	28380	5.68928e+36
Har_00103108	cg13868 cg13868-pa	41207	39698	39606	41488	37810	38412	40291	36163	5.68813e+36
Har_00069885	copia-like retrotransposable element	37652	29259	41522	42888	42365	43104	40875	38830	5.68606e+36
Har_00105858	lysozyme i-1	36044	39379	39849	40274	41131	40605	37867	39415	5.67821e+36
Har_00210944	---NA---	40216	36967	38101	40602	38646	42144	38524	39329	5.6752e+36
Har_00101460	cuticular proteinrr-1 family (agap000177-pa)	42322	39264	40577	35381	40744	35349	42519	38837	5.67388e+36
Har_00043209	peptidylprolyl isomerase b	38292	37293	39235	40264	40729	40968	37939	39720	5.67244e+36
Har_00132092	---NA---	39869	41318	39077	41743	40197	42902	30466	40163	5.67012e+36
Har_00083152	immune inducible protein	41030	40174	38445	41351	36010	37800	40139	39592	5.66841e+36
Har_00098743	fructose--bisphosphatase	43480	42871	41988	26571	42219	34992	43429	42467	5.66623e+36
Har_00131494	---NA---	43584	40218	43146	27423	43231	35415	43582	40845	5.65238e+36
Har_00121033	chromosome 5 open reading frame 28	40277	39834	40610	36899	41102	37833	39855	37936	5.65232e+36
Har_00120103	glucose dehydrogenase	37626	28440	43124	41878	43206	43476	42490	36603	5.64572e+36
Har_00158039	---NA---	34375	40966	37608	38328	40074	41428	40003	41827	5.63857e+36
Har_00075441	---NA---	41000	39321	36835	37581	38505	39928	41376	39682	5.63345e+36
Har_00074185	proteasome 25 kda subunit	40065	41807	38231	38930	35900	38725	39107	41531	5.62894e+36
Har_00058788	extracellular signal-regulated kinaseexpressed	39291	40271	38816	38252	38130	38182	40267	40851	5.62636e+36
Har_00072591	aldo-keto reductase	39509	40097	40278	41293	37541	38183	38297	38894	5.62569e+36
Har_00118103	lysosomal alpha-mannosidase (mannosidase alpha class 2b member 1)	42337	41570	41280	40241	42110	30430	41920	35803	5.62259e+36
Har_00216310	---NA---	40668	36933	40998	42074	39862	40801	40542	32904	5.62118e+36
Har_00088411	proteasome26snon-6	40670	40240	36479	37096	39930	38423	41117	40197	5.61575e+36
Har_00064776	phytanoyl-isoform cra_a	22766	42709	42387	43276	42598	43446	40075	42373	5.60516e+36
Har_00237326	---NA---	38592	38691	39692	37486	41301	40965	40384	36919	5.60418e+36
Har_00052079	lsm7u6 small nuclear rna associated	39894	39747	39342	41137	37944	38234	37578	40053	5.60354e+36
Har_00197972	---NA---	42079	39780	37827	36822	38328	37333	42257	39718	5.59931e+36
Har_00040857	histone acetyltransferase gcn5	41994	42788	32862	40414	36913	35530	42357	42237	5.59922e+36
Har_00047155	---NA---	42781	30125	42809	43383	43023	43309	42669	29421	5.59863e+36
Har_00086382	phosphonate abcperiplasmic phosphonate-binding protein	41251	38512	37670	39822	36283	37678	42437	40437	5.59067e+36
Har_00048257	annexin ix-c	41963	40128	38504	36577	39681	38683	42471	36121	5.58448e+36
Har_00034844	carboxypeptidase m	39487	42226	37620	37469	35736	39155	40038	42391	5.58167e+36
Har_00214777	---NA---	34964	37256	40576	41267	40551	40756	37972	40768	5.5804e+36
Har_00083079	26s protease regulatory subunit 7	36763	34511	41772	42656	41032	42403	41620	34058	5.57538e+36
Har_00091124	endoplasmic reticulum protein	39554	39097	38989	37540	40152	40535	41070	36831	5.57244e+36
Har_00092749	moderately methionine rich storage protein	41810	39928	38355	34985	40112	35096	42385	41640	5.56566e+36
Har_00087131	annexin ix-a	41947	41645	36358	34861	38864	36476	42188	41995	5.5609e+36
Har_00083952	sarcosine dehydrogenase	35032	39504	37649	39159	41363	40555	39276	41353	5.55881e+36
Har_00030559	---NA---	38656	35449	41318	42401	36970	41194	41735	36411	5.55588e+36
Har_00111861	ommochrome binding protein 2	40348	33823	42188	42180	42617	43315	41480	29868	5.55387e+36
Har_00022727	glucosyl glucuronosyl transferases	41053	40921	34508	35150	39099	40150	42547	40803	5.55327e+36
Har_00239361	---NA---	42409	41119	38688	36831	37292	35705	42571	39388	5.5477e+36
Har_00073848	carboxypeptidase m	42942	39289	35987	38301	40087	35296	42920	39255	5.54361e+36
Har_00084442	g protein-coupled receptor 175	41059	40774	39455	39344	36307	36045	41315	39446	5.54266e+36
Har_00022800	---NA---	41447	42426	37956	37338	35294	35222	41805	42734	5.53444e+36
Har_00097704	serine or cysteine proteinase inhibitor clade b member 9	39431	39337	40618	40467	40604	36098	39990	37029	5.53355e+36
Har_00070479	regulatory protein cii	40194	41711	38287	39519	40591	34327	36749	42589	5.53194e+36
Har_00018492	lpxtg-motif cell wall anchor domain protein	37565	39536	40142	40145	39633	39793	36523	40109	5.52941e+36
Har_00066354	lipopolysaccharide binding protein	41196	40486	36675	39902	37364	38526	41265	38086	5.52178e+36
Har_00181975	---NA---	33834	39516	39682	40666	40146	42234	39422	38243	5.51501e+36
Har_00069078	methionine-rich storage protein	40266	42272	37032	38920	35121	36573	41188	42437	5.50788e+36
Har_00093585	proteasome26snon-12	38599	37005	41025	42043	40459	41885	38867	33933	5.50625e+36
Har_00107024	isoform a	35809	40777	42091	42758	41824	42864	28352	41195	5.50251e+36
Har_00169706	---NA---	41550	37423	39568	37012	41107	39099	42234	35549	5.495e+36
Har_00015099	suppressor of g2 allele of skp1	41545	41491	37227	38519	35461	36378	41396	41627	5.49451e+36
Har_00056287	cytochrome p450	43681	41851	43219	26343	43399	33853	43669	41139	5.49341e+36
Har_00022209	lysozyme i-1	32781	33360	40438	42195	40975	42314	41333	41080	5.49325e+36
Har_00036000	vnnl2_dromeame: full=vanin-like protein 2 flags: precursor	41802	43044	35229	39285	34067	36212	41572	42941	5.48398e+36
Har_00112917	---NA---	39778	40286	41560	41277	41177	33369	36902	39330	5.48217e+36
Har_00108218	peptidoglycan recognition protein	43499	26439	43613	43245	43602	43509	43553	30575	5.47957e+36
Har_00102414	leucine-rich transmembrane protein	39729	34993	40706	40405	41663	40990	40954	34207	5.47044e+36
Har_00039066	ubisnap cg11173-pa	42971	43107	41800	38846	23679	41580	42583	43345	5.46599e+36
Har_00013498	cg11577 cg11577-pa	41804	40552	39916	32150	40889	36081	42072	40470	5.46474e+36
Har_00148184	---NA---	39084	40101	40838	40916	41585	34552	37244	38982	5.46314e+36
Har_00117014	transferrin	37461	35602	39553	39789	41481	41646	39082	38543	5.46187e+36
Har_00190147	---NA---	36850	39581	41122	41471	41359	39177	36010	37624	5.4605e+36
Har_00108462	geranylgeranyl pyrophosphate synthase	39654	39358	35239	38405	40225	40470	39610	40083	5.45916e+36
Har_00016518	takeout-like protein 2	40983	40559	39119	40734	36301	35893	39923	39603	5.45652e+36
Har_00090988	saposin-isoform a	39915	38467	38374	39008	39190	39993	40397	37495	5.45628e+36
Har_00234542	---NA---	38950	40806	38181	40950	38036	37852	37359	40794	5.45265e+36
Har_00052580	cg7358 cg7358-pa	35714	41638	42608	42751	41254	41859	27913	41743	5.45018e+36
Har_00085632	serine proteinase inhibitor	42308	41962	39054	38500	38313	30196	42054	41900	5.44154e+36
Har_00116887	udp-n-acetylglucosamine--peptide n-acetylglucosaminyltransferase	40234	42335	40547	33788	37451	35339	41825	41977	5.42224e+36
Har_00095383	lysosomal thiol reductase ip30 isoform 2	40982	38240	36213	38224	41388	40758	40733	36369	5.42097e+36
Har_00214571	GA11960 [Drosophila pseudoobscura pseudoobscura]	40178	42054	37958	32347	40084	36292	42169	42588	5.41995e+36
Har_00062381	alpha-mannosidase ii	41293	41094	40589	38831	41556	31079	39496	39690	5.41473e+36
Har_00084978	glutathione s-transferase	40236	38693	39383	37904	39016	37550	41122	38668	5.41402e+36
Har_00065359	gualynate kinase-1	35299	36045	37090	42007	37883	42048	40927	41890	5.41372e+36
Har_00003775	moderately methionine rich storage protein	39692	41301	36599	36245	38167	36957	41886	42134	5.41336e+36
Har_00143216	---NA---	41838	40898	38176	33244	39325	36646	42185	40999	5.41257e+36
Har_00208087	---NA---	38437	38501	39381	37538	39932	40559	40947	37297	5.41108e+36
Har_00103058	carboxypeptidase b	42334	41551	38166	38401	34132	35532	42421	40761	5.40626e+36
Har_00031072	---NA---	39079	39396	39958	39211	37971	39468	39117	38230	5.40598e+36
Har_00009838	serrano protein	39954	35536	39970	37022	40659	38689	39731	41156	5.40418e+36
Har_00192524	---NA---	38666	39874	38627	38015	41146	39293	39349	37465	5.39594e+36
Har_00045591	---NA---	38956	37905	37013	39145	39365	40909	39591	39534	5.39259e+36
Har_00022849	ubiquitin-activating enzyme e1	39640	37084	41253	40189	40386	40374	38578	35162	5.3905e+36
Har_00046830	cp8 precursor	39724	38740	36170	36264	39849	40643	41216	39925	5.37961e+36
Har_00195415	---NA---	33567	41768	40207	39973	40497	40109	35128	41830	5.37812e+36
Har_00134874	---NA---	34131	37098	41189	41910	40145	42325	39177	36950	5.37616e+36
Har_00010757	---NA---	43852	43530	43777	21578	43780	35659	43855	43516	5.37215e+36
Har_00032596	huntingtin interacting protein 1	37281	38499	39565	39121	40354	41047	37825	38596	5.37214e+36
Har_00089386	methionine-rich storage protein	41343	40115	38067	42212	33848	41051	39497	36631	5.35751e+36
Har_00057947	---NA---	37391	40347	38929	40867	36124	39454	39607	39516	5.35373e+36
Har_00024371	solute carrier family 31 (copper transporters)member 1	40128	32158	42053	42799	41901	43072	39204	32557	5.35009e+36
Har_00000480	---NA---	40979	36554	40004	42102	40085	41998	40642	30975	5.34687e+36
Har_00063516	cg7860-pa	42497	31717	42332	42892	42847	43269	42768	27432	5.32316e+36
Har_00098013	mgc79752 protein	38184	39781	40245	39862	38399	37880	37224	40321	5.32001e+36
Har_00005292	sirtuin 5 (silent mating type information regulation 2 homolog) 5	37974	40585	38244	40569	39191	40209	36566	38532	5.30907e+36
Har_00023861	cral trio domain-containing protein	38281	39182	43162	42716	42259	42764	25283	42014	5.30863e+36
Har_00083602	metallothionein b	42859	36391	38062	34869	41616	37655	43096	37921	5.30111e+36
Har_00162965	---NA---	43654	42816	43518	27896	43567	28837	43577	42666	5.30015e+36
Har_00012990	carboxypeptidase a	42857	42464	37945	35639	38253	30804	42879	42611	5.29861e+36
Har_00016259	resilin cg15920-pa	42791	37856	36927	37433	39038	36870	42984	38171	5.28794e+36
Har_00045825	---NA---	41512	38019	41574	34587	42383	39138	41058	34193	5.28487e+36
Har_00112124	cecropin b	29630	39349	39304	39866	41305	42120	40005	41527	5.28008e+36
Har_00119579	furin-like convetase	40304	41295	40503	41835	37656	38060	32786	39841	5.27952e+36
Har_00014604	leukocyte elastase inhibitor	40815	40252	37062	37820	36894	38745	41362	38771	5.27883e+36
Har_00081699	three prime repair exonuclease 1	39604	41461	40197	40665	40394	39093	30700	40563	5.2781e+36
Har_00001048	scavenger receptor cysteine-rich protein	43680	42677	43591	22712	43592	35368	43663	42468	5.2762e+36
Har_00082033	synaptic vesicle protein	34807	38843	39767	40712	39859	41393	38426	38013	5.27516e+36
Har_00060550	serf-like protein	43420	42630	41659	26355	42181	33426	43453	42290	5.26545e+36
Har_00163332	---NA---	40360	40362	36093	35457	38609	39507	41693	39697	5.26299e+36
Har_00076596	---NA---	39875	36148	40384	39810	40945	41229	40787	32984	5.26278e+36
Har_00085763	member of ras oncogene family	40661	40360	39600	41711	35776	41036	40024	33030	5.26091e+36
Har_00014602	leukocyte elastase inhibitor	38471	40020	40915	38596	38963	34289	40312	40148	5.25704e+36
Har_00029577	phosphatidic acid phosphatase type 2c	35282	39945	38572	40587	40135	42096	36614	38503	5.2551e+36
Har_00036163	---NA---	42975	42565	35608	29351	40834	36363	43071	42914	5.24692e+36
Har_00170415	---NA---	40409	41879	39073	39901	39197	31598	38234	41991	5.2463e+36
Har_00180937	---NA---	38082	34138	41361	41354	42304	42113	38826	34095	5.24418e+36
Har_00066246	arystal structure of epiphyas postvittana takeout 1	40195	37991	39393	38764	42862	34680	39452	38313	5.23923e+36
Har_00183898	---NA---	40828	38895	38584	38052	38987	38328	41244	36410	5.23184e+36
Har_00231928	---NA---	39946	40140	38743	38283	36416	37580	40594	39543	5.22433e+36
Har_00052977	geminin	37976	38640	36939	37513	40016	41318	40857	38004	5.22014e+36
Har_00006716	saposin-related protein	39475	39360	38722	39565	40353	37695	36990	38925	5.21337e+36
Har_00082116	glutaredoxin 2	39128	38623	38187	39224	40620	41343	40002	34272	5.21152e+36
Har_00016623	loc553397 protein	39153	40075	40067	41289	38846	38435	37076	36250	5.20875e+36
Har_00011058	cg8507 cg8507-pa	35197	43037	43497	43705	43469	43638	22118	43100	5.20722e+36
Har_00096140	cg6707-isoform a	39310	38865	38035	38808	38037	40277	40676	37025	5.20311e+36
Har_00120076	chitinase 4	40856	36112	38634	37570	40959	40594	41855	34910	5.20267e+36
Har_00032751	kal-1 protein	40649	40827	37007	37878	36330	37743	40451	40283	5.19782e+36
Har_00046238	zinc iron transporter	42614	34287	43016	43271	42995	42952	42193	24521	5.19623e+36
Har_00073564	zinc finger protein	41249	34966	40037	39952	40571	34826	41503	38308	5.1826e+36
Har_00022004	nuclear undecaprenyl pyrophosphate synthase 1 homolog	39321	38553	38207	38394	38955	38617	38304	40445	5.18251e+36
Har_00023786	isoform b	38878	33238	39475	36175	41821	40567	41746	39617	5.17766e+36
Har_00111004	clumping factor b	41050	42592	39893	34180	39063	31367	41685	42517	5.17715e+36
Har_00025542	dictyostelium discoideum (slime mold)prespore-specific protein	41352	39809	35877	36685	37818	38473	42071	39028	5.17602e+36
Har_00069633	muscular protein 20	35289	38676	38384	39881	40935	40667	37066	40149	5.17588e+36
Har_00130299	---NA---	42649	41810	37898	26808	41003	38731	42805	41973	5.16902e+36
Har_00082339	elegans proteinconfirmed by transcript evidence	43405	23520	43550	43107	43658	43561	43593	32510	5.16545e+36
Har_00005950	amp dependent coa ligase	34422	41162	42483	42916	42140	42584	27180	40903	5.15362e+36
Har_00052902	imp dehydrogenase gmp reductase	41208	40935	39319	40325	34385	36077	40486	38282	5.14224e+36
Har_00036278	26s protease regulatory subunit 6a	38572	40981	37834	38963	37071	37993	38775	40368	5.13708e+36
Har_00025426	proteasome 25 kda subunit	36444	36511	39203	40603	41280	42474	38329	36052	5.13153e+36
Har_00128539	---NA---	38810	39352	38474	39702	38492	38836	37980	38725	5.1291e+36
Har_00179367	---NA---	41554	35705	39470	38021	40657	39648	41520	34387	5.12437e+36
Har_00022114	cg7860-pa	42618	41563	42856	41739	22920	42316	42789	38950	5.12168e+36
Har_00003404	unknown [Picea sitchensis]	37204	40014	38895	39383	39923	37682	37604	39684	5.1193e+36
Har_00026269	cell cycle control protein	40344	40471	41046	42184	40234	41198	34793	31398	5.11923e+36
Har_00227692	---NA---	40318	39411	27139	38726	41025	42229	41766	42359	5.11848e+36
Har_00013432	proteasome beta subunit	40795	39997	38718	40461	36994	37910	39171	36434	5.11612e+36
Har_00203815	---NA---	36155	39765	40407	40725	40491	39915	34435	38788	5.10716e+36
Har_00060368	monocarboxylate transporter	28283	42488	42314	42827	42697	42932	29820	42846	5.10023e+36
Har_00137259	---NA---	36187	38901	38502	37702	40019	39555	39470	39913	5.09577e+36
Har_00193889	---NA---	37413	34536	41419	41989	42073	42845	38692	32500	5.09375e+36
Har_00059220	arystal structure of epiphyas postvittana takeout 1	36449	40280	38299	40612	36173	41027	39079	38437	5.09054e+36
Har_00014509	---NA---	38917	37904	39312	37485	34997	39790	42208	39796	5.08447e+36
Har_00014299	myol protein	37608	35632	40904	39977	41586	39601	38956	36132	5.07944e+36
Har_00016112	actin-related protein 2 3 complex subunit 1a	39210	38313	40092	40505	38529	41250	38994	33581	5.07706e+36
Har_00229377	---NA---	39684	41539	38328	38902	40416	34629	34745	42395	5.0671e+36
Har_00228231	---NA---	37118	37760	40484	40945	38502	39307	38911	37012	5.06371e+36
Har_00216000	---NA---	33316	29978	42780	39162	43100	43318	42492	38102	5.0578e+36
Har_00063138	low-expression lectin 1	43700	43702	43324	29559	43488	24821	43722	43710	5.04511e+36
Har_00201025	---NA---	40107	36573	36520	39298	38412	41155	41266	36737	5.04507e+36
Har_00042214	clathrin-associated protein	40219	38918	40413	40949	37369	35649	36564	39919	5.03661e+36
Har_00120249	---NA---	37906	41175	37585	40491	34961	38537	37552	41905	5.03588e+36
Har_00212760	---NA---	39496	34527	39942	39309	39478	38428	40309	38442	5.03321e+36
Har_00112467	asparagine-linked glycosylation 13 homolog	38466	42336	37149	37892	36216	35762	40230	42133	5.03241e+36
Har_00167948	---NA---	38941	37189	40960	41978	41046	42395	38149	30423	5.02891e+36
Har_00149533	---NA---	35526	36195	40169	40620	41252	41485	39469	35464	5.02581e+36
Har_00014841	---NA---	40943	38037	40286	38352	39475	38094	40668	34106	5.01869e+36
Har_00039267	lsm7u6 small nuclear rna associated	36252	38982	41127	41606	41052	37837	35766	37329	5.01472e+36
Har_00185784	---NA---	43533	42298	42614	29693	42897	33127	43519	34752	5.0074e+36
Har_00119299	cg2867	40181	41715	37747	39009	38163	33932	36741	42643	5.00738e+36
Har_00061153	4-aminobutyrate aminotransferase	42395	38027	41720	31524	41639	35462	42799	37332	5.00231e+36
Har_00222976	---NA---	40956	41834	36801	38243	36229	34580	40036	41297	4.9947e+36
Har_00103057	carboxypeptidase b	40702	41234	39813	40358	36205	30726	39744	41849	4.9895e+36
Har_00191809	---NA---	35311	40375	42335	28304	42658	41386	41506	39857	4.9893e+36
Har_00052160	26s proteasome non-atpase regulatory subunit 14	42685	42583	38659	37396	38093	27163	42631	43037	4.98859e+36
Har_00014495	n-ethylmaleimide sensitive fusion protein	41147	39037	36913	37080	38650	36814	41667	38267	4.98784e+36
Har_00226340	---NA---	38027	35148	40274	41193	40077	38821	39474	36624	4.98746e+36
Har_00197206	---NA---	41817	41770	30320	31301	41947	39066	42543	43133	4.98474e+36
Har_00099421	mgc83691 protein	39827	37776	39137	36074	40805	38462	39623	37706	4.98056e+36
Har_00050963	dopachrome conversion enzyme	36445	41753	38605	37749	39984	32947	40760	41805	4.97782e+36
Har_00071843	---NA---	39571	35314	37997	37902	38252	38828	41902	39738	4.97709e+36
Har_00097793	transposase	35829	38803	39743	40014	39806	39872	36960	38370	4.97637e+36
Har_00087072	angiotensin-converting enzyme	43409	35456	43408	40724	42958	40378	43356	24277	4.96733e+36
Har_00014301	myol protein	39996	41181	36272	40639	40488	41101	38972	31534	4.96522e+36
Har_00113007		43831	43673	43797	34968	43785	20228	43828	43631	4.96518e+36
Har_00034714	lectin 5	30639	39332	40967	39199	41090	41501	37561	40012	4.95966e+36
Har_00241376	---NA---	31630	36928	42369	41975	41773	42062	37575	36144	4.95695e+36
Har_00070290	chemosensory protein 1	36755	37473	40176	39525	41564	40412	34920	38628	4.95539e+36
Har_00221312	---NA---	35988	36297	40946	41412	39854	41469	37978	35606	4.95013e+36
Har_00222944	---NA---	37766	41060	35949	40256	36177	40793	36765	40609	4.94439e+36
Har_00097633	short-chain dehydrogenase	41614	20371	42939	42839	43053	43311	42506	39984	4.94175e+36
Har_00139277	---NA---	39139	40613	40813	39373	38696	36984	39754	33980	4.93806e+36
Har_00090329	26s proteasome subunit s9	33833	41079	42092	42838	42541	42613	26938	40332	4.93576e+36
Har_00124707	---NA---	40003	41138	32602	37775	37052	39443	40854	40772	4.93359e+36
Har_00115392	saposin-related protein	41253	42413	40637	37860	37212	29169	40063	42146	4.93357e+36
Har_00066743	immediate early response 3-interacting protein 1	40681	40961	40116	39795	34839	33473	39089	40567	4.91922e+36
Har_00004353	aldehyde oxidase	39456	36436	40656	38637	39110	36522	39598	38480	4.91499e+36
Har_00017489	aminopeptidase-like 1	37684	37184	37994	37116	40863	40611	39934	37531	4.91469e+36
Har_00099464	failed axon connections protein	39477	37172	38016	36455	40671	40385	40625	36195	4.91168e+36
Har_00237713	---NA---	39074	39487	41476	36128	39230	38645	39756	35142	4.89693e+36
Har_00204724	---NA---	43828	43504	43750	27402	43765	25671	43822	43505	4.89601e+36
Har_00115771	amp dependent coa ligase	40206	38739	38049	38226	35351	37518	41492	39267	4.89525e+36
Har_00093029	hsp70-interacting protein	40176	37652	41186	40658	39355	37647	40234	32395	4.89161e+36
Har_00032803	leucine-rich repeats and immunoglobulin-like domains 1	43372	43330	43299	43606	16768	43643	43444	43327	4.88772e+36
Har_00038744	mitochondrial phosphoenolpyruvate carboxykinase isoform 1	38683	41802	42022	27477	41593	38330	39147	41937	4.88673e+36
Har_00104929	adhesion-like transmembrane protein	40248	34660	42440	42778	42187	41939	37282	29233	4.88358e+36
Har_00068010	glutathionetheta class (agap000761-pa)	36980	36081	40628	41179	40230	37593	37958	38107	4.88328e+36
Har_00001654	moderately methionine rich storage protein	38770	40295	37131	37797	39408	40557	36294	38369	4.87985e+36
Har_00008016	---NA---	42219	41935	36120	32635	35678	38502	42420	40120	4.87901e+36
Har_00079617	yippee-like 5	39726	39265	37023	38412	37377	36357	40161	40299	4.87877e+36
Har_00081383	abhydrolase domain containing 7	38501	38567	39498	32056	40191	38778	40940	40640	4.87515e+36
Har_00001630	cation channel family protein	40092	41193	37328	34809	38070	36265	41078	40046	4.87356e+36
Har_00061861	cysteine-rich venom	41436	32099	43426	43522	43651	43753	41505	24449	4.87182e+36
Har_00204266	---NA---	35582	38761	39571	41276	40264	42115	35339	36088	4.87159e+36
Har_00030046	---NA---	37564	41369	38590	39585	36598	35716	37586	41738	4.86777e+36
Har_00073309	26s protease regulatory subunit 6a	38612	36115	41509	42097	39919	41690	37880	31634	4.85936e+36
Har_00089595	phosphoenolpyruvate carboxykinase	42445	38762	38633	36796	37028	34972	42067	38134	4.85843e+36
Har_00010973	cg16800 cg16800-pa	26575	37361	41188	42515	42417	43273	38559	39481	4.8582e+36
Har_00049768	cg12276-pa	33389	38205	40830	40885	41239	41211	35267	38042	4.85535e+36
Har_00160115	---NA---	40517	41047	38132	36134	34911	36783	41529	39688	4.85003e+36
Har_00170373	---NA---	36371	43445	43287	43565	43174	43393	19938	43503	4.84209e+36
Har_00029733	cg11737 cg11737-pa	30486	34054	41806	42275	41543	42496	37758	39572	4.83987e+36
Har_00092540	carboxylesterase 4 variant 2	32002	33549	41900	41166	42501	42977	37638	37990	4.8366e+36
Har_00049163	lyr motif containing 5	36184	34432	41260	40753	42384	42712	31072	40967	4.82751e+36
Har_00239081	---NA---	41210	34415	39726	40052	39361	39092	41289	33670	4.82704e+36
Har_00102713	peptidylprolyl isomerase b	36051	39370	41400	41265	36184	37597	37948	38556	4.82631e+36
Har_00133394	---NA---	36978	37575	40060	40532	39897	40855	36699	35734	4.82251e+36
Har_00057992	transposase	40679	35588	37807	42005	40061	42331	39886	31010	4.82225e+36
Har_00097880	dihydropteridine reductase	38416	37768	37949	41087	36612	39567	38822	37901	4.82199e+36
Har_00003841	acyl- delta-9 desaturase	38994	37001	41155	37742	36801	40917	39578	36036	4.81296e+36
Har_00199588	---NA---	35037	41902	41452	42115	42055	41902	25513	41763	4.81227e+36
Har_00201099	---NA---	36769	41497	37516	40291	37257	39150	35208	40549	4.80269e+36
Har_00068489	glutathione s-transferase	39149	41024	38525	34399	37532	35365	41647	40814	4.80193e+36
Har_00207732	---NA---	41508	40195	41641	34729	39890	35729	42225	33045	4.79819e+36
Har_00031395	rna polymerase ii mediator complex subunit 10	36054	37503	38270	37673	40209	40355	38930	38912	4.79178e+36
Har_00082660	fibroin light chain	33018	35268	40669	41308	41822	42688	39315	34888	4.79043e+36
Har_00059505	cuticular proteinrr-1 family (agap002726-pa)	36547	37993	39474	41108	39838	39296	36413	37290	4.78947e+36
Har_00048313	isoform g	40311	38131	35190	37737	37702	38987	40380	39512	4.78705e+36
Har_00074879	secreted protein	39400	36335	39604	40031	39600	39234	38399	35352	4.78684e+36
Har_00116978	cysteine peptidase active site-type peptidasecatalyticibonuclease h fold	31766	39378	41298	41042	40877	41576	33187	39966	4.77919e+36
Har_00177618	---NA---	41215	41647	41145	42957	33846	40481	29384	39088	4.77423e+36
Har_00036953	proteasome 25 kda subunit	36317	28088	42467	42745	42229	42839	40701	35004	4.77244e+36
Har_00223652	---NA---	38431	38969	38312	37926	39626	38264	38570	37501	4.77239e+36
Har_00237867	---NA---	36778	38827	40929	41954	37174	40617	37710	34179	4.77188e+36
Har_00009161	origin recognition complex subunit 1	38679	39280	39283	38008	39499	37570	36769	38550	4.77155e+36
Har_00046917	cell division protein ftsj	39824	38878	38372	33512	43593	37223	40452	36475	4.7668e+36
Har_00041207	cg13897 cg13897-pa	37999	40868	36159	36786	38030	37020	39407	41515	4.75769e+36
Har_00203672	---NA---	36474	36765	37487	39609	38279	39169	39465	40334	4.75203e+36
Har_00224226	---NA---	40136	32409	40422	36038	40280	40632	41743	36691	4.74984e+36
Har_00039153	thioredoxin domain-containing protein 17	41788	25510	42568	43039	42794	43292	42557	30809	4.74402e+36
Har_00142498	---NA---	43507	36638	43074	35926	43140	36982	43551	27629	4.73531e+36
Har_00120090	---NA---	37872	41596	37074	33368	37497	39288	39464	41790	4.73478e+36
Har_00024020	alpha-tocopherol transfer protein	41099	34305	40976	38646	41708	39731	42696	29948	4.73071e+36
Har_00082186	cytochrome p450	43565	43467	26845	38083	38236	33697	43494	43581	4.72805e+36
Har_00051787	hemolin	32380	43373	43263	43428	42530	42525	22805	43383	4.72141e+36
Har_00010535	---NA---	38825	41650	38290	40815	33942	37796	36211	40201	4.71946e+36
Har_00099054	leucine-rich transmembrane protein	40338	39574	38664	32471	40809	36440	41111	38475	4.71409e+36
Har_00161729	---NA---	39436	39584	41746	40837	40287	33435	36406	36105	4.71181e+36
Har_00091477	---NA---	39687	39767	37735	38835	37698	36842	37853	38742	4.71067e+36
Har_00106261	arystal structure of epiphyas postvittana takeout 1	40197	40681	39699	40092	35722	34864	38130	38106	4.70973e+36
Har_00018578	synaptic vesicle protein	43703	42727	43507	21186	43506	33779	43627	42608	4.7018e+36
Har_00008798	4-aminobutyrate aminotransferase	42470	41432	38146	36031	33488	33010	42456	41302	4.68801e+36
Har_00095769	ancient conserved domain protein 2 (cyclin m2)	38320	32197	41282	41253	42020	40066	36732	36077	4.68775e+36
Har_00174486	---NA---	42206	39813	37209	35214	36492	34553	42018	40154	4.68393e+36
Har_00007277	isoform b	41718	32878	42328	42610	42235	42044	41298	25797	4.67997e+36
Har_00112685	alpha 2 isoform 2	29138	40569	40308	40798	39331	41130	36375	40902	4.6787e+36
Har_00041039	enoyl-hydratase domain-containing proteinmitochondrial	40053	40889	40195	33533	39596	34138	39921	39264	4.67704e+36
Har_00052745	ribonucleoside-diphosphate reductase large chain	35466	38716	38924	41472	39983	41768	36135	34952	4.67514e+36
Har_00007948	proteasome inhibitor	39530	39899	37291	40403	36163	40580	37147	36040	4.66865e+36
Har_00036548	monocarboxylate transporter	37148	39671	39215	38707	38514	38421	38308	36814	4.6681e+36
Har_00097437	glutamyl-trna amidotransferase subunit b	40271	39850	40093	38903	38385	30937	39308	39929	4.66532e+36
Har_00053816	serine protease	41637	39266	37457	36873	36669	33531	41697	40271	4.66209e+36
Har_00067315	26s protease regulatory subunit 6a	42185	41858	35400	33271	38736	33003	42133	41612	4.66138e+36
Har_00180885	---NA---	37067	34256	39903	41191	41452	41136	36722	35631	4.65644e+36
Har_00084332	serpin-like protein (sep-lp)	32073	35155	39773	41167	41439	42579	38316	37304	4.65591e+36
Har_00119582	dna-directed rna polymerase ia polypeptide	33743	34873	39904	39599	41682	41982	39473	36209	4.65053e+36
Har_00108806	hyaluronidase	35530	33133	41860	39827	42175	40862	40221	34161	4.6472e+36
Har_00205402	---NA---	39404	39993	38865	37652	40116	37531	39043	34278	4.64662e+36
Har_00220434	hypothetical protein ANHYDRO_02026 [Anaerococcus hydrogenalis DSM 7454]	37442	37470	37575	39146	38436	40731	39560	36303	4.63971e+36
Har_00083489	im:7162964 protein	41633	38230	39225	40720	32561	35567	39777	39614	4.63915e+36
Har_00077790	2h2 type family protein	38273	38759	39817	38440	36058	38345	39659	37257	4.63849e+36
Har_00056935	proteasome26snon-12	41539	40053	37193	35994	34971	36963	41754	38567	4.6363e+36
Har_00115212	coiled-coil domain containing 12-like protein	41005	38347	37527	39090	37727	39873	36011	37098	4.63548e+36
Har_00045410	---NA---	34123	40370	37520	38370	38777	40542	37513	39565	4.62736e+36
Har_00118546	calcium and integrin binding protein cib	41408	41557	36577	30524	37398	36489	42221	41795	4.62638e+36
Har_00109167	amp dependent ligase	41511	28265	41353	41940	41983	42686	41951	30240	4.62627e+36
Har_00117905	---NA---	42572	41496	36482	36801	34454	32856	42328	40700	4.62535e+36
Har_00089411	moderately methionine rich storage protein	39230	43480	42962	43423	42698	36985	21198	43387	4.62168e+36
Har_00040067	lysozyme i-1	31405	36699	42107	42452	41664	42626	37889	33310	4.61773e+36
Har_00185054	---NA---	38691	26022	39645	39939	40503	40893	42230	41379	4.61396e+36
Har_00230590	splicing arginine serine-rich interacting protein	41419	30488	42155	42305	41882	41650	41321	28403	4.61049e+36
Har_00103505	clathrin light chain	38593	41891	38175	40090	37593	35119	34489	40884	4.60604e+36
Har_00005243	cral trio domain-containing protein	35400	41927	43442	43520	43359	43518	20447	42528	4.60414e+36
Har_00068543	vacuolar sorting protein	42480	39931	40878	32619	41714	34506	42085	33576	4.60032e+36
Har_00116051	glycerophosphate oxidase-isoform c	30774	39208	41517	42012	41356	42551	31174	39837	4.59923e+36
Har_00116481	sumo-1-activating enzyme e1a	32877	37174	38071	35656	41137	40751	40835	40453	4.59423e+36
Har_00092178	isoform e	37708	38963	41984	33978	41384	31569	41896	39987	4.58725e+36
Har_00030342	---NA---	37188	42454	41733	42171	40848	39857	24165	41962	4.58705e+36
Har_00152629	hypothetical protein [Plasmodium chabaudi chabaudi]	41043	40758	37251	33719	36297	35502	41590	40732	4.58683e+36
Har_00125781	---NA---	39560	37644	42173	42021	39138	40044	35425	31295	4.58536e+36
Har_00116175	oligopeptide transporter	37569	31880	41166	41333	41320	40262	38535	35093	4.58474e+36
Har_00064535	1-acyl-sn-glycerol-3-phosphate acyltransferase	41204	29842	40292	40740	40265	41857	41939	32127	4.58344e+36
Har_00116686	isoform a	43345	42558	41158	26075	40722	31161	43327	42030	4.57464e+36
Har_00041912	suppressor of ty 4 homolog 1	39185	37659	39533	37437	34737	38208	40015	39436	4.57416e+36
Har_00196556	---NA---	42890	43092	40716	35576	42167	22071	42339	43326	4.57045e+36
Har_00051809	trafficking protein particle complex subunit 3	39713	39049	37828	39870	38969	41135	39186	31016	4.55669e+36
Har_00199933	---NA---	39252	39413	34581	37854	36714	39215	39701	39362	4.55631e+36
Har_00151943	---NA---	38359	25719	40888	41291	42561	42874	41150	36427	4.55587e+36
Har_00008806	choline ethanolamine kinase	40692	34004	40624	39637	38747	39799	41908	31629	4.55423e+36
Har_00043537	organic cation transporter	43692	42716	43592	18476	43648	37181	43698	42722	4.55413e+36
Har_00160652	---NA---	37484	31046	41443	40182	42607	42170	40601	32201	4.55224e+36
Har_00027402	prefoldin 5	38659	42597	41757	40618	38981	40305	24658	42032	4.54807e+36
Har_00224664	---NA---	36469	39309	39935	40516	38053	41161	33775	37058	4.54724e+36
Har_00111849	ommochrome binding protein 2	43448	25504	42949	40914	43026	41239	43462	30253	4.54277e+36
Har_00215410	---NA---	39391	40146	34938	39329	33591	38846	40935	39138	4.54269e+36
Har_00084605	isoform c	37330	36884	40204	39625	40192	36961	37715	36945	4.54033e+36
Har_00093442	amp dependent ligase	41719	42673	32573	32825	36450	36523	41970	42584	4.52896e+36
Har_00008007	run domain containing 2a	38677	41479	24885	37952	40992	41741	40738	42872	4.52782e+36
Har_00176628	---NA---	35244	38574	37929	38192	39432	41264	37532	37617	4.52407e+36
Har_00012730	isoform h	28537	34042	41339	39431	41699	42494	40033	40263	4.52271e+36
Har_00233771	---NA---	43600	32735	43076	35640	43299	40533	43633	26939	4.52017e+36
Har_00121915	---NA---	38413	31103	41734	38013	42027	39802	41921	33982	4.51665e+36
Har_00195565	---NA---	38252	39572	37342	36240	38751	36857	39423	39106	4.51049e+36
Har_00024005	kunitz-like protein	41588	37859	40671	39237	39635	36236	41401	30172	4.50767e+36
Har_00108077	cg3823 cg3823-pa	39902	40519	36843	36345	35291	37016	39672	40170	4.50705e+36
Har_00111655	nidogen 1	42527	42931	39795	43105	40847	35410	23452	42380	4.50214e+36
Har_00234679	---NA---	39578	39166	37961	34515	39236	38493	40286	36412	4.4996e+36
Har_00014242	26s protease regulatory subunit 7	39503	40012	42401	41321	40164	35400	41349	27615	4.49591e+36
Har_00107142	sugar transporter	34224	42631	43267	43594	43084	43479	20921	41662	4.49322e+36
Har_00106758	orf	40523	41200	38608	33644	39482	31979	39966	41034	4.49037e+36
Har_00189646	---NA---	39589	38754	37694	34318	39484	38903	40271	36572	4.48984e+36
Har_00066664	cathepsin l	33605	38151	38433	41039	40803	41986	35817	36182	4.48941e+36
Har_00043612	apoptosis inhibitor	37630	37112	38883	39144	39732	37000	37736	38066	4.48858e+36
Har_00159185	---NA---	30603	41561	43086	43159	42602	42369	25542	41124	4.48421e+36
Har_00116561	proteasomal atpase-associated factor 1	40586	37081	39834	40006	35043	39751	38797	34595	4.48402e+36
Har_00172353	---NA---	39760	35645	40357	38507	40181	39115	40706	31820	4.48359e+36
Har_00144390	---NA---	26508	38384	42867	42912	39973	39859	42156	35662	4.48319e+36
Har_00210434	---NA---	40972	42386	39025	31029	39184	30575	41852	42495	4.48074e+36
Har_00110867	---NA---	39438	43337	34406	35580	34201	36042	40097	43320	4.47983e+36
Har_00137423	---NA---	39934	39710	40099	41141	37510	35029	31961	40759	4.47785e+36
Har_00213570	---NA---	37935	40477	38841	39030	39438	41091	29768	39835	4.47315e+36
Har_00094393	---NA---	36631	29185	39101	40318	41234	41747	41605	37052	4.47232e+36
Har_00023417	mitochondrial nadh:ubiquinone oxidoreductase	42105	41237	31195	36272	41449	38629	35577	39962	4.4722e+36
Har_00023359	chemosensory protein 11	40308	41391	39797	38933	33382	33119	39967	39116	4.46798e+36
Har_00123818	---NA---	40285	36406	40319	36044	40793	39323	40650	32124	4.46459e+36
Har_00176434	---NA---	41326	40596	35440	36334	34060	36637	41611	39771	4.46121e+36
Har_00041277	lsm7u6 small nuclear rna associated	39339	39998	38213	39151	36359	34526	36775	41032	4.45912e+36
Har_00208183	---NA---	39797	37513	35946	37935	38129	39657	39988	36187	4.45431e+36
Har_00105384	viral a-type inclusion protein	31118	37541	39640	38691	41471	37997	39428	40001	4.45277e+36
Har_00067312	26s protease regulatory subunit 6a	41289	41283	41172	38836	40825	25364	38206	41290	4.45207e+36
Har_00230252	---NA---	39848	39490	38461	38465	36740	34366	38402	39424	4.45003e+36
Har_00040185	26-kda lectin	41247	39680	37823	37945	36358	35610	39563	36979	4.44929e+36
Har_00017546	vacuolar protein sorting 37b	40991	34961	38791	38974	37033	40118	41715	33132	4.44884e+36
Har_00052133	clathrin light chain	41033	40994	38243	41088	35271	31503	37929	39874	4.44172e+36
Har_00079796	serine protease	30749	36378	41058	38075	41547	39973	38558	39648	4.43966e+36
Har_00032272	sugar transporter	40593	34154	37806	40549	38767	39803	41027	32979	4.4373e+36
Har_00009278	transmembrane and tetratricopeptide repeat containing 4	43085	42866	40216	25474	41231	30862	43102	42749	4.43615e+36
Har_00040733	voltage gated chloride channel domain-containing protein	42323	42264	35695	35042	40375	27173	42264	42758	4.4359e+36
Har_00043913	cytochrome b5	36802	39100	38576	38281	38745	36773	36837	39767	4.43507e+36
Har_00138020	---NA---	42956	41088	41624	38503	41827	20817	42943	41908	4.43242e+36
Har_00118026	ctl transporter	41171	41467	33878	35965	37280	36164	39531	39960	4.43004e+36
Har_00083954	glucose dehydrogenase	38508	38428	39124	40349	38413	39277	37787	33256	4.42898e+36
Har_00134858	---NA---	39762	40876	33091	36727	37025	39134	40226	38458	4.42767e+36
Har_00134975	---NA---	40202	36244	39445	38736	38658	38080	40774	33104	4.42375e+36
Har_00080875	cg13868 cg13868-pa	39061	40490	31402	38030	32122	40703	42246	42364	4.41963e+36
Har_00072651	cg9273	35677	33124	40791	43073	42087	43049	36916	31783	4.41389e+36
Har_00078094	rab acceptor 1	38303	37141	39753	40017	38705	36683	36455	37681	4.4138e+36
Har_00151684	af233589_1lebocin precursor	42646	41635	33827	29087	38659	36500	42936	41668	4.41029e+36
Har_00118207	26 s protease subunit 5b	38207	36828	36473	39794	36469	39557	39153	38212	4.4078e+36
Har_00101307	retinol dehydrogenase 13	31760	43108	43348	43317	43246	43545	21024	43285	4.40558e+36
Har_00108608	sugar transporter	36591	32873	38702	39268	40783	37813	38245	40830	4.4021e+36
Har_00010297	arrestin domain containing 3	40274	40595	37736	33295	37550	36051	41002	38599	4.40089e+36
Har_00107557	pre-mrna-splicing factor	42949	38710	37467	34469	37816	36280	42969	34750	4.39852e+36
Har_00079340	retinoid-inducible serine carboxypeptidase (serine carboxypeptidase	37861	40127	38283	38123	38337	35393	37077	39426	4.39789e+36
Har_00064189	mediator complex	40405	31175	37856	36655	42394	38975	42023	36230	4.39699e+36
Har_00046437	isoform cra_a	40261	36609	40664	39065	37789	37710	40439	32567	4.39411e+36
Har_00114402	nonmuscle myosin essential light chain	39284	34408	38266	38565	40390	40410	39568	34091	4.39165e+36
Har_00133192	---NA---	38720	41411	41528	42494	39623	41835	23522	39782	4.38902e+36
Har_00114318	ubiquitin-conjugating enzyme e2t	34351	41597	38117	38234	38202	34459	38229	41873	4.38819e+36
Har_00024006	kunitz-like protein	40775	41108	40290	39304	39072	27160	37694	41299	4.38492e+36
Har_00100184	geranylgeranyl pyrophosphate synthase	35743	35117	39257	38683	37701	40321	38906	38862	4.38098e+36
Har_00121700	---NA---	40115	41027	37069	36579	36244	34088	39681	40006	4.37688e+36
Har_00059845	thioredoxin-dependent peroxidase (agap007543-pa)	39746	40708	30459	36871	36496	39456	40699	41043	4.37074e+36
Har_00029990	prophenoloxidase subunit 1	43149	34970	40437	29215	41676	35991	43206	37825	4.36973e+36
Har_00108027	low density lipoprotein receptor adaptor protein 1	41762	42180	43007	40807	41459	32279	26770	39410	4.36471e+36
Har_00065466	thyroid hormone receptor-associated protein 6	41400	34079	40440	38439	40670	38911	41782	30094	4.36401e+36
Har_00052078	lsm7u6 small nuclear rna associated	40204	34765	33748	37752	36174	40696	41690	39918	4.36263e+36
Har_00012293	eda40 (embryo sac development arrest 40) protein binding ubiquitin-protein ligase zinc ion binding	41911	33298	39721	38634	39812	40244	42187	30073	4.35318e+36
Har_00038764	cecropin-like protein	43581	43178	43304	18299	43402	35744	43589	43125	4.34845e+36
Har_00079544	uridine 5-monophosphate synthase	38133	39641	37684	35739	38638	37621	38673	37983	4.34697e+36
Har_00022113	cg7860-pa	39398	30698	42836	43427	42949	43576	39381	26187	4.34236e+36
Har_00014614	sugar transporter	39547	36750	40820	41710	40177	39639	38277	28778	4.34093e+36
Har_00152844	---NA---	32461	38745	40649	40694	40247	41009	33166	38099	4.33888e+36
Har_00069326	ubiquitin carboxyl-terminal hydrolase isozyme l5	38616	39661	36543	36386	35333	38933	41003	37730	4.33381e+36
Har_00172863	---NA---	39731	41216	36526	34137	37409	34139	39897	41559	4.32369e+36
Har_00036675	sarcosine dehydrogenase	25506	40324	37288	41397	41212	41497	38571	41280	4.323e+36
Har_00230221	---NA---	34109	39202	37468	40120	37594	40905	36340	38459	4.31993e+36
Har_00056256	von hippel-lindau disease tumor	36766	40166	35720	34439	39861	38042	39245	39926	4.31637e+36
Har_00227858	---NA---	33915	40544	40263	42412	36221	41805	30093	40337	4.3159e+36
Har_00089820	n-acetylglucosamine kinase	38289	32559	40314	41527	40527	39562	35752	36072	4.31544e+36
Har_00152604	---NA---	39639	39614	39686	38203	37266	33640	38531	37469	4.30881e+36
Har_00060298	cytochrome p450 cyp332a1	22106	43692	43822	43833	43802	43834	27643	43680	4.30109e+36
Har_00015146	pseudouridylate synthase	40676	41446	33310	38276	34478	35678	39282	41363	4.29606e+36
Har_00139405	---NA---	41136	27955	41385	41273	42000	42269	41323	29783	4.29163e+36
Har_00051416	glutathione s-transferase	37623	43011	41197	34565	42080	26076	39250	43190	4.28622e+36
Har_00003003	cytochrome p450	41201	38995	34073	37694	35967	36999	41263	37826	4.28593e+36
Har_00177769	---NA---	42107	29449	41979	43003	42360	43268	42306	24686	4.28481e+36
Har_00040755	phytanoyl-isoform cra_a	34589	36266	37924	38949	40566	39345	36922	39228	4.28333e+36
Har_00025916	high-mobility group 20a	33194	39035	38729	39281	39595	40316	37005	36762	4.28065e+36
(+)E1A_r60_n9		34299	34372	39559	40695	41203	41707	38519	34065	4.27951e+36
Har_00091271	moderately methionine rich storage protein	35185	35338	38453	40361	41164	41751	36956	34859	4.27244e+36
Har_00236975	---NA---	42144	37245	42243	38969	42068	38695	42349	23980	4.27146e+36
Har_00060859	cytochrome p450	35012	26440	42380	39216	43001	43540	42467	34907	4.27006e+36
Har_00082146	isoform h	41711	43191	39439	37156	21830	41499	41422	43089	4.26862e+36
Har_00234851	---NA---	40683	37045	36366	41763	35550	40722	38947	33029	4.26253e+36
Har_00001738	zinc carboxypeptidase	37445	38153	37989	39815	37561	38727	35733	37944	4.26178e+36
Har_00170686	---NA---	40007	35049	39697	38791	39285	37459	40901	32770	4.25886e+36
Har_00218125	---NA---	40146	39678	37176	35601	36401	35060	40756	38833	4.25828e+36
Har_00039287	run domain containing 2a	41022	26918	40574	42049	40448	42204	40989	32299	4.25765e+36
Har_00235572	---NA---	37606	40845	34847	39085	37669	36319	37954	39187	4.25686e+36
Har_00132535	---NA---	41773	40426	36814	34792	37002	31206	42476	40070	4.25084e+36
Har_00036529	histone h3	36267	40447	34089	39328	37987	40371	35250	39895	4.24127e+36
Har_00214053	---NA---	41617	37608	39760	31225	40972	32306	42431	38858	4.24066e+36
Har_00006808	cg4797	31550	37374	35051	41442	39143	42098	38036	39490	4.23943e+36
Har_00192098	---NA---	41398	40458	35836	31848	36551	36386	41759	39891	4.23491e+36
Har_00179299	---NA---	43394	42404	41073	26627	41793	27563	43396	42059	4.23111e+36
Har_00106571	sushi-domain containing secreted protein with a signallow complexity region followed by a sushi domain	38493	40488	35461	36260	37604	35355	38957	40743	4.22873e+36
Har_00074721	seroin 1	41091	29058	41869	42404	42393	43089	41366	26398	4.22851e+36
Har_00049558	monocarboxylate transporter	27794	35912	41877	40865	42040	42163	35718	39035	4.22137e+36
Har_00087384	prophenoloxidase activating enzyme	33866	39533	38393	40252	39310	39278	35611	37075	4.21775e+36
Har_00119318	ribosomal protein s19	36016	40973	34404	38038	36869	39208	37979	39779	4.21748e+36
Har_00161428	---NA---	40527	37833	39580	33779	40542	32709	41034	37754	4.21131e+36
Har_00107948	vacuolar protein sorting-associated protein 28	42078	38040	38954	26638	41470	36943	42682	38762	4.20985e+36
Har_00087355	amino acid transporter	39330	39664	39115	35808	36499	32782	40021	40165	4.20239e+36
Har_00143601	---NA---	31600	35952	39358	33488	40895	42231	40399	40222	4.20212e+36
Har_00180877	---NA---	38864	41084	36864	37739	34305	36156	37943	40180	4.20042e+36
Har_00047412	mgc89905 protein	34249	39484	37993	40113	37854	40418	35255	37778	4.19956e+36
Har_00069563	fact complex subunit ssrp1	39080	38675	34889	38862	33802	39703	38178	39946	4.19422e+36
Har_00064605	surface antigen ariel1	41595	41554	35513	36636	35188	32281	40173	40852	4.19217e+36
Har_00037895	26s proteasome non-atpase regulatory subunit 14	28054	37159	39251	36287	42680	42829	37543	41106	4.18849e+36
Har_00025836	chromosome 5 open reading frame 28	42632	41865	37540	37566	33041	28810	42402	41209	4.1865e+36
Har_00041091	chemosensory protein 3	38717	37357	41015	41633	40434	39389	33895	31399	4.18627e+36
Har_00021186	isoform f	39675	37479	37877	36651	39691	34945	40726	35879	4.18365e+36
Har_00055909	wd40-repeat protein	33675	35652	39217	41638	40338	42164	36048	34765	4.17864e+36
Har_00085188	presqualene diphosphate phosphatase	40703	39237	22536	37567	42161	42086	41914	41485	4.17162e+36
Har_00121142	transcription factor	28455	36015	39741	40922	41209	42174	37404	38485	4.1695e+36
Har_00185577	---NA---	41492	40521	35074	31128	36900	36944	41948	39703	4.1676e+36
Har_00157359	---NA---	37358	39003	36614	41024	30715	38485	41146	39136	4.16594e+36
Har_00197756	hypothetical protein [Plasmodium falciparum 3D7]	40997	40350	36078	30607	38932	39593	38710	38191	4.16263e+36
Har_00075430	dna-damage inducible protein 2	39199	39880	37809	39835	34404	39863	37783	34117	4.16233e+36
Har_00056971	ribonucleotide reductase m1	37588	36518	39430	40284	36170	39161	38512	34995	4.16217e+36
Har_00022726	glucosyl glucuronosyl transferases	39937	34248	41023	39706	40094	39004	40769	29263	4.15654e+36
Har_00120008	chromosome 9 open reading frame 30	37744	38828	39616	41330	35851	40173	33752	35576	4.14974e+36
Har_00166978	---NA---	37113	40107	35201	33741	37892	37988	40783	39973	4.14858e+36
Har_00019040	vacuolar protein sorting-associated protein 28	39659	41889	36915	31369	37585	35793	38714	41393	4.14718e+36
Har_00088360	serpin-like protein (sep-lp)	36639	38310	38753	36981	37914	36850	37647	39177	4.14513e+36
Har_00051899		38704	37745	38680	39021	38564	38452	35934	35268	4.14369e+36
Har_00110588	amme syndrome candidate gene 1 protein	40913	31310	40851	38852	41145	39543	40949	30588	4.14325e+36
Har_00204046	---NA---	29930	41536	39754	40379	39508	38753	32707	41458	4.14293e+36
Har_00015144	pseudouridylate synthase	37862	35577	40627	37630	39229	36959	41429	33484	4.14182e+36
Har_00056479	chromosome 13 open reading frame 37	33767	35423	40983	37733	39730	39036	38223	37746	4.13888e+36
Har_00240477	---NA---	37634	38272	37633	35741	38403	38297	38755	37435	4.13364e+36
Har_00197710	---NA---	38812	41568	36965	34300	34210	35210	40212	41718	4.13341e+36
Har_00116838	inositol polyphosphate-1-phosphatase	23810	37289	42520	43322	42457	41249	37457	38526	4.13325e+36
Har_00117742	cral trio domain-containing protein	37985	31716	41957	40462	41637	40537	40598	29487	4.13246e+36
Har_00003156	chitinase	35454	35955	39230	38326	41219	41581	36309	34617	4.12888e+36
Har_00143826	---NA---	37207	32039	40788	39542	40422	40728	37822	34485	4.12839e+36
Har_00180367	---NA---	35154	38820	39663	39276	40331	38525	33803	36932	4.12366e+36
Har_00107640	---NA---	41986	41548	30305	33390	37911	35169	42323	41337	4.11743e+36
Har_00027958	trafficking protein particle complex subunit 3	39992	39207	36228	38847	33991	38248	38865	36907	4.11508e+36
Har_00089553	tetraspanin d107	40568	29380	42630	42869	42007	42850	40328	25979	4.10767e+36
Har_00004112	ac1147-like protein	32514	38279	41102	36482	40885	39855	35080	38496	4.10672e+36
Har_00118426	misato cg1424-pa	34400	29237	43100	43131	43180	43485	37018	31575	4.10333e+36
Har_00083025	vacuolar protein sorting 37b	37884	38319	39806	41565	40168	41615	26928	37943	4.10216e+36
Har_00154298	---NA---	36387	38316	37148	41045	37042	38028	35045	39062	4.09921e+36
Har_00030969	sugar transporter	40317	23127	42311	39692	42189	36325	41384	41243	4.09592e+36
Har_00054215	plasma alpha-l-fucosidase	40678	38815	34359	36197	39586	39114	39853	33802	4.0959e+36
Har_00014466	member ras oncogene family	39494	37342	36982	37429	37878	39049	39932	33966	4.09534e+36
Har_00181181	---NA---	34250	41081	35780	38522	36038	39787	35792	41136	4.09412e+36
Har_00057732	---NA---	41524	41727	35336	37239	34906	30314	40897	41494	4.09404e+36
Har_00049947	signal peptidase 12kda	41128	33099	37376	40372	38626	39426	40406	32381	4.09283e+36
Har_00029747	arystal structure of epiphyas postvittana takeout 1	39010	37002	38002	39179	36268	36750	38818	36807	4.09266e+36
Har_00133283	---NA---	39558	40448	39177	40066	33717	31329	37828	40764	4.09095e+36
Har_00102398	cg5447 cg5447-pa	34969	36216	40098	40207	41214	40054	35739	33908	4.08454e+36
Har_00112318	ornithine aminotransferase	30128	43561	42647	42958	43106	43291	20863	43626	4.08374e+36
Har_00001055	matrix metalloproteinase	42741	32122	37542	36758	35456	36916	43011	38287	4.08368e+36
Har_00048989	methionine-rich storage protein	41254	35226	40470	40286	38960	29174	40707	37250	4.08345e+36
Har_00015919	chemosensory protein 7	38042	39901	41838	38971	41279	35986	30688	36164	4.08007e+36
Har_00068813	udp-glucose 4-epimerase	43602	42541	43143	41402	41591	15843	43535	42896	4.07697e+36
Har_00215597	---NA---	40810	36473	39278	39765	36564	38564	41061	30247	4.07133e+36
Har_00107616	major facilitator superfamily domain containing 9	40347	38528	37822	34934	31792	37196	42066	39828	4.06925e+36
Har_00094423	cathepsin l	36483	41841	35817	39119	36082	38939	32234	42007	4.06894e+36
Har_00240475	---NA---	37514	33042	41060	41118	41009	38496	35783	34419	4.06893e+36
Har_00058096	---NA---	40121	31872	37577	37786	37201	37433	41804	38489	4.06816e+36
Har_00153562	---NA---	38999	35224	39075	37218	37161	39298	40272	34603	4.06555e+36
Har_00158965	---NA---	37794	40539	38870	35992	35609	32160	40622	40766	4.06492e+36
Har_00088554	trypsin-like serine protease	40948	36988	38365	40645	36685	38045	40843	30151	4.05921e+36
Har_00202282	---NA---	39671	38399	37796	37607	36576	36817	39632	35126	4.05907e+36
Har_00027479	transferrin 2	39942	39081	36860	34132	36474	35578	41085	38755	4.05778e+36
Har_00191400	---NA---	36418	36008	40907	35791	38660	38056	39848	36042	4.05683e+36
Har_00074202	isoform a	42991	43341	39977	31317	40641	22904	43079	43353	4.05534e+36
Har_00116560	proteasomal atpase-associated factor 1	35745	39215	38852	38588	38181	36466	37955	36496	4.05306e+36
Har_00194724	---NA---	41342	38799	39198	35366	37826	31068	41192	37618	4.04925e+36
Har_00057541	lysosomal acid lipase	39512	41939	38325	29161	39918	31530	41466	41834	4.04339e+36
Har_00017549	vacuolar protein sorting 37b	41062	39397	35091	40996	31919	39838	39824	34301	4.0424e+36
Har_00113617	cg13868 cg13868-pa	41126	36874	35944	37502	36067	35638	40862	37631	4.04023e+36
Har_00203512	---NA---	39497	38197	35769	38451	35564	37788	38878	37266	4.04007e+36
Har_00053071	---NA---	38452	35047	39917	38594	41937	40971	32643	34615	4.03066e+36
Har_00005574	phospholipid scramblase 1	38977	29925	42650	43299	42833	43357	32807	30701	4.02899e+36
Har_00198287	---NA---	42647	42378	41090	21594	41357	32900	42987	42953	4.02878e+36
Har_00020065	cell division protein ftsj	41235	39121	38518	36732	34525	36784	40391	34399	4.02724e+36
Har_00239816	---NA---	30273	35358	38708	41913	33040	41169	41652	40895	4.02355e+36
Har_00102131	glutathione s-transferase	31884	40352	41480	42486	37333	40036	29635	40025	4.01978e+36
Har_00029407	o-linked n-acetylglucosamineogt	42554	41906	36686	34372	34190	28651	42654	42759	4.01743e+36
Har_00088714	chymotrypsin-2 (chymotrypsin ii)	32946	39625	37538	38561	39981	37738	34982	40218	4.01134e+36
Har_00075653	lysozyme i-1	27643	36867	39344	40671	42301	41804	33932	40958	4.00777e+36
Har_00056040	transcription factor	34659	36119	39264	35524	40293	39912	39922	35749	4.00754e+36
Har_00055211	monocarboxylate transporter	38765	38216	34863	34164	38607	35080	41171	40591	3.99361e+36
Har_00051389	ribosomal protein l3	39971	40919	41270	41670	20335	39547	41866	42130	3.98969e+36
Har_00191459	---NA---	35470	34173	39738	39757	39986	41735	41330	30203	3.98922e+36
Har_00052232	ecm29_dromeame: full=proteasome-associated protein ecm29 homolog	34212	36441	39920	36860	38033	38533	38415	38610	3.98757e+36
Har_00002897	eclosion hormone	38516	37806	39514	36301	40631	36544	36462	35262	3.98742e+36
Har_00012907	antimicrobial protein 5tox	35149	40906	31109	39852	37430	40810	35935	40729	3.98514e+36
Har_00218432	---NA---	36931	41428	37627	40187	30590	36395	37931	40789	3.985e+36
Har_00077650	seven in absentia	42195	41508	37790	28725	38601	30741	42535	41519	3.98419e+36
Har_00203177	---NA---	34939	37660	37715	40714	39968	41909	37180	31661	3.98384e+36
Har_00225026	---NA---	37418	41269	36222	33089	38520	38571	36409	39721	3.97683e+36
Har_00094542	retrotransposonty3-gypsy subclass	43255	43577	38837	36355	40140	19829	43073	43566	3.97498e+36
Har_00159715	---NA---	40611	24599	43001	43216	42937	43198	41709	27630	3.96817e+36
Har_00204921	---NA---	42235	42567	29706	32099	36536	35022	42455	42600	3.96718e+36
Har_00128306	---NA---	33980	43102	43664	43786	43391	43723	17339	43044	3.96484e+36
Har_00021072	glutathione s-transferase	39903	30651	40914	38305	41654	37283	41595	32005	3.96282e+36
Har_00081999	laminaisoform c	33294	37932	39718	40307	39349	39537	35424	35565	3.96276e+36
Har_00037706	sugar transporter	39060	41900	38054	34714	32783	34685	38682	41646	3.96026e+36
Har_00225970	---NA---	42061	40771	25456	30483	41096	40116	42665	42212	3.95097e+36
Har_00034453	pseudouridylate synthase	37936	38076	38076	37563	36608	36788	38772	36609	3.94914e+36
Har_00204288	---NA---	39484	28389	41568	41889	41768	42128	40528	28341	3.94471e+36
Har_00011507	cg14435 cg14435-pa	41858	33736	41362	33130	42238	34049	41928	33804	3.94435e+36
Har_00215217	---NA---	37516	39108	41288	22762	39949	41395	41671	41504	3.94361e+36
Har_00161658	---NA---	36125	38114	40899	39592	42684	42683	26404	36766	3.9432e+36
Har_00173502	---NA---	34892	37066	40795	40538	42157	41850	30181	34621	3.94284e+36
Har_00107091	trypsin-like serine protease	38898	41112	39406	37040	34256	32503	37589	40348	3.9416e+36
Har_00026094		39907	39456	36773	39086	37219	38294	31804	38397	3.93901e+36
Har_00195837	---NA---	39425	37654	39895	36255	39820	35732	38001	33905	3.93629e+36
Har_00025620	intersex	40407	35171	34876	35224	37440	39821	41786	36179	3.93498e+36
Har_00157590	---NA---	40755	35737	39170	38227	32775	37356	42025	35067	3.93489e+36
Har_00011070	carnitine palmitoyltransferase ii	33953	36547	40373	38001	40277	38046	37564	35895	3.93358e+36
Har_00154506	---NA---	40907	38837	38236	36954	39422	33249	39716	33627	3.9296e+36
Har_00133148	dopa decarboxylase	39939	35572	36445	33996	39625	39218	41076	34966	3.9288e+36
Har_00053343	---NA---	42788	43126	41752	37424	36655	20571	42742	42266	3.92756e+36
Har_00053698	cg2867	31969	34662	40797	41492	40943	42145	31223	38859	3.92706e+36
Har_00073288	vacuolar protein sorting 37b	39607	35628	40537	37030	38833	32894	39134	37059	3.92405e+36
Har_00030645	---NA---	41070	37540	35721	36645	37080	35442	40684	36364	3.92383e+36
Har_00055297	domain containing 24	34622	38357	41972	41737	41741	40589	26324	37768	3.91854e+36
Har_00043693	synaptic vesicle protein	43720	42552	43609	17279	43635	34455	43704	42534	3.91778e+36
Har_00200053	---NA---	36027	35405	40085	40093	41665	41354	32633	33929	3.91075e+36
Har_00149498	---NA---	37563	31800	41559	40630	42528	41584	40415	27068	3.90211e+36
Har_00001446	---NA---	39078	41040	39744	35983	34502	32518	35915	42222	3.90204e+36
Har_00056420	nuclear undecaprenyl pyrophosphate synthase 1 homolog	28439	39660	41729	42208	42122	42924	27931	38826	3.8951e+36
Har_00004068	cytochrome b	39736	40407	29578	38314	35668	37893	39224	40341	3.89138e+36
Har_00126862	---NA---	32371	38443	40474	39429	40311	39635	33463	36592	3.88525e+36
Har_00077152	synaptic vesicle protein	31166	39185	39936	39979	39383	40813	34277	36149	3.88333e+36
Har_00048749	60s ribosomal protein l12	35840	34019	39314	37670	41670	41653	39373	31470	3.88327e+36
Har_00155883	---NA---	43539	42957	42935	16772	43115	35904	43506	42800	3.88215e+36
Har_00058868	ubiquitin-conjugating enzyme e2-25kd	38522	33705	39146	39407	40139	41704	39013	29664	3.88014e+36
Har_00091483	proteasome subunit	38490	35644	39013	35264	38628	36234	39951	36730	3.87652e+36
Har_00209898	---NA---	33206	42925	41884	40605	39447	42435	23114	41313	3.87485e+36
Har_00112444	proteasome subunit beta type	38331	30356	40260	40821	41195	41794	39842	29539	3.87478e+36
Har_00047179	immune-related hdd23	41245	36946	36300	39439	34617	36339	40566	34794	3.87347e+36
Har_00009125	isoform b	41458	39772	23801	35122	38404	41483	42576	41408	3.87129e+36
Har_00083984	n-terminal acetyltransferase a complex catalytic subunit ard1	40343	34051	39765	36769	38630	36813	40484	33475	3.87089e+36
Har_00046135	proliferation disrupter	36489	36924	41022	41519	40369	40563	27425	37490	3.86344e+36
Har_00199631	---NA---	42009	41582	23114	42928	34462	41208	36887	42549	3.86321e+36
Har_00064261	proteasomealpha type 6	24405	40428	39775	41963	41600	42792	33646	39120	3.85857e+36
Har_00074555	vacuolar protein sorting-associated protein 28	35180	41207	38499	40456	38945	39464	27156	40907	3.85492e+36
Har_00196081	---NA---	38477	40670	39689	41132	34835	31864	34439	39470	3.85442e+36
Har_00134066	---NA---	36417	39304	37992	36067	39077	34619	38389	37840	3.85422e+36
Har_00174799	---NA---	35234	37007	39440	39603	37058	40206	37223	34120	3.85393e+36
Har_00043902	glucosamine-6-phosphate n-acetyltransferase	36226	35970	40160	40722	37015	39645	38193	32265	3.85359e+36
Har_00137230	---NA---	40252	37261	37367	34021	38958	39650	40386	32366	3.84979e+36
Har_00166928	---NA---	37023	30989	40371	39110	42261	41471	39039	31021	3.84481e+36
Har_00166205	---NA---	36635	35029	40185	39957	36910	38017	37108	35818	3.84301e+36
Har_00168958	hypothetical protein [Plasmodium falciparum 3D7]	34737	37047	37532	39129	38776	40744	33802	38035	3.83882e+36
Har_00075885	cystathionine beta-lyase	33118	40885	37530	37363	37003	39221	34710	40104	3.83571e+36
Har_00060496	isoform a	35117	37384	38904	38957	39216	38426	34726	36835	3.83519e+36
Har_00184517	---NA---	34447	40786	42433	43090	42842	43235	19380	41481	3.82517e+36
Har_00045961	---NA---	25473	25312	41508	42440	42983	43495	42443	42398	3.82121e+36
Har_00207163	---NA---	36562	34344	39450	37836	40211	40878	39157	31670	3.82054e+36
Har_00236333	---NA---	39251	39666	36149	38864	30795	37222	38363	39680	3.8166e+36
Har_00027310	elongation factor tu gtp binding domain containing 1	37713	38960	38260	37458	38838	34492	37544	36038	3.81659e+36
Har_00001296	dicer-1	33893	37790	40330	40592	36194	40477	33778	36768	3.81509e+36
Har_00216550	myosin subfamily xi heavy chain	33560	34532	38570	40737	37370	40099	36613	38172	3.81346e+36
Har_00185228	---NA---	42982	43669	41977	38988	42142	15687	42996	43658	3.81197e+36
Har_00203480	---NA---	36754	38493	39125	37500	38734	37573	36351	34681	3.80845e+36
Har_00194151	---NA---	31052	42159	38579	36373	39676	39120	32222	41413	3.80475e+36
Har_00081612	cytochrome p450	27706	39865	39173	38499	41310	39735	34102	40782	3.80258e+36
Har_00149031	---NA---	37342	38896	39161	40424	34098	36761	38968	33803	3.79643e+36
Har_00107241	hypothetical very acidic protein	32579	37253	37755	37076	40223	39180	36175	39162	3.79296e+36
Har_00041002	chemosensory protein 7	39356	37527	35141	38682	35960	40025	37601	34784	3.77927e+36
Har_00045729	isoform c	41839	33576	39405	39803	35918	38757	42024	29303	3.77702e+36
Har_00084282	---NA---	37613	34889	38629	38586	38850	37217	36324	36754	3.77573e+36
Har_00121025	---NA---	28482	43110	34059	39194	33993	42257	37079	43201	3.77146e+36
Har_00238180	---NA---	39143	39806	36006	39047	35556	34710	38261	36398	3.76501e+36
Har_00072094	syntaxin 18	39653	35974	39128	38167	39343	38685	38586	30088	3.76421e+36
Har_00076727	mitogen-activated protein-binding protein-interacting protein	37343	38811	35357	36275	37106	34805	37811	41466	3.76394e+36
Har_00141975	---NA---	39372	34952	38817	40062	36688	37874	39211	32279	3.76363e+36
Har_00093256	thioredoxin-dependent peroxidase (agap007543-pa)	40507	39475	38367	36689	27071	37999	41239	39387	3.76083e+36
Har_00149064	---NA---	31965	39912	41564	41541	40036	41201	27506	37628	3.76071e+36
Har_00044623	egt	32808	36359	38238	39013	39032	41203	37268	35227	3.75714e+36
Har_00171901	---NA---	39467	39144	37971	35645	35910	36021	37770	36740	3.75325e+36
Har_00061544	cysteinyl-trna synthetase	36727	30216	41663	42636	41789	42970	38697	27392	3.75213e+36
Har_00021484	ras oncogene	34898	37750	38696	35138	40005	36445	36767	39068	3.75139e+36
Har_00118451	origin recognitionsubunit 5-like	41252	40378	28626	35291	37496	36789	40631	39772	3.75105e+36
Har_00075607	tetraspanin d107	40412	28792	41759	39307	41010	38610	41213	30069	3.74753e+36
Har_00024026	clathrin heavy chain 1 isoform 1	40958	39366	38464	32961	39373	35030	34024	39051	3.74603e+36
Har_00006644	candidate tumor suppressor protein	40315	29712	38469	40805	38004	39888	40189	32686	3.74424e+36
Har_00067895	aminoacylase	40607	28934	41890	43284	42961	43503	39359	23881	3.74229e+36
Har_00083907	adhesion-like transmembrane protein	43857	43644	43838	34364	43820	15468	43858	43651	3.74169e+36
Har_00064732	choroideremia (rab escort protein 1)	37377	36519	39069	38363	37799	35764	38763	34876	3.73885e+36
Har_00026444	papi i	40545	36099	36548	37296	36741	37077	40605	33863	3.73696e+36
Har_00080482	sugar transporter	25357	42846	43109	43494	43241	43617	22558	43096	3.73503e+36
Har_00094627	serine protease	37438	37158	39938	40877	40717	40185	30652	32786	3.73437e+36
Har_00099698	isoform d	39658	36725	38202	36607	36940	36582	38372	35355	3.73398e+36
Har_00027102	atp-dependent rna helicase	40288	38529	35276	30868	38207	35612	40561	40028	3.7339e+36
Har_00033469	monocarboxylate transporter	26640	42178	39040	41123	37621	40392	32607	41764	3.73296e+36
Har_00228988	---NA---	38562	41708	35035	32683	36503	35104	38290	41275	3.72959e+36
Har_00063225	dna replication factor cdt1	39664	40078	40048	42733	37547	37896	23415	41096	3.72485e+36
Har_00059589	oligopeptide transporter	30921	38507	39789	40719	38184	39732	32537	39079	3.72131e+36
Har_00023069	proteasomal atpase-associated factor 1	37609	25786	42619	43285	42783	43282	36747	30566	3.72096e+36
Har_00050756	---NA---	40275	42199	34546	38802	26466	37219	39335	42150	3.72065e+36
Har_00232471	---NA---	43621	43219	43392	15482	43496	35750	43671	43251	3.71982e+36
Har_00100967	transposase yabusame-1	24606	27385	41451	41642	42711	43078	41221	42157	3.71881e+36
Har_00107864	isoform e	37249	36354	39106	36407	36122	35385	40525	37217	3.71664e+36
Har_00116840	inositol polyphosphate-1-phosphatase	36870	33824	38165	37891	39811	40720	41880	30350	3.716e+36
Har_00034283	cytoskeleton-associated protein 1	38480	35648	39401	41602	36060	38509	36980	32169	3.71436e+36
Har_00059840	homolog precursor	39871	32985	40647	36848	39435	36442	41303	31763	3.71367e+36
Har_00086021	rpa interacting protein	35969	33258	38912	39607	40946	42211	38077	30606	3.71353e+36
Har_00072726	phosphatidyltransferase	34735	36727	37679	39176	39083	40609	39843	31166	3.71121e+36
Har_00205357	---NA---	37625	36491	32001	39264	39218	38593	37960	37407	3.7076e+36
Har_00084460	hyperosmotic protein 21	36743	34912	39618	41310	40042	41022	32551	33010	3.70544e+36
Har_00048451	thioredoxin domain containing 15	37617	34357	37829	37763	36662	40699	40460	33240	3.70491e+36
Har_00199561	PREDICTED: similar to GI16375, partial [Hydra magnipapillata]	36751	27798	40882	37361	42193	41024	41607	32962	3.70418e+36
Har_00126405	---NA---	24385	43062	43576	43785	43586	43763	22500	43073	3.70366e+36
Har_00055815	adaptor-related protein complexsigma 1 subunit	40573	41448	42783	42222	42276	39250	17386	42256	3.70316e+36
Har_00159642	---NA---	35847	38187	35954	37283	38127	38497	36507	37629	3.69986e+36
Har_00077637	26s protease regulatory subunit 7	34075	42091	41191	40219	41991	39002	22584	42078	3.69792e+36
Har_00082508	fat tumor suppressor homolog 1	42381	41681	36462	35504	36818	24431	42124	42645	3.6951e+36
Har_00122803	---NA---	38469	41095	37165	35970	34938	32880	39104	38908	3.69372e+36
Har_00000763	cytochrome p450	37434	37009	38229	37404	38652	36649	38844	33868	3.69175e+36
Har_00232451	---NA---	40641	39390	34143	34498	35847	31878	41718	41064	3.69126e+36
Har_00092355	questionable orf	42804	43141	41505	35101	41307	18172	42352	43157	3.69102e+36
Har_00065960	cytochrome p450	43576	43648	43452	15398	43511	34981	43626	43657	3.68907e+36
Har_00032036	poly (adp-ribose) polymerasemember 1	41840	42009	28190	35038	33388	36036	41744	42300	3.68833e+36
Har_00190969	---NA---	41854	36440	40334	36408	39450	28100	42118	35250	3.68607e+36
(+)E1A_r60_a22		36030	33249	35832	39036	40714	41474	39260	33175	3.68519e+36
Har_00138955	---NA---	36862	37517	37692	38489	34395	37024	38709	37256	3.68451e+36
Har_00236658	---NA---	41121	24336	42561	43192	42839	43167	41424	26146	3.68448e+36
Har_00058992	serine protease inhibitor	42338	41115	39074	35622	38900	23281	41931	40019	3.68205e+36
Har_00098251	enoyl-hydratase domain-containing proteinmitochondrial	41390	37447	36250	38610	34980	34031	40552	35147	3.68057e+36
Har_00101029	cystathionine gamma-lyase	38640	40390	33602	32967	34508	38508	39310	40740	3.67917e+36
Har_00099346	growth-blocking peptide	39359	34730	36660	35663	37673	39170	40814	34156	3.67637e+36
Har_00114876	esterase	35271	38104	35497	35958	39231	39926	37027	36946	3.67576e+36
[truncated: 41,864 more rows]
